# Supplementary material for: Specific functions for Mediator complex subunits from different modules in the transcriptional response of Arabidopsis thaliana to abiotic stress
Source: Sci Rep. 2020 Mar 19;10:5073. doi: 10.1038/s41598-020-61758-w (PMC7081235; doi:10.1038/s41598-020-61758-w)
Supplement: Supplementary file 1 — Supplementary Table S1. [file 41598_2020_61758_MOESM1_ESM.xlsx]

## Sheet: Overview
Supplemental Table S1. Differentially-expressed genes (DEGs) in Mediator mutants compared to Col-0 wild type.
DEGs in each mutant were defined by p(adj) <0.01 and absolute log2 fold-change of ≥ 0.5, compared with the expression level in Col-0 at the same time-point. Data shown are the Thalemine GeneID and the log2 fold-change.
Sheet 1. Heat stress experiment (CON/ HS30 / HS120)
Sheet 2. Cold stress experiment (CON/ CS3 / CS72)
Sheet 3. Salt stress experiment (CON_SS / SS4 / SS24)

## Sheet: HEAT
CON													HS30													HS120
	med9 CON			med16 CON			med18 CON			cdke1 CON				med9 HS30			med16 HS30			med18 HS30			cdke1 HS30				med9 HS120			med16 HS120			med18 HS120			cdke1 HS120
AT1G02660	1.70458		AT1G01070	-2.06159		AT1G01100	0.795652		AT1G01070	-1.40443			AT1G01140	0.57027		AT1G01060	0.549431		AT1G01060	1.91762		AT1G01060	0.967892			AT1G05385	0.617875		AT1G01470	-0.81462		AT1G01060	2.14122		AT1G01060	1.53733
AT1G10095	-0.744832		AT1G01390	-0.647829		AT1G01140	-0.745512		AT1G01240	-0.791247			AT1G01560	-1.96333		AT1G01470	-0.987233		AT1G01070	1.19985		AT1G01470	0.794683			AT1G06690	0.804017		AT1G01650	-0.750861		AT1G01070	1.359		AT1G01120	-0.611047
AT1G11960	0.928345		AT1G01420	-0.977309		AT1G01390	-0.679587		AT1G01340	-0.930422			AT1G01680	-5.67554		AT1G01580	-1.9394		AT1G01120	0.585227		AT1G01510	-0.526495			AT1G07400	1.00362		AT1G02460	-2.35637		AT1G01100	0.61991		AT1G01140	-0.575111
AT1G16130	1.73837		AT1G01470	-1.75906		AT1G01420	-0.940376		AT1G01420	-1.13233			AT1G01720	-0.685045		AT1G01620	-0.748657		AT1G01140	-0.761813		AT1G01560	-2.33174			AT1G07430	-0.869467		AT1G02920	-1.74497		AT1G01140	-0.6846		AT1G01260	-0.527173
AT1G17420	1.23531		AT1G01560	2.26349		AT1G01470	-1.58567		AT1G01490	-0.641772			AT1G02205	2.19325		AT1G01940	-0.714745		AT1G01250	2.08746		AT1G01830	-0.604569			AT1G07610	3.15997		AT1G03370	-0.692587		AT1G01250	1.57116		AT1G01420	-1.08703
AT1G21400	-0.524349		AT1G01580	-2.46566		AT1G01520	0.656317		AT1G01680	-3.28036			AT1G02390	0.858304		AT1G02400	-1.98118		AT1G01260	-0.74431		AT1G02205	4.38519			AT1G08450	-0.65724		AT1G03470	0.941506		AT1G01610	0.741918		AT1G01470	-0.668564
AT1G29690	0.934006		AT1G01680	2.1591		AT1G01560	-1.49859		AT1G02205	1.93385			AT1G02920	-1.43454		AT1G02460	-3.4799		AT1G01290	0.768789		AT1G02290	0.566875			AT1G09080	-4.31558		AT1G03630	0.557593		AT1G01630	0.65915		AT1G01650	-1.00072
AT1G75945	6.16786		AT1G01830	-0.507104		AT1G01620	0.753134		AT1G02300	-1.02863			AT1G02930	-1.88845		AT1G03130	-0.764754		AT1G01300	-1.23355		AT1G02360	-2.21663			AT1G09350	1.11605		AT1G03860	0.508245		AT1G01720	-0.555829		AT1G01720	-0.711714
AT1G76600	1.57571		AT1G02220	1.05399		AT1G01720	0.932849		AT1G02390	-1.28198			AT1G03070	1.02249		AT1G03220	-1.44564		AT1G01320	0.515811		AT1G02390	-1.36286			AT1G10640	-2.77565		AT1G04250	0.68739		AT1G01790	0.638995		AT1G02205	1.97539
AT2G25460	2.6964		AT1G02335	2.34025		AT1G02205	1.26953		AT1G02450	-3.72702			AT1G03860	0.504449		AT1G03740	-0.61259		AT1G01360	0.801548		AT1G02450	-5.11921			AT1G12110	0.706736		AT1G04770	-1.34992		AT1G01900	-1.16696		AT1G02390	-1.15204
AT2G27080	1.98788		AT1G02360	2.02653		AT1G02230	-2.53247		AT1G02920	-2.10564			AT1G04240	0.68679		AT1G04570	-0.896183		AT1G01430	-0.574779		AT1G02820	1.38618			AT1G12880	0.962651		AT1G04985	0.506025		AT1G01920	-0.78695		AT1G02460	-2.03107
AT2G30766	-1.24284		AT1G02450	2.2432		AT1G02270	-0.688447		AT1G03020	-5.86185			AT1G05010	-0.842651		AT1G04980	0.882378		AT1G01520	2.77083		AT1G02850	-1.38144			AT1G13340	-1.98721		AT1G05310	1.60166		AT1G02205	1.44827		AT1G02920	-1.86638
AT2G41430	0.605369		AT1G02460	-3.08469		AT1G02390	0.744071		AT1G03080	-0.516832			AT1G05570	-0.877271		AT1G05163	0.743715		AT1G01560	-1.51241		AT1G02860	1.23934			AT1G13820	0.520602		AT1G05560	0.662841		AT1G02370	-0.931946		AT1G02930	-2.30916
AT3G10720	0.722857		AT1G02470	3.00328		AT1G02450	-2.43678		AT1G03130	-0.582558			AT1G06690	0.505848		AT1G05560	0.579606		AT1G01580	1.65538		AT1G02920	-1.85823			AT1G14880	-2.34263		AT1G06640	-0.939565		AT1G02390	0.959642		AT1G03220	-1.22796
AT3G16860	1.89731		AT1G02660	1.09173		AT1G02816	0.820477		AT1G03400	-0.536136			AT1G07200	0.640858		AT1G05575	-1.70059		AT1G01610	1.0595		AT1G02930	-2.03118			AT1G15020	-0.955594		AT1G06690	0.850937		AT1G02400	-2.33323		AT1G03410	-0.645111
AT3G18290	-0.581904		AT1G02860	-0.901328		AT1G02840	0.545159		AT1G03410	-0.74955			AT1G07330	2.46224		AT1G05675	-2.88947		AT1G01620	0.61459		AT1G03220	-2.04828			AT1G15520	-4.77102		AT1G06760	-0.69108		AT1G02920	-1.57357		AT1G03940	-5.4831
AT3G22231	-0.601254		AT1G03020	-3.57538		AT1G03020	-1.52644		AT1G03590	0.753461			AT1G08450	-1.09268		AT1G06640	-0.950932		AT1G01630	0.639226		AT1G03370	-0.639947			AT1G15550	0.954		AT1G07180	0.537743		AT1G02930	-2.06815		AT1G04030	1.58046
AT3G45970	1.67371		AT1G03080	-0.602679		AT1G03130	-0.759809		AT1G03870	0.669747			AT1G09070	0.804439		AT1G07090	-1.73739		AT1G01680	-4.0823		AT1G03380	0.583544			AT1G17500	-0.522808		AT1G07320	0.539435		AT1G03220	-1.02447		AT1G04250	0.984972
AT3G49530	0.885091		AT1G03210	1.00187		AT1G03520	0.633268		AT1G04220	-0.890574			AT1G09080	-4.82211		AT1G07780	1.72465		AT1G01720	1.30848		AT1G03590	0.746361			AT1G17745	-1.24257		AT1G07750	-0.76305		AT1G03310	0.611702		AT1G04290	0.90882
AT3G54020	1.21365		AT1G03220	1.11033		AT1G04220	1.16338		AT1G04530	-0.611623			AT1G09350	1.56339		AT1G08450	-0.626051		AT1G01940	-1.55211		AT1G03870	1.42074			AT1G17990	-0.618289		AT1G08450	-0.643435		AT1G03870	-1.35364		AT1G04640	0.803523
AT3G55430	0.97509		AT1G03230	1.81486		AT1G04240	-0.530506		AT1G04770	-0.735609			AT1G09932	-2.04538		AT1G08550	-0.529798		AT1G02205	4.30552		AT1G04160	-1.10105			AT1G18020	-1.34182		AT1G08650	-1.04048		AT1G04220	1.61421		AT1G04650	1.33808
AT3G57450	1.20957		AT1G03290	0.532087		AT1G04250	0.571167		AT1G04980	-0.950382			AT1G10370	0.729753		AT1G08830	1.19339		AT1G02335	-1.42141		AT1G04650	1.3227			AT1G18265	1.39946		AT1G08830	1.49451		AT1G04250	1.36582		AT1G04770	-1.55939
AT4G01950	1.00966		AT1G03370	0.737343		AT1G04790	-0.712233		AT1G05000	1.78772			AT1G11310	-0.564427		AT1G08920	-1.10408		AT1G02390	2.14239		AT1G04680	-0.916616			AT1G19450	0.859963		AT1G08890	-0.877961		AT1G04280	-1.25641		AT1G05000	2.05662
AT4G17615	1.07309		AT1G03400	0.542392		AT1G04820	0.802485		AT1G05010	0.697656			AT1G11660	0.653071		AT1G08930	-0.959071		AT1G02470	-2.04972		AT1G04770	-1.84576			AT1G20070	1.16943		AT1G08920	-0.840623		AT1G04350	0.772793		AT1G05300	1.40541
AT4G23600	-0.518736		AT1G03850	1.92856		AT1G04870	0.628682		AT1G05300	1.61818			AT1G12440	0.571186		AT1G09080	-2.11859		AT1G02660	1.82048		AT1G04870	-0.799155			AT1G20160	-0.575169		AT1G09023	0.762264		AT1G04410	0.621476		AT1G05310	1.55056
AT4G34150	0.695026		AT1G04220	-1.0203		AT1G05570	-0.933396		AT1G05560	-1.06213			AT1G13210	-0.812752		AT1G09350	-4.32397		AT1G02700	2.29745		AT1G05000	2.67451			AT1G20620	-0.896028		AT1G09070	0.890308		AT1G04600	-2.23723		AT1G05410	-0.678518
AT4G37560	1.02432		AT1G04240	-0.544889		AT1G05630	-0.636915		AT1G05630	-0.75752			AT1G13340	-3.17663		AT1G09780	0.746351		AT1G02816	1.38866		AT1G05560	-1.37581			AT1G20920	0.594295		AT1G09350	-2.89585		AT1G04650	1.24375		AT1G05560	-0.861598
AT5G21940	1.16503		AT1G04570	-1.69669		AT1G05680	3.48679		AT1G06000	-0.750449			AT1G14250	-3.0036		AT1G09970	-0.865975		AT1G02820	1.46515		AT1G05575	-2.131			AT1G21240	-3.51052		AT1G09690	0.666052		AT1G04770	-1.10129		AT1G05570	0.570194
AT5G22690	0.86219		AT1G04600	1.26061		AT1G06180	2.12531		AT1G06080	2.55218			AT1G14360	0.520996		AT1G10040	-2.09046		AT1G02860	1.0177		AT1G05630	-1.00834			AT1G21400	-0.779587		AT1G10660	0.554795		AT1G04980	-0.844987		AT1G05850	-0.50409
AT5G24590	0.853829		AT1G04870	0.594198		AT1G06510	-0.807619		AT1G06180	1.63676			AT1G14870	-3.18554		AT1G10370	-0.54724		AT1G02920	-2.9676		AT1G05675	-3.02563			AT1G22710	-0.636273		AT1G10700	-0.577443		AT1G05010	-1.31715		AT1G06000	-2.02326
AT5G39320	0.772829		AT1G04980	1.62625		AT1G06900	0.51313		AT1G06360	1.95908			AT1G14880	-4.11813		AT1G10657	-1.44148		AT1G02930	-2.87855		AT1G05710	1.80227			AT1G23020	-1.07525		AT1G11070	4.02817		AT1G05385	0.942237		AT1G06002	-0.998908
AT5G40480	0.563599		AT1G05010	1.19229		AT1G06950	0.588498		AT1G06640	-0.610305			AT1G15125	-4.31872		AT1G10760	-0.563016		AT1G02950	-1.29029		AT1G06000	-1.12361			AT1G23060	-1.79774		AT1G11330	-0.957154		AT1G05570	-0.662947		AT1G06620	-2.18417
AT5G53450	-0.651929		AT1G05630	1.00479		AT1G07200	0.619494		AT1G06830	-1.05883			AT1G15410	1.00513		AT1G11070	3.26798		AT1G03130	-0.967287		AT1G06150	0.984384			AT1G24070	-1.15264		AT1G11350	-0.6668		AT1G06000	-1.62205		AT1G06640	-1.47142
AT5G66210	0.961721		AT1G05880	3.04815		AT1G07280	-0.691202		AT1G07180	-0.681029			AT1G15520	-8.38647		AT1G11300	-1.72805		AT1G03220	-1.20355		AT1G06410	0.512478			AT1G26390	-5.81491		AT1G11580	-1.36567		AT1G06002	-1.71503		AT1G06720	-0.638168
ATMG00830	0.723018		AT1G06000	-0.658334		AT1G07620	-1.04308		AT1G07300	-1.36334			AT1G15670	-1.75313		AT1G11310	-0.514022		AT1G03380	0.539506		AT1G06640	-0.810093			AT1G27360	-0.953655		AT1G11700	0.931321		AT1G06080	-2.77263		AT1G07400	0.874215
			AT1G06090	5.23717		AT1G07890	-0.756992		AT1G07620	-0.781635			AT1G15860	0.550136		AT1G11580	-1.20226		AT1G04220	4.06705		AT1G06760	1.00508			AT1G29240	-0.87803		AT1G12110	0.796489		AT1G06360	-3.76814		AT1G07610	3.25885
			AT1G06550	-0.920941		AT1G08130	0.61013		AT1G08230	-1.05472			AT1G16030	1.33005		AT1G11720	-0.570723		AT1G04250	0.862892		AT1G07040	0.864121			AT1G29720	-1.22002		AT1G12240	-0.943285		AT1G06430	0.689915		AT1G07720	-0.719152
			AT1G06830	-1.23924		AT1G08260	0.693006		AT1G08260	0.720839			AT1G16040	1.24505		AT1G11840	-0.566646		AT1G04350	0.684076		AT1G07590	0.617826			AT1G30190	-1.38324		AT1G12480	-1.1087		AT1G06550	0.684481		AT1G07743	-1.91125
			AT1G07000	1.46557		AT1G08380	-0.69497		AT1G08450	-0.994615			AT1G16410	-0.601797		AT1G12520	1.26483		AT1G04410	0.557193		AT1G07610	2.19461			AT1G30380	0.5918		AT1G12520	1.20614		AT1G06640	-0.803544		AT1G08200	-0.788744
			AT1G07280	-0.659319		AT1G08450	-1.05974		AT1G08465	0.746727			AT1G16670	-0.837349		AT1G13080	-0.58268		AT1G04430	-0.541129		AT1G08230	-1.44254			AT1G30900	-1.53528		AT1G12800	0.606441		AT1G06690	0.881619		AT1G08230	-1.72548
			AT1G07300	-2.41779		AT1G08570	0.913665		AT1G08830	0.816505			AT1G17430	-1.35286		AT1G13210	-0.9467		AT1G04650	1.20804		AT1G08260	0.684006			AT1G32350	-4.86848		AT1G12880	1.04499		AT1G07010	0.59005		AT1G08450	-0.540897
			AT1G07350	-0.592271		AT1G08610	0.957655		AT1G09040	0.987562			AT1G17500	-0.8351		AT1G13245	-0.778936		AT1G04680	-1.78111		AT1G08450	-1.16781			AT1G32900	-0.69765		AT1G13210	-0.847664		AT1G07320	0.665834		AT1G08830	0.99137
			AT1G07400	1.56653		AT1G08830	1.01441		AT1G09070	0.991507			AT1G17600	-1.33593		AT1G13440	0.558111		AT1G04790	-1.47349		AT1G08465	0.792543			AT1G32960	-3.65311		AT1G13650	0.762865		AT1G07400	0.92777		AT1G08890	-1.07984
			AT1G07430	-1.31368		AT1G08980	0.62685		AT1G09200	0.830215			AT1G17650	0.532713		AT1G13470	-1.67172		AT1G04830	0.669365		AT1G08800	0.740931			AT1G33340	1.20811		AT1G13750	-0.791653		AT1G07430	0.86687		AT1G08920	-1.21729
			AT1G07440	-0.963233		AT1G09080	-2.10272		AT1G09250	1.13016			AT1G17745	-1.26189		AT1G13930	-0.944528		AT1G04980	-1.32222		AT1G08830	0.972238			AT1G34420	-1.18247		AT1G13820	0.625845		AT1G07440	0.528821		AT1G09070	0.83094
			AT1G07590	-0.773485		AT1G09210	-0.523096		AT1G09340	-0.537581			AT1G17870	0.793328		AT1G13970	-2.83695		AT1G05010	-1.79252		AT1G08930	-0.660246			AT1G42970	0.672405		AT1G14980	0.630178		AT1G07590	1.73007		AT1G09200	0.928446
			AT1G07610	-1.9957		AT1G09340	-0.513433		AT1G09440	-0.739534			AT1G18020	-1.34565		AT1G14200	-0.505843		AT1G05100	2.49299		AT1G09070	1.05761			AT1G43560	0.75428		AT1G15125	-4.33389		AT1G07610	3.41978		AT1G09210	-0.54319
			AT1G07620	0.912822		AT1G09780	0.558403		AT1G09570	0.542633			AT1G19250	-6.07121		AT1G14580	0.810926		AT1G05163	0.50481		AT1G09350	1.30595			AT1G45201	-0.845445		AT1G15230	0.823736		AT1G07750	-0.777936		AT1G09415	-1.31888
			AT1G07650	0.507623		AT1G09932	-1.56598		AT1G09932	-1.58843			AT1G19450	0.760557		AT1G14870	-1.97663		AT1G05170	0.966457		AT1G09500	2.99183			AT1G47960	-0.798844		AT1G15550	1.5691		AT1G08450	-0.835448		AT1G09500	2.39612
			AT1G08550	-0.754245		AT1G10050	-0.833651		AT1G09970	-0.714797			AT1G19960	-0.868767		AT1G14880	-2.27859		AT1G05210	-1.5177		AT1G09780	0.874802			AT1G48600	0.952049		AT1G16410	-1.09372		AT1G08480	0.714471		AT1G09780	0.653015
			AT1G08800	-0.571775		AT1G10090	-0.726869		AT1G10370	-0.890625			AT1G20620	-0.87927		AT1G15020	-0.787287		AT1G05560	-0.51259		AT1G09840	0.508262			AT1G49450	-1.33371		AT1G16960	-1.34174		AT1G08830	1.00571		AT1G09970	-1.58643
			AT1G08830	0.884477		AT1G10150	0.688145		AT1G10410	1.04701			AT1G21240	-3.10561		AT1G15125	-5.05329		AT1G05620	-1.61692		AT1G09970	-1.21613			AT1G49500	0.69166		AT1G17050	0.536062		AT1G08920	-0.801405		AT1G10070	-4.84756
			AT1G08930	0.653528		AT1G10657	-0.679607		AT1G10657	-0.871056			AT1G21250	-1.25297		AT1G15960	-1.53835		AT1G05805	-0.903493		AT1G10040	-1.63112			AT1G51890	-5.36927		AT1G17230	-1.5206		AT1G08930	-1.12439		AT1G10090	-0.653414
			AT1G09080	2.28146		AT1G10682	1.20779		AT1G10682	-1.53023			AT1G21270	-1.07786		AT1G16400	1.14801		AT1G05870	1.30926		AT1G10230	-1.18013			AT1G52000	-0.804285		AT1G17460	-0.963703		AT1G08980	-0.582021		AT1G10470	0.583876
			AT1G09240	-2.49794		AT1G10740	0.52968		AT1G10850	0.517387			AT1G21410	0.593203		AT1G16410	-1.29434		AT1G06002	-2.80316		AT1G10340	-1.89532			AT1G52030	-2.0471		AT1G17600	-1.38611		AT1G09080	-2.87695		AT1G10490	-0.897137
			AT1G09250	0.958656		AT1G10900	-0.579856		AT1G11070	4.13168			AT1G21440	-0.692683		AT1G17230	-1.58815		AT1G06150	0.695099		AT1G10657	-1.58342			AT1G52870	0.593969		AT1G17650	0.66028		AT1G09210	-1.18642		AT1G10657	-1.43584
			AT1G09350	-4.49809		AT1G10910	0.57818		AT1G11080	4.63652			AT1G21460	0.624871		AT1G17420	-2.02055		AT1G06560	-0.879939		AT1G10660	0.646944			AT1G53240	0.52345		AT1G17870	0.656427		AT1G09310	1.03846		AT1G10660	0.696407
			AT1G10090	-0.628158		AT1G11310	-0.56779		AT1G11210	1.34599			AT1G21550	0.7263		AT1G17940	-0.886521		AT1G06570	1.30888		AT1G10960	-0.528894			AT1G53480	-4.26911		AT1G18020	-1.82461		AT1G09490	0.537245		AT1G10700	-0.550153
			AT1G10370	-0.704973		AT1G11330	-0.694596		AT1G11280	0.553213			AT1G21590	-0.64464		AT1G18390	-1.07327		AT1G07090	-2.19665		AT1G11070	3.531			AT1G53540	0.921528		AT1G18265	1.83431		AT1G09780	0.732368		AT1G10930	0.821584
			AT1G10657	-0.873062		AT1G11700	-0.870945		AT1G11330	-1.15197			AT1G21750	-0.643542		AT1G19050	-0.623989		AT1G07110	0.651393		AT1G11080	5.65			AT1G53670	0.574613		AT1G18590	-0.780548		AT1G10150	0.514239		AT1G10970	1.04577
			AT1G10760	-0.830879		AT1G12000	0.560924		AT1G11350	-0.535085			AT1G22650	-0.91396		AT1G19380	-1.8073		AT1G07200	0.962624		AT1G11300	-1.68353			AT1G54020	-2.30346		AT1G19150	0.669137		AT1G10490	-0.790954		AT1G11070	4.07537
			AT1G10900	-0.635704		AT1G12010	1.53174		AT1G11700	-1.13441			AT1G23180	0.698624		AT1G19570	-1.14675		AT1G07220	-0.729026		AT1G11303	-1.35727			AT1G54160	-0.825855		AT1G19450	0.738165		AT1G10610	0.920842		AT1G11080	3.80973
			AT1G11070	4.08843		AT1G12110	-0.567009		AT1G11720	-0.594613			AT1G24020	-1.26475		AT1G19670	-1.46471		AT1G07350	-1.12167		AT1G11330	-1.3692			AT1G55850	-0.800635		AT1G19570	-1.15708		AT1G10640	-2.60253		AT1G11170	1.6416
			AT1G11310	0.976389		AT1G12140	-0.565939		AT1G11960	1.97115			AT1G24147	-0.839032		AT1G20070	-1.7972		AT1G07420	0.949655		AT1G11350	-0.689349			AT1G56150	-2.44039		AT1G19670	-1.76988		AT1G10682	1.55788		AT1G11180	0.600465
			AT1G11330	1.11552		AT1G12240	-0.575729		AT1G12200	-1.21779			AT1G26380	-2.31762		AT1G20160	-4.46668		AT1G07430	3.15383		AT1G11530	1.07799			AT1G57770	0.710966		AT1G20160	-2.83097		AT1G10700	-0.778886		AT1G11210	-2.25956
			AT1G11580	-0.731628		AT1G12310	0.596512		AT1G12220	-0.738353			AT1G26390	-5.52829		AT1G20340	-0.517405		AT1G07470	1.16577		AT1G11700	-1.47601			AT1G58080	0.500873		AT1G20510	-0.948404		AT1G11070	1.32274		AT1G11330	-1.21504
			AT1G11670	1.22936		AT1G12520	0.893543		AT1G12520	0.945375			AT1G26420	-2.40143		AT1G20510	-1.01864		AT1G07590	1.17462		AT1G11840	-0.640841			AT1G58225	-3.10714		AT1G20620	-1.31392		AT1G11260	-1.35777		AT1G11350	-0.882229
			AT1G11720	-0.674913		AT1G12570	1.87494		AT1G12780	0.826693			AT1G28190	-1.89583		AT1G20620	-0.98037		AT1G07630	0.641719		AT1G11960	1.53961			AT1G58270	-1.34968		AT1G20840	-0.686126		AT1G11330	-1.17303		AT1G11440	-0.597603
			AT1G12260	2.53337		AT1G13080	-0.727531		AT1G12820	-0.504122			AT1G28330	-1.60605		AT1G20823	-1.57139		AT1G07720	1.42926		AT1G12110	0.820666			AT1G60190	-0.723895		AT1G20850	0.900903		AT1G11350	-0.809063		AT1G11530	1.08881
			AT1G12280	-0.506008		AT1G13100	0.709474		AT1G13080	-1.1509			AT1G29240	-1.42594		AT1G21110	-2.53332		AT1G07870	1.7474		AT1G12120	0.680596			AT1G62380	0.507766		AT1G21130	-1.42361		AT1G11700	1.27612		AT1G11580	-0.756905
			AT1G12290	1.13101		AT1G13210	-1.11444		AT1G13090	-0.601178			AT1G29470	0.707517		AT1G21120	-4.07743		AT1G07890	-0.544578		AT1G12200	-1.42322			AT1G62540	-1.59057		AT1G21250	-1.11797		AT1G11785	2.19817		AT1G11840	-0.825415
			AT1G12440	0.599483		AT1G13270	0.600308		AT1G13110	-0.797455			AT1G29720	-0.675282		AT1G21130	-2.14651		AT1G07900	2.87243		AT1G12220	-0.956022			AT1G64680	0.529251		AT1G21270	-0.696765		AT1G12050	0.630999		AT1G11960	0.522814
			AT1G12480	-1.42877		AT1G13350	1.14829		AT1G13250	-0.836995			AT1G30360	1.4589		AT1G21460	-1.32602		AT1G08110	0.522086		AT1G12520	1.39898			AT1G65890	-1.36556		AT1G21310	-3.72364		AT1G12240	-1.48039		AT1G12110	0.546819
			AT1G12520	0.694406		AT1G13360	-2.13943		AT1G13340	-1.50317			AT1G30410	-0.958526		AT1G22180	-1.08941		AT1G08130	0.561793		AT1G12780	0.920762			AT1G66960	-5.64454		AT1G21460	-1.22535		AT1G12520	0.815774		AT1G12240	-1.16274
			AT1G12610	2.51815		AT1G13470	-2.79904		AT1G13360	-1.14599			AT1G30530	-0.699316		AT1G22230	4.13695		AT1G08190	0.652719		AT1G13080	-0.658772			AT1G67750	-1.42003		AT1G22070	-0.699289		AT1G12800	0.564328		AT1G12280	-0.562927
			AT1G13210	0.783703		AT1G13650	0.557669		AT1G13470	-3.47845			AT1G30900	-2.54104		AT1G22250	-1.8776		AT1G08380	-0.737246		AT1G13110	-0.76364			AT1G67870	0.954489		AT1G22190	0.786139		AT1G12880	1.91473		AT1G12380	-0.879939
			AT1G13260	1.04581		AT1G13750	-1.19932		AT1G13750	-0.972115			AT1G31690	-3.11446		AT1G22650	-1.52448		AT1G08390	-1.01229		AT1G13210	-0.853004			AT1G68570	-0.783069		AT1G22380	2.4522		AT1G13210	-0.676022		AT1G12520	1.07514
			AT1G13360	-1.52397		AT1G13880	-0.678031		AT1G14440	1.93668			AT1G31710	-1.10545		AT1G22710	-0.63191		AT1G08450	-1.68138		AT1G13245	-0.823469			AT1G68620	-1.90533		AT1G22650	-0.976249		AT1G13245	0.977873		AT1G12780	0.770028
			AT1G13750	0.79051		AT1G13940	-0.712791		AT1G14580	1.11196			AT1G31920	0.865257		AT1G23090	-1.3332		AT1G08570	0.578226		AT1G13250	-1.21635			AT1G72260	-3.16028		AT1G23840	-1.84449		AT1G13340	-1.61152		AT1G12860	0.625293
			AT1G14170	0.989617		AT1G13990	-1.13585		AT1G14790	-0.906455			AT1G32090	0.66679		AT1G23280	0.655739		AT1G08660	-0.774607		AT1G13340	-2.5791			AT1G72640	0.508408		AT1G24100	-0.581093		AT1G13360	-0.556511		AT1G13110	-0.546995
			AT1G14360	1.15692		AT1G14250	-4.24362		AT1G14880	-2.73565			AT1G32350	-6.94872		AT1G23800	-1.59514		AT1G08830	1.36155		AT1G13360	-1.21159			AT1G72660	0.800151		AT1G24360	0.543412		AT1G13440	0.511508		AT1G13250	-1.57591
			AT1G14580	1.00052		AT1G14640	1.80204		AT1G14920	0.569174			AT1G32870	1.46117		AT1G24020	-0.931951		AT1G08920	-1.37933		AT1G13470	-3.87657			AT1G72830	-1.10889		AT1G24625	-0.781182		AT1G13448	1.64358		AT1G13280	-0.570117
			AT1G14740	0.502486		AT1G14880	-3.16531		AT1G15260	-1.1961			AT1G32960	-3.8775		AT1G25275	-1.26077		AT1G08930	-1.61499		AT1G13750	-1.30173			AT1G73600	0.889524		AT1G25220	-0.727697		AT1G13650	0.796796		AT1G13340	-1.59311
			AT1G15260	-0.712839		AT1G15310	2.50833		AT1G15310	2.40576			AT1G33811	-0.855731		AT1G25440	-0.67254		AT1G09080	-3.26704		AT1G13930	-0.506377			AT1G75040	-1.78764		AT1G25440	-0.539724		AT1G13930	0.847105		AT1G13360	-1.13737
			AT1G15340	-0.635735		AT1G15950	0.566515		AT1G15410	-0.582083			AT1G33950	-5.81572		AT1G25530	-3.56882		AT1G09140	-0.583042		AT1G14200	-0.641955			AT1G75390	1.45765		AT1G26260	-1.6713		AT1G14130	-1.15222		AT1G13470	-1.85472
			AT1G15410	-1.21484		AT1G16090	1.08461		AT1G15960	-0.920277			AT1G33960	-5.64523		AT1G26380	-2.77667		AT1G09210	-1.1965		AT1G14205	-0.75572			AT1G75750	2.06113		AT1G26390	-3.6913		AT1G14150	0.628185		AT1G13650	0.924664
			AT1G15430	0.792789		AT1G16350	0.766378		AT1G16080	-0.542113			AT1G34420	-1.87613		AT1G26390	-2.62848		AT1G09250	-1.82858		AT1G14250	-3.13907			AT1G75945	7.34796		AT1G26761	0.652178		AT1G14250	-2.99388		AT1G13700	1.30492
			AT1G15550	-1.36463		AT1G16670	-0.665217		AT1G16260	-0.538272			AT1G35710	-1.38497		AT1G26420	-2.85133		AT1G09257	2.85632		AT1G14280	-0.759779			AT1G76130	1.41604		AT1G26770	1.01214		AT1G14360	-0.641389		AT1G13750	-1.36759
			AT1G15790	0.973331		AT1G16800	0.633833		AT1G16410	-0.626586			AT1G37130	0.543583		AT1G26761	0.755311		AT1G09310	1.20399		AT1G14350	1.24605			AT1G76960	-0.999675		AT1G27030	-0.60788		AT1G14440	-2.60794		AT1G13810	-0.866988
			AT1G15960	-1.32571		AT1G17100	-0.631051		AT1G16635	1.26266			AT1G43910	-2.3321		AT1G27130	-1.31181		AT1G09500	3.58252		AT1G14520	1.80834			AT1G79600	0.507125		AT1G27130	-0.685595		AT1G14450	0.751527		AT1G13820	0.585257
			AT1G16110	1.09065		AT1G17250	-2.39598		AT1G16730	-0.531222			AT1G45201	-1.08094		AT1G28010	-1.50643		AT1G09580	-1.08405		AT1G14720	0.852227			AT2G03760	0.989393		AT1G27450	0.507797		AT1G14640	1.37221		AT1G13930	-0.671655
			AT1G16130	2.67588		AT1G17430	-1.82406		AT1G17250	-3.01405			AT1G48600	0.628793		AT1G29390	-0.521562		AT1G09780	1.09757		AT1G14870	-2.8168			AT2G04030	0.552315		AT1G28010	-0.970661		AT1G14880	-2.41108		AT1G14250	-1.66191
			AT1G16410	-1.71131		AT1G17745	-0.595434		AT1G17600	-0.775148			AT1G50510	-0.849099		AT1G29395	-2.17654		AT1G09797	0.955166		AT1G14880	-3.32372			AT2G05215	0.58547		AT1G28050	-0.927965		AT1G14980	0.659103		AT1G14280	-0.630082
			AT1G16420	1.69019		AT1G17830	-1.02064		AT1G17610	-1.38375			AT1G51090	2.54602		AT1G29465	1.12319		AT1G09840	0.514044		AT1G15000	-1.99981			AT2G07629	1.42193		AT1G28230	-0.873205		AT1G15020	-1.33984		AT1G14350	0.939163
			AT1G16670	0.907665		AT1G18150	-0.559822		AT1G17745	-0.682966			AT1G51680	-0.503403		AT1G29720	-1.13105		AT1G09950	3.12496		AT1G15020	-0.746526			AT2G07674	1.12266		AT1G29070	0.613803		AT1G15120	0.569749		AT1G14720	0.851766
			AT1G16730	-0.605562		AT1G18330	-0.870161		AT1G17870	-1.2047			AT1G51800	-2.25884		AT1G30250	-1.92326		AT1G09970	-0.848226		AT1G15030	-0.562649			AT2G07696	0.908602		AT1G29390	-0.672503		AT1G15230	1.08471		AT1G14810	-0.745145
			AT1G17230	-1.0504		AT1G18830	4.49886		AT1G17940	0.650739			AT1G51890	-7.49514		AT1G30320	-0.925852		AT1G10020	-3.09511		AT1G15125	-5.69406			AT2G07708	0.601576		AT1G29395	-2.23363		AT1G15270	0.883816		AT1G14880	-1.88093
			AT1G17420	1.00471		AT1G18990	4.12196		AT1G18265	1.33824			AT1G52410	-0.919881		AT1G30360	-0.583056		AT1G10120	-0.862777		AT1G15260	-0.87588			AT2G07719	0.821165		AT1G29465	0.894908		AT1G15310	2.15338		AT1G14980	0.690113
			AT1G17600	0.59275		AT1G19570	-0.955016		AT1G18330	-0.563331			AT1G52560	1.54113		AT1G30420	-1.07075		AT1G10150	0.611416		AT1G15310	1.56107			AT2G07734	0.545531		AT1G29720	-1.19882		AT1G15520	-6.71037		AT1G15000	-1.85373
			AT1G17620	0.80059		AT1G19640	-1.02781		AT1G18400	1.04571			AT1G52780	-0.559609		AT1G30755	-1.12863		AT1G10180	-0.613262		AT1G15520	-3.00452			AT2G07776	0.7499		AT1G30070	0.796575		AT1G15550	1.16683		AT1G15020	-0.950416
			AT1G17840	-0.519579		AT1G19670	-0.91189		AT1G18570	-0.936065			AT1G52870	0.950364		AT1G31550	-0.758238		AT1G10210	-0.626141		AT1G15580	-2.32115			AT2G07779	1.03637		AT1G30190	-1.25304		AT1G15570	-2.0451		AT1G15125	-4.71499
			AT1G17870	-1.38633		AT1G19960	-0.877454		AT1G18710	1.1926			AT1G53210	0.910423		AT1G31710	-2.29093		AT1G10370	1.10708		AT1G15670	-2.00498			AT2G07785	0.65925		AT1G30250	-0.924179		AT1G15670	-1.53257		AT1G15170	0.958662
			AT1G17890	0.598496		AT1G19970	0.816096		AT1G19000	-0.546921			AT1G53430	0.574423		AT1G31835	0.951937		AT1G10470	-0.803787		AT1G15860	0.576847			AT2G07798	0.579932		AT1G30360	-0.690285		AT1G15950	0.746203		AT1G15260	-0.81911
			AT1G18330	-0.757663		AT1G20160	-1.27659		AT1G19110	-0.553449			AT1G53440	-0.783534		AT1G31860	0.605997		AT1G10610	1.05128		AT1G16090	-1.98586			AT2G14560	-1.02478		AT1G31550	-1.09827		AT1G16720	1.01555		AT1G15270	0.596853
			AT1G18590	-0.79825		AT1G20190	0.584294		AT1G19250	-4.99141			AT1G53540	0.960676		AT1G31920	0.793841		AT1G10657	-0.995104		AT1G16110	-0.988086			AT2G14610	-9.8215		AT1G31710	-1.08233		AT1G16730	1.10307		AT1G15310	2.20138
			AT1G18740	0.723988		AT1G20340	-0.73638		AT1G19370	1.36955			AT1G53730	0.522354		AT1G32960	-3.47274		AT1G10682	1.21494		AT1G16260	-0.671996			AT2G15080	0.683507		AT1G31830	-0.667286		AT1G16880	0.556864		AT1G15390	0.604993
			AT1G18830	3.08799		AT1G20450	-0.575817		AT1G19670	-1.22498			AT1G53875	1.13587		AT1G33590	-1.19161		AT1G10740	1.25153		AT1G16410	-0.558459			AT2G15620	1.13311		AT1G31920	0.764844		AT1G17050	0.655479		AT1G15520	-2.8361
			AT1G18880	-1.33152		AT1G20510	-0.814206		AT1G19960	-1.95524			AT1G54830	0.764261		AT1G33600	-0.74182		AT1G10910	0.589741		AT1G16670	-0.735265			AT2G17040	-1.02678		AT1G32450	-1.3519		AT1G17380	-2.6842		AT1G15550	0.87224
			AT1G18890	0.636927		AT1G20620	-1.31154		AT1G20070	0.613976			AT1G55330	1.62719		AT1G33700	-2.10213		AT1G10960	-0.750006		AT1G16850	1.34289			AT2G18328	1.139		AT1G32640	-0.614442		AT1G17500	-0.977785		AT1G15580	-2.1385
			AT1G19020	1.52817		AT1G20816	-0.88463		AT1G20160	-1.41077			AT1G55920	1.09804		AT1G33770	-1.3978		AT1G11050	0.690678		AT1G16920	-0.704646			AT2G18660	-3.50774		AT1G32960	-4.94549		AT1G17650	0.714892		AT1G15670	-2.1126
			AT1G19180	0.994335		AT1G20840	0.630351		AT1G20380	1.12979			AT1G55960	0.683477		AT1G34760	0.784223		AT1G11260	-2.09937		AT1G17147	-2.26485			AT2G19810	-1.15348		AT1G33560	0.722643		AT1G17745	-0.825992		AT1G15960	-1.28951
			AT1G19570	-1.0254		AT1G21060	0.764433		AT1G20440	1.31922			AT1G56120	-2.10941		AT1G35580	-0.524401		AT1G11310	-0.862803		AT1G17500	-0.723763			AT2G20750	-1.65177		AT1G33590	-0.658585		AT1G17840	0.744848		AT1G16170	1.23398
			AT1G19640	-0.829867		AT1G21130	-0.726802		AT1G20470	0.988855			AT1G57680	0.992168		AT1G35710	-0.581591		AT1G11330	-1.3489		AT1G17600	-1.91266			AT2G21210	0.846857		AT1G33700	-1.3521		AT1G17870	1.5402		AT1G16400	-1.02044
			AT1G20070	-2.24622		AT1G21250	-1.90693		AT1G20630	0.629245			AT1G58225	-3.22036		AT1G40390	8.21718		AT1G11580	-1.06689		AT1G17745	-1.72949			AT2G21640	1.10697		AT1G33811	-1.08153		AT1G18020	-1.27806		AT1G16410	-0.686332
			AT1G20160	-4.45595		AT1G21270	-1.4592		AT1G21050	0.850227			AT1G58440	0.630747		AT1G43160	-4.40087		AT1G11700	-1.17478		AT1G17780	0.622613			AT2G21650	1.42551		AT1G34420	-1.42968		AT1G18590	-0.510006		AT1G16720	0.578565
			AT1G20350	2.09668		AT1G21670	0.728411		AT1G21120	-2.75536			AT1G58602	-0.624314		AT1G44100	-0.804236		AT1G12010	1.16253		AT1G17940	0.978397			AT2G22970	-0.692269		AT1G34760	1.20983		AT1G18740	-0.853569		AT1G16880	0.572654
			AT1G20440	-0.500845		AT1G21750	-0.773714		AT1G21130	-0.627286			AT1G59980	0.866556		AT1G44350	-0.744621		AT1G12240	-1.35898		AT1G17990	-1.8643			AT2G23010	-1.1167		AT1G35680	0.598876		AT1G18830	3.14582		AT1G17050	0.558811
			AT1G20450	-1.03847		AT1G22070	-0.95895		AT1G21240	-2.31372			AT1G60730	-1.05606		AT1G45145	-1.15149		AT1G12280	0.577683		AT1G18000	-0.53317			AT2G23120	0.632802		AT1G35710	-0.686253		AT1G18880	1.07391		AT1G17220	0.52503
			AT1G20470	-1.61332		AT1G22370	0.939575		AT1G21250	-2.94286			AT1G61340	0.852056		AT1G45201	-2.64537		AT1G12330	-1.08973		AT1G18020	-3.13714			AT2G23170	-1.85133		AT1G35720	-0.5407		AT1G18990	1.55163		AT1G17230	-1.0687
			AT1G20620	-1.30291		AT1G22530	0.909503		AT1G21270	-1.13254			AT1G62510	1.27258		AT1G47510	-1.59521		AT1G12350	0.686525		AT1G18265	2.05997			AT2G25080	0.502527		AT1G36370	-0.891876		AT1G19180	-1.74411		AT1G17370	-0.660266
			AT1G20640	-0.575734		AT1G22650	-0.816956		AT1G21400	-0.539491			AT1G62540	-0.92322		AT1G48100	-0.922535		AT1G12370	1.60629		AT1G18330	-0.554717			AT2G26010	-4.54096		AT1G40390	8.68419		AT1G19250	-4.17996		AT1G17380	-2.52722
			AT1G20780	0.807006		AT1G22770	0.633163		AT1G21670	-0.541767			AT1G62560	-0.67019		AT1G48460	0.962438		AT1G12440	-1.06135		AT1G18870	-1.94387			AT2G26190	-0.611548		AT1G41830	-0.757143		AT1G19380	-1.62774		AT1G17420	-1.7958
			AT1G20850	1.84895		AT1G23020	1.29659		AT1G21920	-0.875465			AT1G62570	1.35713		AT1G49130	-1.57149		AT1G12500	-0.883833		AT1G19250	-6.00534			AT2G28000	0.643922		AT1G42970	0.520155		AT1G19450	0.764799		AT1G17460	-0.774489
			AT1G21250	1.02065		AT1G23390	1.26825		AT1G22160	-0.550424			AT1G62960	0.587762		AT1G49200	-1.39967		AT1G12520	1.61502		AT1G19370	1.54629			AT2G29350	-3.22818		AT1G43560	0.697187		AT1G19680	-0.94018		AT1G17500	-0.636058
			AT1G21270	0.598947		AT1G23870	1.52665		AT1G22190	1.01783			AT1G63090	1.28204		AT1G49320	-5.3218		AT1G12580	0.644664		AT1G19400	0.581862			AT2G29500	0.751692		AT1G43790	1.1749		AT1G19860	0.669307		AT1G17600	-1.06085
			AT1G21460	-1.64439		AT1G24020	-1.36937		AT1G22230	2.57343			AT1G64280	-0.617299		AT1G50480	-0.548601		AT1G12820	-0.762714		AT1G19450	0.722687			AT2G30766	-2.32134		AT1G45201	-1.75893		AT1G19920	0.635846		AT1G17650	0.904685
			AT1G21520	2.63332		AT1G24070	-1.43616		AT1G22530	1.04369			AT1G64390	-1.28678		AT1G50590	-2.63147		AT1G12880	0.937837		AT1G19570	-1.00742			AT2G30770	-6.89592		AT1G47580	0.696826		AT1G20070	0.718376		AT1G17745	-1.69978
			AT1G21590	-0.557038		AT1G24100	-0.594517		AT1G22650	-1.41962			AT1G65690	-2.8606		AT1G51270	-1.96923		AT1G12990	0.643155		AT1G19670	-2.54297			AT2G30860	-0.559435		AT1G48000	-3.86079		AT1G20470	1.57942		AT1G17750	-1.26599
			AT1G21910	1.77978		AT1G24147	-1.16978		AT1G22690	-0.567588			AT1G65790	-1.35172		AT1G51400	-0.508755		AT1G13080	-0.858553		AT1G19840	-2.39048			AT2G31360	0.533806		AT1G48030	0.58162		AT1G20510	-0.758608		AT1G17830	-1.3865
			AT1G22160	-1.25861		AT1G24580	0.92508		AT1G22710	-0.675607			AT1G65820	-0.54768		AT1G51440	-1.33633		AT1G13110	-0.651637		AT1G19960	-0.846783			AT2G31865	-1.03919		AT1G48100	-1.24563		AT1G20620	-1.28135		AT1G17870	0.753137
			AT1G22190	0.978441		AT1G24880	0.762828		AT1G22770	0.653973			AT1G65970	-4.97193		AT1G51760	-0.642664		AT1G13180	-1.33921		AT1G20070	1.19748			AT2G31880	-0.921312		AT1G48350	0.551429		AT1G21100	-1.86494		AT1G17990	-1.73741
			AT1G22280	0.817792		AT1G26580	0.745042		AT1G23130	-1.37677			AT1G66500	1.02638		AT1G51790	-1.60888		AT1G13260	-0.983363		AT1G20160	-1.73363			AT2G34810	-0.94788		AT1G48600	0.599363		AT1G21130	-1.08744		AT1G18265	2.43061
			AT1G22400	2.25974		AT1G26770	1.16829		AT1G23310	-0.741312			AT1G66510	0.671047		AT1G51800	-2.31554		AT1G13340	-2.30066		AT1G20190	0.701116			AT2G36830	0.815943		AT1G49130	-0.846164		AT1G21140	1.27009		AT1G18570	-1.08608
			AT1G22540	-1.29311		AT1G27030	-0.695145		AT1G23340	1.78309			AT1G66700	-5.29951		AT1G51805	-0.876646		AT1G13350	0.860633		AT1G20340	-0.504827			AT2G37240	0.51727		AT1G49240	-0.539221		AT1G21240	-2.6625		AT1G18590	-0.910646
			AT1G22840	0.679763		AT1G27921	0.659613		AT1G23410	2.43541			AT1G66880	-1.30091		AT1G51890	-2.07707		AT1G13360	-1.92415		AT1G20440	1.48945			AT2G37710	-0.508003		AT1G49975	0.641478		AT1G21250	-0.731483		AT1G18870	-2.51343
			AT1G22890	1.61715		AT1G27950	0.656789		AT1G23550	0.925142			AT1G66920	-1.69165		AT1G52190	-0.816966		AT1G13470	-1.51936		AT1G20450	0.656306			AT2G37900	-1.14359		AT1G50460	0.761522		AT1G21400	0.738536		AT1G19180	-1.83554
			AT1G23030	0.701046		AT1G28230	-1.25459		AT1G24020	-1.86431			AT1G66960	-4.97897		AT1G53430	-1.13828		AT1G13700	-2.39248		AT1G20470	1.59168			AT2G38310	1.2057		AT1G51270	-1.47746		AT1G21750	-0.874644		AT1G19250	-5.82582
			AT1G23460	1.33781		AT1G29400	-0.607306		AT1G24070	-1.51635			AT1G67260	-5.34971		AT1G53440	-1.12908		AT1G13740	2.44362		AT1G20620	-0.930102			AT2G39330	-1.75955		AT1G51440	-1.1834		AT1G21770	0.992246		AT1G19450	0.661523
			AT1G23710	0.960723		AT1G29560	1.92902		AT1G24100	-0.751044			AT1G68560	-0.59551		AT1G53580	-0.512136		AT1G13880	-0.756873		AT1G20630	0.534537			AT2G39420	-0.644551		AT1G51650	0.575703		AT1G22070	-0.740724		AT1G19570	-1.47792
			AT1G23840	1.18326		AT1G29600	-2.94278		AT1G24140	-1.39266			AT1G68620	-3.64545		AT1G54040	-1.10237		AT1G13940	-0.687437		AT1G21080	0.755926			AT2G39800	-1.2238		AT1G51790	-1.82075		AT1G22140	0.844322		AT1G19580	-0.619153
			AT1G24100	-0.675386		AT1G29660	-0.549343		AT1G24147	-1.60611			AT1G68870	1.29481		AT1G54060	0.884987		AT1G14180	-1.41554		AT1G21100	-3.69689			AT2G39980	0.951154		AT1G51805	-0.838146		AT1G22160	0.887582		AT1G19640	-1.03363
			AT1G24140	1.39476		AT1G30680	0.690218		AT1G25220	-0.575629			AT1G70090	1.10544		AT1G54830	0.670353		AT1G14200	-1.59428		AT1G21110	-1.62429			AT2G40510	0.596393		AT1G52030	-2.02283		AT1G22400	-3.08803		AT1G19670	-2.77001
			AT1G24145	1.25029		AT1G30900	-2.09039		AT1G25250	1.58334			AT1G70300	0.85506		AT1G55200	1.70733		AT1G14250	-5.49689		AT1G21120	-2.43995			AT2G41730	2.69968		AT1G52190	-0.938087		AT1G22550	-2.018		AT1G20030	-0.938593
			AT1G24147	1.00017		AT1G30910	-0.605517		AT1G25440	-0.714107			AT1G70710	-1.74998		AT1G55450	-1.34868		AT1G14280	-0.549415		AT1G21130	-1.18412			AT2G42330	0.725687		AT1G52720	-1.15843		AT1G22630	0.844663		AT1G20160	-1.98537
			AT1G24150	1.22781		AT1G31330	-1.02805		AT1G26770	1.6913			AT1G71240	0.623345		AT1G56240	-2.61006		AT1G14360	-1.11384		AT1G21240	-3.28303			AT2G43570	-3.77055		AT1G52770	-1.36434		AT1G22850	0.551204		AT1G20450	-0.732135
			AT1G24330	-0.885299		AT1G31550	-1.02378		AT1G26920	-0.757132			AT1G71880	-0.515356		AT1G56650	-1.06582		AT1G14530	1.04156		AT1G21250	-2.54803			AT2G43590	-3.54626		AT1G53390	-0.586842		AT1G22890	-1.47673		AT1G20470	2.23183
			AT1G24360	0.504501		AT1G31580	-1.43866		AT1G26945	0.852708			AT1G72416	1.22236		AT1G57590	-1.83957		AT1G14580	-0.965847		AT1G21270	-1.36379			AT2G46270	-0.962453		AT1G53430	-0.835113		AT1G23020	-0.749026		AT1G20510	-1.19231
			AT1G25400	1.85631		AT1G31820	-1.03773		AT1G27020	-1.9884			AT1G72430	0.818032		AT1G57990	-1.09356		AT1G14640	2.72575		AT1G21440	-0.638112			AT2G46420	-0.669634		AT1G53440	-1.10936		AT1G23060	-1.55582		AT1G20620	-1.29096
			AT1G25440	-0.574581		AT1G32370	0.917653		AT1G27030	0.684561			AT1G72510	0.723173		AT1G58170	-1.54348		AT1G14650	0.59901		AT1G21670	-0.754312			AT2G47400	0.774989		AT1G53520	1.01379		AT1G23130	0.613152		AT1G20823	-1.45814
			AT1G25530	-1.98725		AT1G32540	0.666532		AT1G27630	0.850552			AT1G72640	0.519338		AT1G58200	-0.769367		AT1G14700	-1.15927		AT1G21730	-0.876559			AT3G01210	0.744145		AT1G53540	0.890894		AT1G23190	0.533869		AT1G21100	-3.12958
			AT1G25550	0.669833		AT1G32640	-1.01124		AT1G28010	1.62846			AT1G72645	0.945842		AT1G58225	-3.11259		AT1G14740	-0.608943		AT1G21830	1.35777			AT3G03270	1.18255		AT1G53670	0.673331		AT1G23740	0.500985		AT1G21130	-1.61296
			AT1G25560	0.926372		AT1G32870	0.550768		AT1G28130	1.4778			AT1G72660	1.24861		AT1G58270	-3.29641		AT1G14870	-2.63536		AT1G22170	-1.20235			AT3G04720	-1.6009		AT1G53885	-0.841411		AT1G23840	-2.31473		AT1G21240	-2.48084
			AT1G26150	-0.637081		AT1G33170	-1.68233		AT1G29240	-1.30763			AT1G72750	0.509943		AT1G59870	-1.37114		AT1G14880	-5.29439		AT1G22190	0.963118			AT3G05690	-1.25897		AT1G53903	-0.841411		AT1G24020	-2.46497		AT1G21250	-1.78386
			AT1G26560	0.563401		AT1G33230	-0.600383		AT1G29395	-0.558101			AT1G72900	-1.10323		AT1G60260	-0.555247		AT1G14970	-1.52654		AT1G22230	4.06705			AT3G08590	0.827704		AT1G54040	-0.928255		AT1G24100	-0.652689		AT1G21550	0.927385
			AT1G26820	1.48002		AT1G33560	-0.51279		AT1G29720	-0.581934			AT1G72930	-0.581845		AT1G60989	-2.35036		AT1G14980	-1.07183		AT1G22250	-2.60654			AT3G09260	-4.83601		AT1G54730	0.617724		AT1G25220	-1.27093		AT1G21590	-0.593059
			AT1G26920	-0.61239		AT1G33590	-0.726018		AT1G29950	0.549212			AT1G73600	0.530517		AT1G61360	-1.15901		AT1G15020	-1.46784		AT1G22370	0.9539			AT3G09640	0.908232		AT1G55200	1.74406		AT1G25500	-1.43082		AT1G21670	-1.24347
			AT1G27020	-1.75321		AT1G33720	-0.831191		AT1G30270	0.617311			AT1G74360	-1.28163		AT1G62290	1.13761		AT1G15060	0.845038		AT1G22410	-0.650664			AT3G13470	0.763888		AT1G55450	-1.04455		AT1G26150	0.751044		AT1G21730	-0.66998
			AT1G27030	-0.937093		AT1G34420	-1.80056		AT1G30510	0.631905			AT1G74450	0.810156		AT1G62300	-1.54743		AT1G15125	-3.74394		AT1G22500	1.95172			AT3G14770	1.27		AT1G55490	0.548325		AT1G26220	0.726155		AT1G21830	1.33406
			AT1G27100	0.859028		AT1G34750	-0.811071		AT1G30530	-0.84949			AT1G74710	-1.24244		AT1G62510	-1.44665		AT1G15310	1.5553		AT1G22530	1.29374			AT3G16770	-1.33467		AT1G56050	0.786917		AT1G26390	-4.31829		AT1G22140	0.665014
			AT1G27290	0.716666		AT1G34760	0.775084		AT1G30680	0.598075			AT1G75040	-2.02312		AT1G62540	-1.75343		AT1G15410	1.08165		AT1G22570	1.86205			AT3G17070	-0.678658		AT1G57770	0.813577		AT1G26550	0.576033		AT1G22190	0.660988
			AT1G27330	0.82564		AT1G35420	-0.506413		AT1G30820	0.772495			AT1G75170	-0.937154		AT1G62570	-2.04426		AT1G15500	0.55247		AT1G22610	0.539701			AT3G17790	-1.47838		AT1G58270	-2.18142		AT1G26770	-1.8826		AT1G22250	-1.2893
			AT1G27770	1.21219		AT1G35516	0.633077		AT1G30900	-1.23718			AT1G75750	1.52815		AT1G62975	-2.16713		AT1G15520	-4.57143		AT1G22650	-1.89391			AT3G17820	-0.981851		AT1G58360	-0.760442		AT1G27030	-0.797675		AT1G22380	2.69029
			AT1G27910	-0.505375		AT1G35710	-1.26972		AT1G31230	-0.507319			AT1G75860	0.959747		AT1G64200	-1.08798		AT1G15570	-1.97719		AT1G22710	-0.556463			AT3G18080	-0.64691		AT1G58602	-0.54195		AT1G27210	-0.842721		AT1G22530	1.11959
			AT1G27940	-1.29039		AT1G35720	-0.589329		AT1G31330	-0.542247			AT1G75945	4.82111		AT1G64400	-0.672179		AT1G15580	-3.01701		AT1G23130	-1.17716			AT3G19480	0.689274		AT1G59870	-1.50681		AT1G27730	-1.47679		AT1G22550	-2.04314
			AT1G28230	-0.88801		AT1G36160	-0.622073		AT1G31540	-0.524776			AT1G76130	0.861655		AT1G64710	-0.522103		AT1G15670	-1.4187		AT1G23170	-1.83305			AT3G22370	0.956732		AT1G60470	-5.51979		AT1G27950	0.770051		AT1G22590	0.985924
			AT1G28570	-1.61086		AT1G42540	-0.505887		AT1G31550	-0.609869			AT1G76970	-0.878611		AT1G65040	0.838917		AT1G15780	0.653118		AT1G23550	1.2853			AT3G22790	-1.0395		AT1G61380	-0.663571		AT1G28010	-1.08149		AT1G22630	0.871832
			AT1G28610	-0.614154		AT1G42970	-0.651678		AT1G31580	-1.22567			AT1G77510	-0.726751		AT1G65690	-2.61399		AT1G15820	-1.24865		AT1G23870	0.928441			AT3G22850	0.915738		AT1G62180	-0.527665		AT1G28370	-2.58539		AT1G22650	-0.805232
			AT1G29050	-1.07403		AT1G43910	-1.32425		AT1G31690	2.30162			AT1G78370	-0.617847		AT1G65890	-3.3698		AT1G15890	1.03114		AT1G24020	-3.84034			AT3G22910	-1.19955		AT1G62290	0.923914		AT1G29310	-0.890618		AT1G22710	-0.993026
			AT1G29170	-0.638256		AT1G44446	-0.602827		AT1G31820	-1.20206			AT1G78380	0.616137		AT1G65960	-0.765998		AT1G15950	0.785828		AT1G24070	-2.41535			AT3G24463	1.28103		AT1G62480	-0.723162		AT1G29330	-0.919873		AT1G23060	-1.50979
			AT1G29340	0.584047		AT1G45145	-1.17843		AT1G32450	-0.579518			AT1G78600	0.911876		AT1G66100	-0.907058		AT1G16130	1.74897		AT1G24140	-1.31763			AT3G24982	-3.52634		AT1G62540	-1.61363		AT1G29430	1.3948		AT1G23130	-1.08881
			AT1G29390	-0.696467		AT1G45191	-1.21245		AT1G32870	0.532698			AT1G79920	0.521672		AT1G66200	0.776381		AT1G16300	1.28417		AT1G24147	-1.82795			AT3G25010	-2.11575		AT1G62560	-0.654852		AT1G29560	1.55893		AT1G23180	0.508852
			AT1G29395	-2.58572		AT1G47370	-4.74065		AT1G33260	-0.89839			AT1G80480	0.682115		AT1G66230	-1.38069		AT1G16320	0.612327		AT1G24580	1.42258			AT3G25717	0.877452		AT1G62570	-1.15281		AT1G29640	1.13243		AT1G23550	1.33459
			AT1G29400	-0.670839		AT1G47400	2.82351		AT1G33930	1.95955			AT2G01850	0.609983		AT1G66880	-1.04124		AT1G16460	0.593204		AT1G24735	-4.90866			AT3G26710	0.584276		AT1G62750	0.551872		AT1G29700	0.822814		AT1G23870	0.750776
			AT1G29465	1.15695		AT1G47510	1.04639		AT1G33960	-2.58672			AT2G04030	0.576122		AT1G66920	-1.50993		AT1G16515	1.87726		AT1G25220	-1.19541			AT3G29575	-0.891495		AT1G62780	0.608573		AT1G29720	-0.994361		AT1G23935	-2.3812
			AT1G29600	-1.70766		AT1G47530	0.632972		AT1G34180	2.085			AT2G04160	-0.574939		AT1G66960	-4.40685		AT1G16570	-1.03861		AT1G25275	-0.808525			AT3G29590	-4.91518		AT1G64510	0.559087		AT1G29980	-1.61109		AT1G24020	-3.78543
			AT1G29690	0.921039		AT1G47580	0.52363		AT1G34420	-1.69884			AT2G04450	-2.27771		AT1G67260	-6.08417		AT1G16720	0.949726		AT1G25440	-0.639975			AT3G44690	0.970284		AT1G64700	1.95668		AT1G30070	1.0209		AT1G24070	-3.4676
			AT1G30250	-2.10554		AT1G47960	0.602653		AT1G35710	-1.9753			AT2G04520	0.977072		AT1G67750	-1.01186		AT1G17050	0.701032		AT1G25550	1.032			AT3G45290	-1.16491		AT1G65790	-0.924495		AT1G30250	0.597442		AT1G24100	-1.11063
			AT1G30410	0.684464		AT1G48100	1.29291		AT1G36675	-4.92367			AT2G05380	-1.21143		AT1G67860	-1.12692		AT1G17110	0.69106		AT1G26100	-1.55768			AT3G46230	0.79505		AT1G65860	-0.560188		AT1G30420	0.802389		AT1G24147	-1.07745
			AT1G30530	-0.587182		AT1G48260	-0.8351		AT1G37130	-0.782872			AT2G05940	-0.578565		AT1G67865	-0.634997		AT1G17120	0.649952		AT1G26210	1.3727			AT3G47070	0.74893		AT1G65890	-1.98825		AT1G30530	-1.40075		AT1G24400	1.11034
			AT1G30755	1.19404		AT1G48840	0.817966		AT1G41830	-0.536084			AT2G07669	0.789706		AT1G67900	-0.656585		AT1G17190	0.890301		AT1G26270	-0.541545			AT3G47340	-1.44978		AT1G66180	0.88018		AT1G30590	-0.522495		AT1G24625	-0.877476
			AT1G30760	-4.59295		AT1G49032	0.964489		AT1G42470	0.586465			AT2G07696	0.756272		AT1G68190	-0.546067		AT1G17210	0.62218		AT1G26380	-4.53398			AT3G48360	4.52151		AT1G66200	0.738862		AT1G30900	-1.23332		AT1G25220	-1.17924
			AT1G31230	-0.601849		AT1G49450	1.83186		AT1G43620	0.567954			AT2G07707	0.547047		AT1G68520	-0.665654		AT1G17220	0.521393		AT1G26420	-4.45534			AT3G49340	-5.31067		AT1G66370	-4.93301		AT1G31190	0.680414		AT1G25440	-0.572959
			AT1G31490	-3.18348		AT1G49750	-0.975252		AT1G44446	-0.612006			AT2G07719	0.508744		AT1G68600	-1.50559		AT1G17360	-0.879763		AT1G26800	-0.591683			AT3G49940	1.3183		AT1G66940	-1.44593		AT1G31330	-0.507113		AT1G25500	-1.00376
			AT1G31540	0.874156		AT1G51680	0.825082		AT1G44760	0.758949			AT2G07732	0.75053		AT1G69850	-0.854451		AT1G17380	-1.74963		AT1G26920	-0.836703			AT3G50280	-2.75971		AT1G66960	-2.49609		AT1G31340	0.64224		AT1G25550	1.47307
			AT1G31770	-1.2339		AT1G51790	-2.99032		AT1G44800	-1.30176			AT2G07785	0.571955		AT1G71030	-1.33311		AT1G17420	-1.76219		AT1G27020	-1.848			AT3G51860	-3.30288		AT1G67040	1.04003		AT1G31360	-0.784409		AT1G26560	-0.682129
			AT1G31860	0.692179		AT1G51800	-1.84309		AT1G45130	0.577877			AT2G13810	-5.30627		AT1G72060	-2.11135		AT1G17430	-1.57321		AT1G27090	-0.638982			AT3G53540	-0.757504		AT1G67700	0.631658		AT1G31550	-1.23402		AT1G26730	-1.38692
			AT1G32100	0.905607		AT1G51805	-0.545588		AT1G45201	-0.786723			AT2G14560	-2.38925		AT1G72520	-1.4858		AT1G17500	-0.863805		AT1G27130	-1.22405			AT3G53980	-1.78604		AT1G68300	0.624454		AT1G31690	-3.9299		AT1G26920	-0.954924
			AT1G32540	-0.624158		AT1G52000	-1.67118		AT1G47960	-0.829561			AT2G14610	-10.5453		AT1G72645	0.823017		AT1G17550	1.12373		AT1G27170	1.13122			AT3G55290	-1.22567		AT1G68590	0.62119		AT1G31710	-1.1221		AT1G26945	1.02237
			AT1G32780	-1.94899		AT1G52030	-5.14009		AT1G48260	-1.13722			AT2G15620	0.573703		AT1G72660	0.791088		AT1G17745	-0.888552		AT1G27200	1.06348			AT3G55500	-1.36235		AT1G68600	-1.16234		AT1G31812	0.60084		AT1G27045	2.37044
			AT1G32920	1.47421		AT1G52040	-3.59886		AT1G49130	-1.4168			AT2G16720	-1.36858		AT1G73480	-0.611671		AT1G17840	1.26361		AT1G27910	0.581822			AT3G55646	2.36274		AT1G70700	-1.19399		AT1G31835	1.10716		AT1G27130	-1.25889
			AT1G32928	2.09036		AT1G52190	0.511916		AT1G49240	-0.589236			AT2G17120	-0.731545		AT1G73750	-1.17271		AT1G17870	0.617955		AT1G27930	0.783701			AT3G57260	-3.62975		AT1G71030	-0.721145		AT1G32080	0.570006		AT1G27480	0.582324
			AT1G32940	0.976214		AT1G52220	-0.564845		AT1G49450	1.44513			AT2G17220	-0.59769		AT1G73805	-1.03444		AT1G17890	-0.657088		AT1G28190	-1.87025			AT3G57330	-0.641885		AT1G72260	-2.55748		AT1G32350	-4.80333		AT1G27770	0.504543
			AT1G33260	-0.618631		AT1G52230	-0.551983		AT1G49470	-1.71122			AT2G17705	-1.26403		AT1G73870	-0.770594		AT1G17940	2.13901		AT1G28260	0.630947			AT3G61280	-0.838929		AT1G72450	-0.739886		AT1G32470	0.615923		AT1G28050	-1.32654
			AT1G33440	-1.90438		AT1G52290	-0.796834		AT1G49500	-0.581374			AT2G17840	2.2944		AT1G74100	-0.631261		AT1G18020	-1.3477		AT1G28600	0.936666			AT4G00700	-5.71837		AT1G72660	0.752904		AT1G32520	0.642147		AT1G28230	-0.912829
			AT1G33610	1.3643		AT1G52770	0.97686		AT1G49720	0.836458			AT2G17900	0.960275		AT1G74320	1.09753		AT1G18330	-0.883195		AT1G29050	1.05403			AT4G01610	-0.764769		AT1G72930	-0.769082		AT1G32640	-1.18742		AT1G28370	-1.85563
			AT1G33700	-1.52405		AT1G52827	1.48305		AT1G49750	-1.10906			AT2G18050	-1.84219		AT1G74360	-1.31789		AT1G18360	0.664431		AT1G29395	-0.75649			AT4G02430	0.683254		AT1G73480	-1.01456		AT1G32780	-1.80586		AT1G28710	1.45576
			AT1G34060	-2.52794		AT1G52870	-0.85356		AT1G50010	0.567016			AT2G18660	-2.98335		AT1G74560	0.522591		AT1G18400	-2.13887		AT1G29640	-1.09729			AT4G02520	-1.69013		AT1G73885	0.704813		AT1G32920	-1.54346		AT1G29050	0.865974
			AT1G34340	-0.741653		AT1G53090	0.501174		AT1G50460	0.636442			AT2G18690	-1.35796		AT1G75040	-1.89624		AT1G18620	-0.80199		AT1G29670	-0.519492			AT4G03430	0.631119		AT1G73990	0.581239		AT1G32960	-4.03862		AT1G29330	-0.778467
			AT1G34750	1.00711		AT1G53160	-1.13281		AT1G51090	1.34676			AT2G18700	0.786982		AT1G75370	-0.565353		AT1G18660	0.541531		AT1G29720	-1.14878			AT4G04490	-2.2194		AT1G74070	0.877831		AT1G33170	-0.731814		AT1G29395	-1.86765
			AT1G35140	2.72426		AT1G53440	-0.677714		AT1G51440	-1.44745			AT2G18790	-0.61683		AT1G75460	-0.572022		AT1G18740	-1.00152		AT1G29820	0.79043			AT4G04500	-3.9007		AT1G74100	-0.88661		AT1G33340	1.18181		AT1G29670	-0.738897
			AT1G35350	0.515335		AT1G53645	1.03564		AT1G51790	-3.09361			AT2G19190	-5.59464		AT1G75945	6.30939		AT1G18830	7.67788		AT1G29950	0.716258			AT4G04570	-0.794447		AT1G74590	-4.21019		AT1G33590	-0.931657		AT1G29720	-1.04375
			AT1G35580	0.622742		AT1G53780	0.526762		AT1G51860	-4.41423			AT2G19810	-1.4374		AT1G76360	-0.521038		AT1G18840	-0.661668		AT1G29980	-1.89132			AT4G05631	-0.599012		AT1G74710	0.704779		AT1G33720	1.04221		AT1G29840	0.875321
			AT1G35710	1.1879		AT1G53870	-1.48382		AT1G51890	-3.38445			AT2G21210	1.12859		AT1G76800	-2.82053		AT1G18990	2.13364		AT1G30250	0.879408			AT4G09500	-0.897812		AT1G74950	-0.91915		AT1G33811	-1.0503		AT1G29940	-0.572752
			AT1G36160	-0.526778		AT1G53875	-0.783681		AT1G52565	1.18427			AT2G21640	1.90102		AT1G76930	-4.8688		AT1G19020	-1.59775		AT1G30270	0.666015			AT4G10250	1.00623		AT1G75040	-1.85034		AT1G34420	-1.71875		AT1G29980	-1.23826
			AT1G40390	5.5314		AT1G54740	0.919634		AT1G52870	-0.842538			AT2G21850	-2.72488		AT1G76970	-0.770034		AT1G19050	-1.30793		AT1G30320	-0.536365			AT4G10500	-5.24256		AT1G75350	0.523889		AT1G34760	0.609426		AT1G30070	0.949522
			AT1G42990	1.05996		AT1G55020	0.52778		AT1G53230	1.00179			AT2G23130	1.17274		AT1G77760	2.81343		AT1G19250	-6.79257		AT1G30360	0.612878			AT4G11350	-1.22752		AT1G75800	-0.538967		AT1G35580	-0.766878		AT1G30190	-2.96193
			AT1G43650	-1.74978		AT1G55152	0.873739		AT1G53440	-0.555928			AT2G23200	-0.660174		AT1G78060	-0.598886		AT1G19290	-0.912951		AT1G30420	-1.09952			AT4G11890	-2.57043		AT1G75945	6.89452		AT1G35680	0.578172		AT1G30240	-0.773464
			AT1G43670	-0.514708		AT1G55210	-1.02485		AT1G53580	-0.912942			AT2G23610	0.578694		AT1G78370	-0.765699		AT1G19400	0.647348		AT1G30530	-1.40226			AT4G12320	0.54383		AT1G76040	-0.883131		AT1G35710	-0.731266		AT1G30475	1.49795
			AT1G43790	2.24105		AT1G55450	-0.724994		AT1G53875	-0.697025			AT2G23760	0.556072		AT1G78450	-1.35103		AT1G19440	1.37887		AT1G30700	-2.70055			AT4G12490	-5.01992		AT1G76380	-0.792269		AT1G36370	-0.738761		AT1G30530	-1.72239
			AT1G43910	1.27356		AT1G55670	-0.775151		AT1G54820	-0.56336			AT2G24850	-2.11721		AT1G78460	-1.10059		AT1G19450	0.535		AT1G30810	0.523402			AT4G12910	-0.679397		AT1G76580	-0.551509		AT1G42970	0.517239		AT1G31230	-0.574137
			AT1G44800	-1.15374		AT1G55690	-0.509512		AT1G55210	0.704171			AT2G25080	0.70228		AT1G78490	-1.36471		AT1G19490	1.73206		AT1G30900	-1.69568			AT4G14090	-2.72088		AT1G76800	-1.73512		AT1G43560	0.973337		AT1G31550	-1.34241
			AT1G45191	-0.747838		AT1G55920	-0.600127		AT1G55330	0.884607			AT2G25520	-0.626084		AT1G78830	-0.710048		AT1G19570	-1.37212		AT1G31300	0.602274			AT4G14365	-1.3098		AT1G76960	-1.99095		AT1G44575	0.505318		AT1G31580	-0.624894
			AT1G45201	-2.0493		AT1G55960	-0.971283		AT1G55450	-0.697844			AT2G25950	0.546867		AT1G78970	-1.54047		AT1G19610	-5.09417		AT1G31335	0.846146			AT4G14400	-0.532756		AT1G77765	2.44551		AT1G45201	-0.753287		AT1G31835	1.01571
			AT1G47510	-1.76384		AT1G56110	0.819726		AT1G55730	0.755424			AT2G26400	-7.14515		AT1G79790	0.614405		AT1G19650	0.535915		AT1G31550	-0.805459			AT4G16260	-4.01721		AT1G78460	-0.556505		AT1G47128	0.596581		AT1G32170	1.5538
			AT1G48000	-4.47455		AT1G56120	-2.23244		AT1G55740	1.56523			AT2G26440	-2.22098		AT1G79970	-0.556926		AT1G19670	-2.53593		AT1G31580	-0.803251			AT4G16680	1.4013		AT1G78490	-1.45972		AT1G47510	0.680497		AT1G32450	-1.01082
			AT1G48100	-0.559399		AT1G56220	1.00898		AT1G55920	-0.70385			AT2G26560	-3.39121		AT1G80530	-0.60102		AT1G19680	-0.79138		AT1G31710	-1.17325			AT4G17030	-1.36429		AT1G78630	0.600652		AT1G47580	0.938263		AT1G32640	-1.43615
			AT1G48210	2.07681		AT1G56650	-1.70158		AT1G55960	-0.799906			AT2G26740	-0.676934		AT1G80760	-1.00685		AT1G19720	0.642019		AT1G32090	0.728872			AT4G17340	0.691377		AT1G78680	-0.624786		AT1G48030	0.569891		AT1G32900	-0.857146
			AT1G48300	-0.908591		AT1G56670	-0.960154		AT1G56120	-2.17501			AT2G27080	2.01915		AT2G01910	-0.657327		AT1G19860	1.29203		AT1G32127	-1.02553			AT4G17770	-0.584853		AT1G78830	-0.572556		AT1G48090	0.553964		AT1G32960	-5.44275
			AT1G48630	0.641846		AT1G57630	-2.79523		AT1G56170	0.973526			AT2G27500	1.11941		AT2G02220	-0.638778		AT1G19970	1.84689		AT1G32350	-2.72014			AT4G18280	0.839445		AT1G78970	-1.38901		AT1G48210	-1.29446		AT1G33110	-0.600071
			AT1G49050	0.902461		AT1G58225	-1.4615		AT1G56220	-1.09708			AT2G28000	0.520708		AT2G02450	-1.17276		AT1G20010	-0.506657		AT1G32960	-3.81			AT4G19430	-3.86199		AT1G79410	1.27361		AT1G48350	0.68975		AT1G33260	-0.900143
			AT1G49130	-1.37291		AT1G58235	0.700812		AT1G56440	-0.661324			AT2G28190	0.643716		AT2G02810	0.663511		AT1G20030	1.60935		AT1G33590	-1.15115			AT4G20820	-1.56615		AT1G79460	-1.0854		AT1G48600	0.754451		AT1G33560	0.752609
			AT1G49310	-5.38706		AT1G58270	-0.927318		AT1G56580	-1.06159			AT2G28350	1.11892		AT2G02990	-5.45396		AT1G20160	-1.51002		AT1G33600	-1.90841			AT4G21320	0.787635		AT1G79790	0.58403		AT1G49032	0.927635		AT1G33590	-1.06148
			AT1G49700	1.16171		AT1G58280	-0.543699		AT1G56650	-0.742766			AT2G28450	-0.766856		AT2G03530	-1.0109		AT1G20190	1.99026		AT1G33720	1.05109			AT4G21650	-1.24805		AT1G80490	-0.546817		AT1G49130	-0.649711		AT1G33600	-1.51783
			AT1G49720	-1.05035		AT1G58290	-0.630662		AT1G56700	-0.600151			AT2G28940	-1.43637		AT2G04032	-2.10264		AT1G20340	-0.97749		AT1G33811	-1.27614			AT4G21960	-0.835392		AT2G01890	1.60797		AT1G49380	0.561093		AT1G33720	1.87811
			AT1G50010	0.556159		AT1G58440	-0.500951		AT1G57560	-2.90724			AT2G29110	-5.33235		AT2G04495	-2.10862		AT1G20440	0.575744		AT1G33950	-5.75096			AT4G22880	-2.9216		AT2G01918	1.1136		AT1G49450	-1.00809		AT1G33811	-1.24815
			AT1G50460	0.781121		AT1G59740	-1.03344		AT1G57630	-3.10112			AT2G29290	0.761012		AT2G04520	0.811753		AT1G20510	-1.2209		AT1G34060	2.33128			AT4G23140	-2.43392		AT2G02010	2.22796		AT1G49500	0.655265		AT1G34340	0.927915
			AT1G50480	-0.571177		AT1G59870	-0.867499		AT1G58290	-0.557954			AT2G29300	0.758366		AT2G04795	-1.75742		AT1G20620	-1.663		AT1G34420	-1.5837			AT4G23150	-4.49989		AT2G02250	5.24223		AT1G49600	-0.645874		AT1G34420	-1.53456
			AT1G50590	-3.04077		AT1G60200	0.53558		AT1G59640	-1.72725			AT2G29350	-5.38606		AT2G05380	1.4371		AT1G20640	-0.652934		AT1G34470	0.891742			AT4G23990	-1.24636		AT2G02980	1.0529		AT1G49730	-0.851876		AT1G34760	0.844206
			AT1G51270	-1.56313		AT1G61280	2.33129		AT1G59960	-0.815462			AT2G29460	-1.79023		AT2G06050	-1.4171		AT1G20920	0.917109		AT1G34550	0.599916			AT4G24000	-3.6129		AT2G04080	-0.542096		AT1G50250	0.701725		AT1G35580	-0.535637
			AT1G51440	-1.44041		AT1G61400	3.32352		AT1G61380	1.06242			AT2G29500	0.607246		AT2G06850	-0.980236		AT1G20950	0.724889		AT1G35190	0.990386			AT4G24480	-0.864084		AT2G04100	-2.47584		AT1G50450	0.712277		AT1G35680	0.580287
			AT1G51660	0.793503		AT1G61520	-0.536217		AT1G61580	1.08648			AT2G30000	1.43447		AT2G07719	0.502074		AT1G21000	1.33104		AT1G35580	-0.784363			AT4G25000	-1.56871		AT2G04400	-0.828331		AT1G51080	0.892441		AT1G35710	-0.841891
			AT1G51790	0.947028		AT1G61580	0.696761		AT1G61610	-1.36915			AT2G30040	2.24713		AT2G15020	-0.733717		AT1G21240	-2.03583		AT1G35710	-1.97972			AT4G25200	0.964516		AT2G04570	-1.76958		AT1G51110	0.676992		AT1G35720	-0.548027
			AT1G52290	0.755603		AT1G61970	1.17974		AT1G61730	0.655643			AT2G30480	0.863403		AT2G15042	-2.73303		AT1G21250	-1.01374		AT1G37130	0.65768			AT4G25700	0.715798		AT2G05210	0.576206		AT1G51340	1.3188		AT1G35910	-3.76142
			AT1G52315	1.54475		AT1G62030	0.644531		AT1G61800	1.77191			AT2G30550	-0.541383		AT2G15080	-1.12842		AT1G21270	-1.5478		AT1G42470	0.630807			AT4G26860	0.62474		AT2G05380	0.953468		AT1G51650	0.56826		AT1G36370	-0.864407
			AT1G52827	-1.33866		AT1G62085	0.815738		AT1G62290	2.99604			AT2G30600	1.09713		AT2G15390	-1.23004		AT1G21400	1.86264		AT1G42540	0.733683			AT4G27860	-1.30296		AT2G05620	0.551431		AT1G51800	-3.06444		AT1G42970	0.524368
			AT1G52870	-0.882192		AT1G62480	1.12071		AT1G62330	-0.526283			AT2G30750	-6.26468		AT2G15620	1.1919		AT1G21410	1.29359		AT1G43620	0.585825			AT4G28250	-1.42737		AT2G05990	0.530205		AT1G51890	-4.60031		AT1G43560	0.88928
			AT1G53160	-1.44499		AT1G62540	-1.02714		AT1G62540	-0.993164			AT2G30770	-7.00487		AT2G15960	-1.26914		AT1G21500	-1.41476		AT1G43710	0.550472			AT4G28660	0.748289		AT2G06050	-1.17061		AT1G52290	-0.73662		AT1G44350	-1.39361
			AT1G53230	0.734652		AT1G63090	-0.89922		AT1G62560	-0.599977			AT2G30860	-0.581266		AT2G15970	-0.614072		AT1G21520	-1.8989		AT1G45010	-0.620649			AT4G29350	0.657098		AT2G06530	0.582674		AT1G52380	-0.629745		AT1G44800	-1.56515
			AT1G53580	-0.505619		AT1G63180	1.3048		AT1G62960	-0.746282			AT2G31380	0.691752		AT2G16430	-0.511219		AT1G21590	0.799693		AT1G45130	1.08777			AT4G29700	-1.05885		AT2G06925	-1.55082		AT1G52720	-1.61009		AT1G44820	0.58882
			AT1G53590	-0.520095		AT1G63240	-0.880465		AT1G63010	-0.569297			AT2G31865	-1.10017		AT2G16740	-0.697262		AT1G21610	0.691809		AT1G45145	-1.14289			AT4G29770	1.45483		AT2G07629	1.0015		AT1G52827	1.87298		AT1G45130	0.991146
			AT1G53830	2.64105		AT1G64360	1.59516		AT1G63860	-0.806621			AT2G31880	-0.957987		AT2G17705	-1.29415		AT1G21650	0.979749		AT1G45201	-1.83941			AT4G30180	-4.71038		AT2G07674	0.818004		AT1G52880	0.874076		AT1G45201	-2.14956
			AT1G53920	1.2039		AT1G64370	-1.63662		AT1G64360	-2.71948			AT2G32120	0.682488		AT2G17820	-0.53779		AT1G21660	0.5575		AT1G46264	1.03853			AT4G30825	0.615739		AT2G07696	0.59057		AT1G53240	0.614569		AT1G47960	-1.50708
			AT1G54040	-0.791269		AT1G64380	1.19095		AT1G64370	-1.30238			AT2G32390	1.34345		AT2G19190	-3.8975		AT1G21670	0.804821		AT1G46554	1.99598			AT4G31330	-1.83955		AT2G07719	1.01723		AT1G53390	-0.761389		AT1G48000	-4.325
			AT1G55210	0.514257		AT1G64390	-1.07185		AT1G64400	-1.19396			AT2G32560	0.56098		AT2G20340	-0.568195		AT1G21730	-0.878181		AT1G47270	-1.05582			AT4G32280	-1.13116		AT2G07721	1.23502		AT1G53440	-0.818443		AT1G48030	0.54371
			AT1G55320	-1.22133		AT1G64563	1.21583		AT1G64700	1.98338			AT2G32680	-2.1738		AT2G20880	-3.77392		AT1G21750	-1.15124		AT1G47960	-0.982512			AT4G32450	0.807609		AT2G07739	0.582091		AT1G53670	0.604806		AT1G48210	-0.76632
			AT1G55330	0.857219		AT1G64660	1.4037		AT1G64710	-0.948718			AT2G32990	-0.901374		AT2G21650	-1.14988		AT1G21770	1.11096		AT1G48570	-0.850948			AT4G33540	-0.978037		AT2G07774	1.34086		AT1G53840	-0.7365		AT1G48350	0.572128
			AT1G55450	1.02329		AT1G64740	0.577207		AT1G64760	1.2404			AT2G33480	0.81346		AT2G22080	-1.10648		AT1G21780	0.66273		AT1G49130	-1.61923			AT4G34190	0.619248		AT2G07779	0.833203		AT1G54010	-2.50641		AT1G49130	-1.13624
			AT1G56110	0.594866		AT1G64850	-0.510587		AT1G64900	-0.571454			AT2G33590	1.01269		AT2G22330	-0.816041		AT1G21790	1.20695		AT1G49240	-0.874605			AT4G34860	-1.86673		AT2G07785	0.575866		AT1G54020	-2.96829		AT1G49240	-1.16206
			AT1G56230	-0.884422		AT1G64900	-0.784511		AT1G65060	-0.902279			AT2G34500	-5.30595		AT2G22980	-0.878088		AT1G21900	-0.560699		AT1G49750	-0.953435			AT4G36850	0.599694		AT2G14560	-1.33516		AT1G54040	-0.783174		AT1G49300	0.5532
			AT1G56280	-0.512812		AT1G65230	-0.515607		AT1G65330	3.52206			AT2G34590	0.583406		AT2G23120	-0.749034		AT1G21930	-0.794563		AT1G50460	1.01783			AT4G37150	-1.72367		AT2G14750	-0.66799		AT1G54350	0.583835		AT1G49450	-2.13604
			AT1G56340	0.51541		AT1G65370	1.38601		AT1G65370	0.961416			AT2G34770	0.798496		AT2G23320	-0.785363		AT1G21980	1.12887		AT1G50590	-0.99505			AT4G37560	1.37848		AT2G15042	-1.77218		AT1G54410	0.764514		AT1G49780	0.774049
			AT1G56430	-1.30357		AT1G65790	-1.83983		AT1G65560	-0.63846			AT2G35980	-4.98627		AT2G23340	-1.24517		AT1G22070	-0.685697		AT1G51060	0.645528			AT4G38970	0.763584		AT2G15080	-0.983953		AT1G54580	0.883005		AT1G49975	0.782944
			AT1G56510	0.599093		AT1G65840	-0.577048		AT1G65790	-1.10642			AT2G36630	0.666589		AT2G25735	-3.05695		AT1G22170	-1.29945		AT1G51170	-1.58057			AT5G01410	0.919428		AT2G15620	0.734063		AT1G55020	0.795112		AT1G50460	0.957143
			AT1G56520	0.838649		AT1G65860	0.5595		AT1G65870	0.595925			AT2G36790	2.22661		AT2G26010	-6.32308		AT1G22190	1.42613		AT1G51430	0.766292			AT5G06510	-1.48051		AT2G15890	-0.565117		AT1G55450	-0.942839		AT1G51060	0.76059
			AT1G56540	1.52205		AT1G65930	0.571984		AT1G66100	-0.925893			AT2G37130	-1.33135		AT2G26020	-6.37653		AT1G22310	-0.809215		AT1G51790	-2.5472			AT5G09570	4.64697		AT2G15970	-0.632462		AT1G55480	0.641085		AT1G51110	0.511168
			AT1G56600	-1.75538		AT1G66050	5.85009		AT1G66240	-0.845068			AT2G37710	-0.633683		AT2G26140	1.27481		AT1G22370	1.12897		AT1G51800	-2.41401			AT5G10170	0.803476		AT2G16650	-1.29231		AT1G55850	-1.18765		AT1G51340	0.888908
			AT1G56650	-2.82157		AT1G66100	-1.87048		AT1G66430	-0.633883			AT2G38170	-0.504896		AT2G26190	-0.750604		AT1G22400	-2.94044		AT1G51805	-0.589954			AT5G10760	-1.50604		AT2G16660	-2.08965		AT1G56340	-0.913043		AT1G51440	-1.16611
			AT1G57590	-2.72651		AT1G66230	0.791718		AT1G66760	0.657013			AT2G38860	-2.20774		AT2G26560	-2.55298		AT1G22650	-1.94794		AT1G51820	-5.20347			AT5G11650	0.590857		AT2G16720	-1.04583		AT1G56430	1.6133		AT1G51760	-1.55575
			AT1G57630	2.08771		AT1G67080	0.612188		AT1G66830	-1.82068			AT2G39030	-2.28749		AT2G26650	-1.62503		AT1G22770	0.997061		AT1G51890	-3.09604			AT5G12020	1.04402		AT2G16990	-0.83476		AT1G56500	0.579039		AT1G51780	-4.75254
			AT1G57650	4.93677		AT1G67105	2.31354		AT1G66880	-0.611307			AT2G39210	-1.12037		AT2G26690	-1.20407		AT1G22930	0.704018		AT1G52030	-2.0273			AT5G12030	0.608178		AT2G17040	1.11885		AT1G56580	0.660268		AT1G51790	-1.97314
			AT1G57990	1.51977		AT1G67120	0.623052		AT1G66970	-0.748973			AT2G39330	-1.59093		AT2G26860	0.555236		AT1G23020	0.797122		AT1G52342	0.983722			AT5G12860	0.697006		AT2G17260	-1.25702		AT1G57770	1.28756		AT1G51805	-0.660825
			AT1G58070	1.63874		AT1G67550	-0.763642		AT1G67105	2.32262			AT2G39800	-0.660303		AT2G26975	-0.631172		AT1G23170	-2.04348		AT1G52410	-1.05819			AT5G13320	-2.62356		AT2G17840	-0.786637		AT1G57820	0.733219		AT1G52000	-1.57936
			AT1G58270	-2.15194		AT1G67800	-0.543104		AT1G67120	0.71142			AT2G40100	0.54574		AT2G28190	1.52609		AT1G23200	1.90917		AT1G52720	-1.45352			AT5G13740	-0.572429		AT2G17972	0.764592		AT1G57990	-3.12674		AT1G52030	-4.11081
			AT1G58300	2.07547		AT1G67865	0.536617		AT1G67560	-0.72519			AT2G40475	-0.858658		AT2G28400	-1.25894		AT1G23330	0.752607		AT1G52780	-0.62582			AT5G13930	0.903067		AT2G18328	1.01117		AT1G58200	-0.625572		AT1G52040	-2.62131
			AT1G58420	1.43554		AT1G67900	-0.698539		AT1G67850	0.604831			AT2G40610	-1.35525		AT2G28550	-0.748838		AT1G23390	-0.890738		AT1G52880	1.49248			AT5G15250	1.6247		AT2G18660	-1.40605		AT1G58520	0.560486		AT1G52380	-0.748027
			AT1G58520	-0.618414		AT1G67970	-2.08211		AT1G67865	-0.832124			AT2G41090	-0.52089		AT2G28570	-2.53091		AT1G23490	-0.512188		AT1G53090	0.624476			AT5G15950	0.674626		AT2G19130	-1.06474		AT1G58602	-0.509138		AT1G52400	-1.42638
			AT1G59590	1.17704		AT1G68020	0.586261		AT1G68520	-1.2732			AT2G41730	2.68858		AT2G28630	-1.25394		AT1G23710	1.56427		AT1G53160	1.1357			AT5G15970	0.786104		AT2G20300	-0.755496		AT1G59218	-0.503939		AT1G52410	-1.78471
			AT1G59710	0.822517		AT1G68130	0.657799		AT1G68530	-0.731319			AT2G42530	1.022		AT2G28930	-1.03355		AT1G23870	0.890861		AT1G53180	2.16243			AT5G17220	-2.93815		AT2G20530	0.573061		AT1G59580	-0.604256		AT1G52590	0.706863
			AT1G59740	-1.07145		AT1G68440	1.22897		AT1G68560	0.752832			AT2G43290	0.806356		AT2G29170	-1.28776		AT1G24020	-1.7809		AT1G53230	1.07257			AT5G18470	-2.18719		AT2G20610	-0.747735		AT1G59870	-1.56544		AT1G52720	-2.13443
			AT1G60960	-2.16975		AT1G68590	-0.522819		AT1G68600	-1.09501			AT2G43510	-1.88988		AT2G29340	-0.523316		AT1G24040	0.582948		AT1G53440	-1.1709			AT5G19470	-5.02762		AT2G21050	-1.06712		AT1G60260	-0.6144		AT1G52880	0.958668
			AT1G61250	0.790475		AT1G68600	-1.28828		AT1G68840	-0.941495			AT2G43570	-5.72997		AT2G29510	0.786051		AT1G24070	-1.79968		AT1G53520	-0.964824			AT5G19600	2.2543		AT2G21620	-0.65887		AT1G60270	-0.851623		AT1G52890	-1.82571
			AT1G61360	1.55827		AT1G68780	-0.686418		AT1G69440	-0.946505			AT2G44180	-0.912996		AT2G29630	0.702734		AT1G24100	-0.656252		AT1G53560	0.595725			AT5G20720	0.517188		AT2G21850	-2.15608		AT1G61280	2.34827		AT1G53160	1.32293
			AT1G61430	0.937674		AT1G68790	-0.753624		AT1G69480	1.08523			AT2G44290	-0.750285		AT2G29720	-1.73683		AT1G24150	-1.23534		AT1G53580	-0.740043			AT5G20950	-0.689221		AT2G22080	-0.689538		AT1G61350	-0.676524		AT1G53390	-0.549008
			AT1G61890	1.06914		AT1G68840	-0.689142		AT1G69490	-0.894148			AT2G45180	0.655258		AT2G30300	-1.75489		AT1G24580	3.79761		AT1G53690	4.72922			AT5G20960	-1.69268		AT2G22330	-0.80814		AT1G61380	-0.805252		AT1G53430	-0.652045
			AT1G62290	1.06812		AT1G69040	-1.05089		AT1G69530	1.31266			AT2G45220	-6.51151		AT2G30360	-1.22109		AT1G24851	2.56259		AT1G54010	-2.85906			AT5G21430	0.60403		AT2G22850	-1.14378		AT1G61800	-3.08252		AT1G53440	-1.03056
			AT1G62510	-2.61396		AT1G69252	0.771621		AT1G69730	-1.3769			AT2G45820	0.907507		AT2G30480	0.719989		AT1G24880	0.862959		AT1G54575	-1.94277			AT5G22580	-1.35773		AT2G23450	-0.553907		AT1G61890	-1.47632		AT1G53480	-3.92534
			AT1G62540	-1.51718		AT1G69260	1.77865		AT1G69750	0.737544			AT2G46420	-0.962335		AT2G30620	0.579543		AT1G25220	-1.46354		AT1G54740	-1.4701			AT5G22740	-0.816445		AT2G23770	-1.13362		AT1G61970	0.869042		AT1G53580	-0.943195
			AT1G62560	-1.132		AT1G69270	0.503608		AT1G69760	-0.8255			AT2G46430	-0.982906		AT2G31230	-0.847419		AT1G25230	-1.054		AT1G54820	-0.764491			AT5G23050	-0.822872		AT2G24020	0.614842		AT1G62250	0.571849		AT1G53670	0.512215
			AT1G62570	-0.912215		AT1G69410	-0.581364		AT1G69850	-0.66884			AT2G46440	-1.36676		AT2G31560	-0.615612		AT1G25275	-2.46503		AT1G54830	0.699042			AT5G23120	0.526969		AT2G24090	0.742768		AT1G62480	1.27723		AT1G53875	-0.862394
			AT1G62710	-1.00643		AT1G69440	-1.26105		AT1G70230	-0.698039			AT2G46620	-1.07074		AT2G31865	-1.22045		AT1G25440	-0.892391		AT1G55330	0.993564			AT5G24155	0.76427		AT2G24150	0.552541		AT1G62510	1.91151		AT1G53885	-1.64182
			AT1G62800	-0.97147		AT1G69480	1.4571		AT1G70300	0.956382			AT2G47130	-2.81462		AT2G31880	-0.751861		AT1G25520	0.730979		AT1G55450	-1.09098			AT5G24530	-0.991343		AT2G24210	-1.96418		AT1G62540	-0.784021		AT1G53903	-1.64182
			AT1G62810	-0.852543		AT1G69490	0.966465		AT1G70480	0.535679			AT2G47440	0.714642		AT2G32010	0.545197		AT1G25530	-2.69962		AT1G55500	0.640265			AT5G24770	-1.24492		AT2G26010	-5.55063		AT1G62750	0.752789		AT1G53910	-0.539256
			AT1G63120	0.598869		AT1G69720	-1.50548		AT1G70520	-0.681516			AT2G48121	-2.76002		AT2G32240	-1.41952		AT1G26210	1.83485		AT1G55530	-0.730252			AT5G26220	-1.47516		AT2G26020	-5.39086		AT1G62780	0.612129		AT1G54010	-5.00709
			AT1G63295	2.85944		AT1G69760	-0.863538		AT1G70560	1.38529			AT3G01040	0.64048		AT2G32880	0.882108		AT1G26220	-0.6678		AT1G56120	-1.98786			AT5G26920	-1.2976		AT2G26440	-2.00699		AT1G62810	0.907155		AT1G54020	-4.89388
			AT1G63740	0.982444		AT1G69840	-0.717856		AT1G70580	-0.515579			AT3G01210	0.554627		AT2G32920	0.693763		AT1G26380	-2.13119		AT1G56220	-0.942893			AT5G28750	0.591737		AT2G26500	0.560719		AT1G62870	-1.77973		AT1G54030	-1.0571
			AT1G63750	0.792747		AT1G70100	0.553481		AT1G70640	4.39653			AT3G01290	-0.952076		AT2G32990	-1.9761		AT1G26420	-1.93086		AT1G56240	-3.52672			AT5G35670	-2.01261		AT2G26530	-0.85088		AT1G63240	-0.657397		AT1G54040	-0.939722
			AT1G63830	0.710508		AT1G70210	-0.605278		AT1G70810	-1.18578			AT3G01510	0.504515		AT2G33370	0.507445		AT1G26560	0.577363		AT1G56250	-5.189			AT5G36910	2.99803		AT2G26560	-1.78792		AT1G63740	-0.566398		AT1G54160	-1.13041
			AT1G63860	1.09009		AT1G70260	-1.29002		AT1G70820	-0.556993			AT3G02020	-0.653933		AT2G33380	-1.79745		AT1G26580	0.695839		AT1G56580	-1.62542			AT5G38900	-4.71582		AT2G26690	-1.06526		AT1G64360	1.59445		AT1G54575	-3.72692
			AT1G64280	0.505257		AT1G70300	1.14713		AT1G70830	0.609871			AT3G02380	0.531733		AT2G33580	-0.909125		AT1G26761	0.635892		AT1G56600	-0.601028			AT5G39990	1.02428		AT2G26695	0.916383		AT1G64380	0.666542		AT1G54730	0.831287
			AT1G64360	-0.869674		AT1G70530	-0.666008		AT1G70940	0.763335			AT3G03270	1.02952		AT2G33770	-0.881656		AT1G26800	-1.20716		AT1G57590	0.939594			AT5G40850	0.547489		AT2G27960	0.853988		AT1G64400	0.758978		AT1G55370	0.679679
			AT1G64370	-0.795149		AT1G70700	-0.725367		AT1G71030	-0.631399			AT3G03520	0.568192		AT2G34470	-0.582696		AT1G26810	-1.41159		AT1G57630	-2.49461			AT5G42050	-0.6057		AT2G28000	0.758903		AT1G64563	1.3327		AT1G55450	-1.47735
			AT1G64400	-0.927389		AT1G70830	-0.756787		AT1G72040	0.678046			AT3G03950	0.555443		AT2G34810	-1.36685		AT1G26960	-1.97341		AT1G57680	0.561864			AT5G42270	0.521471		AT2G28190	2.73089		AT1G64680	0.732133		AT1G55850	-0.605392
			AT1G64610	0.847602		AT1G70890	-1.14865		AT1G72150	0.677393			AT3G03990	0.930728		AT2G34930	-2.41154		AT1G27030	-0.985968		AT1G57990	-1.6362			AT5G44420	-5.50234		AT2G28210	-2.68878		AT1G64740	0.714606		AT1G56210	-1.87951
			AT1G64620	-1.83825		AT1G71030	-0.850653		AT1G72160	0.695272			AT3G04720	-2.45515		AT2G35150	-3.29859		AT1G27090	-1.03068		AT1G58180	0.759105			AT5G45340	-2.02119		AT2G28900	-0.704584		AT1G64770	0.723908		AT1G56220	-0.77084
			AT1G64690	-1.91156		AT1G71880	-0.565538		AT1G72240	-1.86544			AT3G05030	0.572356		AT2G35930	-1.60374		AT1G27130	-0.998391		AT1G58200	-0.719942			AT5G45380	-0.854699		AT2G29340	-0.700019		AT1G64780	0.812482		AT1G56340	-0.509011
			AT1G64780	-0.534131		AT1G72040	0.661099		AT1G72330	1.03568			AT3G05490	1.02159		AT2G36350	-1.07803		AT1G27190	-0.780552		AT1G58270	-1.86118			AT5G45670	-3.00223		AT2G29450	-0.531902		AT1G64880	-0.5216		AT1G56430	1.84934
			AT1G64970	-0.509621		AT1G72120	-0.949639		AT1G72510	-0.631504			AT3G05690	-1.12464		AT2G36590	-2.27594		AT1G27200	1.35146		AT1G58280	0.839235			AT5G45800	-0.51688		AT2G29500	0.643356		AT1G65370	0.538462		AT1G56540	-1.19549
			AT1G65040	0.907399		AT1G72180	-0.834911		AT1G72900	-1.51369			AT3G05970	-0.627141		AT2G36830	-0.907524		AT1G27210	-2.20509		AT1G58602	-1.12092			AT5G45820	0.669598		AT2G30000	1.17836		AT1G65790	-0.802753		AT1G56580	-1.4969
			AT1G65060	-0.881628		AT1G72430	-0.741183		AT1G72910	-1.49738			AT3G06325	-0.773317		AT2G37130	-3.2745		AT1G27330	-0.615074		AT1G59590	-0.921476			AT5G46580	0.52259		AT2G30480	0.9345		AT1G65890	-1.51619		AT1G56600	-1.06018
			AT1G65486	1.73057		AT1G72450	-0.903084		AT1G72930	-1.23518			AT3G06345	-0.602888		AT2G37170	-0.997832		AT1G27760	0.656039		AT1G59620	-0.569219			AT5G46830	-2.15879		AT2G30600	-0.854634		AT1G65920	-0.618186		AT1G56650	-1.77678
			AT1G65490	0.532839		AT1G72645	0.540999		AT1G72940	-0.850694			AT3G07150	0.77545		AT2G37180	-1.08069		AT1G27910	0.604254		AT1G59640	-1.84342			AT5G48850	-2.51644		AT2G30860	-0.789494		AT1G66090	-2.56321		AT1G57770	0.636812
			AT1G65560	-0.8074		AT1G72800	-0.74645		AT1G73325	-3.31581			AT3G07460	0.738271		AT2G37460	-1.44775		AT1G27921	1.03448		AT1G59650	0.626902			AT5G49630	-0.510359		AT2G30870	-0.849428		AT1G66100	-0.73259		AT1G57820	0.998191
			AT1G65610	2.97579		AT1G72930	-0.721389		AT1G73480	-0.664864			AT3G07470	1.04065		AT2G37710	-0.647457		AT1G27930	0.966402		AT1G59870	-1.08093			AT5G51440	1.49904		AT2G31110	-1.47991		AT1G66330	0.549606		AT1G58200	-0.7589
			AT1G65790	1.02439		AT1G73325	-3.32909		AT1G73500	-0.821769			AT3G07770	0.758937		AT2G37760	0.923198		AT1G27950	0.876142		AT1G59960	-0.875016			AT5G51720	1.13273		AT2G31560	-0.71385		AT1G66350	-0.662416		AT1G58270	-2.18405
			AT1G65840	0.574777		AT1G73480	-0.573688		AT1G73590	1.0048			AT3G08590	0.913159		AT2G37870	-5.00709		AT1G27980	-1.16533		AT1G60270	-1.08859			AT5G52390	-6.052		AT2G31865	-1.24764		AT1G66760	-1.36352		AT1G58280	0.837153
			AT1G65845	1.13298		AT1G73600	-1.214		AT1G73750	-0.576682			AT3G08690	1.04658		AT2G37900	-3.31457		AT1G28050	-1.84589		AT1G60590	-0.897037			AT5G52900	0.638965		AT2G31880	-0.829183		AT1G66920	-1.11976		AT1G58360	-0.915034
			AT1G65860	-0.707157		AT1G73630	-1.0136		AT1G73805	-3.13365			AT3G09450	1.05398		AT2G37940	-0.594389		AT1G28190	-2.37165		AT1G60730	-0.942841			AT5G53490	0.522671		AT2G32400	-0.760058		AT1G66940	-2.12742		AT1G58602	-0.755536
			AT1G65870	0.894227		AT1G73750	-1.16706		AT1G73860	1.34907			AT3G09640	1.54793		AT2G38010	-0.961837		AT1G28230	-0.874087		AT1G60950	-0.56144			AT5G54130	1.01141		AT2G32550	2.8698		AT1G66960	-2.92434		AT1G59640	-1.8923
			AT1G65960	-0.63435		AT1G73805	-1.51341		AT1G73870	-0.739633			AT3G09830	-0.589344		AT2G38240	-2.84066		AT1G28370	1.60264		AT1G60960	1.52313			AT5G54190	-1.53892		AT2G32650	0.621462		AT1G67080	0.62745		AT1G59860	1.76744
			AT1G66090	1.62308		AT1G73860	1.53267		AT1G74310	-0.667978			AT3G10010	-0.941211		AT2G38470	-0.778967		AT1G28765	1.49859		AT1G60989	-2.12808			AT5G55450	-2.12022		AT2G32860	-0.622849		AT1G67105	3.01077		AT1G59870	-1.65149
			AT1G66160	1.34874		AT1G73870	-0.720928		AT1G74670	1.39892			AT3G10640	0.527295		AT2G38640	-1.27736		AT1G28960	1.02036		AT1G61120	-2.39702			AT5G56220	-1.97433		AT2G32880	0.619444		AT1G67350	0.725172		AT1G60190	-1.45501
			AT1G66180	1.20115		AT1G74100	-0.531859		AT1G74710	-0.714929			AT3G10820	0.702811		AT2G38870	-2.13852		AT1G29310	-0.953486		AT1G61310	0.887697			AT5G56600	0.955437		AT2G32990	-1.55944		AT1G67560	-0.506311		AT1G60640	-0.910036
			AT1G66200	0.700665		AT1G74320	0.850984		AT1G74940	-1.34949			AT3G11010	-1.7562		AT2G39020	-0.527552		AT1G29430	-1.07298		AT1G61340	0.77407			AT5G58000	-1.18446		AT2G33050	-1.13791		AT1G67785	0.774018		AT1G60870	0.708252
			AT1G66350	0.76072		AT1G74430	-1.32053		AT1G75170	-0.52873			AT3G11340	-5.60951		AT2G39200	-3.52312		AT1G29440	-1.60682		AT1G61360	-1.96214			AT5G58110	0.594104		AT2G33180	0.998721		AT1G67860	0.857234		AT1G60989	-1.93156
			AT1G66400	1.10101		AT1G74560	0.767718		AT1G75250	-2.90669			AT3G11480	2.78101		AT2G39210	-0.824868		AT1G29450	-1.67292		AT1G62180	-0.638695			AT5G58310	1.59305		AT2G33370	0.807943		AT1G67865	1.17211		AT1G61120	-2.70904
			AT1G66465	2.20327		AT1G74670	1.02302		AT1G75370	-0.519823			AT3G13470	0.565616		AT2G39250	-1.62537		AT1G29460	-1.07916		AT1G62290	2.41662			AT5G60900	-1.11132		AT2G33380	-0.635473		AT1G67870	0.800136		AT1G61170	-1.60336
			AT1G66760	1.08888		AT1G74770	2.08252		AT1G75380	-0.827612			AT3G13520	1.17488		AT2G39350	-4.25839		AT1G29470	-0.509635		AT1G62380	-0.547091			AT5G62165	-5.24946		AT2G33450	0.604302		AT1G68530	0.531614		AT1G61360	-2.25465
			AT1G66830	-3.42357		AT1G75040	-0.771726		AT1G75410	-0.507265			AT3G13610	-5.24343		AT2G39690	-1.60031		AT1G29560	1.81858		AT1G62510	1.19875			AT5G62360	1.53489		AT2G33770	-0.70949		AT1G68560	-0.788767		AT1G61610	-2.25068
			AT1G66880	0.839715		AT1G75170	0.588072		AT1G75460	-0.907002			AT3G13810	-0.901442		AT2G39770	-0.503671		AT1G29640	1.56851		AT1G62520	-1.37625			AT5G62730	1.83409		AT2G34460	0.536696		AT1G68570	0.658284		AT1G61800	-1.51762
			AT1G67060	0.992305		AT1G75370	-0.552609		AT1G75680	-0.583904			AT3G13950	-4.72771		AT2G39850	-0.654285		AT1G29660	-0.582287		AT1G62540	-1.51582			AT5G63310	0.644178		AT2G34810	-1.34875		AT1G68620	-2.41121		AT1G61870	-0.720768
			AT1G67120	0.559803		AT1G75630	0.545058		AT1G76130	-1.39544			AT3G14310	-0.654309		AT2G39890	-0.916868		AT1G29880	0.596065		AT1G62570	0.801946			AT5G64000	-2.05696		AT2G34860	0.521443		AT1G68660	0.670222		AT1G61890	-1.33518
			AT1G67360	-0.600355		AT1G75700	2.49855		AT1G76530	1.04825			AT3G14770	0.930533		AT2G40095	-1.57696		AT1G29890	0.808297		AT1G62710	0.799056			AT5G67390	0.842941		AT2G34930	-1.68044		AT1G68740	1.08775		AT1G62180	-0.812666
			AT1G67470	1.10588		AT1G75730	0.986197		AT1G76650	1.03275			AT3G14840	-1.13728		AT2G40100	-1.39742		AT1G29910	-0.965388		AT1G62800	1.1747			ATCG01040	0.509944		AT2G35370	0.51278		AT1G68870	1.49636		AT1G62290	2.05796
			AT1G67500	-0.942418		AT1G75900	0.662458		AT1G76800	-1.66802			AT3G14990	-0.951223		AT2G40130	-1.17829		AT1G29920	-0.556615		AT1G63090	0.843663			ATMG00040	0.972161		AT2G35660	0.681993		AT1G68990	-0.756681		AT1G62510	1.47871
			AT1G67730	-0.609691		AT1G75945	6.30223		AT1G76960	-1.28877			AT3G15356	-1.10738		AT2G40140	-0.613514		AT1G29930	-0.964682		AT1G63840	-0.912872			ATMG00520	0.523245		AT2G36145	0.526231		AT1G69160	0.84484		AT1G62540	-1.9088
			AT1G67750	-0.809915		AT1G76180	-0.506538		AT1G77270	1.88681			AT3G15536	-4.48874		AT2G40840	-0.586817		AT1G29980	-1.5498		AT1G64200	-1.31526			ATMG00660	0.989934		AT2G36350	-1.00039		AT1G69252	0.62351		AT1G62560	-0.950924
			AT1G67865	-0.834881		AT1G76240	-1.2296		AT1G77450	-0.948707			AT3G16530	-1.00045		AT2G41100	-0.978317		AT1G30070	-0.757505		AT1G64360	-3.15651			ATMG00670	0.825769		AT2G37180	-0.514162		AT1G69450	0.688517		AT1G62660	-0.902999
			AT1G67870	-1.18		AT1G76360	-0.602665		AT1G77580	-0.548682			AT3G16770	-1.98464		AT2G42190	0.783868		AT1G30200	-0.754479		AT1G64370	-0.940556			ATMG00690	1.05511		AT2G37870	-4.5901		AT1G69523	1.03759		AT1G62800	0.787492
			AT1G67900	-0.554742		AT1G76520	-0.802874		AT1G77760	0.634295			AT3G16920	-1.14633		AT2G42530	-1.52565		AT1G30290	0.994953		AT1G64390	-1.26624			ATMG00830	1.01418		AT2G37900	-2.78868		AT1G69630	4.39937		AT1G63010	-0.798641
			AT1G68440	0.633554		AT1G76530	-2.81769		AT1G77990	-0.823366			AT3G17800	0.808441		AT2G42540	-2.9125		AT1G30330	-0.887748		AT1G64710	-1.2509			ATMG01060	1.78449		AT2G38010	-0.829923		AT1G69690	-0.956634		AT1G63240	-0.598348
			AT1G68530	-0.56449		AT1G76680	-0.687187		AT1G78270	-1.61164			AT3G18080	-1.02752		AT2G43020	-0.544071		AT1G30380	-0.597723		AT1G64760	1.80629			ATMG01090	1.68136		AT2G38170	0.913369		AT1G69870	-1.0967		AT1G63860	-0.810239
			AT1G68540	-0.810334		AT1G76790	-2.68167		AT1G78370	-0.576864			AT3G18130	-0.619441		AT2G43120	-5.74204		AT1G30410	-0.598549		AT1G65150	0.937227			ATMG01200	0.700749		AT2G38995	-3.97748		AT1G69890	-1.88796		AT1G64200	-1.17155
			AT1G68600	-3.39423		AT1G76955	-1.1223		AT1G78460	-1.33917			AT3G18830	-0.667624		AT2G43570	-2.24857		AT1G30520	-0.875132		AT1G65320	0.520683			ATMG01275	0.512458		AT2G39210	-1.21099		AT1G70000	0.743513		AT1G64210	-4.97226
			AT1G68740	-1.03139		AT1G77460	-0.583397		AT1G78570	-1.4574			AT3G19010	-0.774841		AT2G43590	-2.39217		AT1G30530	-0.677472		AT1G65486	-1.00234						AT2G39250	-1.5979		AT1G70210	-1.0848		AT1G64360	-2.75242
			AT1G68780	-0.887964		AT1G77490	-0.622706		AT1G78670	-0.963617			AT3G19030	1.31207		AT2G43620	-2.89031		AT1G30690	0.80803		AT1G65690	-1.457						AT2G39690	-2.00432		AT1G70260	4.17831		AT1G64370	-0.726367
			AT1G68795	-2.45891		AT1G77510	-0.864187		AT1G78680	-1.4362			AT3G19240	1.03456		AT2G43820	1.05727		AT1G30900	-2.40758		AT1G65790	-1.22682						AT2G39770	-0.808336		AT1G70370	-0.623978		AT1G64660	-1.38148
			AT1G68840	0.665475		AT1G78430	1.39093		AT1G78850	-0.539677			AT3G19270	1.00009		AT2G43900	-0.821956		AT1G30910	-0.596967		AT1G65800	-0.542109						AT2G39850	-0.699884		AT1G70580	0.91273		AT1G64710	-0.845999
			AT1G69530	0.520357		AT1G78490	-0.639256		AT1G79110	0.791809			AT3G19400	-0.963761		AT2G43920	-0.904603		AT1G30970	0.824723		AT1G66090	-0.816938						AT2G40020	0.868382		AT1G70610	0.694186		AT1G64900	-0.542591
			AT1G69760	-0.616716		AT1G78570	-1.25349		AT1G79410	-0.602898			AT3G19680	0.973128		AT2G44130	-1.03564		AT1G31330	-0.903237		AT1G66100	-0.861387						AT2G40130	-0.919709		AT1G70700	-1.4827		AT1G65150	0.8472
			AT1G69840	1.21102		AT1G78670	-0.54271		AT1G79440	0.622668			AT3G19710	-0.53164		AT2G44300	-5.13918		AT1G31335	-1.65934		AT1G66200	0.567255						AT2G40490	0.708156		AT1G70760	0.752146		AT1G65180	-3.51813
			AT1G69850	-0.596009		AT1G78680	-1.00007		AT1G79970	-0.742419			AT3G20250	-1.03218		AT2G44490	-1.09675		AT1G31360	-1.29518		AT1G66230	-1.02337						AT2G40520	0.835864		AT1G71050	-5.4287		AT1G65790	-0.696146
			AT1G69870	-0.521223		AT1G79050	0.532807		AT1G80640	-0.931296			AT3G20300	0.727393		AT2G46230	1.09016		AT1G31550	-1.61058		AT1G66240	-0.673367						AT2G40960	0.727679		AT1G72040	-0.741163		AT1G65890	-3.11491
			AT1G70090	1.10694		AT1G79529	1.22533		AT2G01990	1.0796			AT3G21080	-4.59405		AT2G46370	-0.614644		AT1G31580	-0.647804		AT1G66430	-0.938542						AT2G41040	0.818417		AT1G72060	-1.77965		AT1G65920	-0.904087
			AT1G70260	-2.72729		AT1G79560	0.527739		AT2G02100	2.92661			AT3G22060	-1.18986		AT2G46830	0.534823		AT1G31690	-5.32722		AT1G66510	0.682433						AT2G42220	0.520229		AT1G72120	-1.06893		AT1G66100	-0.624494
			AT1G70290	0.624317		AT1G79630	0.791049		AT2G02820	0.774306			AT3G22210	0.679025		AT2G46930	-0.577926		AT1G31710	-1.54918		AT1G66550	-4.99294						AT2G42530	-0.913601		AT1G72260	-3.4207		AT1G66140	1.08489
			AT1G70370	0.524308		AT1G80490	-0.749814		AT2G03550	-0.613154			AT3G22231	-1.13421		AT2G47750	1.51288		AT1G31780	-0.604348		AT1G66880	-1.60859						AT2G42760	-1.13792		AT1G72280	-1.78199		AT1G66200	0.650806
			AT1G70520	0.540719		AT1G80820	2.05709		AT2G03980	-0.568215			AT3G22235	-1.03019		AT2G47780	-3.4625		AT1G31920	0.550472		AT1G66920	-1.25388						AT2G43020	-0.620492		AT1G72330	-1.02329		AT1G66350	-1.18901
			AT1G70580	-0.622607		AT1G80920	1.16241		AT2G04050	5.78045			AT3G22370	0.803517		AT2G47880	-1.88619		AT1G32350	-4.04821		AT1G66940	-1.35057						AT2G43030	0.635243		AT1G72440	-0.642548		AT1G66760	-1.33855
			AT1G70670	0.808432		AT2G01008	1.32854		AT2G04160	0.825401			AT3G22600	-6.24043		AT3G01290	-0.653384		AT1G32450	1.20246		AT1G66970	-0.591611						AT2G43120	-4.31433		AT1G72450	-1.43519		AT1G66830	-2.84114
			AT1G70690	1.79814		AT2G01860	1.08081		AT2G04400	-0.508077			AT3G22910	-1.15151		AT3G01500	-0.646316		AT1G32540	-0.615981		AT1G67260	-4.55558						AT2G43560	0.682975		AT1G72520	-1.17498		AT1G66940	-1.40286
			AT1G70740	1.10361		AT2G02010	-2.19287		AT2G04450	-3.54471			AT3G23840	-1.32331		AT3G03190	-1.29932		AT1G32640	-0.640506		AT1G67365	-1.07722						AT2G43570	-2.85807		AT1G72640	0.551369		AT1G66960	-2.54617
			AT1G70810	-1.04506		AT2G02080	-0.740541		AT2G04495	-2.71443			AT3G23990	0.649454		AT3G03640	-0.662651		AT1G32700	-0.677844		AT1G67400	-1.95516						AT2G43590	-3.55545		AT1G72645	1.28812		AT1G67330	-1.83984
			AT1G70940	0.521725		AT2G02360	-0.82713		AT2G04515	-4.80505			AT3G24100	0.532021		AT3G04630	-1.19401		AT1G32870	1.25934		AT1G67560	-0.715474						AT2G44040	1.05733		AT1G72890	1.00371		AT1G67560	-0.798086
			AT1G70985	-0.84052		AT2G02500	0.543514		AT2G04570	1.07881			AT3G24420	0.806582		AT3G04720	-3.08245		AT1G32900	1.05321		AT1G67750	-0.862828						AT2G44130	-1.13025		AT1G73040	1.23194		AT1G67785	0.533189
			AT1G71880	0.553185		AT2G02710	0.718508		AT2G05520	-1.70251			AT3G24460	1.10301		AT3G05030	-0.663783		AT1G32960	-2.49653		AT1G67870	-1.29905						AT2G44650	0.740513		AT1G73080	-0.853814		AT1G67870	-0.813913
			AT1G71890	3.44648		AT2G03980	-1.0623		AT2G06002	2.41835			AT3G24463	1.4294		AT3G05640	-1.52364		AT1G33110	0.69907		AT1G67920	-1.13002						AT2G44920	0.528304		AT1G73480	-0.871003		AT1G67900	-0.506324
			AT1G72030	-0.661775		AT2G04080	-0.752617		AT2G06040	1.05685			AT3G24503	-0.548551		AT3G05660	-2.08398		AT1G33170	-0.911872		AT1G68130	1.15702						AT2G45510	-1.00792		AT1G73600	1.16109		AT1G68130	1.01
			AT1G72040	0.561965		AT2G04170	-1.22423		AT2G12400	0.558911			AT3G24982	-5.02375		AT3G05690	0.897659		AT1G33240	-1.52628		AT1G68520	-0.826822						AT2G46070	-0.808852		AT1G73885	0.566538		AT1G68530	-0.518674
			AT1G72150	0.59167		AT2G04240	-0.719655		AT2G13360	-0.637757			AT3G25010	-4.00607		AT3G07430	0.64199		AT1G33260	0.565043		AT1G68620	-3.08697						AT2G46430	-0.611267		AT1G74010	-4.35756		AT1G68600	-1.638
			AT1G72280	1.635		AT2G04430	-1.74712		AT2G13790	-0.521599			AT3G25110	0.71893		AT3G07720	0.730958		AT1G33480	1.6895		AT1G68670	0.666945						AT2G46600	1.4497		AT1G74030	1.84404		AT1G68990	-0.789415
			AT1G72430	0.713645		AT2G04450	-3.49798		AT2G13810	-3.13064			AT3G25610	-1.01029		AT3G08760	-0.894638		AT1G33590	-1.4471		AT1G68740	1.03491						AT2G46650	-0.743332		AT1G74100	-0.967442		AT1G69010	-0.539567
			AT1G72680	1.46609		AT2G04495	-2.40028		AT2G14520	-1.05227			AT3G26210	-2.67474		AT3G08860	3.47447		AT1G33700	1.23256		AT1G68840	-0.707752						AT2G46660	0.839945		AT1G74430	-1.01961		AT1G69490	-0.603588
			AT1G72900	1.1563		AT2G05070	-0.50775		AT2G14560	-2.08722			AT3G26220	-1.36162		AT3G08940	-0.576419		AT1G33770	-1.57973		AT1G68870	0.926073						AT2G46830	0.758708		AT1G74880	0.555489		AT1G69523	0.767534
			AT1G72910	0.910572		AT2G05100	-0.55222		AT2G15020	-1.52004			AT3G26440	-4.32912		AT3G09020	-1.63936		AT1G33811	-0.721399		AT1G69480	1.60906						AT2G47130	-1.97368		AT1G74930	-1.24099		AT1G69530	1.12841
			AT1G73480	-0.527852		AT2G05540	1.69084		AT2G15042	-1.68542			AT3G26830	-5.69579		AT3G09260	-4.51233		AT1G33950	-6.53093		AT1G69530	0.59899						AT2G47180	-1.18674		AT1G74950	-1.25112		AT1G69580	1.07772
			AT1G73600	-1.10361		AT2G06050	-1.10781		AT2G15080	-1.48764			AT3G27540	1.14297		AT3G09830	-0.696422		AT1G33960	-4.3646		AT1G69700	-0.81359						AT2G47240	-1.09167		AT1G75040	-2.79764		AT1G69730	-0.827692
			AT1G73630	-0.800456		AT2G07678	0.511787		AT2G15090	2.73465			AT3G28270	0.542967		AT3G09920	-0.524149		AT1G34150	-1.00641		AT1G69730	-1.57017						AT2G47600	-0.708237		AT1G75210	0.585234		AT1G69760	-0.824866
			AT1G73700	-2.57521		AT2G07768	1.11837		AT2G15390	-2.00142			AT3G29810	1.20176		AT3G10050	0.677073		AT1G34300	-0.949049		AT1G69790	1.54221						AT2G47730	0.702597		AT1G75350	0.520069		AT1G69890	-1.60544
			AT1G73750	-1.3106		AT2G11225	0.759342		AT2G15960	-1.28989			AT3G44200	0.594729		AT3G10280	-1.45539		AT1G34380	-1.16737		AT1G69850	-0.721235						AT2G47750	1.80445		AT1G75390	1.62791		AT1G69935	0.597321
			AT1G73805	2.31766		AT2G12400	-0.77482		AT2G16500	0.531757			AT3G44300	-3.94336		AT3G10720	-0.646808		AT1G34420	-1.13004		AT1G69870	1.04869						AT3G01790	0.900681		AT1G75450	-1.47822		AT1G70000	0.616788
			AT1G73870	-0.519192		AT2G13360	-0.592243		AT2G16740	-0.843986			AT3G44720	-1.11384		AT3G11250	0.595962		AT1G34630	1.19588		AT1G69890	-1.88597						AT3G02020	-0.602914		AT1G75500	-0.595912		AT1G70230	-0.834624
			AT1G74090	-0.528649		AT2G13790	-0.595904		AT2G16870	-0.886475			AT3G46230	0.556185		AT3G11820	-0.761572		AT1G34750	-1.19645		AT1G70000	0.650917						AT3G02380	0.890589		AT1G75630	0.758253		AT1G70260	4.4505
			AT1G74100	-0.606869		AT2G13810	-4.59575		AT2G16990	0.999245			AT3G46660	2.73589		AT3G11840	-1.23897		AT1G35160	-0.58953		AT1G70300	1.1494						AT3G02570	-0.522566		AT1G75700	4.06154		AT1G70370	-0.620754
			AT1G74330	0.93294		AT2G14560	-1.9827		AT2G17020	0.57695			AT3G47340	-1.4647		AT3G13310	-0.861105		AT1G35230	-4.94743		AT1G70520	-0.631645						AT3G02870	0.912483		AT1G75750	1.42396		AT1G70690	-2.69271
			AT1G74440	1.06676		AT2G14878	-0.552351		AT2G17470	2.21617			AT3G47480	-2.17969		AT3G13750	-1.13129		AT1G35420	-0.582031		AT1G70690	-2.50216						AT3G03190	-1.46076		AT1G75800	-0.64755		AT1G70700	-1.17813
			AT1G74670	1.01324		AT2G15020	-0.692498		AT2G17480	0.689613			AT3G48080	-2.19643		AT3G14170	1.16581		AT1G35580	-0.518523		AT1G71000	-0.595994						AT3G03640	-0.804044		AT1G75900	1.3854		AT1G70780	-0.733862
			AT1G74710	1.74528		AT2G15080	-0.881597		AT2G17660	2.51574			AT3G48090	-1.34239		AT3G14310	-0.641284		AT1G43130	-0.697947		AT1G71100	-1.14514						AT3G04000	-0.892615		AT1G75945	7.28576		AT1G70810	-0.782643
			AT1G75020	0.662264		AT2G15090	1.46722		AT2G17780	0.685889			AT3G48420	0.508062		AT3G14560	-1.48372		AT1G43560	0.5464		AT1G71880	-0.539681						AT3G04210	-1.03185		AT1G75950	0.624587		AT1G71880	-0.732145
			AT1G75030	2.69529		AT2G16430	-0.55879		AT2G17840	1.0126			AT3G48520	3.39277		AT3G15270	-4.62224		AT1G43580	-0.55263		AT1G71960	-0.907469						AT3G04290	-2.48161		AT1G75960	-1.83108		AT1G71960	-0.954463
			AT1G75370	-0.609851		AT2G16586	0.582186		AT2G18120	1.46109			AT3G48720	-0.727735		AT3G15340	-0.814788		AT1G44800	0.812514		AT1G72060	-2.85496						AT3G04720	-2.90783		AT1G76130	1.73515		AT1G72040	-0.758469
			AT1G75380	-0.78189		AT2G16600	-1.09505		AT2G18193	3.85757			AT3G49160	0.655352		AT3G15790	-0.551237		AT1G44820	0.674038		AT1G72150	0.819174						AT3G04790	0.6477		AT1G76160	-0.713672		AT1G72060	-1.95099
			AT1G75460	-0.582631		AT2G16660	-1.133		AT2G18300	0.734075			AT3G49340	-5.68743		AT3G15990	-1.20381		AT1G45145	-1.81032		AT1G72280	-1.0224						AT3G05030	-0.695447		AT1G76380	-0.85546		AT1G72120	-1.15193
			AT1G75500	0.568999		AT2G16740	-0.794358		AT2G18328	-0.820784			AT3G50740	-1.24033		AT3G16800	-1.21912		AT1G45191	-1.16466		AT1G72416	0.982221						AT3G05625	0.928007		AT1G76450	0.653595		AT1G72260	-5.92484
			AT1G75580	-2.42629		AT2G16870	-1.24664		AT2G18560	-0.748379			AT3G50830	0.565874		AT3G17070	-0.657504		AT1G45249	1.92989		AT1G72430	-0.558741						AT3G05640	-0.556086		AT1G76680	-0.916352		AT1G72280	-1.36541
			AT1G75945	6.4334		AT2G17033	-0.771288		AT2G18690	-2.52689			AT3G51330	-2.06364		AT3G17130	-0.967261		AT1G46554	2.07836		AT1G72645	0.629251						AT3G05650	-1.02666		AT1G76730	0.558416		AT1G72440	-0.83851
			AT1G76040	1.71399		AT2G17120	-0.860997		AT2G19650	-0.726387			AT3G51430	-0.981433		AT3G18050	-0.56176		AT1G47128	0.654014		AT1G72660	0.789331						AT3G05660	-1.80592		AT1G76800	1.14237		AT1G72450	-1.2702
			AT1G76180	-0.683827		AT2G17150	-0.579137		AT2G20142	-1.76486			AT3G51520	0.705432		AT3G18080	-0.614291		AT1G47510	1.07045		AT1G72770	0.587172						AT3G05880	-0.693441		AT1G77080	0.582841		AT1G72520	-2.15849
			AT1G76240	0.712707		AT2G17265	0.528782		AT2G20570	-0.611658			AT3G51860	-2.794		AT3G18280	-1.96858		AT1G47530	1.13686		AT1G72900	-1.40175						AT3G06500	-0.633927		AT1G77210	-0.929018		AT1G72640	0.509994
			AT1G76590	-1.74318		AT2G17640	0.736324		AT2G20630	-0.533508			AT3G52360	0.725747		AT3G18370	-0.671701		AT1G47580	0.741775		AT1G72910	-1.77524						AT3G06980	0.573732		AT1G77420	-0.836675		AT1G72645	0.633728
			AT1G76600	2.08381		AT2G17840	-0.669662		AT2G20670	-0.797523			AT3G52430	-0.996904		AT3G18773	-1.22223		AT1G47960	0.616175		AT1G72930	-1.25597						AT3G07010	-1.19602		AT1G77460	-0.566487		AT1G72660	1.22136
			AT1G76700	0.829841		AT2G18260	1.04978		AT2G20740	0.653762			AT3G53720	-0.603027		AT3G19100	0.881221		AT1G48090	0.695944		AT1G73210	-1.66743						AT3G07430	0.503933		AT1G77510	-0.97787		AT1G72700	-0.521566
			AT1G76800	-2.25914		AT2G18660	-2.09278		AT2G21050	0.936023			AT3G53980	-1.55275		AT3G19240	0.570187		AT1G48100	2.43806		AT1G73325	-4.77164						AT3G08740	0.579846		AT1G77550	-0.773223		AT1G72930	-0.926027
			AT1G76955	-1.43189		AT2G18700	0.980774		AT2G21210	-1.58458			AT3G54600	-0.547713		AT3G19710	-1.59719		AT1G48320	1.14399		AT1G73330	-2.84935						AT3G08920	0.734211		AT1G77920	0.824176		AT1G73080	-0.578339
			AT1G77450	0.698556		AT2G18730	-0.723785		AT2G21970	-0.548165			AT3G54960	-1.07723		AT3G19820	-0.673445		AT1G48540	0.690852		AT1G73390	1.15485						AT3G10120	-0.692871		AT1G78020	0.939094		AT1G73210	-1.5199
			AT1G77680	-0.729511		AT2G18940	0.523406		AT2G22200	1.33958			AT3G55500	1.24752		AT3G19930	-0.813152		AT1G48610	-0.830325		AT1G73480	-0.648718						AT3G11840	-1.28983		AT1G78240	-0.584876		AT1G73325	-3.04582
			AT1G77760	0.727571		AT2G19130	-0.828363		AT2G22330	-0.576133			AT3G56705	1.2574		AT3G19970	-0.913166		AT1G48650	0.682302		AT1G73600	1.30706						AT3G12320	0.515553		AT1G78380	-0.530631		AT1G73330	-4.08996
			AT1G77920	-1.12372		AT2G19190	-3.28774		AT2G22450	1.3142			AT3G57240	-4.56734		AT3G20100	-1.15187		AT1G48840	1.08883		AT1G73805	-2.36656						AT3G12345	0.517232		AT1G78440	1.64754		AT1G73480	-1.48471
			AT1G78270	-2.28391		AT2G19860	-0.780804		AT2G22670	-0.608759			AT3G57260	-5.07081		AT3G21080	-4.0329		AT1G49130	-1.77592		AT1G73860	1.74185						AT3G13310	-1.81568		AT1G78460	-0.637691		AT1G73500	-1.11191
			AT1G78370	-0.53772		AT2G20020	0.519757		AT2G22850	-2.56781			AT3G57330	-0.616503		AT3G21190	-0.805633		AT1G49180	-0.850067		AT1G73870	-0.718635						AT3G13470	0.874712		AT1G78490	-1.02815		AT1G73600	1.1433
			AT1G78380	0.663545		AT2G20142	-1.46537		AT2G23120	1.04722			AT3G57460	-5.00119		AT3G21950	-1.25141		AT1G49430	0.71451		AT1G73980	0.54101						AT3G13750	-0.659764		AT1G78660	-0.770395		AT1G73870	-0.602156
			AT1G78440	-0.778596		AT2G20270	0.505598		AT2G23180	-0.648769			AT3G57630	-0.679798		AT3G22060	-1.48242		AT1G49450	3.63259		AT1G74090	0.564272						AT3G14050	-0.568099		AT1G78680	-0.506863		AT1G73885	0.582245
			AT1G78450	-1.46347		AT2G21650	-1.05693		AT2G23200	-0.585782			AT3G57765	1.19694		AT3G22120	1.12113		AT1G49660	1.08809		AT1G74320	-0.939435						AT3G14170	0.977318		AT1G79050	0.753053		AT1G74100	-1.22054
			AT1G78460	-0.986561		AT2G22080	-1.16362		AT2G23600	-0.751205			AT3G60210	0.697691		AT3G22231	1.26567		AT1G49730	-1.10434		AT1G74710	-0.903609						AT3G14310	-0.903762		AT1G79520	1.16673		AT1G74430	-0.799453
			AT1G78490	-1.00431		AT2G22170	-1.04901		AT2G23770	-1.1337			AT3G60415	-0.900386		AT3G22235	1.14305		AT1G49780	-1.09665		AT1G74940	-0.894297						AT3G15270	-3.25645		AT1G79550	0.847721		AT1G74940	-0.675014
			AT1G78570	-0.59342		AT2G22190	-0.59216		AT2G24150	-0.556991			AT3G61280	-1.23879		AT3G22910	-1.63947		AT1G50250	0.616705		AT1G75200	-0.750737						AT3G15356	-1.47292		AT1G79600	0.544531		AT1G74950	-1.38247
			AT1G78620	0.669819		AT2G22330	-0.690739		AT2G24190	0.707536			AT3G61580	0.701386		AT3G23080	-0.650547		AT1G50260	0.922966		AT1G75450	-1.79856						AT3G15790	-0.702023		AT1G79840	-1.5304		AT1G75220	-0.684281
			AT1G78670	-0.930127		AT2G22370	-7.50511		AT2G24230	0.838655			AT3G61820	-0.867761		AT3G23170	-1.79063		AT1G50450	0.565261		AT1G75680	-0.886826						AT3G15900	0.716843		AT1G79920	0.559464		AT1G75240	-1.5961
			AT1G78680	-0.748217		AT2G22980	1.08499		AT2G24550	-0.94861			AT3G62410	0.507927		AT3G23430	-1.0995		AT1G50460	-1.03423		AT1G75750	1.45965						AT3G15990	-1.44018		AT1G80030	0.514926		AT1G75300	-1.99331
			AT1G78820	0.562679		AT2G23000	0.694547		AT2G25080	-0.587225			AT3G62420	0.775523		AT3G23510	0.892006		AT1G50590	-1.45091		AT1G76130	-0.599713						AT3G16050	0.858786		AT1G80170	-1.70595		AT1G75350	0.554207
			AT1G78850	1.228		AT2G23010	-1.32823		AT2G25510	-1.26049			AT3G63310	0.551792		AT3G23550	-3.79115		AT1G50740	-0.714205		AT1G76880	0.522634						AT3G16340	-0.939218		AT1G80760	1.08463		AT1G75450	-1.243
			AT1G78860	2.98761		AT2G23960	5.91648		AT2G25625	-1.79064			AT3G63380	-5.3402		AT3G23820	-0.54841		AT1G51140	0.923245		AT1G76970	-0.740364						AT3G16620	-1.33612		AT1G80920	0.64019		AT1G75680	-0.625771
			AT1G79160	-0.591622		AT2G24120	0.6807		AT2G25730	0.556222			AT4G00700	-6.45417		AT3G24420	-1.18555		AT1G51170	-2.16752		AT1G77450	-1.48924						AT3G16800	-0.79031		AT2G01008	1.21083		AT1G75690	0.554518
			AT1G79380	0.5534		AT2G24280	0.570109		AT2G25930	1.68867			AT4G00760	0.588323		AT3G24495	0.942526		AT1G51400	-0.59952		AT1G77590	-0.5034						AT3G17070	-0.680576		AT2G01110	0.546552		AT1G75800	-0.957303
			AT1G79460	-0.760747		AT2G24300	1.92209		AT2G26010	-5.07334			AT4G01610	-0.772882		AT3G25013	-1.06652		AT1G51440	0.806376		AT1G77760	2.99452						AT3G17790	-0.865275		AT2G01140	0.679004		AT1G75960	-1.57219
			AT1G79970	-0.536783		AT2G24540	0.711307		AT2G26150	-1.90843			AT4G01700	-1.65482		AT3G25070	-0.595026		AT1G51500	0.667717		AT1G78060	-0.803035						AT3G18080	-0.960979		AT2G01450	-0.688693		AT1G76010	0.687245
			AT1G80760	-1.02823		AT2G24940	0.57173		AT2G26170	-0.955476			AT4G01870	-1.25446		AT3G25290	1.96778		AT1G51680	0.935768		AT1G78170	-1.44219						AT3G18370	-0.52316		AT2G01930	0.74885		AT1G76040	-1.0428
			AT1G80830	-0.767312		AT2G25080	-0.519332		AT2G26400	-4.25999			AT4G02380	-1.50019		AT3G25610	-0.989447		AT1G51760	-1.53932		AT1G78370	-1.32721						AT3G18773	-0.688323		AT2G02050	0.695721		AT1G76380	-0.829308
			AT1G80840	1.70358		AT2G25350	-0.792499		AT2G26690	-0.540576			AT4G02430	0.638614		AT3G25760	-1.20695		AT1G51790	-2.5492		AT1G78410	-4.50523						AT3G18830	-0.513448		AT2G02100	-1.51834		AT1G76390	-0.602942
			AT2G01180	1.07883		AT2G25480	-0.683964		AT2G26740	0.540634			AT4G02520	-2.2731		AT3G26200	-5.58811		AT1G51800	-3.25718		AT1G78460	-1.92933						AT3G19010	-0.786137		AT2G02990	-4.302		AT1G76530	1.43701
			AT2G01320	-0.677444		AT2G25510	-1.53283		AT2G26870	1.16048			AT4G02550	1.48073		AT3G26210	-1.44659		AT1G51890	-4.07824		AT1G78560	-0.506221						AT3G19230	2.47382		AT2G03430	1.02605		AT1G76580	-0.52486
			AT2G01420	0.678253		AT2G25530	0.660421		AT2G27340	0.843296			AT4G02890	0.600826		AT3G26740	-0.886271		AT1G51940	-1.61856		AT1G78570	-0.874745						AT3G19480	1.11466		AT2G03440	0.581087		AT1G76730	0.595367
			AT2G01650	0.576076		AT2G25900	0.775287		AT2G27385	0.923053			AT4G03210	0.747286		AT3G26910	-0.732622		AT1G52000	-2.04428		AT1G78680	-1.07385						AT3G19710	-1.35129		AT2G03530	0.900673		AT1G76790	-3.54982
			AT2G02020	-0.854629		AT2G26010	-4.73932		AT2G27660	-2.87571			AT4G04020	0.540749		AT3G26960	-1.70125		AT1G52030	-3.54903		AT1G78700	-0.962857						AT3G19930	-1.0941		AT2G03710	0.66679		AT1G76820	0.824257
			AT2G02220	0.747227		AT2G26440	-2.15082		AT2G27770	0.887054			AT4G04490	-2.09267		AT3G26980	-0.736565		AT1G52040	-3.06937		AT1G78820	-0.89967						AT3G20250	-0.53561		AT2G03980	-1.39561		AT1G76890	0.636478
			AT2G02390	0.713032		AT2G26560	-1.43221		AT2G27830	-1.16904			AT4G04500	-5.54401		AT3G27690	-0.69091		AT1G52080	0.818938		AT1G78850	-1.11271						AT3G21190	-0.859197		AT2G04039	0.699724		AT1G76955	0.806423
			AT2G02810	1.17262		AT2G26870	0.942298		AT2G28200	0.805781			AT4G04510	-5.17706		AT3G28345	-3.50076		AT1G52220	-0.544837		AT1G79110	1.1929						AT3G21530	1.44494		AT2G04080	-0.822057		AT1G77320	1.00329
			AT2G02950	1.41455		AT2G27402	1.37046		AT2G28470	-0.663376			AT4G04540	-2.82248		AT3G28840	-3.48016		AT1G52230	-0.722779		AT1G79270	0.865194						AT3G22060	-1.20354		AT2G04240	-0.776139		AT1G77420	-0.824261
			AT2G03120	0.582093		AT2G27920	-0.685303		AT2G28550	-0.519895			AT4G04570	-0.588768		AT3G28857	-2.22348		AT1G52260	-0.837191		AT1G79440	0.581608						AT3G22740	-0.57894		AT2G05120	-0.7315		AT1G77450	-2.11451
			AT2G03310	-0.788646		AT2G28200	0.634845		AT2G28630	1.56362			AT4G04920	-0.821165		AT3G29639	-5.55299		AT1G52290	-0.990478		AT1G79460	-0.941245						AT3G22750	1.041		AT2G05310	0.916894		AT1G77500	-0.626652
			AT2G03710	-0.792115		AT2G28500	2.07706		AT2G28720	-0.514904			AT4G05320	0.518194		AT3G29670	-2.04329		AT1G52400	-2.22688		AT1G79970	-0.598417						AT3G22790	-1.05922		AT2G05540	1.73027		AT1G77510	-0.536099
			AT2G03730	-0.584107		AT2G28720	-0.530386		AT2G28840	0.742494			AT4G07190	1.56609		AT3G43270	-0.888784		AT1G52410	-2.06165		AT1G80110	1.34924						AT3G22890	-0.534496		AT2G05620	0.812484		AT1G77520	-5.02608
			AT2G03760	1.25148		AT2G28890	-0.676458		AT2G28890	-0.774051			AT4G07410	-0.704732		AT3G44970	-7.14875		AT1G52550	-1.26053		AT1G80640	-0.605607						AT3G22910	-1.1844		AT2G07629	0.97282		AT1G77550	-0.74185
			AT2G03980	-0.716554		AT2G28940	-0.872707		AT2G28900	1.02532			AT4G08470	-0.854646		AT3G44990	-0.856272		AT1G52690	5.84207		AT2G01910	-0.5496						AT3G23430	-1.02983		AT2G07671	0.5313		AT1G77580	-0.630068
			AT2G04160	0.599863		AT2G29120	-0.939647		AT2G29120	-0.645878			AT4G08590	0.78931		AT3G45160	-2.50625		AT1G52720	-2.18661		AT2G02100	1.10984						AT3G23810	-0.747035		AT2G07674	0.902526		AT1G77760	2.71302
			AT2G04400	-0.526281		AT2G29170	-1.53504		AT2G29460	-2.96269			AT4G08930	0.634412		AT3G45290	-1.34104		AT1G52827	3.03451		AT2G02130	-0.941647						AT3G23990	0.703374		AT2G07678	0.64709		AT1G77920	0.833375
			AT2G04430	1.51331		AT2G29290	0.697541		AT2G29980	0.563737			AT4G08950	1.61469		AT3G45640	-1.51701		AT1G52855	2.36467		AT2G02180	0.50704						AT3G24100	0.672846		AT2G07696	0.656894		AT1G78060	-0.59687
			AT2G04450	3.03255		AT2G29310	0.654245		AT2G30100	-0.507937			AT4G10040	0.607234		AT3G46370	-1.04054		AT1G52870	-0.704301		AT2G03530	-0.649801						AT3G24500	0.623119		AT2G07706	0.587708		AT1G78070	-0.982489
			AT2G05220	0.55822		AT2G29550	0.892416		AT2G30140	-0.747005			AT4G10110	0.630595		AT3G46780	-0.547642		AT1G52880	1.56306		AT2G03750	-0.799697						AT3G25710	-1.19238		AT2G07719	1.00799		AT1G78170	-1.03841
			AT2G05380	1.52121		AT2G29670	-0.564821		AT2G30230	-1.4172			AT4G10250	1.48324		AT3G46970	-0.593677		AT1G53000	-0.812856		AT2G04032	-2.10624						AT3G25920	0.60832		AT2G07734	0.596903		AT1G78210	-0.676946
			AT2G13790	1.1955		AT2G30550	-0.528101		AT2G30490	-0.904866			AT4G10500	-5.53544		AT3G47340	-2.0601		AT1G53090	1.27958		AT2G04070	-2.83565						AT3G26200	-4.42477		AT2G07739	0.911604		AT1G78270	-2.10324
			AT2G13800	0.908029		AT2G30600	0.922393		AT2G30500	0.704135			AT4G10960	-1.26708		AT3G47380	-4.71243		AT1G53170	1.16897		AT2G04240	-1.24551						AT3G26210	-2.08118		AT2G07774	1.20431		AT1G78370	-0.792823
			AT2G13810	2.76887		AT2G30766	0.98919		AT2G30520	-0.792964			AT4G11175	0.540865		AT3G47510	-2.21825		AT1G53300	0.990493		AT2G04305	0.916535						AT3G26510	0.675076		AT2G09090	1.52413		AT1G78460	-1.30501
			AT2G14560	1.1072		AT2G31150	1.07846		AT2G30550	-0.765519			AT4G11850	-1.11772		AT3G48460	-0.745107		AT1G53380	-0.544968		AT2G04400	-0.582581						AT3G26710	0.728061		AT2G14560	-0.753427		AT1G78560	-0.634826
			AT2G14750	-0.750277		AT2G31230	-1.09961		AT2G30766	-0.639651			AT4G11890	-3.05156		AT3G48520	-2.82047		AT1G53450	0.739514		AT2G04450	-2.6353						AT3G26740	-0.785407		AT2G14610	-7.05283		AT1G78570	-0.819648
			AT2G15020	-0.812231		AT2G31750	0.592966		AT2G30870	-0.779697			AT4G12400	0.506513		AT3G48740	0.613789		AT1G53470	2.55659		AT2G04495	-3.33544						AT3G26840	-1.41429		AT2G14878	-0.528093		AT1G78660	-0.936984
			AT2G15090	1.6199		AT2G31790	-0.580015		AT2G31230	-1.34321			AT4G12420	0.730056		AT3G49120	-1.29309		AT1G53570	0.735654		AT2G04520	0.912575						AT3G26900	0.560876		AT2G15090	-1.88517		AT1G78670	-0.519987
			AT2G15310	-1.33183		AT2G31880	-1.09938		AT2G31390	0.648331			AT4G12480	-5.17974		AT3G50480	-0.981225		AT1G53730	-0.624618		AT2G05380	-0.724741						AT3G27160	0.612365		AT2G15390	-2.12443		AT1G78680	-1.5341
			AT2G15970	-1.00332		AT2G31902	1.5838		AT2G31865	-1.00558			AT4G12490	-5.86992		AT3G50970	-3.87056		AT1G53840	-0.82485		AT2G05520	-0.938154						AT3G27850	0.544731		AT2G15620	0.633545		AT1G78750	1.91998
			AT2G16740	-0.935536		AT2G32150	-0.947483		AT2G31880	-0.833948			AT4G12980	0.563843		AT3G51600	-0.56078		AT1G53870	-2.85946		AT2G05990	-0.555278						AT3G28840	-2.64199		AT2G16510	0.537389		AT1G78820	-0.883988
			AT2G16870	1.26557		AT2G32240	-0.717771		AT2G32160	-0.53772			AT4G13340	1.31868		AT3G51720	-2.07159		AT1G53875	-2.15851		AT2G07680	-0.890946						AT3G28930	-0.9052		AT2G16586	0.867592		AT1G78830	-0.754268
			AT2G17040	1.44971		AT2G32290	-1.35146		AT2G32240	-0.92834			AT4G13510	-0.698893		AT3G51895	-0.522606		AT1G53885	-1.79623		AT2G07719	0.54142						AT3G28940	-0.683066		AT2G16650	-1.95588		AT1G78850	-1.45928
			AT2G17120	1.20838		AT2G32680	-2.52625		AT2G32487	-2.68766			AT4G13550	0.579874		AT3G52180	-0.538646		AT1G53890	-2.40876		AT2G07741	-0.518113						AT3G29670	-1.2806		AT2G16660	-2.58492		AT1G79110	1.36456
			AT2G17130	0.709108		AT2G32880	1.66889		AT2G32520	-0.565209			AT4G13800	0.93746		AT3G52710	-0.817544		AT1G53903	-1.79623		AT2G12400	0.744204						AT3G43850	3.19454		AT2G17040	-0.947282		AT1G79160	0.571939
			AT2G17150	-0.72884		AT2G32990	-0.957297		AT2G32540	-0.631534			AT4G14040	-0.55122		AT3G52720	-0.644532		AT1G54050	-0.663297		AT2G13790	-0.691747						AT3G44860	-1.35923		AT2G17120	-0.628939		AT1G79460	-1.10368
			AT2G17220	0.550941		AT2G33180	-0.60617		AT2G32680	-1.71309			AT4G14365	-0.789531		AT3G53100	-2.29728		AT1G54100	1.30957		AT2G13810	-3.93221						AT3G45290	-1.22944		AT2G17695	0.541871		AT1G79550	0.671812
			AT2G17230	1.56601		AT2G33370	0.561325		AT2G32860	-0.835407			AT4G14400	-1.45522		AT3G53180	-0.660832		AT1G54110	0.937682		AT2G14170	0.741612						AT3G45640	-0.978932		AT2G17780	-1.23987		AT1G79790	0.702963
			AT2G17260	-1.97299		AT2G33855	-0.506468		AT2G32870	-1.17787			AT4G14746	1.02318		AT3G53420	-0.730316		AT1G54270	0.637194		AT2G14560	-2.03234						AT3G45680	-2.44701		AT2G17790	-0.514222		AT1G79840	-1.69684
			AT2G17720	0.780761		AT2G34655	-0.702044		AT2G33050	-1.53414			AT4G15210	-2.24402		AT3G53720	-1.46244		AT1G54290	0.735849		AT2G14878	-0.716458						AT3G46230	0.664613		AT2G18230	1.03381		AT1G79970	-0.79943
			AT2G17760	0.513808		AT2G34720	-0.563332		AT2G33580	-1.06117			AT4G15420	0.983951		AT3G53800	-1.12992		AT1G54580	0.623866		AT2G15020	-0.589378						AT3G46630	0.641167		AT2G18260	1.25237		AT1G80130	-1.94199
			AT2G17780	1.19024		AT2G34930	-1.36822		AT2G33810	0.690166			AT4G15490	0.808939		AT3G53960	-0.741321		AT1G54820	-1.11108		AT2G15042	-3.75157						AT3G46970	-0.702034		AT2G18328	2.79341		AT1G80640	-0.632497
			AT2G17840	-0.769619		AT2G34960	-1.76578		AT2G34090	1.25872			AT4G16260	-7.09862		AT3G53980	-7.55537		AT1G54830	0.738826		AT2G15050	-0.586974						AT3G47090	-1.02993		AT2G18560	0.513502		AT1G80920	0.716759
			AT2G17880	2.46594		AT2G35060	-0.532389		AT2G34490	-2.6833			AT4G16580	0.706183		AT3G54400	-0.966892		AT1G55020	1.56195		AT2G15080	-1.09924						AT3G47380	-3.29706		AT2G18600	1.06893		AT2G01400	1.06465
			AT2G18230	-0.535811		AT2G35260	-0.876038		AT2G34510	0.8735			AT4G16680	1.24497		AT3G54420	-1.75117		AT1G55170	1.15376		AT2G15090	0.807812						AT3G47490	0.70921		AT2G18660	-3.80474		AT2G01450	-0.810136
			AT2G18328	-1.06666		AT2G35820	-0.708649		AT2G34620	-0.7448			AT4G17090	0.73715		AT3G54820	-1.6176		AT1G55210	-1.24637		AT2G15390	-1.74668						AT3G47650	0.845619		AT2G18900	-0.938156		AT2G01918	1.19149
			AT2G18570	-1.66849		AT2G36120	2.42716		AT2G34650	1.14361			AT4G17098	1.18332		AT3G54960	-0.644083		AT1G55310	-0.517117		AT2G15620	0.989563						AT3G48280	1.03961		AT2G19130	-0.786514		AT2G01940	-1.08406
			AT2G18660	2.96308		AT2G36145	-0.80594		AT2G34655	-1.08421			AT4G17250	0.640736		AT3G55130	-0.855435		AT1G55320	1.69262		AT2G15790	-1.29337						AT3G48730	0.564451		AT2G19170	-1.5		AT2G01990	1.12211
			AT2G18700	0.574486		AT2G36330	-0.722514		AT2G34710	0.62426			AT4G17470	-1.81792		AT3G55240	-2.79823		AT1G55330	-2.64069		AT2G15960	-2.46503						AT3G48740	0.59709		AT2G19680	0.689965		AT2G02080	-0.635243
			AT2G19310	-0.592785		AT2G36630	-0.936112		AT2G34810	-1.42004			AT4G18070	0.992501		AT3G55290	-2.63739		AT1G55450	-1.01337		AT2G16250	0.791617						AT3G49110	-4.97619		AT2G19810	-0.596923		AT2G02130	-0.686476
			AT2G19710	0.720026		AT2G36750	1.84522		AT2G34920	1.41155			AT4G18250	-2.17729		AT3G55580	-0.839047		AT1G55520	-0.697838		AT2G16365	0.782777						AT3G49120	-1.4663		AT2G19830	0.5579		AT2G02760	0.564362
			AT2G19810	-1.48021		AT2G36790	1.1588		AT2G34930	-1.18778			AT4G18253	-1.59666		AT3G55840	-2.3873		AT1G55670	-0.691249		AT2G16500	0.614358						AT3G50440	-0.743989		AT2G20060	-0.580567		AT2G02980	1.10318
			AT2G19860	-0.927936		AT2G36792	0.924871		AT2G34960	-2.34602			AT4G18280	1.09515		AT3G55940	-2.12664		AT1G55760	1.73871		AT2G16600	-0.815693						AT3G50480	-1.39487		AT2G20750	-1.38666		AT2G03240	-1.54899
			AT2G20142	1.53581		AT2G36810	0.589865		AT2G35260	-0.503359			AT4G20020	0.703011		AT3G56070	0.867324		AT1G55860	0.733353		AT2G16870	-0.886709						AT3G51430	-0.758235		AT2G21210	1.05282		AT2G03440	0.574215
			AT2G20570	-0.547013		AT2G36880	-0.587489		AT2G35290	2.68369			AT4G20090	1.21254		AT3G56200	-0.799957		AT1G56120	-1.40527		AT2G16990	0.99025						AT3G51895	-0.646107		AT2G21330	0.576216		AT2G03530	-0.744187
			AT2G20610	-0.513756		AT2G36950	0.673511		AT2G35470	-0.952962			AT4G20260	0.631656		AT3G56260	-1.74525		AT1G56220	0.988358		AT2G17120	-0.662468						AT3G52150	0.525363		AT2G21560	0.707007		AT2G03980	-1.34165
			AT2G20670	1.39839		AT2G37130	-1.80815		AT2G35810	-0.559545			AT4G21120	-5.33954		AT3G56360	-0.698467		AT1G56300	-1.0129		AT2G17480	0.789396						AT3G52310	-3.48308		AT2G21580	-0.518481		AT2G04080	-0.827025
			AT2G20880	-1.90204		AT2G37710	-0.65102		AT2G35820	0.722042			AT4G21310	1.66396		AT3G56705	1.28009		AT1G56340	-0.882111		AT2G17550	1.16005						AT3G52960	0.77183		AT2G21940	0.887188		AT2G04240	-1.5725
			AT2G21050	-1.31448		AT2G37870	2.27724		AT2G35860	-0.698242			AT4G21320	0.905843		AT3G56825	1.40338		AT1G56423	-0.795335		AT2G17660	4.80829						AT3G53100	-1.77952		AT2G21960	0.516489		AT2G04400	-1.10471
			AT2G21210	-0.624328		AT2G38000	-0.526466		AT2G35880	-0.625214			AT4G21380	-1.02625		AT3G57030	-0.812155		AT1G56430	1.70885		AT2G17705	-1.06356						AT3G53180	-0.545421		AT2G21970	0.839596		AT2G04790	1.02864
			AT2G21380	-0.506324		AT2G38230	-0.512749		AT2G36350	-0.791388			AT4G21580	0.704173		AT3G57240	-2.68351		AT1G56540	0.879186		AT2G17900	1.08663						AT3G53560	0.711051		AT2G22010	-0.518677		AT2G05310	0.548787
			AT2G21560	-0.881974		AT2G38290	-0.893271		AT2G36590	0.828449			AT4G21760	0.957847		AT3G57400	-0.502068		AT1G56580	1.54392		AT2G18120	2.3623						AT3G53720	-0.984122		AT2G22170	-0.937688		AT2G05520	-1.31374
			AT2G21650	-1.98788		AT2G38640	-0.776967		AT2G36800	0.601186			AT4G21840	-6.41702		AT3G57630	-0.71164		AT1G56600	0.904107		AT2G18160	-0.712057						AT3G53740	0.585037		AT2G22330	-0.89779		AT2G05540	-4.5591
			AT2G21970	-0.525653		AT2G38750	-2.20044		AT2G37170	-0.539719			AT4G21850	-3.97809		AT3G57765	1.31326		AT1G56670	-1.14505		AT2G18170	0.870466						AT3G53830	0.745147		AT2G22370	-1.76933		AT2G06040	0.958997
			AT2G22240	-0.83692		AT2G38820	0.768351		AT2G37180	-1.50842			AT4G21960	-0.538672		AT3G57780	-1.3372		AT1G57590	1.23606		AT2G18328	-0.500825						AT3G53960	-0.622913		AT2G22450	-0.785265		AT2G06050	-1.36291
			AT2G22330	-1.23227		AT2G38860	-0.713432		AT2G37190	0.635795			AT4G22305	-0.839844		AT3G58680	0.606491		AT1G57620	-0.911014		AT2G18660	-3.14546						AT3G53980	-4.43401		AT2G22900	-0.84341		AT2G06925	-2.49519
			AT2G22470	1.50388		AT2G39030	-3.63254		AT2G37460	-0.868618			AT4G22350	0.600166		AT3G58780	-0.755617		AT1G57630	-4.03547		AT2G18690	-2.68164						AT3G54210	0.69187		AT2G23090	0.645064		AT2G07629	1.11082
			AT2G23010	-1.28362		AT2G39210	-1.23824		AT2G38120	1.06455			AT4G22830	0.561714		AT3G59010	-0.790193		AT1G57680	-0.71442		AT2G18900	-1.12741						AT3G54400	-1.34186		AT2G23130	1.37786		AT2G07674	0.671534
			AT2G23100	1.22755		AT2G39250	-0.5263		AT2G38400	1.10651			AT4G22880	-4.47427		AT3G59940	-0.794342		AT1G57770	0.852748		AT2G19130	-0.938633						AT3G54640	-0.749774		AT2G23320	-1.30327		AT2G07719	1.12861
			AT2G23170	2.68332		AT2G39420	-0.902684		AT2G38500	-3.14443			AT4G23130	-1.14971		AT3G60540	1.06288		AT1G58200	-1.018		AT2G19810	-1.18904						AT3G54820	-1.24101		AT2G23670	1.04542		AT2G07734	0.558924
			AT2G23320	1.27216		AT2G39560	0.946237		AT2G38750	-2.14504			AT4G23140	-3.78618		AT3G61190	-1.34309		AT1G58400	-4.83881		AT2G20142	-3.03728						AT3G54900	0.856943		AT2G23770	-1.2516		AT2G07739	0.970818
			AT2G23810	1.64989		AT2G39700	-0.9744		AT2G38860	-0.792964			AT4G23150	-5.71659		AT3G61430	-0.657092		AT1G58440	-0.50162		AT2G20240	-0.756637						AT3G54960	-0.869793		AT2G23840	0.794866		AT2G07785	0.580985
			AT2G24550	0.966875		AT2G39730	-0.708752		AT2G38870	1.08492			AT4G23230	-1.30952		AT3G61490	-2.48205		AT1G58520	1.46938		AT2G20570	-0.52961						AT3G55130	-1.06803		AT2G24090	0.710874		AT2G13790	-0.669162
			AT2G24600	1.77056		AT2G39850	0.585525		AT2G39220	0.775278			AT4G23250	-0.769893		AT3G61820	-1.10859		AT1G59580	-0.920411		AT2G20630	-0.55266						AT3G55240	-1.23334		AT2G24280	0.863904		AT2G14045	0.518314
			AT2G24630	0.701715		AT2G39890	-0.535642		AT2G39250	-0.709369			AT4G23493	0.604674		AT3G61950	-1.32282		AT1G59700	0.571125		AT2G20750	-2.10365						AT3G55290	-2.18709		AT2G24820	0.551517		AT2G14610	-2.5835
			AT2G25080	-0.549484		AT2G39980	0.700341		AT2G39270	-0.619559			AT4G24280	0.56636		AT3G62150	-1.63591		AT1G59870	-1.49799		AT2G20950	-1.58823						AT3G55450	-0.913788		AT2G25070	0.525984		AT2G14750	-0.633748
			AT2G25450	-0.53721		AT2G40130	-0.764332		AT2G39400	-1.24076			AT4G24380	1.06792		AT3G62410	-0.691984		AT1G60010	-0.902791		AT2G21620	-0.733385						AT3G55940	-1.24792		AT2G25080	0.532993		AT2G14878	-1.00951
			AT2G25460	2.62244		AT2G40270	-0.622441		AT2G39435	-0.862381			AT4G24780	-1.03435		AT3G62700	-0.595947		AT1G60190	1.91276		AT2G21640	1.49528						AT3G56200	-2.06168		AT2G25510	-0.586458		AT2G15020	-0.572278
			AT2G26010	-5.49808		AT2G40435	-0.790709		AT2G39700	0.676973			AT4G24970	-1.49148		AT3G62740	-3.18305		AT1G60260	-0.72767		AT2G21850	-1.77433						AT3G56290	0.725034		AT2G25680	2.09134		AT2G15042	-2.14447
			AT2G26190	1.29498		AT2G40475	-0.711739		AT2G39710	-0.601674			AT4G25200	1.04555		AT3G63440	-1.46215		AT1G60690	0.774252		AT2G22170	-0.898644						AT3G56410	-0.736086		AT2G25930	-0.797598		AT2G15080	-1.50732
			AT2G26240	0.671911		AT2G40510	0.823586		AT2G39850	-1.06811			AT4G25340	1.17626		AT4G00700	-2.15926		AT1G60730	-0.904131		AT2G22330	-1.14842						AT3G56910	0.74814		AT2G26010	-5.19802		AT2G15390	-2.62251
			AT2G26400	3.406		AT2G40750	-1.98972		AT2G39870	0.884834			AT4G26070	-0.830462		AT4G00880	-0.981073		AT1G61170	-1.81427		AT2G22795	-1.06021						AT3G57030	-0.762637		AT2G26080	0.93031		AT2G15620	0.899799
			AT2G26560	-1.39796		AT2G40840	-0.96368		AT2G40100	-1.61806			AT4G26090	-0.726738		AT4G00970	-1.37645		AT1G61240	-0.815081		AT2G22850	-2.96333						AT3G58140	0.506806		AT2G26150	0.823037		AT2G15960	-1.90624
			AT2G26690	-0.930937		AT2G40890	0.523445		AT2G40130	0.668207			AT4G26270	0.828605		AT4G01026	-0.603798		AT1G61250	-0.542148		AT2G22900	-0.855878						AT3G58790	-0.656906		AT2G26190	-0.745731		AT2G15970	-0.640013
			AT2G27080	2.22092		AT2G40900	0.744564		AT2G40270	-0.694762			AT4G26530	0.511119		AT4G01070	-0.699041		AT1G61280	2.14685		AT2G23010	-1.1177						AT3G58990	-0.575856		AT2G26400	-4.82368		AT2G16050	-1.10119
			AT2G27420	-0.583638		AT2G40960	0.806367		AT2G40475	-0.977157			AT4G26540	1.10223		AT4G01080	-0.692014		AT1G61300	0.524889		AT2G23120	1.065						AT3G59010	-1.23014		AT2G26440	-2.37409		AT2G16370	0.506889
			AT2G27660	1.33043		AT2G41050	-0.901782		AT2G40520	0.64986			AT4G26780	0.80153		AT4G01360	1.9329		AT1G61340	1.7233		AT2G23180	-1.26591						AT3G59250	1.322		AT2G26500	0.678532		AT2G16430	0.773919
			AT2G27740	1.99941		AT2G41090	-1.02131		AT2G40610	0.728084			AT4G27440	-0.513958		AT4G01390	-3.93398		AT1G61360	-1.54489		AT2G23200	-0.83952						AT3G59570	-1.82477		AT2G26530	-1.38742		AT2G16586	0.579266
			AT2G28500	1.74662		AT2G41170	0.714671		AT2G40670	1.45325			AT4G27670	1.58724		AT4G01450	-1.59331		AT1G61420	-2.72061		AT2G23320	-0.89837						AT3G59660	-0.592888		AT2G26695	1.20671		AT2G16660	-2.60161
			AT2G28550	-0.811087		AT2G41250	0.662775		AT2G40750	-2.466			AT4G27860	-1.52555		AT4G01700	-1.58366		AT1G61800	-2.8014		AT2G23680	-1.16021						AT3G59670	-1.47048		AT2G27230	-0.753438		AT2G17120	-0.623834
			AT2G28720	-1.007		AT2G41410	-0.752475		AT2G40960	-0.856649			AT4G28250	-1.08431		AT4G02330	-1.40811		AT1G61890	0.527115		AT2G23690	-3.41417						AT3G59760	-0.697974		AT2G27385	-1.46735		AT2G17470	1.71375
			AT2G28760	1.06432		AT2G41650	1.27246		AT2G41090	-1.8093			AT4G29590	0.58907		AT4G02380	-1.42626		AT1G61970	1.58533		AT2G23770	-1.91511						AT3G59890	1.27825		AT2G27402	2.64918		AT2G17550	0.864474
			AT2G29090	-3.12133		AT2G41940	-0.802897		AT2G41100	-0.904507			AT4G29670	0.627643		AT4G02410	-0.77742		AT1G61980	1.05031		AT2G24120	-0.834035						AT3G60210	0.523549		AT2G27450	0.606397		AT2G17695	0.524401
			AT2G29110	1.94828		AT2G42310	0.753769		AT2G41150	-1.65125			AT4G29700	-1.6166		AT4G02520	-0.737859		AT1G62030	0.741136		AT2G24150	-0.711023						AT3G60370	0.67963		AT2G27960	0.771712		AT2G17840	-0.776899
			AT2G29170	-1.85614		AT2G42680	0.565208		AT2G41180	-1.6863			AT4G29905	0.865376		AT4G02850	-1.8625		AT1G62300	0.871443		AT2G24550	-0.718584						AT3G61160	-1.93808		AT2G28190	2.16312		AT2G18050	-0.810335
			AT2G29320	-1.01847		AT2G43020	-0.579334		AT2G41220	-0.63799			AT4G31500	-0.730789		AT4G03400	-2.43584		AT1G62480	1.06361		AT2G24600	-1.02259						AT3G61210	-0.62791		AT2G28210	-2.53663		AT2G18120	1.67379
			AT2G29500	1.37349		AT2G43330	0.585986		AT2G41370	1.6228			AT4G31550	0.629711		AT4G03415	-0.681574		AT1G62510	1.60693		AT2G24680	1.25013						AT3G61280	-1.44187		AT2G28350	0.858269		AT2G18230	1.05
			AT2G29980	0.535108		AT2G43590	3.19241		AT2G41410	0.57596			AT4G31590	-0.805758		AT4G03420	-1.30223		AT1G62570	1.50909		AT2G25070	0.544354						AT3G61490	-1.57741		AT2G28900	-0.811159		AT2G18260	1.14122
			AT2G30100	-0.557149		AT2G43700	-1.96955		AT2G41480	-3.17368			AT4G32190	0.825298		AT4G03450	-1.84671		AT1G62710	0.648126		AT2G25180	0.912576						AT3G61950	-1.34111		AT2G29180	0.771176		AT2G18290	0.661819
			AT2G30140	0.645443		AT2G43780	1.0276		AT2G41560	-0.949072			AT4G32480	0.647527		AT4G04610	-1.10711		AT1G62750	0.501219		AT2G25510	-0.995424						AT3G62400	0.69924		AT2G29310	0.574625		AT2G18300	0.974235
			AT2G30250	1.60858		AT2G43910	0.803715		AT2G42150	-1.7175			AT4G33050	-1.09727		AT4G04920	-5.64943		AT1G62810	1.17369		AT2G25625	-1.27373						AT3G62630	-0.756926		AT2G29340	-0.655091		AT2G18328	1.20089
			AT2G30300	-3.42218		AT2G44130	1.20532		AT2G42200	0.908143			AT4G33300	-0.829727		AT4G08300	-3.51336		AT1G63090	-1.16382		AT2G25730	0.564467						AT3G62740	-1.72819		AT2G29350	-2.08669		AT2G18660	-1.92306
			AT2G30500	0.640142		AT2G44210	-0.766623		AT2G42320	-0.956438			AT4G33540	-1.35423		AT4G08570	-2.7371		AT1G63170	0.525057		AT2G25735	-2.54119						AT3G62820	-0.886027		AT2G29980	-1.39716		AT2G18690	-1.44367
			AT2G30550	1.00169		AT2G44290	-0.752912		AT2G42380	1.60784			AT4G34180	-0.545812		AT4G08850	-0.783669		AT1G63240	-1.09206		AT2G25820	-3.90968						AT3G63190	0.703118		AT2G30620	-0.6611		AT2G18700	0.677041
			AT2G30830	-2.38301		AT2G44940	-0.921931		AT2G42530	1.13233			AT4G34200	-0.713772		AT4G08870	-0.72715		AT1G63420	1.03197		AT2G26010	-4.23897						AT3G63540	0.736445		AT2G30770	-2.96235		AT2G18900	-0.729206
			AT2G30860	-0.508384		AT2G44970	0.585699		AT2G42540	0.533841			AT4G34900	-1.09574		AT4G10390	-1.80464		AT1G63740	-0.632814		AT2G26020	-6.32311						AT4G00880	-0.857571		AT2G30860	-0.594279		AT2G19130	-1.02367
			AT2G31060	0.880774		AT2G45170	1.08795		AT2G42600	-0.627671			AT4G34980	-0.721808		AT4G10500	-2.95376		AT1G63850	-0.863889		AT2G26110	-1.11937						AT4G00970	-1.57148		AT2G30870	-0.748738		AT2G19620	1.07109
			AT2G31110	-0.990565		AT2G45440	0.507047		AT2G42690	-0.810171			AT4G35090	0.522106		AT4G10960	-1.2151		AT1G64200	-2.20124		AT2G26140	-1.19988						AT4G01070	-0.621349		AT2G31060	-0.533325		AT2G19650	-0.69085
			AT2G31230	-1.79073		AT2G45450	-1.3447		AT2G43010	-1.00406			AT4G35100	0.541447		AT4G11000	-1.67841		AT1G64230	0.67805		AT2G26150	-1.22288						AT4G01080	-0.859163		AT2G31110	-1.12643		AT2G19810	-1.66012
			AT2G31360	-0.636643		AT2G45800	1.33853		AT2G43020	-0.803437			AT4G35290	0.643281		AT4G11280	-0.632872		AT1G64360	1.67548		AT2G26170	-0.707495						AT4G01310	0.531645		AT2G31490	0.695724		AT2G20340	-1.31267
			AT2G31560	-0.666651		AT2G45830	1.46126		AT2G43120	1.27846			AT4G35750	-0.801718		AT4G11890	-1.86268		AT1G64370	-1.63115		AT2G26190	-0.928801						AT4G01360	2.26163		AT2G31865	-0.903664		AT2G20560	1.0281
			AT2G31790	-0.596642		AT2G45850	0.656504		AT2G43820	-1.01287			AT4G35985	1.51674		AT4G12000	-0.778361		AT1G64380	1.94085		AT2G26280	0.585415						AT4G01390	-1.8379		AT2G31880	-1.13952		AT2G20570	-0.649072
			AT2G31865	1.55011		AT2G46270	0.794161		AT2G44040	0.606238			AT4G36010	1.85076		AT4G12490	-6.60561		AT1G64390	-1.215		AT2G26330	-0.55079						AT4G01690	0.648791		AT2G32140	1.48633		AT2G20610	-0.664843
			AT2G31880	1.35876		AT2G46330	-1.36045		AT2G44180	-0.602374			AT4G36150	-0.984819		AT4G12720	-0.54644		AT1G64400	0.909604		AT2G26400	-5.80567						AT4G01700	-1.05872		AT2G32150	-0.565769		AT2G20630	-0.516094
			AT2G32130	4.90456		AT2G46430	-1.31021		AT2G44230	0.597122			AT4G36210	-0.566875		AT4G13510	-0.581474		AT1G64563	1.54726		AT2G26440	-1.55503						AT4G02420	-0.733826		AT2G32160	1.07199		AT2G20635	1.41856
			AT2G32140	1.66026		AT2G46440	-1.16477		AT2G44380	-3.19971			AT4G36670	-1.28603		AT4G13577	1.47189		AT1G64640	-1.91744		AT2G26560	-1.93739						AT4G02520	-1.25042		AT2G32500	0.671281		AT2G20750	-2.20936
			AT2G32200	4.5106		AT2G46600	-1.05636		AT2G44670	-0.717573			AT4G37560	2.14477		AT4G14365	-0.953417		AT1G64660	2.58901		AT2G26680	0.657312						AT4G02530	0.651959		AT2G32530	0.805056		AT2G20880	-1.51801
			AT2G32240	-1.08984		AT2G46650	-0.844078		AT2G45180	-0.569969			AT4G37610	1.21245		AT4G14680	-0.928423		AT1G64740	0.814554		AT2G26860	0.569141						AT4G02790	0.536304		AT2G32540	0.665571		AT2G20950	-1.44391
			AT2G32290	-1.26005		AT2G46680	0.57459		AT2G45600	-1.40193			AT4G37870	-0.559618		AT4G15200	-5.47219		AT1G64780	1.03186		AT2G27660	-5.22487						AT4G03400	-1.87415		AT2G32680	-2.50615		AT2G21060	3.25814
			AT2G32390	-0.899635		AT2G46710	-0.515578		AT2G45660	0.594547			AT4G38060	0.711258		AT4G15210	-6.28224		AT1G64900	-0.576407		AT2G28190	1.42722						AT4G03420	-1.00879		AT2G32690	1.66938		AT2G21620	-0.845587
			AT2G32400	-1.54075		AT2G46800	0.709267		AT2G45960	-0.545447			AT4G38550	-0.712093		AT4G15233	-1.76643		AT1G64950	0.969641		AT2G28200	1.40448						AT4G03450	-1.61731		AT2G32880	0.869612		AT2G21650	2.36061
			AT2G32530	-0.719427		AT2G46820	-0.654962		AT2G46030	-0.672958			AT4G38620	-0.952797		AT4G15248	-1.1538		AT1G64970	0.568005		AT2G28210	-4.67224						AT4G04220	-1.58508		AT2G32990	-1.19714		AT2G21850	-1.76201
			AT2G32540	-0.597929		AT2G47130	-2.14087		AT2G46220	-0.505181			AT4G39030	-1.69704		AT4G15440	-0.958464		AT1G65370	1.4052		AT2G28350	0.68605						AT4G04330	-0.985449		AT2G33250	0.83223		AT2G21940	0.669706
			AT2G32870	-1.25537		AT2G47160	-0.662336		AT2G46330	-1.07745			AT4G39210	-0.526368		AT4G16260	-4.39589		AT1G65470	1.04295		AT2G28400	-1.65296						AT4G04490	-1.81434		AT2G33280	1.63828		AT2G22010	-0.629299
			AT2G32880	0.765225		AT2G47840	1.11173		AT2G46400	-1.3277			AT4G39520	0.600052		AT4G16500	-1.50904		AT1G65486	-1.02794		AT2G28450	-0.888469						AT4G04500	-2.28205		AT2G33830	-1.63744		AT2G22170	-0.593758
			AT2G32920	0.645215		AT3G01490	0.986898		AT2G46430	-1.17739			AT4G39830	-2.00538		AT4G16780	-0.696029		AT1G65490	-0.546006		AT2G28470	-0.734373						AT4G04610	-1.72633		AT2G34450	0.897037		AT2G22330	-1.80643
			AT2G32990	-1.05432		AT3G01500	-0.884519		AT2G46440	-1.5739			AT4G39940	-0.771663		AT4G16860	-0.617587		AT1G65560	1.11863		AT2G28890	-0.952637						AT4G04830	-0.983329		AT2G34460	0.649346		AT2G22430	-0.515949
			AT2G33050	-2.57372		AT3G01670	0.584828		AT2G46870	0.752859			AT4G39950	-1.07444		AT4G17030	-9.21129		AT1G65590	-1.09119		AT2G28900	1.14215						AT4G04835	2.47151		AT2G34510	-0.746112		AT2G22660	-0.72588
			AT2G33370	0.615155		AT3G01890	1.1118		AT2G47000	0.947201			AT5G01180	1.55257		AT4G17340	-1.00192		AT1G65610	-4.80393		AT2G28940	-1.05265						AT4G04920	-3.39828		AT2G34600	-2.01547		AT2G22670	-0.673885
			AT2G33380	-1.24659		AT3G01980	0.614116		AT2G47130	-2.32842			AT5G01810	1.20222		AT4G17970	-1.27928		AT1G65790	-1.65131		AT2G28950	-0.825027						AT4G04955	0.95537		AT2G35130	0.699807		AT2G22770	-1.78284
			AT2G33580	1.2066		AT3G02040	1.79317		AT2G47180	-0.894417			AT5G01990	0.900724		AT4G18197	-1.61307		AT1G65930	0.923074		AT2G29110	-2.97514						AT4G08470	-0.680434		AT2G35370	0.644848		AT2G22850	-3.88647
			AT2G33770	-0.859281		AT3G02450	0.548531		AT2G47240	0.840001			AT5G02170	1.4413		AT4G18205	-1.8075		AT1G65970	-2.95115		AT2G29460	-2.30666						AT4G09010	0.567057		AT2G35510	-0.612065		AT2G22900	-1.54083
			AT2G34510	0.534039		AT3G02790	1.79909		AT2G47440	0.532617			AT5G02230	0.789046		AT4G18250	-2.47306		AT1G66080	-0.755508		AT2G29720	-1.76633						AT4G09020	-0.614232		AT2G35660	0.679441		AT2G22910	-0.530147
			AT2G34655	-0.885874		AT3G02890	0.573928		AT2G47600	-0.547884			AT5G02890	-2.24872		AT4G18253	-1.59003		AT1G66100	-1.2787		AT2G30480	0.984039						AT4G10390	-0.934992		AT2G35760	1.18903		AT2G22970	-0.517423
			AT2G34720	-0.510631		AT3G03520	-0.783337		AT2G47890	1.17793			AT5G03350	-2.00634		AT4G18270	-1.07577		AT1G66330	0.768439		AT2G30490	-0.938291						AT4G11010	0.715544		AT2G35840	0.681053		AT2G23010	-1.06894
			AT2G34790	1.64135		AT3G03680	0.689261		AT3G01290	-1.05182			AT5G03380	0.541667		AT4G18440	-0.645177		AT1G66400	1.6679		AT2G30550	-1.45235						AT4G11175	0.531353		AT2G35880	-0.725813		AT2G23120	0.780357
			AT2G34810	-1.03006		AT3G03890	-0.58282		AT3G01500	-0.58706			AT5G03610	-1.85286		AT4G18930	-0.593769		AT1G66500	1.44953		AT2G30620	0.904736						AT4G11320	-1.49547		AT2G35930	-1.81106		AT2G23180	-0.928655
			AT2G34940	1.59257		AT3G03910	-2.16181		AT3G02020	-0.983721			AT5G03720	2.12278		AT4G19120	-1.0219		AT1G66900	-0.808111		AT2G30770	-5.37399						AT4G11360	-0.690003		AT2G36080	-1.29573		AT2G23340	-1.20415
			AT2G34960	-2.40136		AT3G04210	-1.41938		AT3G02470	-0.571291			AT5G04230	-1.22678		AT4G19520	-0.862471		AT1G66940	-1.53142		AT2G30860	-0.608477						AT4G11911	-1.71438		AT2G36120	2.80373		AT2G23560	-1.93968
			AT2G35710	1.3666		AT3G04480	-0.524692		AT3G03060	1.34374			AT5G04885	-1.02989		AT4G19530	-0.54641		AT1G66960	-4.00005		AT2G30870	-1.15361						AT4G12030	-0.682483		AT2G36380	-0.868808		AT2G23770	-1.40883
			AT2G35810	-0.585817		AT3G04500	0.513545		AT3G03190	-0.995107			AT5G04930	-0.753288		AT4G20830	-1.30127		AT1G67260	-6.07065		AT2G31230	-1.58101						AT4G12400	0.687323		AT2G36400	-2.31237		AT2G24090	0.736037
			AT2G36350	-1.22107		AT3G05380	0.66034		AT3G03470	0.863174			AT5G04940	0.803957		AT4G20860	-1.59429		AT1G67300	0.523157		AT2G31280	0.649813						AT4G13220	0.557763		AT2G36750	1.26408		AT2G24120	-0.580795
			AT2G36590	-1.50175		AT3G05660	-1.21		AT3G03480	2.99199			AT5G05460	-1.19374		AT4G21180	0.565839		AT1G67360	-0.886603		AT2G31865	-1.65188						AT4G13510	-0.565337		AT2G36810	0.559214		AT2G24850	-3.75133
			AT2G37040	-0.836939		AT3G05690	-1.37311		AT3G03520	-1.09562			AT5G09570	4.9338		AT4G21390	-2.28809		AT1G67400	-2.33733		AT2G31880	-1.16396						AT4G13577	1.75177		AT2G36870	0.777531		AT2G25070	0.506126
			AT2G37110	0.742045		AT3G05932	0.93379		AT3G04210	-1.18102			AT5G09760	-0.939735		AT4G21650	-1.6167		AT1G67470	0.814302		AT2G32290	0.658878						AT4G13670	0.501733		AT2G36885	0.831138		AT2G25510	-0.643986
			AT2G37130	-7.2001		AT3G06035	-0.826987		AT3G04220	-2.74174			AT5G10170	0.671332		AT4G21760	-1.52114		AT1G67550	-0.820879		AT2G32530	0.767538						AT4G14090	-3.34744		AT2G36895	0.563237		AT2G25590	0.685319
			AT2G37170	-1.28322		AT3G06070	0.922505		AT3G04420	1.70809			AT5G10410	2.22569		AT4G21960	-0.783916		AT1G67560	-0.781914		AT2G32680	-2.35098						AT4G14400	-0.771539		AT2G37150	0.867835		AT2G25625	-1.36419
			AT2G37180	-1.66883		AT3G06125	-1.13368		AT3G04480	-0.711267			AT5G10695	0.733159		AT4G22130	-1.21044		AT1G67650	1.47924		AT2G32860	-0.734239						AT4G14550	-1.22912		AT2G37170	0.592952		AT2G25680	2.08828
			AT2G37190	0.578695		AT3G06435	1.7721		AT3G04670	1.2263			AT5G10760	-2.5335		AT4G22690	-0.841998		AT1G67730	0.757474		AT2G32990	-2.40603						AT4G14605	0.644241		AT2G37190	-0.542961		AT2G25790	1.27573
			AT2G37460	-0.911496		AT3G06530	0.579709		AT3G04720	-2.32071			AT5G11090	0.650211		AT4G22780	-1.26261		AT1G67740	-0.694236		AT2G33051	1.11424						AT4G14680	-1.05813		AT2G37240	1.2546		AT2G26010	-6.13387
			AT2G37710	0.617794		AT3G06550	-0.719347		AT3G04910	0.595896			AT5G11250	-0.699705		AT4G22880	-3.3874		AT1G67750	-1.25801		AT2G33580	-0.981584						AT4G14690	4.18096		AT2G37460	1.86964		AT2G26020	-5.25301
			AT2G37900	-4.98458		AT3G06770	-0.740097		AT3G05030	-0.929259			AT5G11680	1.16301		AT4G22950	1.28805		AT1G67856	2.15732		AT2G33590	0.712686						AT4G15210	-2.06608		AT2G38010	-0.765193		AT2G26080	0.543575
			AT2G37940	0.937795		AT3G06930	0.623554		AT3G05165	-1.19386			AT5G11740	0.940519		AT4G23130	-0.973274		AT1G67860	-1.16402		AT2G33700	0.548156						AT4G15233	-1.43025		AT2G38120	-1.1409		AT2G26190	-0.616434
			AT2G37970	0.569609		AT3G07430	0.583651		AT3G05630	0.943513			AT5G12020	0.884688		AT4G23140	-1.27369		AT1G67865	1.13574		AT2G34430	-0.641865						AT4G15440	-1.25996		AT2G38540	0.885575		AT2G26330	-0.703904
			AT2G38010	-0.590396		AT3G07940	-0.906137		AT3G05880	1.34372			AT5G12030	0.681118		AT4G23150	-1.99626		AT1G67870	-0.837041		AT2G34490	-2.60579						AT4G15450	-0.650306		AT2G38740	0.512926		AT2G26400	-5.03821
			AT2G38080	1.71989		AT3G08940	-0.814282		AT3G06435	1.98343			AT5G12040	0.572522		AT4G23180	-1.13565		AT1G67880	0.703249		AT2G34500	-5.23901						AT4G15550	0.560213		AT2G38750	-1.97157		AT2G26500	0.551102
			AT2G38320	1.99196		AT3G08943	0.70213		AT3G06868	1.13225			AT5G12940	-0.592722		AT4G23190	-0.964815		AT1G67900	-1.33473		AT2G34710	0.71508						AT4G16000	-1.27732		AT2G38800	0.574519		AT2G26670	0.564184
			AT2G38470	1.15857		AT3G09010	-0.883103		AT3G07310	-0.519165			AT5G13320	-3.26231		AT4G23200	-1.43549		AT1G67910	-1.77924		AT2G34810	-2.72011						AT4G16146	-1.05718		AT2G38870	-1.10823		AT2G26690	-1.00271
			AT2G38640	-1.15904		AT3G09390	-0.60876		AT3G07460	-0.510157			AT5G13740	-0.585425		AT4G23220	-1.47874		AT1G68020	0.694049		AT2G34930	-2.16161						AT4G16260	-4.54396		AT2G38995	-5.64844		AT2G26695	1.42882
			AT2G38800	-0.589682		AT3G09450	-1.08746		AT3G07470	-0.614332			AT5G14120	0.667517		AT4G23250	-0.802456		AT1G68060	-0.854131		AT2G34940	-2.51763						AT4G16670	-0.961701		AT2G39280	-0.676941		AT2G27190	0.51299
			AT2G39210	1.46614		AT3G09540	-1.21883		AT3G07940	-0.55981			AT5G15090	0.540693		AT4G23493	0.701188		AT1G68100	-0.642889		AT2G34960	-3.16079						AT4G17030	-4.04068		AT2G39420	-1.48665		AT2G27230	-0.64644
			AT2G39240	-2.17464		AT3G09830	-0.921462		AT3G08870	-0.90635			AT5G15250	2.23721		AT4G23500	-1.70249		AT1G68190	-0.572726		AT2G35060	0.575634						AT4G17970	-1.18588		AT2G39470	0.620333		AT2G27690	-2.28498
			AT2G39250	-1.45587		AT3G10050	0.619939		AT3G09010	-1.30671			AT5G15350	1.04614		AT4G23810	-1.70325		AT1G68230	-1.64782		AT2G35070	1.90865						AT4G18440	-1.02838		AT2G39770	-1.34667		AT2G28000	0.511134
			AT2G39435	-0.836399		AT3G10340	1.83637		AT3G09160	1.20946			AT5G15450	0.849337		AT4G23990	-0.706721		AT1G68410	-0.61524		AT2G35150	-3.63936						AT4G18480	0.679695		AT2G39800	-0.716209		AT2G28190	2.05224
			AT2G39700	-1.10709		AT3G10410	0.6467		AT3G09440	-0.620534			AT5G15960	1.44968		AT4G24010	-1.7211		AT1G68440	0.937672		AT2G35290	3.46534						AT4G19020	0.549767		AT2G39980	1.14632		AT2G28200	1.27359
			AT2G39890	-0.894672		AT3G10690	0.626202		AT3G09450	-0.852439			AT5G17310	0.856288		AT4G24350	-2.03676		AT1G68490	0.804426		AT2G35470	-0.75239						AT4G19050	-1.19795		AT2G40000	-0.82412		AT2G28210	-4.90143
			AT2G39930	-0.695446		AT3G11010	-1.7682		AT3G09830	-0.793853			AT5G17350	2.21416		AT4G24450	-0.988664		AT1G68520	-1.35348		AT2G35750	0.650278						AT4G19120	-0.621482		AT2G40100	0.718481		AT2G28310	0.636778
			AT2G39950	-0.827431		AT3G11090	-0.940039		AT3G10010	-0.596029			AT5G17400	0.739264		AT4G24480	-0.912686		AT1G68530	1.55461		AT2G35810	-0.664262						AT4G19430	-5.18379		AT2G40360	-0.65205		AT2G28400	-1.6896
			AT2G40000	1.27172		AT3G11420	0.878028		AT3G10720	1.20892			AT5G17760	-1.43708		AT4G24960	-0.918889		AT1G68560	-1.03085		AT2G35860	-0.970382						AT4G19520	-0.571655		AT2G40475	-0.711498		AT2G28450	-0.635512
			AT2G40100	-1.98756		AT3G12080	0.583921		AT3G10985	-1.24186			AT5G18340	0.754022		AT4G25030	-0.63848		AT1G68570	1.13901		AT2G35880	-0.647027						AT4G19830	0.787424		AT2G40610	-2.7342		AT2G28470	-0.727157
			AT2G40130	-1.66535		AT3G12110	0.742107		AT3G11010	-1.7734			AT5G18430	-3.10648		AT4G25100	-0.928777		AT1G68590	-0.587375		AT2G35930	-1.9647						AT4G19880	-0.799339		AT2G40760	-0.722478		AT2G28550	-0.592368
			AT2G40140	1.42208		AT3G12210	0.910743		AT3G11170	-0.501677			AT5G18460	-0.80618		AT4G25434	-5.32616		AT1G68600	-0.785051		AT2G36220	-1.08232						AT4G20140	1.3262		AT2G40765	0.960998		AT2G28890	-0.905767
			AT2G40435	-1.18267		AT3G13065	1.2411		AT3G11280	-0.901067			AT5G18470	-2.2919		AT4G26120	-1.5147		AT1G68620	-3.33207		AT2G36350	-0.953423						AT4G20150	0.621957		AT2G40900	0.956164		AT2G29090	1.43835
			AT2G40475	-0.718842		AT3G13470	-0.743093		AT3G11340	-7.14879			AT5G18700	0.885723		AT4G26530	-0.952964		AT1G68650	-1.1455		AT2G36430	-0.73178						AT4G20360	0.543915		AT2G40960	0.728896		AT2G29180	1.02453
			AT2G40490	0.747697		AT3G13520	0.627644		AT3G11420	0.639143			AT5G19470	-5.9908		AT4G26540	1.0068		AT1G68740	-1.26444		AT2G36590	1.217						AT4G20860	-1.03665		AT2G41040	0.719719		AT2G29200	-0.673642
			AT2G40520	1.14412		AT3G14200	-0.866933		AT3G11580	1.12635			AT5G19780	0.65059		AT4G26990	-0.727255		AT1G68820	-0.62032		AT2G36630	1.0762						AT4G20970	-4.35888		AT2G41120	0.71166		AT2G29340	-0.683153
			AT2G40750	1.95361		AT3G14330	0.638558		AT3G11600	2.13017			AT5G19880	-5.47975		AT4G27300	-2.17633		AT1G68870	1.7897		AT2G36750	-1.61339						AT4G21180	0.672998		AT2G41170	0.868696		AT2G30480	1.09888
			AT2G40840	-0.828702		AT3G14420	-0.821166		AT3G11690	-0.748355			AT5G20830	0.50392		AT4G27440	-1.25517		AT1G69040	-1.44486		AT2G37050	0.503585						AT4G21320	0.724415		AT2G41190	1.67839		AT2G30490	-0.597911
			AT2G40900	-1.0456		AT3G14440	0.791866		AT3G11820	-0.615142			AT5G20950	-0.641419		AT4G27560	-0.851419		AT1G69160	-0.683377		AT2G37060	1.23989						AT4G21650	-2.03428		AT2G41310	1.63122		AT2G30540	-3.15101
			AT2G41050	-1.00901		AT3G14470	-0.934535		AT3G11840	-1.11604			AT5G20960	-3.16857		AT4G27730	-1.95128		AT1G69252	1.81459		AT2G37180	-0.639794						AT4G21910	-0.658495		AT2G41630	0.686939		AT2G30550	-1.06368
			AT2G41100	1.49059		AT3G14570	0.953842		AT3G11930	-0.648803			AT5G22580	-0.718527		AT4G28140	-2.92038		AT1G69260	4.93009		AT2G37260	-4.98357						AT4G21960	-0.761677		AT2G41640	1.38116		AT2G30600	-0.621774
			AT2G41110	0.999623		AT3G14590	1.00103		AT3G12150	-1.00572			AT5G23010	-0.553313		AT4G28150	-1.53198		AT1G69270	1.38998		AT2G37640	-1.02824						AT4G21990	-0.95886		AT2G42380	-2.19968		AT2G30766	-2.81447
			AT2G41170	-1.33393		AT3G14620	-1.34793		AT3G12520	-1.20916			AT5G23980	-2.52466		AT4G28400	-0.535959		AT1G69295	0.655298		AT2G37710	-0.624557						AT4G22130	-1.02909		AT2G42600	0.580099		AT2G30860	-0.922899
			AT2G41250	0.757541		AT3G14720	-0.590929		AT3G12560	0.595253			AT5G24150	0.612391		AT4G29340	-1.83214		AT1G69310	1.87294		AT2G37880	-4.32408						AT4G22570	0.600183		AT2G43040	-2.69838		AT2G30870	-1.76716
			AT2G41410	0.615746		AT3G14840	-1.45353		AT3G12580	-0.962968			AT5G24530	-1.21214		AT4G29410	0.507973		AT1G69370	-1.13548		AT2G38010	-0.553401						AT4G22880	-3.00867		AT2G43510	-1.94113		AT2G31060	-0.561819
			AT2G41420	0.638764		AT3G14940	0.869861		AT3G12920	0.812578			AT5G25130	0.786446		AT4G29700	-1.45082		AT1G69430	2.79719		AT2G38170	-0.510342						AT4G23130	-1.28		AT2G43570	-3.02176		AT2G31230	-0.855422
			AT2G41430	0.710063		AT3G14990	0.582634		AT3G13100	-1.17976			AT5G25140	0.757882		AT4G30110	-1.98077		AT1G69480	3.2008		AT2G38290	-1.03599						AT4G23140	-1.42602		AT2G43800	-1.09975		AT2G31865	-1.34404
			AT2G41540	-0.949376		AT3G15000	0.9889		AT3G13470	-0.532351			AT5G25260	-5.25161		AT4G30210	-0.505689		AT1G69490	1.35123		AT2G38400	0.797313						AT4G23150	-2.06977		AT2G43850	-1.07113		AT2G31880	-1.23631
			AT2G41640	0.97137		AT3G15220	0.55826		AT3G14067	-0.70185			AT5G25280	0.575857		AT4G30450	-4.6256		AT1G69510	0.508332		AT2G38470	-0.751744						AT4G23170	-0.762623		AT2G43945	0.608014		AT2G32150	-0.789224
			AT2G42320	-0.640917		AT3G15270	-1.22807		AT3G14210	-1.26263			AT5G25450	0.877292		AT4G30460	-4.21389		AT1G69523	0.68047		AT2G38480	1.5743						AT4G23220	-1.55431		AT2G44060	0.70312		AT2G32160	0.789066
			AT2G42530	-2.19982		AT3G15356	-1.64195		AT3G14415	-0.598539			AT5G25610	0.648657		AT4G30650	-1.68278		AT1G69530	-2.20301		AT2G38500	-2.45768						AT4G23320	-1.43755		AT2G44500	-1.2462		AT2G32340	0.885458
			AT2G42540	-2.62346		AT3G15450	1.70329		AT3G14420	-0.711099			AT5G26170	-5.37984		AT4G30960	0.762346		AT1G69580	-1.32787		AT2G38530	-2.44597						AT4G23500	-1.2934		AT2G44620	0.530371		AT2G32487	-3.37958
			AT2G42600	-0.638701		AT3G15536	-3.79734		AT3G14470	-1.04402			AT5G26340	-1.45031		AT4G31500	-0.865256		AT1G69610	0.860923		AT2G38640	1.21921						AT4G23990	-1.27056		AT2G44650	0.668008		AT2G32520	-0.504947
			AT2G43100	-0.807099		AT3G15640	0.697498		AT3G14620	-1.23491			AT5G26920	-1.09632		AT4G31800	-1.85369		AT1G69690	-1.20093		AT2G38750	-2.63291						AT4G24010	-1.54543		AT2G44740	-2.09999		AT2G32530	1.01657
			AT2G43120	-4.00127		AT3G15650	-3.84207		AT3G14840	-1.47951			AT5G27420	-0.894132		AT4G32280	-2.42993		AT1G69720	-0.758959		AT2G38860	-1.15542						AT4G24350	-1.87003		AT2G44920	0.704382		AT2G32540	0.552744
			AT2G43290	1.19627		AT3G16030	0.827555		AT3G15095	0.564324			AT5G27660	1.97931		AT4G32300	-0.550868		AT1G69780	-1.44975		AT2G38870	-1.15304						AT4G24450	-0.602354		AT2G45600	0.6192		AT2G32550	2.68252
			AT2G43320	0.933567		AT3G16400	-0.890829		AT3G15356	-1.82873			AT5G28540	0.637448		AT4G32800	-1.84967		AT1G69850	-0.531758		AT2G39030	-4.53077						AT4G24480	-0.962545		AT2G45990	0.520566		AT2G32650	0.527397
			AT2G43820	0.911948		AT3G16470	-0.767865		AT3G15390	-0.926832			AT5G28770	0.956818		AT4G33050	-0.923589		AT1G70090	-0.979194		AT2G39210	-0.56589						AT4G24830	-0.715909		AT2G46192	1.32813		AT2G32680	-1.83226
			AT2G44180	0.676885		AT3G16570	0.681689		AT3G15536	-2.28525			AT5G35460	0.509547		AT4G33220	-0.522429		AT1G70210	-1.40222		AT2G39220	1.58645						AT4G24930	0.673493		AT2G46240	-1.0731		AT2G32860	-0.826234
			AT2G44230	0.589914		AT3G16650	1.30639		AT3G15570	-0.813317			AT5G36220	-1.35984		AT4G33420	-2.98739		AT1G70290	-0.523882		AT2G39360	0.715444						AT4G24960	-0.81454		AT2G46390	0.894179		AT2G32930	-0.950582
			AT2G44260	2.1341		AT3G17120	-1.03823		AT3G16360	-2.134			AT5G36290	0.516691		AT4G33550	-6.14286		AT1G70320	0.546727		AT2G39420	-1.06745						AT4G24972	0.854479		AT2G46430	-0.687464		AT2G32990	-1.8424
			AT2G44300	-3.29869		AT3G17180	2.56301		AT3G16370	-0.599087			AT5G36910	2.54538		AT4G33666	-0.853871		AT1G70420	1.83897		AT2G39740	-0.523049						AT4G25050	0.544837		AT2G46510	-1.34899		AT2G33050	-1.88223
			AT2G44500	1.1548		AT3G17770	0.727604		AT3G16400	0.809514			AT5G36930	-0.634344		AT4G34150	-0.707427		AT1G70520	-0.617386		AT2G39770	-0.727268						AT4G25080	0.527332		AT2G46530	-0.883231		AT2G33060	-0.701382
			AT2G44840	1.81559		AT3G18130	0.546928		AT3G16520	-0.913973			AT5G37340	0.566151		AT4G34710	1.28882		AT1G70530	-1.29782		AT2G39850	-1.4438						AT4G25100	-0.715133		AT2G46650	-0.524099		AT2G33180	0.87324
			AT2G44940	-0.896389		AT3G18280	0.853941		AT3G16530	-2.3073			AT5G37400	1.00622		AT4G35090	0.562271		AT1G70580	0.785265		AT2G40095	-1.82675						AT4G25200	1.21672		AT2G46710	-0.885541		AT2G33390	0.512307
			AT2G45070	0.766102		AT3G18290	0.683785		AT3G16670	-1.72152			AT5G37670	0.817935		AT4G35550	-0.875827		AT1G70610	0.722109		AT2G40100	-1.01946						AT4G25434	-2.35139		AT2G47170	0.645318		AT2G33580	-1.34488
			AT2G45680	1.07642		AT3G18320	0.873682		AT3G16800	0.688574			AT5G37770	1.15872		AT4G36010	-1.62986		AT1G70690	-2.19986		AT2G40460	0.801335						AT4G25700	0.558142		AT2G47180	-1.94935		AT2G34010	-1.57522
			AT2G45720	-0.860588		AT3G18600	0.714344		AT3G16860	1.48491			AT5G38250	-4.76076		AT4G36500	-1.19806		AT1G70700	-1.49988		AT2G40475	-1.07136						AT4G25810	1.85102		AT2G47470	-0.557823		AT2G34470	-0.547419
			AT2G45760	2.50619		AT3G18610	1.76351		AT3G17120	-0.805532			AT5G38510	0.603597		AT4G36670	-2.19718		AT1G70710	-1.20239		AT2G40750	-2.75421						AT4G26090	-0.636317		AT2G47600	-1.00579		AT2G34490	-2.32734
			AT2G46330	0.786788		AT3G18950	0.632046		AT3G17330	-0.648012			AT5G38900	-5.51848		AT4G36850	1.24473		AT1G70780	-0.562151		AT2G41090	-1.46598						AT4G26860	0.589792		AT2G47630	-0.999324		AT2G34600	-2.02202
			AT2G46400	2.27354		AT3G19010	-0.648344		AT3G17770	-0.631243			AT5G39670	-2.30332		AT4G37430	-2.08215		AT1G70820	-1.00911		AT2G41100	-1.65022						AT4G27030	0.541016		AT2G47650	-0.749312		AT2G34710	0.752968
			AT2G46430	0.735599		AT3G19680	-0.770864		AT3G17790	0.697359			AT5G40240	-1.59798		AT4G37470	-0.526158		AT1G70830	-0.567002		AT2G41150	-1.59587						AT4G27300	-1.84401		AT2G47710	0.638826		AT2G34810	-3.4014
			AT2G46440	0.840811		AT3G19720	-0.530365		AT3G17820	0.890511			AT5G40500	0.698231		AT4G37560	1.86396		AT1G70890	-0.918998		AT2G41180	-1.1837						AT4G27370	0.77912		AT3G01210	0.645045		AT2G34920	1.92922
			AT2G46600	0.531135		AT3G20200	0.810805		AT3G18090	0.93797			AT5G41761	0.753694		AT4G37640	-0.585484		AT1G70940	-1.19576		AT2G41190	0.773099						AT4G27440	-0.691762		AT3G01390	0.829216		AT2G34930	-2.65437
			AT2G46650	-0.943399		AT3G20820	0.573769		AT3G18130	0.522788			AT5G41990	0.813716		AT4G38550	-1.48416		AT1G71020	-0.80752		AT2G41220	-0.559897						AT4G27560	-0.777228		AT3G01470	0.784877		AT2G34940	-4.12685
			AT2G46680	-0.611455		AT3G21215	0.526542		AT3G18210	0.520354			AT5G42150	1.07049		AT4G38560	-2.16546		AT1G71030	-2.28382		AT2G41370	1.80414						AT4G28660	1.20917		AT3G01680	-0.670111		AT2G35470	-0.718134
			AT2G46690	-1.37825		AT3G21240	1.1441		AT3G18370	-0.665646			AT5G42800	-6.53951		AT4G38620	-0.937525		AT1G71050	-3.57468		AT2G41560	-0.518594						AT4G29210	-0.719248		AT3G01890	0.95457		AT2G35810	-0.986409
			AT2G46790	-0.670279		AT3G21560	-0.681057		AT3G18490	-0.637969			AT5G42830	-2.23488		AT4G38740	-0.972329		AT1G71090	0.682918		AT2G41640	1.45502						AT4G29700	-1.35159		AT3G02170	-0.660867		AT2G35820	0.614749
			AT2G47060	0.643373		AT3G21750	0.601777		AT3G18600	0.685577			AT5G43850	0.667914		AT4G38810	-0.72725		AT1G71330	2.05387		AT2G42320	-0.707778						AT4G29770	1.46752		AT3G02480	5.04032		AT2G35880	-0.920561
			AT2G47180	-1.81758		AT3G21790	0.701898		AT3G18710	0.939627			AT5G43950	0.622528		AT4G38860	0.635279		AT1G71340	1.01708		AT2G42530	2.02165						AT4G29900	0.665744		AT3G02510	-1.2236		AT2G35930	-2.12384
			AT2G47440	1.15547		AT3G21950	-2.33937		AT3G18850	-2.12436			AT5G44020	0.738323		AT4G39210	-0.874965		AT1G71440	-0.660201		AT2G42540	0.682458						AT4G30110	-0.996798		AT3G02570	-0.76035		AT2G36350	-1.10463
			AT2G47730	0.75839		AT3G22060	-1.5723		AT3G19100	0.728708			AT5G44070	-0.501824		AT4G39510	-1.11155		AT1G71696	-0.689754		AT2G42690	-0.900793						AT4G30160	0.517424		AT3G02730	0.658016		AT2G36400	-1.92534
			AT2G47750	2.28204		AT3G22120	0.899459		AT3G19450	-0.682309			AT5G44130	0.88903		AT4G39640	-0.906061		AT1G71880	-1.2791		AT2G43000	-3.24137						AT4G30250	-1.39331		AT3G02875	-1.17466		AT2G36630	0.616993
			AT3G01290	1.82241		AT3G22231	-2.99835		AT3G19710	-0.571726			AT5G44400	-0.790557		AT4G39950	-0.935009		AT1G71960	0.847286		AT2G43020	-1.38539						AT4G30450	-2.08004		AT3G03341	2.3779		AT2G36750	-1.56823
			AT3G01440	-0.512732		AT3G22235	-2.00491		AT3G19720	-0.515813			AT5G44420	-4.96726		AT5G01540	-1.32265		AT1G71970	-1.63413		AT2G43040	-2.50618						AT4G30460	-1.76924		AT3G03640	-0.757406		AT2G37060	1.13645
			AT3G01500	-0.615033		AT3G22550	-0.761699		AT3G19850	-0.621288			AT5G44580	-0.515879		AT5G02380	-0.840237		AT1G72030	0.658937		AT2G43120	1.09927						AT4G30470	0.754365		AT3G03990	-0.77097		AT2G37180	-1.07514
			AT3G01830	1.81661		AT3G22750	-1.114		AT3G20440	1.81639			AT5G44820	-1.26982		AT5G03630	-0.505492		AT1G72060	-2.56827		AT2G43290	0.979929						AT4G30530	-0.702739		AT3G04000	-1.13251		AT2G37470	0.888691
			AT3G02020	-1.04774		AT3G22840	1.16618		AT3G21070	0.551167			AT5G45380	-1.36148		AT5G04340	-1.54726		AT1G72130	0.930707		AT2G43500	0.713358						AT4G30580	0.536019		AT3G04210	-1.00669		AT2G37620	-0.777999
			AT3G02840	1.5353		AT3G22860	5.09074		AT3G21190	-0.637004			AT5G45470	-0.857768		AT5G04930	-0.687506		AT1G72150	-0.843808		AT2G43570	-2.38688						AT4G30650	-2.59742		AT3G04290	-3.44147		AT2G37870	-3.80141
			AT3G03190	-1.42923		AT3G22910	-1.2675		AT3G21230	-0.670751			AT5G45480	-0.608541		AT5G05960	-4.0606		AT1G72180	-0.555778		AT2G43580	-4.8749						AT4G30960	0.505282		AT3G04520	0.765321		AT2G37900	-1.60439
			AT3G03470	0.935589		AT3G23030	0.54257		AT3G21250	-0.57969			AT5G45510	-0.865041		AT5G06165	0.680232		AT1G72240	1.60862		AT2G44180	-0.761456						AT4G31310	0.739285		AT3G04720	-1.46995		AT2G38010	-0.977582
			AT3G03780	-0.504923		AT3G23050	0.827922		AT3G21300	1.32114			AT5G45670	-2.36253		AT5G06530	-0.806036		AT1G72280	-1.43415		AT2G44240	-3.94824						AT4G31330	-3.13587		AT3G04790	0.595914		AT2G38300	1.22843
			AT3G04210	0.926563		AT3G23110	-0.677668		AT3G21530	1.30935			AT5G45820	0.801534		AT5G06870	-1.22694		AT1G72340	-1.03897		AT2G44290	-0.760353						AT4G31500	-1.21523		AT3G04820	-1.05093		AT2G38470	-0.820729
			AT3G04220	1.69242		AT3G23120	-1.25421		AT3G21700	1.28705			AT5G46710	1.13384		AT5G07010	-2.749		AT1G72416	-2.52406		AT2G44490	-0.518996						AT4G31820	-0.764594		AT3G05020	1.07927		AT2G38500	-2.4582
			AT3G04290	-1.77827		AT3G23510	0.741661		AT3G21760	-0.539304			AT5G47610	0.804675		AT5G07325	0.993839		AT1G72430	-2.29821		AT2G44670	-0.973484						AT4G31870	0.968772		AT3G05030	0.50146		AT2G38750	-2.97326
			AT3G04480	0.591516		AT3G24420	0.661793		AT3G22231	-3.17042			AT5G48570	0.608734		AT5G07690	-0.973822		AT1G72450	-1.63085		AT2G45190	0.907774						AT4G32280	-1.37764		AT3G05640	0.544643		AT2G38760	-1.80796
			AT3G04670	1.20212		AT3G24460	-1.034		AT3G22235	-2.42698			AT5G48657	-1.44738		AT5G07745	1.08366		AT1G72610	-1.71989		AT2G45470	-1.69453						AT4G32800	-1.38091		AT3G05660	-1.29469		AT2G38790	-1.11224
			AT3G04720	-1.97398		AT3G24463	-1.37208		AT3G22370	0.565467			AT5G49390	0.77016		AT5G08030	2.2272		AT1G72645	1.1754		AT2G45600	-1.1583						AT4G33110	1.06242		AT3G05690	-1.32257		AT2G38860	-1.37537
			AT3G05030	-0.940201		AT3G24520	0.555628		AT3G22600	-3.13644			AT5G49480	1.08254		AT5G08280	0.715358		AT1G72760	4.26995		AT2G45660	1.10824						AT4G33550	-2.56319		AT3G06080	0.570431		AT2G39020	-0.835196
			AT3G05400	2.01841		AT3G25010	-1.91856		AT3G22890	-0.653668			AT5G49570	-0.595101		AT5G09760	-1.17482		AT1G72770	1.90692		AT2G45900	-2.01618						AT4G34190	0.897807		AT3G06325	1.45549		AT2G39030	-3.85267
			AT3G05490	0.636401		AT3G25480	0.503738		AT3G23000	-0.601702			AT5G49630	-0.598107		AT5G10100	-1.01373		AT1G72930	-0.670608		AT2G46330	-1.2879						AT4G34530	-4.76101		AT3G06345	0.871197		AT2G39050	-0.839579
			AT3G05640	-2.05491		AT3G25570	-0.732039		AT3G23010	-0.91608			AT5G49730	0.551225		AT5G10180	-1.10715		AT1G73040	1.51639		AT2G46400	-0.922078						AT4G34620	0.638949		AT3G06450	-0.789028		AT2G39180	-2.47634
			AT3G05660	-1.79236		AT3G25717	-0.714746		AT3G23080	-0.844955			AT5G49740	0.561857		AT5G11650	-0.774591		AT1G73325	-3.49324		AT2G46430	-1.51357						AT4G34950	-1.26329		AT3G06500	-0.53899		AT2G39220	1.48313
			AT3G05970	0.574773		AT3G25740	-0.681029		AT3G23090	-1.00559			AT5G49760	-0.722936		AT5G11670	-1.19857		AT1G73390	2.40388		AT2G46440	-1.5063						AT4G34990	-1.13059		AT3G06530	-0.716268		AT2G39240	-3.6113
			AT3G06035	-1.27622		AT3G25760	-1.04874		AT3G23110	-0.773897			AT5G50160	-0.772856		AT5G11790	-0.509163		AT1G73400	1.08022		AT2G46500	0.581786						AT4G35090	0.92874		AT3G06770	-1.33109		AT2G39250	-1.31372
			AT3G06070	0.839844		AT3G25770	-0.730695		AT3G23120	-1.85556			AT5G50200	-2.92032		AT5G12040	2.23229		AT1G73480	-0.528488		AT2G46535	-1.91385						AT4G36120	-1.61044		AT3G07010	-1.67265		AT2G39330	-2.28391
			AT3G06355	1.33138		AT3G25860	0.520713		AT3G23170	1.14911			AT5G51440	0.742721		AT5G13190	-0.652035		AT1G73500	1.27107		AT2G46600	-0.925958						AT4G36640	-0.841992		AT3G07090	0.700943		AT2G39360	0.616
			AT3G06510	-0.532116		AT3G25882	-2.19355		AT3G23280	0.598504			AT5G51460	0.952941		AT5G13200	-1.23287		AT1G73630	-1.12461		AT2G46630	-1.69672						AT4G36670	-1.41282		AT3G07910	1.00593		AT2G39420	-1.33613
			AT3G07040	0.586411		AT3G26210	-2.04276		AT3G23510	-0.693795			AT5G51465	-4.96209		AT5G13210	-1.14934		AT1G73650	0.681298		AT2G46690	0.942777						AT4G36850	1.84367		AT3G08610	0.851488		AT2G39660	0.719431
			AT3G07195	1.27647		AT3G26290	-0.787002		AT3G23820	-0.521512			AT5G51550	1.18994		AT5G13490	1.00692		AT1G73750	-1.57068		AT2G46830	0.58589						AT4G37510	0.535162		AT3G08690	0.646542		AT2G39770	-1.43431
			AT3G07340	1.09957		AT3G26510	0.884658		AT3G24460	-1.48409			AT5G51740	0.874217		AT5G13930	-0.827321		AT1G73860	1.55798		AT2G46870	1.27084						AT4G37560	1.29102		AT3G08940	-0.695162		AT2G39800	-0.526237
			AT3G07350	1.73374		AT3G26600	-0.542167		AT3G24463	-1.53713			AT5G52390	-5.29541		AT5G14200	-0.754084		AT1G73870	-0.863409		AT2G47130	-3.30679						AT4G37640	-0.525678		AT3G09480	2.21168		AT2G39850	-1.62504
			AT3G07430	0.512944		AT3G26840	-1.57678		AT3G24780	2.03938			AT5G52640	0.524515		AT5G14700	-1.00211		AT1G73875	-0.84756		AT2G47180	-0.912614						AT4G37770	-1.98714		AT3G09550	-1.61492		AT2G40475	-0.954898
			AT3G07720	0.905552		AT3G26960	0.830128		AT3G25010	-1.45863			AT5G52760	-1.49595		AT5G15160	-2.19106		AT1G73920	0.708221		AT2G47630	-1.09754						AT4G37800	0.829649		AT3G09860	0.672554		AT2G40520	0.769007
			AT3G07940	-0.631081		AT3G27025	1.64746		AT3G25070	-0.678107			AT5G52810	-0.836015		AT5G15230	-1.09949		AT1G74320	-0.658099		AT2G47650	-1.23143						AT4G38550	-0.97984		AT3G10060	0.696038		AT2G40750	-1.50249
			AT3G08030	0.604611		AT3G27250	0.95932		AT3G25290	1.1414			AT5G52900	0.579959		AT5G15310	0.815696		AT1G74360	-1.29478		AT2G47750	-1.67825						AT4G38740	-0.767392		AT3G10260	-0.644715		AT2G40970	-1.03433
			AT3G08870	0.72324		AT3G27620	2.6313		AT3G25510	-2.03743			AT5G53160	0.639552		AT5G15650	-1.01494		AT1G74430	-1.64017		AT2G47780	-2.72558						AT4G38860	0.691712		AT3G10340	1.18581		AT2G41050	1.18279
			AT3G08970	1.27717		AT3G27690	-0.88765		AT3G25570	-1.51546			AT5G53550	-0.873293		AT5G15860	0.793433		AT1G74560	0.573889		AT3G01100	0.618115						AT4G38970	0.599359		AT3G10500	-0.66224		AT2G41090	-0.722135
			AT3G09350	0.904755		AT3G27870	0.894332		AT3G25700	-1.55755			AT5G54585	1.68107		AT5G15950	0.700034		AT1G74670	-1.25232		AT3G01290	-1.16282						AT4G39180	-0.776898		AT3G10720	-1.30871		AT2G41100	-1.51882
			AT3G09390	-0.591858		AT3G28270	0.669871		AT3G25770	-0.936967			AT5G54610	-0.814999		AT5G15960	-2.92422		AT1G74710	-0.907676		AT3G01500	-0.526439						AT4G39940	-0.720929		AT3G10860	0.788017		AT2G41150	-2.0984
			AT3G09490	1.76486		AT3G28290	-1.50639		AT3G25882	-3.20345			AT5G55050	0.947845		AT5G15970	-2.68712		AT1G74880	0.741712		AT3G01510	0.530007						AT4G39950	-1.00494		AT3G10940	0.747291		AT2G41160	0.580849
			AT3G09520	1.10069		AT3G28300	-1.50639		AT3G26210	-2.67958			AT5G55450	-2.69104		AT5G17220	-2.52392		AT1G75040	-2.73018		AT3G01550	-0.739626						AT4G39980	-1.28359		AT3G10985	-1.02121		AT2G41180	-1.16621
			AT3G09540	-0.831489		AT3G28540	-1.68536		AT3G26230	-0.707935			AT5G55460	-2.72826		AT5G17700	-1.70308		AT1G75130	-1.14216		AT3G01670	-1.04084						AT5G02120	0.565991		AT3G11010	-0.860169		AT2G41250	0.613776
			AT3G09810	0.5623		AT3G28890	-2.70193		AT3G26290	-0.973581			AT5G56630	0.6988		AT5G18065	-0.600427		AT1G75170	1.30304		AT3G01680	-0.850221						AT5G02430	0.988224		AT3G11280	0.662851		AT2G41370	1.56801
			AT3G09830	0.776067		AT3G28930	-0.679979		AT3G26320	-1.13133			AT5G56860	0.613199		AT5G18470	-2.32131		AT1G75210	0.535818		AT3G02380	0.546199						AT5G02450	0.529648		AT3G11410	0.550497		AT2G41560	-0.600449
			AT3G10010	0.700428		AT3G28940	-0.944526		AT3G26600	-0.913965			AT5G57010	-3.65431		AT5G18670	0.665647		AT1G75240	-3.07886		AT3G02460	0.587711						AT5G02940	-0.745512		AT3G11580	-1.17392		AT2G41640	1.51328
			AT3G10080	0.854104		AT3G30720	3.02087		AT3G26830	-4.88197			AT5G57040	0.542852		AT5G19230	-1.34251		AT1G75400	0.580963		AT3G02570	-0.687023						AT5G03370	0.65598		AT3G11690	1.27093		AT2G41760	-0.696011
			AT3G10150	-1.27844		AT3G43600	-0.557821		AT3G26840	-1.26324			AT5G57560	2.2929		AT5G19250	-0.553471		AT1G75450	-3.08402		AT3G02840	-2.1391						AT5G03395	-2.87424		AT3G11900	0.584421		AT2G41800	-4.98558
			AT3G10300	1.29945		AT3G44100	-0.915393		AT3G26960	-1.00727			AT5G57580	-0.519994		AT5G19530	-0.835473		AT1G75500	-0.921493		AT3G03190	-1.35707						AT5G04230	1.02464		AT3G12050	0.580031		AT2G41940	0.558115
			AT3G10720	1.62271		AT3G44120	3.34855		AT3G27210	1.29363			AT5G58070	0.581842		AT5G20190	-0.570344		AT1G75680	-0.537815		AT3G03470	1.11829						AT5G05365	1.99936		AT3G12345	0.64669		AT2G42690	-0.886604
			AT3G10740	0.832375		AT3G44310	-0.827212		AT3G28070	-0.533429			AT5G58110	0.764522		AT5G20230	-1.65497		AT1G75700	4.35565		AT3G03480	1.58095						AT5G05460	-1.114		AT3G12610	-1.10538		AT2G42760	-1.94993
			AT3G10930	1.79022		AT3G44450	-0.8357		AT3G28130	-0.804915			AT5G58310	0.966497		AT5G20830	-1.31138		AT1G75900	1.90014		AT3G03520	-0.990705						AT5G05730	-1.00911		AT3G12670	-0.550812		AT2G43020	-1.31913
			AT3G10985	0.760472		AT3G44690	1.54052		AT3G28480	-0.638776			AT5G58770	0.631767		AT5G20950	-0.760098		AT1G75945	5.29946		AT3G03790	0.628466						AT5G05860	1.42773		AT3G13050	-0.76216		AT2G43120	1.4521
			AT3G11340	2.79296		AT3G44860	-2.09815		AT3G28690	0.535157			AT5G58787	0.75468		AT5G20960	-1.49119		AT1G76100	-0.643126		AT3G03950	0.51376						AT5G05960	-1.6019		AT3G13061	2.28731		AT2G43560	0.582053
			AT3G11650	1.55877		AT3G45140	-1.49563		AT3G28860	0.844654			AT5G59670	-1.3035		AT5G21100	-0.622659		AT1G76110	-0.513044		AT3G04210	-0.966369						AT5G06510	-0.898137		AT3G13065	1.57355		AT2G43590	-3.3305
			AT3G11690	-0.680334		AT3G45260	-1.12507		AT3G28940	-0.899343			AT5G59720	1.85096		AT5G22500	-1.97393		AT1G76130	0.960469		AT3G04720	-2.3552						AT5G06530	-0.548807		AT3G13110	-0.76942		AT2G43620	-2.71637
			AT3G11820	0.916518		AT3G45290	-1.27294		AT3G29130	1.04549			AT5G60280	-4.49226		AT5G22580	-1.13239		AT1G76180	0.806924		AT3G05320	0.647221						AT5G06870	-0.987055		AT3G13440	-1.05997		AT2G43630	0.570451
			AT3G11930	0.517471		AT3G45640	-1.23997		AT3G29180	0.60581			AT5G60600	0.562042		AT5G22740	-1.18531		AT1G76240	-1.37214		AT3G05650	-1.33242						AT5G07010	-2.7992		AT3G13580	-0.604143		AT2G43650	-0.578966
			AT3G12220	2.55098		AT3G45860	-1.53262		AT3G29631	-5.35624			AT5G60900	-1.37532		AT5G22860	-1.0239		AT1G76490	0.635843		AT3G05660	-1.77863						AT5G07460	-0.844734		AT3G13790	-1.75994		AT2G44650	0.828471
			AT3G12750	-1.44136		AT3G46640	1.77088		AT3G29639	-5.79924			AT5G62470	0.608114		AT5G23010	-0.921057		AT1G76530	-1.45104		AT3G05880	1.71712						AT5G07690	-0.687286		AT3G14067	0.602142		AT2G44670	-1.44787
			AT3G12915	-1.09735		AT3G46780	-0.616405		AT3G32980	2.50366			AT5G62520	3.07049		AT5G23510	-0.761928		AT1G76680	-0.808841		AT3G05900	0.616835						AT5G07770	-0.76056		AT3G14120	-0.56602		AT2G44920	0.756339
			AT3G12920	-0.555229		AT3G46970	-1.14131		AT3G43600	-0.530646			AT5G62730	1.77801		AT5G24110	-5.48421		AT1G76710	-1.10961		AT3G06035	-1.08756						AT5G08030	3.38659		AT3G14240	-0.881651		AT2G44940	-0.884732
			AT3G13080	0.842527		AT3G46980	-0.509741		AT3G44120	3.72281			AT5G63180	-0.756757		AT5G24420	0.736121		AT1G76880	-0.944137		AT3G06050	-0.537407						AT5G08050	0.889891		AT3G14310	-1.15915		AT2G45030	-0.560635
			AT3G13100	1.11587		AT3G47295	0.834457		AT3G44190	0.649699			AT5G63770	0.87033		AT5G24580	-1.33896		AT1G76920	-0.694512		AT3G06125	0.632588						AT5G08260	-1.19248		AT3G14570	0.665773		AT2G45170	0.896903
			AT3G13110	-0.535576		AT3G47360	1.32051		AT3G44450	-0.634493			AT5G63790	0.967849		AT5G25140	-2.53285		AT1G76970	-0.975022		AT3G06435	1.28644						AT5G08280	0.911358		AT3G14590	1.4939		AT2G45190	1.03482
			AT3G13235	0.63391		AT3G47470	-0.517997		AT3G44690	1.18248			AT5G64000	-3.44484		AT5G25250	-1.95826		AT1G77080	0.541302		AT3G06750	0.8514						AT5G09650	0.537544		AT3G14595	0.60453		AT2G45470	-1.82031
			AT3G13310	-1.47818		AT3G47500	-0.645741		AT3G44750	0.860342			AT5G64310	1.37741		AT5G25260	-2.73711		AT1G77280	0.769806		AT3G07350	-1.19633						AT5G10180	-0.892963		AT3G14770	1.44515		AT2G45510	-0.863405
			AT3G13330	0.631955		AT3G47580	0.832953		AT3G44860	-0.92561			AT5G64810	-5.08685		AT5G25450	0.610412		AT1G77450	1.47361		AT3G07360	0.814105						AT5G10410	-1.49632		AT3G14990	-0.794581		AT2G45600	-1.02807
			AT3G13380	1.21793		AT3G47640	0.571452		AT3G44970	-1.36995			AT5G64850	0.71871		AT5G25460	0.518341		AT1G77510	-1.04892		AT3G08730	0.823802						AT5G10550	0.567348		AT3G15095	-0.536261		AT2G45960	-0.578257
			AT3G13560	0.820389		AT3G48080	-1.5913		AT3G45010	-0.558227			AT5G65470	0.736522		AT5G25610	-0.58844		AT1G77680	0.779972		AT3G08770	-3.47429						AT5G10760	-1.12852		AT3G15190	0.566196		AT2G46270	-1.70433
			AT3G13620	-0.716902		AT3G48090	-0.858545		AT3G45130	3.21387			AT5G65730	0.677801		AT5G25930	-1.42671		AT1G77760	1.54933		AT3G08870	-1.48509						AT5G11670	-0.940548		AT3G15353	0.914786		AT2G46420	-0.549042
			AT3G13790	1.07172		AT3G48140	0.525541		AT3G45140	-0.694559			AT5G66320	-1.37463		AT5G25980	-2.50133		AT1G77800	0.83344		AT3G08920	-0.544862						AT5G11880	0.618143		AT3G15356	-1.71062		AT2G46430	-0.94913
			AT3G13950	1.7274		AT3G48190	0.560588		AT3G45290	-0.988387			AT5G66740	1.24603		AT5G26000	-1.09783		AT1G77810	-1.37352		AT3G08940	-0.515888						AT5G12040	0.554578		AT3G15360	0.614443		AT2G46440	-0.899837
			AT3G14170	1.20931		AT3G48500	0.872099		AT3G45640	-0.8235			ATCG00650	0.632789		AT5G27030	-0.96875		AT1G78010	-0.604075		AT3G09010	-1.57039						AT5G12470	0.567104		AT3G15450	-0.893292		AT2G46510	-0.921234
			AT3G14395	-2.16925		AT3G48770	1.42474		AT3G45730	1.42508			ATMG00020	0.668026		AT5G27420	-2.00831		AT1G78070	1.5032		AT3G09020	-1.76671						AT5G13200	-1.26865		AT3G15536	-4.49768		AT2G46520	-0.779154
			AT3G14420	-0.547531		AT3G48870	0.577114		AT3G46090	-2.50968			ATMG00280	0.798164		AT5G28030	-1.70824		AT1G78170	0.664963		AT3G09162	1.95293						AT5G13210	-1.63634		AT3G15640	0.869758		AT2G46650	-0.688315
			AT3G14560	-1.62434		AT3G49000	0.693085		AT3G46130	-1.10342			ATMG00480	0.547047		AT5G28910	-0.934038		AT1G78240	-0.71444		AT3G09490	-2.58694						AT5G13490	0.721205		AT3G15780	1.2821		AT2G46690	0.614664
			AT3G14660	-0.63086		AT3G49160	-1.46003		AT3G46440	0.649016			ATMG00670	0.549248		AT5G35480	-2.83512		AT1G78370	-0.939263		AT3G09540	-0.937944						AT5G13510	0.511798		AT3G16030	1.14387		AT2G46720	-1.51092
			AT3G14720	-0.718595		AT3G49790	1.37793		AT3G46600	-0.720575			ATMG00830	0.830834		AT5G35490	-2.95629		AT1G78440	2.6101		AT3G09830	-0.926203						AT5G13550	-0.711675		AT3G16360	0.707793		AT2G47130	-3.19935
			AT3G14840	1.13546		AT3G49940	0.733323		AT3G46670	-0.788824						AT5G35680	0.559098		AT1G78450	-2.09755		AT3G10020	-0.641517						AT5G13770	0.610702		AT3G16570	1.17857		AT2G47170	0.556887
			AT3G14930	0.535023		AT3G50270	0.591765		AT3G46940	1.28732						AT5G35735	-1.07651		AT1G78460	-0.883313		AT3G10120	-1.35384						AT5G14200	-0.835203		AT3G16800	-0.666808		AT2G47180	-2.7768
			AT3G14990	0.932504		AT3G50380	0.5439		AT3G47090	-0.832318						AT5G37300	-6.67851		AT1G78490	-1.22163		AT3G10410	0.595496						AT5G14700	-1.10332		AT3G16810	-0.921308		AT2G47560	-4.37644
			AT3G15710	0.577701		AT3G50480	-1.97485		AT3G47340	1.42155						AT5G37500	-1.19455		AT1G78510	0.721994		AT3G10450	1.06083						AT5G14730	2.78148		AT3G16920	-1.09634		AT2G47600	-1.39256
			AT3G15760	1.49229		AT3G50930	-2.07356		AT3G47480	-1.95656						AT5G38420	-0.992764		AT1G78610	0.646171		AT3G10520	0.825122						AT5G15200	0.51725		AT3G17100	-0.750731		AT2G47650	-1.12898
			AT3G15980	0.656348		AT3G50950	-0.51394		AT3G47780	1.29927						AT5G39020	-1.1382		AT1G78660	-0.641419		AT3G10640	0.508271						AT5G15230	-1.51155		AT3G17180	3.41177		AT2G47680	-1.81395
			AT3G15990	-1.69065		AT3G51075	1.06256		AT3G48080	-2.57124						AT5G39860	1.0829		AT1G78850	0.714429		AT3G10985	-1.34352						AT5G15450	1.04609		AT3G17390	-0.703898		AT2G47730	1.08177
			AT3G16030	0.840276		AT3G51150	-0.5397		AT3G48090	-0.946874						AT5G40540	-1.9119		AT1G79050	0.639297		AT3G11010	-1.50222						AT5G15860	0.857725		AT3G17860	-0.652709		AT2G47960	-0.568044
			AT3G16340	-0.965892		AT3G51430	-0.830411		AT3G48100	0.708791						AT5G40760	-0.72316		AT1G79270	1.62193		AT3G11210	-1.39098						AT5G15950	0.715341		AT3G18080	-0.990279		AT3G01330	2.002
			AT3G16720	1.14337		AT3G51660	-1.90478		AT3G48280	1.56714						AT5G40780	-1.41423		AT1G79510	0.565797		AT3G11340	-4.82107						AT5G15970	-1.45789		AT3G18280	0.888085		AT3G01390	0.608161
			AT3G16860	1.38816		AT3G52180	-0.795655		AT3G48460	-0.604882						AT5G41410	0.658908		AT1G79520	1.49724		AT3G11600	1.46506						AT5G16390	0.595527		AT3G18320	1.02161		AT3G01510	0.522652
			AT3G16920	1.45256		AT3G52310	1.13325		AT3G48500	0.623298						AT5G41600	-0.930455		AT1G79529	1.84509		AT3G11690	-0.897875						AT5G16980	1.11919		AT3G18830	-1.36908		AT3G01550	-0.769401
			AT3G17180	-4.40126		AT3G52430	-1.45389		AT3G48720	-0.848812						AT5G41761	-2.59188		AT1G79530	0.938689		AT3G11820	-0.815439						AT5G17220	-2.84326		AT3G18870	0.725348		AT3G01670	-0.98345
			AT3G17609	0.50483		AT3G52710	-1.0214		AT3G49210	1.42707						AT5G41900	-0.872421		AT1G79630	1.70494		AT3G11840	-1.30085						AT5G17330	1.83869		AT3G19010	-0.735228		AT3G01680	-1.13571
			AT3G17700	0.949138		AT3G52740	-0.651972		AT3G49260	0.636427						AT5G42460	1.03826		AT1G79670	-0.815022		AT3G11930	-0.730585						AT5G17560	0.576739		AT3G19710	-0.756526		AT3G01820	-0.707229
			AT3G18370	-0.677814		AT3G52870	-0.500719		AT3G49420	1.60575						AT5G42800	-6.54702		AT1G79810	0.670894		AT3G12050	-0.512607						AT5G17700	-1.06206		AT3G19820	-1.13673		AT3G01860	0.613084
			AT3G18660	1.73747		AT3G53230	0.719563		AT3G50270	-0.806128						AT5G43300	-1.98906		AT1G79970	0.663535		AT3G12320	0.572795						AT5G17710	0.50348		AT3G19930	-0.827436		AT3G01930	-1.28535
			AT3G19010	0.893431		AT3G53460	1.24421		AT3G50470	-2.63062						AT5G44020	0.819557		AT1G80080	-1.48851		AT3G12620	0.585867						AT5G17870	0.563011		AT3G20790	0.604794		AT3G02020	-1.05255
			AT3G19190	0.523979		AT3G53650	2.61285		AT3G50480	-1.97395						AT5G44070	-1.03135		AT1G80110	2.72863		AT3G12920	1.22865						AT5G18470	-2.01496		AT3G21300	-0.783795		AT3G02230	-0.796304
			AT3G19620	1.06188		AT3G53800	0.865031		AT3G50685	-0.583746						AT5G44400	-2.26286		AT1G80180	-1.28814		AT3G13310	-1.21316						AT5G18600	-0.816236		AT3G21540	-1.054		AT3G02380	0.949771
			AT3G19710	-2.08153		AT3G54090	1.00726		AT3G50740	-1.61388						AT5G44420	-8.40627		AT1G80300	0.741395		AT3G13560	-1.25313						AT5G18660	0.794136		AT3G21560	-1.65052		AT3G02470	-0.667972
			AT3G20100	-1.62529		AT3G54100	-0.71941		AT3G50970	2.19125						AT5G44568	-1.05918		AT1G80420	-1.02174		AT3G13610	-3.42243						AT5G18670	0.802304		AT3G21755	0.861087		AT3G02510	-1.32248
			AT3G20120	-0.723582		AT3G54510	3.08249		AT3G51240	-0.634476						AT5G45100	0.630711		AT1G80630	1.04381		AT3G13790	-1.87507						AT5G18860	-0.996224		AT3G21950	-2.78195		AT3G02570	-0.986253
			AT3G20300	-1.06477		AT3G54750	0.64854		AT3G51330	-1.61238						AT5G45340	-1.07659		AT1G80820	2.21885		AT3G14110	-0.501975						AT5G19120	-0.68879		AT3G22060	-1.3389		AT3G03190	-1.82991
			AT3G20600	0.868779		AT3G54810	-0.84207		AT3G51670	1.05151						AT5G45380	-1.13324		AT2G01008	0.701559		AT3G14210	-1.44642						AT5G19230	-1.5464		AT3G22231	-1.00339		AT3G03480	1.58617
			AT3G21190	-0.618772		AT3G54830	0.574611		AT3G51830	-0.504119						AT5G45480	-0.593721		AT2G01070	-0.713386		AT3G14220	-0.598649						AT5G19530	-0.904318		AT3G22550	0.523475		AT3G03640	-0.611569
			AT3G21230	-0.744161		AT3G54890	-0.666573		AT3G51860	1.72303						AT5G45650	-1.26012		AT2G01570	0.548102		AT3G14570	-0.916667						AT5G20720	0.750281		AT3G22790	-1.93133		AT3G04670	1.04381
			AT3G21550	1.15272		AT3G55040	-0.615818		AT3G51890	-0.89774						AT5G47240	-0.987301		AT2G01860	0.99968		AT3G14595	0.651506						AT5G20740	2.12681		AT3G22840	1.55669		AT3G04720	-3.58811
			AT3G21810	0.67041		AT3G55130	-0.70145		AT3G52170	1.01356						AT5G47330	-2.74567		AT2G01910	-1.07461		AT3G14620	-1.12163						AT5G20830	-0.688897		AT3G22850	0.939681		AT3G05030	-0.696019
			AT3G22120	0.812215		AT3G55290	-1.25781		AT3G52310	-2.36172						AT5G47910	-1.23804		AT2G02010	-2.06119		AT3G14810	0.710164						AT5G20950	-0.862117		AT3G23260	1.32266		AT3G05165	-1.45447
			AT3G22160	1.7783		AT3G55630	0.601688		AT3G52360	-0.524508						AT5G48485	-1.2259		AT2G02070	-0.716532		AT3G14840	-1.09817						AT5G20960	-2.3778		AT3G23530	-0.760121		AT3G05380	-0.771446
			AT3G22231	1.82169		AT3G55940	-1.44987		AT3G52370	-1.04964						AT5G48530	-1.32605		AT2G02080	-1.35793		AT3G14990	-1.41821						AT5G21430	0.604578		AT3G23550	-4.6531		AT3G05640	-0.6682
			AT3G22235	1.70499		AT3G56000	1.8053		AT3G52430	-1.35332						AT5G48540	-1.51991		AT2G02130	-0.641436		AT3G15340	-1.92388						AT5G21930	0.507949		AT3G23910	0.826476		AT3G05650	-1.29873
			AT3G22550	-0.800253		AT3G56070	0.791043		AT3G52490	1.47784						AT5G48930	-0.602977		AT2G02170	-0.999653		AT3G15356	-1.69722						AT5G22390	0.575755		AT3G23940	-0.590124		AT3G05660	-3.34036
			AT3G22740	-1.20526		AT3G56400	-1.12746		AT3G52710	-0.640702						AT5G48960	0.667567		AT2G02450	-1.51494		AT3G15518	-4.45979						AT5G22500	-2.10821		AT3G24170	0.905797		AT3G05690	-1.61988
			AT3G22750	-1.30455		AT3G56410	-0.7305		AT3G52720	-0.721509						AT5G49630	-1.75618		AT2G02590	-1.58157		AT3G15790	-0.963384						AT5G22580	-2.07646		AT3G24190	0.790359		AT3G05790	-2.7346
			AT3G22840	-1.13895		AT3G56705	0.794626		AT3G53260	-0.587144						AT5G49900	0.9034		AT2G02710	0.654541		AT3G16240	0.708798						AT5G22740	-1.02594		AT3G24420	0.591341		AT3G05880	0.786678
			AT3G22910	1.55383		AT3G56710	-2.06265		AT3G53420	-0.756142						AT5G50150	-0.944314		AT2G02760	-0.52351		AT3G16360	-3.02804						AT5G22860	-0.799526		AT3G24460	1.26733		AT3G06080	0.868825
			AT3G22930	1.83916		AT3G56860	0.500675		AT3G53960	-0.554345						AT5G50950	-1.24202		AT2G02810	-1.23069		AT3G16470	-1.58672						AT5G23010	-0.799008		AT3G24463	1.20869		AT3G06145	1.15855
			AT3G23010	0.842294		AT3G56880	0.768663		AT3G53990	0.509038						AT5G51740	0.590715		AT2G02950	-3.07207		AT3G16530	-1.83565						AT5G23120	0.504486		AT3G24480	0.966923		AT3G06500	-1.09667
			AT3G23050	0.576945		AT3G57010	1.77377		AT3G54020	1.67917						AT5G52060	-0.748203		AT2G02990	-6.16613		AT3G16670	-2.96234						AT5G23820	-1.15143		AT3G24982	-2.28015		AT3G06530	-0.728627
			AT3G23090	-0.929042		AT3G57240	-5.41049		AT3G54090	0.836197						AT5G52310	-1.87306		AT2G03340	-1.00317		AT3G16770	-1.45064						AT5G24165	0.590369		AT3G25010	-2.39835		AT3G06850	0.756699
			AT3G23110	0.700513		AT3G57260	-2.13951		AT3G54460	-0.501127						AT5G52320	-0.964351		AT2G03350	-0.9054		AT3G16860	1.80661						AT5G24290	-1.25216		AT3G25070	-0.612678		AT3G07090	0.857061
			AT3G23430	-2.18159		AT3G57300	0.631262		AT3G55040	-0.555245						AT5G52750	-0.819233		AT2G03440	-0.680932		AT3G16920	-1.01396						AT5G24314	0.848861		AT3G25230	0.956176		AT3G07350	-1.07942
			AT3G23510	1.32684		AT3G57350	0.752781		AT3G55130	-0.982209						AT5G53120	-0.562296		AT2G03730	-0.514143		AT3G17070	-1.5285						AT5G24530	-1.10438		AT3G25480	0.688338		AT3G07460	-0.73754
			AT3G23530	0.716413		AT3G57470	0.573002		AT3G55240	-2.28362						AT5G53200	-1.74277		AT2G04030	-0.502204		AT3G17120	-1.23478						AT5G24770	-1.63493		AT3G25610	-0.940479		AT3G07540	1.17716
			AT3G23790	-1.44832		AT3G57630	-0.614126		AT3G55290	-3.59945						AT5G53486	-2.95867		AT2G04080	-0.937833		AT3G17130	-1.22033						AT5G25140	-1.19152		AT3G25717	1.09731		AT3G07760	0.661826
			AT3G24090	1.19781		AT3G57765	0.912474		AT3G55450	0.906629						AT5G53550	-0.725222		AT2G04170	-1.53736		AT3G17700	-0.60036						AT5G25390	-3.22423		AT3G25780	-2.04164		AT3G08455	-2.23683
			AT3G24420	-0.551021		AT3G57770	1.66955		AT3G55646	1.16352						AT5G53760	-0.770581		AT2G04230	0.839902		AT3G18080	-0.502183						AT5G25930	-1.44478		AT3G25840	0.54285		AT3G08505	0.782003
			AT3G24460	-1.52803		AT3G57940	0.752129		AT3G56090	0.647517						AT5G53902	1.08178		AT2G04350	1.02709		AT3G18170	-1.57086						AT5G25980	-2.21419		AT3G26200	-3.52691		AT3G08640	-0.695555
			AT3G24463	-1.33711		AT3G58680	0.605476		AT3G56200	-0.921595						AT5G54075	1.0622		AT2G04360	0.674357		AT3G18280	-1.26271						AT5G26000	-1.02203		AT3G26210	-1.04057		AT3G08770	-4.06075
			AT3G24750	-1.72087		AT3G58990	0.648899		AT3G56240	-1.15814						AT5G54170	-1.43927		AT2G04378	0.890213		AT3G18320	1.0652						AT5G26220	-1.63884		AT3G26220	-0.721239		AT3G09162	1.32587
			AT3G25010	1.90231		AT3G59320	1.0802		AT3G56400	-1.89845						AT5G54300	-1.06331		AT2G04450	-3.35404		AT3G18490	-0.560599						AT5G26600	-0.734559		AT3G26230	0.534535		AT3G09210	0.644092
			AT3G25290	1.08972		AT3G59330	1.22698		AT3G56410	-0.549989						AT5G54510	-2.44353		AT2G04780	-1.4327		AT3G18820	0.569328						AT5G27030	-1.42912		AT3G26280	0.800115		AT3G09350	1.05491
			AT3G25560	-1.08623		AT3G60120	4.7346		AT3G56710	-2.08408						AT5G54710	-1.08121		AT2G05070	-1.312		AT3G18830	-0.622799						AT5G27930	-0.558807		AT3G26570	0.506562		AT3G09490	-2.23498
			AT3G25570	-1.49973		AT3G60160	-0.89654		AT3G56810	1.66382						AT5G55960	-0.554706		AT2G05100	-0.959781		AT3G18850	-2.11021						AT5G28300	-0.515872		AT3G26690	-2.08528		AT3G09540	-0.849637
			AT3G25600	1.35442		AT3G60415	-1.82784		AT3G56880	1.14677						AT5G56000	0.935218		AT2G05310	0.748252		AT3G19010	-0.76201						AT5G28750	0.514404		AT3G26710	0.799934		AT3G09720	-0.666924
			AT3G25710	-2.27121		AT3G61280	-1.52131		AT3G56940	-0.65796						AT5G57220	-2.8821		AT2G05380	-0.660529		AT3G19230	2.08966						AT5G35480	-1.76805		AT3G26740	-0.511207		AT3G09860	0.570206
			AT3G25717	-0.847495		AT3G61890	0.575712		AT3G57240	-2.25947						AT5G58250	0.677754		AT2G05520	1.13274		AT3G19240	0.999316						AT5G35490	-1.42967		AT3G26830	-5.40673		AT3G10050	-0.678441
			AT3G25780	1.69425		AT3G62460	1.73467		AT3G57400	-0.592697						AT5G58260	-0.519481		AT2G06050	-2.81369		AT3G19400	-1.20484						AT5G35970	0.611314		AT3G26900	0.652823		AT3G10120	-1.30218
			AT3G25882	2.57241		AT4G00400	0.591975		AT3G57460	-3.96326						AT5G59080	-0.794743		AT2G06520	-0.521226		AT3G19820	-0.838247						AT5G36220	-1.17857		AT3G26960	0.919203		AT3G10260	-1.02767
			AT3G26280	-0.629059		AT4G00430	0.597106		AT3G57630	-0.674504						AT5G59480	-0.509313		AT2G06850	0.582285		AT3G19910	-0.648806						AT5G37300	-2.15401		AT3G27025	2.55583		AT3G10340	-2.15832
			AT3G26290	-0.934497		AT4G00700	-1.57102		AT3G57680	0.866152						AT5G59730	-0.620089		AT2G07633	0.915862		AT3G20100	1.46122						AT5G37500	-1.31292		AT3G27160	0.513511		AT3G10450	1.15742
			AT3G26510	0.610189		AT4G00750	0.532458		AT3G57700	-3.19637						AT5G60270	-1.5302		AT2G07638	0.911511		AT3G20300	1.01064						AT5G38120	-1.98558		AT3G27350	0.818131		AT3G10480	-0.734223
			AT3G26600	0.683095		AT4G00755	0.566708		AT3G57880	0.779321						AT5G60840	-0.776469		AT2G07669	1.01116		AT3G20390	-0.635491						AT5G38280	-5.61863		AT3G28140	0.978555		AT3G10500	-0.834068
			AT3G26740	-1.16628		AT4G00810	1.07768		AT3G59060	-0.644784						AT5G60850	-0.617036		AT2G07678	0.895507		AT3G20500	0.991941						AT5G38420	-0.553824		AT3G28180	-1.63256		AT3G10640	0.51642
			AT3G26960	-1.69705		AT4G00900	0.583699		AT3G59068	-1.46847						AT5G60860	-0.906319		AT2G07696	0.541795		AT3G21080	-5.25039						AT5G38480	0.67942		AT3G28930	-1.32143		AT3G10720	0.732564
			AT3G27200	1.14981		AT4G00970	-0.911641		AT3G59670	0.777652						AT5G60900	-0.631823		AT2G07707	0.71801		AT3G21190	-1.02241						AT5G39020	-0.956912		AT3G29590	-4.85028		AT3G10740	0.536182
			AT3G27280	0.872357		AT4G01070	-0.520206		AT3G59820	1.83742						AT5G61455	1.1759		AT2G07715	0.587785		AT3G21230	-0.794384						AT5G39210	0.665258		AT3G30180	-0.774179		AT3G10985	-0.772115
			AT3G27540	0.70869		AT4G01080	-2.02872		AT3G59940	-0.592834						AT5G61810	-0.703258		AT2G07719	0.586782		AT3G21630	-0.526427						AT5G39410	-0.813352		AT3G30720	2.57663		AT3G11210	-1.53551
			AT3G28080	-0.910375		AT4G01390	-4.46452		AT3G60190	-0.534574						AT5G61820	0.575141		AT2G07732	0.551403		AT3G21670	0.759877						AT5G39990	0.960114		AT3G44110	0.622666		AT3G11600	1.47538
			AT3G28130	-0.639633		AT4G01440	-2.10971		AT3G60300	-0.719229						AT5G61900	-0.823074		AT2G07734	0.865445		AT3G21690	0.807265						AT5G40160	0.675117		AT3G44120	2.12258		AT3G11720	-0.799366
			AT3G28210	1.77107		AT4G01480	-1.62226		AT3G60415	-1.25372						AT5G62165	-2.78795		AT2G07806	0.90615		AT3G21755	-1.33122						AT5G40170	-0.574003		AT3G44450	0.774296		AT3G11840	-1.42325
			AT3G28270	-0.975223		AT4G01700	-1.34661		AT3G60690	-0.723369						AT5G62280	-2.25008		AT2G09090	2.49433		AT3G21810	-0.7325						AT5G40760	-0.885267		AT3G44690	1.15954		AT3G11930	-0.820925
			AT3G28340	1.90723		AT4G02220	-0.689976		AT3G61210	-1.43164						AT5G62680	-0.831233		AT2G11225	1.06021		AT3G21950	-1.93496						AT5G40780	-2.05026		AT3G44720	-1.00009		AT3G11964	-0.531158
			AT3G28345	-2.29		AT4G02405	-0.613133		AT3G61280	-1.23804						AT5G63450	-3.19447		AT2G13790	-0.766479		AT3G22060	-1.34511						AT5G42250	-1.0926		AT3G44860	-1.62636		AT3G12050	0.91166
			AT3G28480	0.755313		AT4G02520	-1.68016		AT3G61490	-1.47921						AT5G63850	-1.3716		AT2G13810	-6.02145		AT3G22160	-1.74835						AT5G42270	0.724986		AT3G44990	1.17296		AT3G12145	-1.3219
			AT3G28510	3.70347		AT4G02770	-0.760987		AT3G61820	-0.870681						AT5G66310	-0.974883		AT2G14290	-4.77831		AT3G22231	-1.95068						AT5G42460	1.21148		AT3G45090	-0.785616		AT3G12320	0.512185
			AT3G28840	-5.53206		AT4G03210	-1.76854		AT3G61880	-1.31975						AT5G66400	-1.65868		AT2G14560	-1.28329		AT3G22235	-1.53767						AT5G42530	-0.803855		AT3G45290	-1.05025		AT3G12520	-1.87139
			AT3G28860	0.623272		AT4G03400	-0.841475		AT3G61950	-1.05639						AT5G66460	-0.814718		AT2G14610	-5.10261		AT3G22370	0.502828						AT5G42800	-4.05013		AT3G45640	-0.856659		AT3G12670	-0.538416
			AT3G28910	1.23036		AT4G03420	-0.917287		AT3G61970	0.925842						AT5G67210	-1.55987		AT2G14750	-0.509006		AT3G22850	1.03305						AT5G43450	-0.822074		AT3G45860	-0.601896		AT3G12730	-1.34096
			AT3G29240	1.13808		AT4G04020	-1.17937		AT3G62390	-1.00507						AT5G67340	-1.47581		AT2G15620	0.675857		AT3G22890	-0.52581						AT5G43780	-0.560514		AT3G46130	1.55383		AT3G12915	0.958059
			AT3G29631	-2.73899		AT4G04223	1.08916		AT3G62460	1.99942						ATMG00830	0.50404		AT2G15890	-1.77683		AT3G22910	-1.15556						AT5G43850	0.586294		AT3G46230	0.747446		AT3G12920	1.02744
			AT3G29639	-4.19831		AT4G04460	1.40404		AT3G62600	-0.601015						ATMG01080	1.75855		AT2G15970	0.893522		AT3G23010	-1.34837						AT5G44020	0.775824		AT3G46940	2.08418		AT3G13062	0.631826
			AT3G29670	-2.40757		AT4G04490	-1.29332		AT3G62750	-0.564827									AT2G16365	0.80154		AT3G23030	-0.580579						AT5G44400	-1.7676		AT3G47070	1.1126		AT3G13100	-1.27076
			AT3G41768	0.710661		AT4G04500	-1.58815		AT3G62930	-1.90245									AT2G16500	0.663331		AT3G23080	-0.610554						AT5G44420	-7.81337		AT3G47340	-2.36588		AT3G13110	-1.12095
			AT3G43600	-1.4571		AT4G04510	-2.66295		AT3G63110	-1.02977									AT2G16510	0.524632		AT3G23090	-1.98075						AT5G45030	-1.72234		AT3G47350	0.525099		AT3G13310	-1.61987
			AT3G44300	2.16272		AT4G04570	-1.05134		AT4G00050	0.559148									AT2G16586	0.69266		AT3G23100	-0.875862						AT5G45060	-0.573219		AT3G47360	1.74032		AT3G13470	0.509365
			AT3G44350	2.3567		AT4G04840	-0.516608		AT4G00520	-0.582581									AT2G16600	-1.44313		AT3G23120	-1.85509						AT5G45100	0.618244		AT3G47580	1.09154		AT3G13790	-1.03257
			AT3G44400	0.972871		AT4G05100	1.49801		AT4G00700	-2.54304									AT2G16870	-0.864131		AT3G23230	-5.07222						AT5G45250	-0.5925		AT3G47650	1.01363		AT3G14050	-0.527461
			AT3G44450	-0.878758		AT4G05110	0.917332		AT4G00720	-0.554861									AT2G16990	1.24038		AT3G23280	0.908806						AT5G45380	-1.53349		AT3G47800	-1.23943		AT3G14100	-0.643482
			AT3G44750	0.771904		AT4G05180	-0.728796		AT4G00750	-0.555001									AT2G17033	-0.633301		AT3G23510	-1.35065						AT5G45470	-0.638513		AT3G48140	0.573939		AT3G14120	-0.529016
			AT3G44970	-7.55546		AT4G06410	2.38294		AT4G00780	-1.32388									AT2G17120	-0.761693		AT3G23530	-0.621947						AT5G45480	-0.660069		AT3G48670	-1.041		AT3G14210	-1.35328
			AT3G44990	-1.73509		AT4G08390	-0.616717		AT4G00880	-0.97187									AT2G17230	-2.88236		AT3G23550	-4.1007						AT5G45680	0.837736		AT3G49120	-0.980922		AT3G14240	-0.663895
			AT3G45130	2.80494		AT4G08470	-0.854761		AT4G00900	0.70474									AT2G17450	-1.4231		AT3G23570	0.5359						AT5G45930	0.682552		AT3G49920	-1.69422		AT3G14310	-0.681191
			AT3G45160	-2.43007		AT4G08590	0.913629		AT4G00970	-0.887621									AT2G17705	-1.4066		AT3G23810	-1.07945						AT5G46330	-0.84473		AT3G50210	-0.839939		AT3G14690	0.505804
			AT3G45210	-0.554307		AT4G08850	-0.962373		AT4G01060	-1.63945									AT2G17720	-0.968145		AT3G23820	-0.592579						AT5G47050	0.727832		AT3G50280	-2.62328		AT3G14990	-1.07471
			AT3G45600	-0.587819		AT4G08870	-1.37167		AT4G01070	-0.890688									AT2G17787	1.18315		AT3G23840	-1.82581						AT5G47190	0.650641		AT3G50480	-1.50796		AT3G15000	-0.509245
			AT3G45620	0.78877		AT4G09900	-0.539104		AT4G01080	-1.73792									AT2G17930	0.741742		AT3G24420	1.23591						AT5G47240	-0.868105		AT3G50750	-0.529259		AT3G15210	-1.65886
			AT3G45680	-2.73122		AT4G10000	-0.588029		AT4G01390	-5.82891									AT2G18090	0.659209		AT3G24460	0.65116						AT5G47910	-0.862016		AT3G50830	0.714624		AT3G15350	-0.636421
			AT3G45730	1.51701		AT4G10380	-2.44405		AT4G01480	0.738752									AT2G18170	0.937807		AT3G24463	0.852822						AT5G48380	-0.583902		AT3G50840	0.737689		AT3G15354	0.616097
			AT3G45970	2.54236		AT4G10390	-1.5402		AT4G02710	1.21113									AT2G18240	1.05205		AT3G24570	-0.789469						AT5G48485	-1.20834		AT3G51150	-0.869984		AT3G15356	-2.90185
			AT3G46080	2.7509		AT4G10500	-3.18996		AT4G03070	-0.784199									AT2G18300	-1.45368		AT3G25070	-0.634244						AT5G48540	-1.45388		AT3G51240	0.843251		AT3G15630	-2.41749
			AT3G46090	1.95506		AT4G10770	-0.540365		AT4G03210	-1.03461									AT2G18328	1.06291		AT3G25180	-3.01204						AT5G48657	-2.95389		AT3G51510	0.864087		AT3G15770	0.851696
			AT3G46130	-1.45687		AT4G11000	-1.4402		AT4G03450	-4.10416									AT2G18660	-4.79115		AT3G25230	-0.681104						AT5G48850	-1.86529		AT3G51730	0.616113		AT3G15790	-1.14942
			AT3G46370	-1.33957		AT4G11850	-1.01086		AT4G03610	1.91893									AT2G18670	-1.21588		AT3G25510	-1.99169						AT5G48880	-0.724196		AT3G51750	1.15239		AT3G15900	0.609446
			AT3G46600	0.719511		AT4G11890	-2.85845		AT4G04020	-1.57797									AT2G18690	-1.81351		AT3G25570	-1.02934						AT5G49630	-1.49357		AT3G51860	-2.45965		AT3G16050	1.03433
			AT3G46670	-0.699904		AT4G12600	1.09023		AT4G04220	-1.09188									AT2G18730	-0.601079		AT3G25670	1.41724						AT5G50150	-0.793093		AT3G51980	-0.610791		AT3G16320	1.7646
			AT3G46970	-1.10842		AT4G12720	-0.894578		AT4G04490	-1.50179									AT2G18890	-1.24454		AT3G25710	1.08948						AT5G50160	-0.758422		AT3G52115	4.52547		AT3G16360	-1.71043
			AT3G47010	0.817622		AT4G12880	-0.550233		AT4G04500	-2.24351									AT2G19170	-1.29242		AT3G25760	-1.53372						AT5G50200	-1.67382		AT3G52230	0.573493		AT3G16460	-1.51743
			AT3G47420	0.602363		AT4G13410	-1.50081		AT4G04510	-2.70698									AT2G19190	-4.88899		AT3G25770	-1.14902						AT5G50915	1.56948		AT3G52310	1.36904		AT3G16470	-2.32248
			AT3G47500	-0.654518		AT4G13495	-0.669307		AT4G04540	-2.30981									AT2G19310	-1.05542		AT3G26030	0.607452						AT5G50950	-0.704129		AT3G52500	-0.765705		AT3G16530	-2.6352
			AT3G47570	1.49607		AT4G13510	-0.572697		AT4G04640	-0.566971									AT2G19460	-1.31137		AT3G26210	-3.15691						AT5G51100	0.982692		AT3G52720	0.652211		AT3G16670	-3.11146
			AT3G47780	1.22429		AT4G13560	0.827492		AT4G04750	-0.805018									AT2G19810	1.03886		AT3G26440	-1.58027						AT5G51440	1.42934		AT3G52870	-0.825943		AT3G16690	-1.5862
			AT3G48080	1.59067		AT4G13575	-1.77492		AT4G04835	2.38127									AT2G20180	-1.41841		AT3G26500	-1.96428						AT5G52310	-1.37798		AT3G52930	0.529241		AT3G16770	-1.23024
			AT3G48090	1.2541		AT4G13577	-4.50477		AT4G04840	-1.67913									AT2G20240	-1.02742		AT3G26510	-0.547092						AT5G52320	-1.07407		AT3G53230	1.24039		AT3G17070	-1.29724
			AT3G48100	0.737118		AT4G13800	-0.845938		AT4G04970	-0.738224									AT2G20260	-0.863844		AT3G26830	-3.72768						AT5G52440	0.506466		AT3G53460	-0.543918		AT3G17120	-0.98976
			AT3G48350	-1.34081		AT4G14010	1.15345		AT4G05050	0.68504									AT2G20560	-0.811734		AT3G26840	-1.69827						AT5G52882	-1.19272		AT3G53540	-1.03622		AT3G17210	0.737788
			AT3G48720	-0.634983		AT4G14365	-1.36392		AT4G05631	0.507418									AT2G20670	-1.46355		AT3G26910	-0.735507						AT5G52920	0.532431		AT3G53650	3.18869		AT3G17360	1.65785
			AT3G49160	-1.28041		AT4G14390	-2.18133		AT4G07995	-2.81943									AT2G20780	-0.876945		AT3G26960	-0.876083						AT5G52960	0.76324		AT3G53680	1.35531		AT3G17470	0.596917
			AT3G49350	0.82208		AT4G14400	-0.725318		AT4G08290	-1.40058									AT2G20900	-0.710526		AT3G27210	1.48272						AT5G53900	0.623941		AT3G53980	-1.77761		AT3G17611	0.797109
			AT3G49530	1.2264		AT4G14440	0.584842		AT4G08300	-1.39457									AT2G20920	-0.588358		AT3G27350	1.18609						AT5G54060	-3.69652		AT3G54500	0.515821		AT3G18080	-0.732873
			AT3G49780	1.47011		AT4G14550	1.23363		AT4G08470	-1.00838									AT2G20940	-0.742017		AT3G27970	2.02793						AT5G54600	0.54062		AT3G54900	0.622117		AT3G18280	-1.30409
			AT3G50060	1.15486		AT4G14690	1.22826		AT4G08570	-2.82542									AT2G20950	-0.88157		AT3G28130	-0.924112						AT5G54810	-0.513341		AT3G54960	-0.867339		AT3G18320	1.03119
			AT3G50440	-0.820096		AT4G14960	0.765906		AT4G08870	-0.665581									AT2G21130	0.825387		AT3G28290	-2.12577						AT5G55120	-0.675968		AT3G55110	-2.02112		AT3G18490	-0.642926
			AT3G50470	1.6258		AT4G15233	-1.00427		AT4G09890	-0.857756									AT2G21320	-1.1491		AT3G28300	-2.12577						AT5G55220	0.598788		AT3G55130	-0.995933		AT3G18710	0.887083
			AT3G50480	1.61697		AT4G15530	-0.947694		AT4G09900	-0.746689									AT2G21560	1.02265		AT3G28480	-0.643909						AT5G56100	0.919898		AT3G55240	1.25657		AT3G18830	-0.700868
			AT3G50800	1.49429		AT4G15540	0.531415		AT4G10920	-0.701966									AT2G21590	1.33713		AT3G28510	-5.44065						AT5G56600	0.619716		AT3G55290	-1.24001		AT3G18850	-2.08083
			AT3G50930	1.88301		AT4G15810	0.551203		AT4G11000	-1.42708									AT2G21820	1.83221		AT3G28690	0.67708						AT5G56760	-0.739185		AT3G55360	0.681749		AT3G19230	2.70825
			AT3G50950	0.636036		AT4G15990	1.88194		AT4G11840	-0.719222									AT2G21830	1.69255		AT3G28930	-1.11579						AT5G57630	-0.64752		AT3G55440	0.53221		AT3G19400	-0.682162
			AT3G51240	-0.640152		AT4G16480	1.27628		AT4G11850	-0.829689									AT2G21970	0.805096		AT3G28940	-0.981447						AT5G58250	0.864831		AT3G55450	-0.906249		AT3G19480	0.921315
			AT3G51340	1.62722		AT4G16680	1.63489		AT4G11890	-2.50937									AT2G22080	-1.14579		AT3G29180	0.633342						AT5G58390	-1.97047		AT3G55646	2.6275		AT3G19710	-0.95395
			AT3G51440	1.93057		AT4G16745	-1.54952		AT4G11900	-0.578758									AT2G22170	-1.47219		AT3G29631	-5.77835						AT5G58620	-0.689304		AT3G55940	-0.896266		AT3G19820	-0.77516
			AT3G51670	0.648266		AT4G16860	-1.11199		AT4G11990	-1.34152									AT2G22240	2.07164		AT3G29644	-1.47249						AT5G59660	-1.62657		AT3G55970	-4.04647		AT3G19840	-0.622313
			AT3G51895	-0.928606		AT4G16880	-0.817304		AT4G12320	-0.697573									AT2G22330	-1.0253		AT3G29670	-1.88106						AT5G59730	-0.839767		AT3G56130	0.656612		AT3G20100	1.02004
			AT3G52180	-0.836719		AT4G16920	1.21098		AT4G12430	0.897406									AT2G22370	-7.36765		AT3G29810	1.15229						AT5G59780	-0.888357		AT3G56200	-1.74097		AT3G20250	-0.70065
			AT3G52310	-2.17961		AT4G16950	-0.692334		AT4G12600	0.873136									AT2G22430	0.827879		AT3G32980	1.46653						AT5G59920	-0.78643		AT3G56210	0.598771		AT3G20320	0.574899
			AT3G52430	1.466		AT4G17140	0.544315		AT4G13260	2.87157									AT2G22770	-2.21286		AT3G43220	0.650919						AT5G60300	-0.649349		AT3G56290	1.24231		AT3G20390	-0.612667
			AT3G52720	-0.880467		AT4G17340	-0.571908		AT4G13500	-0.547011									AT2G22830	-1.29194		AT3G43270	-0.814109						AT5G60800	1.94673		AT3G56410	-0.827242		AT3G21190	-1.17696
			AT3G52800	0.653024		AT4G17350	0.866145		AT4G13560	1.06088									AT2G22970	-0.737476		AT3G44120	3.29775						AT5G60840	-0.85505		AT3G56840	0.654638		AT3G21230	-0.746182
			AT3G52870	0.582608		AT4G17390	0.516268		AT4G13710	2.0577									AT2G23000	0.902877		AT3G44190	0.783622						AT5G61420	0.606552		AT3G56910	0.871926		AT3G21250	-0.608232
			AT3G53100	-1.42295		AT4G17470	-4.49511		AT4G13770	-1.0444									AT2G23010	-2.45028		AT3G44200	0.73641						AT5G61820	0.650623		AT3G57030	-0.655205		AT3G21460	2.97155
			AT3G53150	2.82854		AT4G17615	-1.19117		AT4G13830	-0.84596									AT2G23180	0.825791		AT3G44310	-0.569136						AT5G62165	-3.01933		AT3G57040	0.582599		AT3G21540	-0.871442
			AT3G53420	-0.7203		AT4G17670	-1.2507		AT4G14150	1.32067									AT2G23320	-1.04213		AT3G44400	-0.514576						AT5G62680	-0.796657		AT3G57062	0.762054		AT3G21560	-1.01206
			AT3G53720	-1.26825		AT4G17880	-0.652615		AT4G14230	0.570873									AT2G23340	-1.11507		AT3G44720	-1.32852						AT5G62790	0.71338		AT3G57150	-0.713579		AT3G21650	0.521251
			AT3G53980	-5.59629		AT4G17970	0.897264		AT4G14365	-1.66322									AT2G23420	0.539957		AT3G44860	-1.26657						AT5G63310	0.713958		AT3G57240	-4.37251		AT3G21700	0.664264
			AT3G54090	0.922313		AT4G18210	0.871678		AT4G14390	-2.89243									AT2G23590	1.82014		AT3G44990	-0.745274						AT5G63650	-2.30918		AT3G57260	-4.60826		AT3G21755	-1.24475
			AT3G54110	0.551676		AT4G18220	0.623273		AT4G14400	-2.1973									AT2G23770	-1.23257		AT3G45010	-0.534115						AT5G64310	1.78363		AT3G57460	-2.5599		AT3G21950	-2.00735
			AT3G54600	-0.759703		AT4G18253	-1.68573		AT4G14550	0.98277									AT2G23930	0.521002		AT3G45130	4.29251						AT5G64350	0.502166		AT3G57600	-2.0758		AT3G22060	-0.854152
			AT3G54720	-0.874274		AT4G18280	0.618699		AT4G14680	-0.877066									AT2G23960	4.15987		AT3G45140	-1.67373						AT5G64870	1.14664		AT3G57660	-0.797359		AT3G22120	-1.58753
			AT3G54810	0.981763		AT4G18440	-0.889603		AT4G14930	-0.648651									AT2G24280	1.08078		AT3G45160	-1.23224						AT5G65220	0.699345		AT3G57760	1.06759		AT3G22160	-1.88234
			AT3G54820	-1.6714		AT4G18750	2.28356		AT4G15210	-3.00828									AT2G24540	1.58305		AT3G45210	-0.761121						AT5G65280	-1.34158		AT3G57870	0.712484		AT3G22210	0.87258
			AT3G55120	-0.822953		AT4G19120	-0.857218		AT4G15233	-1.75717									AT2G24680	1.53913		AT3G45240	0.521988						AT5G66400	-1.61867		AT3G58120	-2.93868		AT3G22231	-1.88631
			AT3G55130	-1.19807		AT4G19420	-0.936186		AT4G15430	0.740414									AT2G24790	-0.613608		AT3G45290	-1.79829						AT5G66520	0.798172		AT3G59010	-1.64402		AT3G22235	-1.65106
			AT3G55240	-2.93577		AT4G19830	-1.10879		AT4G15530	-0.67352									AT2G24850	-4.5025		AT3G45600	0.750849						AT5G66740	1.04663		AT3G59570	-2.04519		AT3G22310	-1.25394
			AT3G55290	-2.56661		AT4G19880	-0.879947		AT4G15545	-0.515743									AT2G25110	-0.761903		AT3G45640	-0.598002						AT5G66790	-1.0692		AT3G59710	-1.6432		AT3G22400	-1.49661
			AT3G55430	0.923063		AT4G20440	0.784703		AT4G15550	-0.61408									AT2G25140	-1.1797		AT3G45970	1.26827						AT5G67180	-0.656326		AT3G59760	-0.539384		AT3G22410	-1.80852
			AT3G55610	0.583292		AT4G21326	0.9115		AT4G15690	-2.50533									AT2G25200	-1.57056		AT3G46090	-1.49561						AT5G67340	-1.429		AT3G59820	-0.917994		AT3G22420	0.565471
			AT3G55646	-2.18387		AT4G21380	-1.31206		AT4G15700	-1.45031									AT2G25480	-0.963396		AT3G46370	-0.80764						AT5G67590	0.504084		AT3G59970	-0.682848		AT3G22460	1.21863
			AT3G55700	3.15706		AT4G21800	0.568972		AT4G15920	-1.2318									AT2G25510	-0.61683		AT3G46450	0.640607						ATCG00040	0.817935		AT3G60130	-0.953991		AT3G22530	0.607641
			AT3G55940	-1.78963		AT4G21860	-0.557254		AT4G16370	-0.545909									AT2G25520	0.585646		AT3G46940	1.18256						ATCG00160	0.631001		AT3G60740	-0.553137		AT3G22740	-0.984647
			AT3G55980	1.34404		AT4G22305	-0.922218		AT4G16745	1.37366									AT2G25530	1.50685		AT3G47340	-2.55259						ATCG00170	0.6655		AT3G61150	-0.610152		AT3G22750	1.27626
			AT3G56170	0.774305		AT4G22590	0.549199		AT4G17140	0.55143									AT2G25620	1.33634		AT3G47480	-2.02257						ATCG00860	0.601321		AT3G61220	0.607674		AT3G22760	1.40479
			AT3G56260	-0.981624		AT4G22690	-1.04367		AT4G17340	-0.775634									AT2G25690	1.11383		AT3G47540	-1.06204						ATCG01110	0.505839		AT3G61280	-1.07162		AT3G22850	1.16848
			AT3G56400	1.49909		AT4G22755	-1.18035		AT4G17770	-0.52147									AT2G25735	-1.76185		AT3G47580	1.34261						ATCG01280	0.601321		AT3G61460	-0.740042		AT3G22890	-0.841533
			AT3G56705	0.618768		AT4G22950	1.93598		AT4G17880	-0.57607									AT2G25900	-1.56161		AT3G48080	-2.80743						ATMG00040	0.792747		AT3G62190	0.627771		AT3G22910	-1.37084
			AT3G56710	1.46003		AT4G23010	-0.872176		AT4G18050	1.10215									AT2G26010	-4.2814		AT3G48090	-0.976021						ATMG00280	0.604553		AT3G62600	-0.696904		AT3G23030	-0.536922
			AT3G56880	1.67455		AT4G23060	-0.962879		AT4G18170	2.01173									AT2G26080	0.797347		AT3G48100	1.31365						ATMG00670	0.761787		AT3G62750	0.654597		AT3G23090	-2.21075
			AT3G57062	-0.577113		AT4G23130	-2.2963		AT4G18253	-2.22547									AT2G26140	-0.639323		AT3G48280	1.16441						ATMG00690	0.86689		AT3G63010	-1.48329		AT3G23550	-4.86766
			AT3G57330	0.752531		AT4G23140	-1.71639		AT4G18280	0.804638									AT2G26150	-1.00512		AT3G48720	-0.622916						ATMG00830	0.706467		AT3G63190	0.65109		AT3G23560	-1.37445
			AT3G57450	1.43455		AT4G23170	-1.05061		AT4G18290	1.54518									AT2G26170	0.543658		AT3G48850	-4.35026						ATMG01010	-5.49886		AT3G63380	-6.01453		AT3G23810	-1.39756
			AT3G57520	-0.824922		AT4G23200	-0.932837		AT4G18380	0.690353									AT2G26280	0.582738		AT3G48990	0.593794						ATMG01090	1.70283		AT3G63410	0.514798		AT3G23840	-1.19521
			AT3G57530	0.519928		AT4G23210	-1.77881		AT4G18530	0.689942									AT2G26330	-0.532177		AT3G49120	-0.959952									AT3G63490	0.590712		AT3G23910	0.854564
			AT3G57540	-0.990535		AT4G23220	-1.0505		AT4G19030	5.42237									AT2G26400	-7.86571		AT3G49650	-0.818082									AT3G63520	0.680543		AT3G23920	-0.547444
			AT3G57680	-1.37968		AT4G23260	-1.16204		AT4G19170	-0.652636									AT2G26440	-2.76062		AT3G49940	1.36383									AT3G63540	0.617777		AT3G24100	0.520053
			AT3G57700	1.46561		AT4G23310	-2.82032		AT4G19420	-0.805695									AT2G26560	-1.96637		AT3G50240	-0.644461									AT4G00360	0.594826		AT3G24420	1.22267
			AT3G57765	0.913132		AT4G23320	-1.50624		AT4G19530	-1.01422									AT2G26710	-2.20135		AT3G50380	0.562271									AT4G00585	0.590025		AT3G24480	1.0898
			AT3G57880	0.793871		AT4G23430	-0.517761		AT4G19660	-0.812996									AT2G26740	-0.870223		AT3G50470	-3.13116									AT4G00700	-3.49943		AT3G24500	1.11204
			AT3G58070	-0.955408		AT4G23600	-1.76896		AT4G19700	1.11706									AT2G26910	0.688665		AT3G50480	-2.07804									AT4G00750	0.604071		AT3G24982	-3.11675
			AT3G58990	-0.88247		AT4G23670	-1.16388		AT4G19820	2.70781									AT2G26975	-1.16749		AT3G50560	1.66253									AT4G00810	1.12551		AT3G25180	-3.5954
			AT3G59080	1.54159		AT4G23940	0.501314		AT4G19840	-1.5019									AT2G27230	-0.8244		AT3G50740	-2.33348									AT4G01120	-0.842491		AT3G25230	0.821585
			AT3G59140	-0.576341		AT4G24010	-2.02912		AT4G19960	0.566852									AT2G27310	-2.30593		AT3G50750	-0.915953									AT4G01450	1.13345		AT3G25510	-2.33725
			AT3G59350	0.707916		AT4G24120	-0.680891		AT4G20320	3.1712									AT2G27385	-0.662606		AT3G50970	1.69186									AT4G01700	-1.13521		AT3G25570	-1.12152
			AT3G60415	1.78151		AT4G24230	0.956584		AT4G20780	-1.30263									AT2G27402	1.1978		AT3G51080	-1.42671									AT4G01883	0.69831		AT3G25700	-1.80902
			AT3G60520	-0.766805		AT4G24350	-0.692836		AT4G20860	-0.942644									AT2G27420	1.86216		AT3G51130	0.523794									AT4G01950	-1.62839		AT3G25710	0.986624
			AT3G60540	1.80808		AT4G24540	-0.876234		AT4G21200	6.88351									AT2G27580	-1.01656		AT3G51330	-2.11894									AT4G02330	-2.16182		AT3G25760	-2.42562
			AT3G60961	4.72039		AT4G25100	-2.03878		AT4G21215	0.66743									AT2G27950	0.553113		AT3G51340	-2.87584									AT4G02420	-0.739962		AT3G25770	-1.67391
			AT3G61190	1.51728		AT4G25260	1.19676		AT4G21380	-1.62238									AT2G28000	-0.563926		AT3G51430	-1.29614									AT4G02520	-2.25743		AT3G25780	-2.19748
			AT3G61430	-0.799552		AT4G25480	1.58958		AT4G21390	-3.09952									AT2G28150	-0.830278		AT3G51450	-1.32691									AT4G02530	0.960748		AT3G26030	0.580779
			AT3G61490	-3.1556		AT4G25740	0.667098		AT4G21570	0.614072									AT2G28190	2.13792		AT3G51600	0.598455									AT4G02540	1.06871		AT3G26210	-2.13801
			AT3G61750	-0.648969		AT4G25940	-0.622331		AT4G21760	-2.30336									AT2G28320	0.815747		AT3G51630	0.574251									AT4G02660	2.20243		AT3G26440	-1.53123
			AT3G61890	-0.65165		AT4G26080	0.504236		AT4G22050	4.93442									AT2G28410	-0.972585		AT3G51670	0.806288									AT4G02725	0.753309		AT3G26630	0.50514
			AT3G61900	-1.96406		AT4G26270	-0.92344		AT4G22130	-0.889035									AT2G28500	2.22704		AT3G51730	0.511827									AT4G03390	-0.748097		AT3G26710	0.650441
			AT3G61950	-1.47545		AT4G26840	0.706466		AT4G22240	-0.523137									AT2G28550	-0.760304		AT3G51895	0.535821									AT4G03430	0.56753		AT3G26740	-0.710158
			AT3G62160	2.00706		AT4G26850	-0.684131		AT4G22305	-1.03414									AT2G28760	-1.10208		AT3G51910	-1.6832									AT4G03500	2.67939		AT3G26830	-3.71928
			AT3G62370	0.768124		AT4G27030	0.605436		AT4G22560	-1.84794									AT2G28880	0.958107		AT3G51920	0.551721									AT4G04223	2.15809		AT3G26840	-1.66727
			AT3G62410	-0.976329		AT4G27070	-0.797954		AT4G22690	-0.763026									AT2G28950	-1.42016		AT3G52310	-2.47985									AT4G04500	-2.61262		AT3G26900	0.574915
			AT3G62420	0.967669		AT4G27130	0.691971		AT4G22710	-7.66786									AT2G29110	-3.74213		AT3G52340	0.566354									AT4G04570	-1.22384		AT3G27160	0.500836
			AT3G62610	-2.18853		AT4G27230	0.851505		AT4G22950	1.51236									AT2G29340	-0.653169		AT3G52370	-1.36361									AT4G04610	-1.13982		AT3G27170	-1.11552
			AT3G62700	-0.987763		AT4G27320	0.572816		AT4G23000	1.11958									AT2G29350	-2.57393		AT3G52380	-0.557382									AT4G04830	-0.983056		AT3G27350	1.18671
			AT3G62720	1.27575		AT4G27350	1.0601		AT4G23130	-1.87907									AT2G29450	-0.866029		AT3G52430	-0.923274									AT4G05070	0.55275		AT3G28100	0.734237
			AT3G62930	-2.12475		AT4G27410	1.28153		AT4G23140	-1.74625									AT2G29460	-1.87389		AT3G52720	-0.516523									AT4G05110	1.13039		AT3G28130	-0.682972
			AT3G63110	-1.41071		AT4G27440	-0.925836		AT4G23150	-2.51558									AT2G29500	-0.923481		AT3G52800	1.0286									AT4G05120	-2.26765		AT3G28180	-0.914222
			AT4G00230	1.2304		AT4G28025	-0.582875		AT4G23170	-1.4903									AT2G29630	1.24252		AT3G52840	0.547282									AT4G05631	-0.865762		AT3G28220	-2.03423
			AT4G00300	0.8593		AT4G28290	0.531007		AT4G23200	-2.57523									AT2G29650	0.536163		AT3G52920	0.605836									AT4G06744	-1.42817		AT3G28270	-1.33725
			AT4G00700	1.93283		AT4G29905	1.13599		AT4G23210	-2.04636									AT2G29670	-0.850319		AT3G53100	-0.96675									AT4G08290	1.89206		AT3G28290	-3.36539
			AT4G00780	-0.742847		AT4G30150	0.928195		AT4G23220	-2.40831									AT2G29720	-1.73824		AT3G53210	2.4481									AT4G08300	3.0375		AT3G28300	-3.36539
			AT4G00880	-1.18601		AT4G30350	0.986193		AT4G23230	-1.69168									AT2G30010	-1.96134		AT3G53980	-7.47516									AT4G08590	0.812185		AT3G28690	0.735351
			AT4G00970	1.24733		AT4G30450	1.29357		AT4G23320	-1.02116									AT2G30070	-0.897858		AT3G54000	1.85494									AT4G08930	0.601798		AT3G28910	1.24323
			AT4G01060	-2.56126		AT4G30490	0.603562		AT4G23600	-1.80656									AT2G30250	-0.806502		AT3G54020	1.03391									AT4G08950	-2.32954		AT3G28930	-1.36223
			AT4G01080	-0.867689		AT4G30650	-1.34092		AT4G23670	-0.728336									AT2G30300	1.29895		AT3G54030	0.755346									AT4G09500	-0.591352		AT3G28940	-1.08203
			AT4G01250	1.27823		AT4G30990	0.719731		AT4G23740	-0.538681									AT2G30490	0.60915		AT3G54830	1.98962									AT4G09510	-0.605209		AT3G29180	0.637169
			AT4G01370	0.515222		AT4G31500	-0.754405		AT4G23870	1.06312									AT2G30550	-0.653751		AT3G54960	-1.00266									AT4G09560	-0.769441		AT3G29290	0.52624
			AT4G01390	-5.75198		AT4G31550	-0.653041		AT4G24010	-1.29799									AT2G30750	-3.37291		AT3G55130	-1.32447									AT4G09900	0.530665		AT3G29350	0.561162
			AT4G01450	-1.02445		AT4G32020	-0.591504		AT4G24450	-1.09138									AT2G30770	-5.02062		AT3G55240	-1.91888									AT4G10120	0.531208		AT3G29631	-4.58894
			AT4G01690	0.615922		AT4G32030	0.601735		AT4G24780	0.692172									AT2G30800	0.686957		AT3G55290	-3.12253									AT4G10250	-1.28837		AT3G29639	-3.89714
			AT4G01870	2.20267		AT4G32150	0.533271		AT4G24800	-0.522731									AT2G31110	-1.09607		AT3G55360	0.550722									AT4G10300	0.743232		AT3G29670	-1.0912
			AT4G01950	1.23284		AT4G32208	4.96997		AT4G25100	-1.4614									AT2G31150	1.19652		AT3G55430	0.731141									AT4G10390	-1.20997		AT3G29810	0.855349
			AT4G02220	0.652773		AT4G32480	-0.994573		AT4G25470	1.73821									AT2G31230	-1.31922		AT3G55580	-0.652491									AT4G10450	-0.82314		AT3G30720	-1.85408
			AT4G02280	-0.913866		AT4G32570	0.94353		AT4G25480	1.81117									AT2G31585	1.11526		AT3G55646	1.78067									AT4G10500	-6.88926		AT3G32980	2.23681
			AT4G02330	2.41946		AT4G32800	-1.20342		AT4G25780	1.29917									AT2G31750	0.818008		AT3G56200	-1.96976									AT4G11175	0.560921		AT3G43790	1.21537
			AT4G02715	-0.662376		AT4G32980	-0.755971		AT4G25900	-0.671954									AT2G31865	-0.951512		AT3G56240	-0.778666									AT4G11360	-0.740679		AT3G43810	0.573553
			AT4G02930	0.605993		AT4G33010	-0.9026		AT4G26070	-0.857575									AT2G31880	-1.3039		AT3G56370	-0.925658									AT4G11570	0.577776		AT3G43850	3.47676
			AT4G03210	-0.830166		AT4G33150	1.02798		AT4G26090	-1.68385									AT2G31902	1.38967		AT3G56400	-1.35419									AT4G11810	3.45401		AT3G44110	0.574292
			AT4G03400	-0.727371		AT4G33300	-0.786103		AT4G26670	2.0761									AT2G31955	0.666555		AT3G56705	0.982278									AT4G11911	-3.06455		AT3G44120	2.81654
			AT4G03420	-1.23014		AT4G33540	0.53221		AT4G26760	-0.7442									AT2G32010	-1.3702		AT3G56710	-2.49035									AT4G12320	0.778319		AT3G44310	-0.742916
			AT4G03500	-3.53586		AT4G33550	-2.53929		AT4G26790	-0.897085									AT2G32100	-3.59164		AT3G56825	0.893397									AT4G12490	-4.95549		AT3G44610	-1.30846
			AT4G04020	-0.835677		AT4G33760	0.634849		AT4G26850	-0.926842									AT2G32140	1.3531		AT3G56940	-0.648888									AT4G12730	-1.54258		AT3G44720	-1.35079
			AT4G04220	0.735692		AT4G33790	1.32295		AT4G27290	-2.42721									AT2G32150	-2.06759		AT3G57150	-0.863017									AT4G12830	0.628433		AT3G44860	-2.41113
			AT4G04223	-1.49188		AT4G34000	0.60778		AT4G27300	-3.50487									AT2G32160	0.660841		AT3G57240	-3.02325									AT4G12880	0.609821		AT3G44890	0.555792
			AT4G04500	2.42725		AT4G34180	-0.592133		AT4G27350	1.2578									AT2G32190	-2.48083		AT3G57330	-0.614389									AT4G13150	0.527282		AT3G45130	3.04523
			AT4G04570	0.703631		AT4G34265	0.739954		AT4G27560	-0.52879									AT2G32240	-0.604134		AT3G57460	-6.37663									AT4G13575	-0.65194		AT3G45140	-1.96074
			AT4G04610	-0.564617		AT4G34560	0.861961		AT4G27710	-0.614851									AT2G32480	0.513308		AT3G57540	1.38222									AT4G13577	-1.11141		AT3G45290	-1.68332
			AT4G04695	1.49414		AT4G34650	0.603376		AT4G27740	-1.16195									AT2G32560	-0.695149		AT3G57630	-1.52249									AT4G13615	0.542656		AT3G45640	-1.13185
			AT4G04750	-0.799969		AT4G34710	-0.582634		AT4G28240	-1.1951									AT2G32580	-0.525215		AT3G57680	1.28925									AT4G14020	1.61997		AT3G45970	1.71865
			AT4G04835	2.60314		AT4G34900	0.769021		AT4G28510	0.819854									AT2G32680	-2.35961		AT3G57765	0.681633									AT4G14200	-1.06526		AT3G46000	0.514865
			AT4G04910	0.526519		AT4G34930	1.8313		AT4G29190	-0.785843									AT2G32690	1.29969		AT3G57880	0.514213									AT4G14240	0.616801		AT3G46030	0.871011
			AT4G04920	-4.23028		AT4G34950	-1.7178		AT4G29610	2.1595									AT2G32880	1.19633		AT3G58680	0.708501									AT4G14680	-0.861172		AT3G46370	-0.525606
			AT4G06534	-0.782795		AT4G35090	-0.6021		AT4G29900	0.588679									AT2G32930	0.670412		AT3G58780	-0.768083									AT4G14690	4.23421		AT3G47070	0.857919
			AT4G08040	3.28655		AT4G35100	0.749694		AT4G30150	0.814206									AT2G32990	-1.76534		AT3G59010	-1.60507									AT4G14740	0.732479		AT3G47340	-1.86303
			AT4G08160	1.39315		AT4G35940	1.16531		AT4G30270	1.05878									AT2G33060	1.49868		AT3G59210	0.758549									AT4G14746	0.802089		AT3G47580	1.29175
			AT4G08290	-1.36789		AT4G36150	-0.957352		AT4G30290	2.29663									AT2G33280	1.85123		AT3G59350	1.16676									AT4G15440	-1.37239		AT3G47650	0.816814
			AT4G08300	-2.96194		AT4G36500	-1.01087		AT4G30340	-0.662198									AT2G33330	-1.40519		AT3G59710	-2.07809									AT4G15490	0.919346		AT3G48280	1.1099
			AT4G08850	0.775515		AT4G36640	-0.658339		AT4G30350	1.29473									AT2G33380	1.1039		AT3G59940	-0.733622									AT4G15530	0.676554		AT3G48610	0.585843
			AT4G08950	1.61164		AT4G36770	1.85479		AT4G30450	-1.87656									AT2G33540	0.883424		AT3G60120	-4.95379									AT4G15540	0.855381		AT3G48730	0.535055
			AT4G09020	-0.563911		AT4G36920	-0.954743		AT4G30460	-4.42495									AT2G33700	0.847311		AT3G60160	0.918285									AT4G15610	-3.59439		AT3G48990	0.538017
			AT4G09320	0.534841		AT4G37180	-0.596181		AT4G30610	-1.27234									AT2G34300	-1.22371		AT3G60300	-0.788337									AT4G15760	-0.953719		AT3G49110	-5.56326
			AT4G09460	0.994539		AT4G37330	-0.527176		AT4G30650	0.717958									AT2G34420	-1.11523		AT3G60415	-1.86339									AT4G15802	0.577837		AT3G49120	-1.13629
			AT4G09570	0.889704		AT4G37400	-2.21426		AT4G31330	-1.36258									AT2G34430	-1.00117		AT3G60530	-1.30058									AT4G15920	0.519766		AT3G49220	-0.773116
			AT4G09760	-0.627175		AT4G37560	1.05151		AT4G31500	-0.500143									AT2G34500	-6.02669		AT3G60720	-1.14454									AT4G15990	1.8861		AT3G49790	0.804839
			AT4G09770	3.4215		AT4G37580	0.983794		AT4G31650	-0.897149									AT2G34510	-1.85874		AT3G61190	-1.19896									AT4G16146	-0.775172		AT3G50270	-0.859176
			AT4G09900	-0.511946		AT4G37610	1.92317		AT4G31820	0.544459									AT2G34620	-0.782297		AT3G61210	-1.38729									AT4G16490	0.552884		AT3G50280	-4.11312
			AT4G10150	-1.14198		AT4G37640	-0.704632		AT4G32800	-1.15826									AT2G34660	0.614744		AT3G61280	-1.05593									AT4G16680	1.39063		AT3G50340	-2.03544
			AT4G10380	-1.9389		AT4G37650	0.915737		AT4G32940	-0.888629									AT2G34810	-1.34397		AT3G61490	-2.10098									AT4G16730	-3.95199		AT3G50440	-1.15442
			AT4G11000	1.32635		AT4G37910	0.609969		AT4G33010	-0.629351									AT2G34930	-1.71536		AT3G61820	-1.95697									AT4G16745	-1.12689		AT3G50470	-1.77083
			AT4G11170	2.85252		AT4G37980	-0.707116		AT4G33050	-0.819549									AT2G35060	0.680862		AT3G61880	-1.80155									AT4G16880	0.653352		AT3G50480	-1.42806
			AT4G11280	1.23195		AT4G38060	0.56415		AT4G33550	-2.30844									AT2G35070	3.45551		AT3G61900	1.76531									AT4G17030	-1.96664		AT3G50560	1.76124
			AT4G11300	1.81237		AT4G38130	0.627958		AT4G33660	-0.698933									AT2G35130	0.618264		AT3G61950	-1.52641									AT4G17170	0.63408		AT3G50740	-2.31279
			AT4G11840	1.05773		AT4G38440	0.738228		AT4G33666	-1.0275									AT2G35260	-1.19569		AT3G61970	0.838726									AT4G17340	1.07183		AT3G50750	-0.849784
			AT4G11850	0.76761		AT4G38560	-1.45852		AT4G33790	1.71034									AT2G35750	0.540358		AT3G62460	1.49255									AT4G17350	1.02722		AT3G50840	0.566196
			AT4G11900	0.629602		AT4G38680	0.756167		AT4G33920	0.621046									AT2G35760	0.85493		AT3G62720	1.0782									AT4G17470	-3.76458		AT3G50930	-1.58734
			AT4G12010	0.626911		AT4G38690	0.665472		AT4G34250	0.932968									AT2G35800	0.590686		AT3G62980	-0.725828									AT4G17550	1.24592		AT3G50970	-2.74432
			AT4G12030	-0.974476		AT4G38780	2.9846		AT4G34650	-0.829628									AT2G35820	-0.710288		AT3G63350	-1.62363									AT4G17560	0.673099		AT3G51430	-1.15716
			AT4G12310	-0.913191		AT4G38880	6.22715		AT4G34710	0.890212									AT2G35840	0.816976		AT3G63380	-3.25761									AT4G17600	0.671949		AT3G51440	-1.30184
			AT4G12320	-0.763316		AT4G38950	0.756146		AT4G34920	-0.609441									AT2G35930	-1.4064		AT4G00050	0.681407									AT4G17870	0.558574		AT3G51450	-1.67706
			AT4G12400	1.58376		AT4G38960	0.675986		AT4G34950	-0.933121									AT2G35940	0.801588		AT4G00180	0.79477									AT4G18170	2.52408		AT3G51670	0.833878
			AT4G12460	-0.599053		AT4G39030	-1.04768		AT4G34980	-0.510493									AT2G35980	-3.68939		AT4G00670	-2.95019									AT4G18220	0.651665		AT3G51920	0.883095
			AT4G12600	0.666769		AT4G39210	-0.884386		AT4G35090	-1.05835									AT2G36050	-2.64484		AT4G00700	-2.46001									AT4G18780	-1.18201		AT3G52180	-0.634783
			AT4G12720	1.36057		AT4G39730	-0.739237		AT4G35100	0.573041									AT2G36080	-2.61206		AT4G00780	-1.2163									AT4G18890	-1.03746		AT3G52310	-5.39195
			AT4G12790	0.532651		AT4G39770	0.508675		AT4G35180	-3.37509									AT2G36145	-0.517661		AT4G00880	-1.35738									AT4G19390	-0.836498		AT3G52370	-1.65587
			AT4G12830	-0.66006		AT4G39950	-0.751836		AT4G35350	1.79353									AT2G36220	-1.53437		AT4G00940	-1.11886									AT4G19500	0.508742		AT3G52490	1.03251
			AT4G13180	0.832899		AT4G39980	-0.775128		AT4G36010	1.8899									AT2G36290	0.568223		AT4G00970	-1.30892									AT4G19510	0.564883		AT3G52500	-0.6618
			AT4G13340	1.4212		AT4G40040	0.571518		AT4G36120	-0.925555									AT2G36400	-4.90507		AT4G01060	-2.15808									AT4G19520	0.937727		AT3G52710	-0.971309
			AT4G13510	0.863645		AT5G01180	-2.01368		AT4G36150	-0.915277									AT2G36460	-1.25632		AT4G01070	-1.32182									AT4G19880	-0.71018		AT3G52720	-0.770954
			AT4G13560	0.720617		AT5G01410	-0.612505		AT4G36240	-0.855706									AT2G36630	0.58593		AT4G01080	-1.59654									AT4G19960	0.597636		AT3G53100	-0.984154
			AT4G13770	-0.82993		AT5G01520	0.586498		AT4G36250	-0.686737									AT2G36740	-1.00242		AT4G01360	1.53349									AT4G20150	0.669878		AT3G53180	-0.579691
			AT4G13800	-1.13871		AT5G01542	1.52813		AT4G36850	1.13239									AT2G36750	2.11413		AT4G01390	-5.2247									AT4G20830	-0.581615		AT3G53210	1.21382
			AT4G13830	-0.82597		AT5G01600	-2.12891		AT4G37180	-1.21505									AT2G36790	1.5203		AT4G01480	0.630812									AT4G20880	0.632928		AT3G53230	0.920059
			AT4G13990	-0.775209		AT5G01810	-0.504915		AT4G37560	0.740576									AT2G36800	-1.41609		AT4G01700	-1.40119									AT4G21105	0.576513		AT3G53260	-0.609581
			AT4G14230	-0.625448		AT5G02180	-0.659367		AT4G37590	0.859165									AT2G36830	-0.812819		AT4G01870	-1.62024									AT4G21215	0.680026		AT3G53830	0.865303
			AT4G14270	-1.07015		AT5G02490	-1.11913		AT4G37610	-0.915219									AT2G37040	1.18888		AT4G02330	-3.19968									AT4G21400	2.1683		AT3G53960	-0.997476
			AT4G14365	1.83896		AT5G02575	0.660168		AT4G37790	0.616387									AT2G37120	-0.983119		AT4G02380	-2.08768									AT4G21650	-1.39611		AT3G53980	-7.9029
			AT4G14370	2.34232		AT5G03350	-1.90472		AT4G37800	-1.97534									AT2G37130	-1.40508		AT4G02430	0.790524									AT4G21760	2.15922		AT3G54210	0.532429
			AT4G14400	0.501369		AT5G03395	-1.55289		AT4G37930	-0.600474									AT2G37150	0.640244		AT4G02520	-1.85398									AT4G21990	-1.48276		AT3G54500	0.531616
			AT4G14440	-0.764463		AT5G03455	0.863235		AT4G38550	-0.782174									AT2G37190	-0.659307		AT4G02850	-3.00404									AT4G22010	-1.95969		AT3G54600	-0.691055
			AT4G14550	-0.719175		AT5G03630	-0.751911		AT4G38560	-2.45102									AT2G37240	0.922286		AT4G03420	-0.690947									AT4G22220	0.590339		AT3G54640	-0.977419
			AT4G15210	-5.27456		AT5G04930	-0.960549		AT4G38740	-0.805814									AT2G37640	-1.69859		AT4G03450	-4.42129									AT4G22240	0.567883		AT3G54960	-1.1354
			AT4G15430	0.661442		AT5G05060	0.741185		AT4G38770	-0.731014									AT2G37710	-0.688159		AT4G03610	2.0242									AT4G22570	0.743782		AT3G55110	-1.50973
			AT4G15620	-1.44468		AT5G05460	-1.7982		AT4G38780	2.33567									AT2G37760	0.884524		AT4G04020	-1.15865									AT4G22755	-1.70718		AT3G55130	-1.51765
			AT4G15680	-1.38073		AT5G05560	0.710393		AT4G38840	-0.644366									AT2G37870	2.87731		AT4G04490	-2.20289									AT4G22950	1.27561		AT3G55240	-1.21652
			AT4G15690	-1.50299		AT5G06510	-1.46467		AT4G38880	5.76859									AT2G37940	-0.856793		AT4G04540	-3.52996									AT4G23060	-0.665258		AT3G55290	-4.12066
			AT4G15700	-1.51862		AT5G06760	1.40764		AT4G38950	-0.862734									AT2G38120	-1.07008		AT4G04570	-0.512641									AT4G23130	-0.888913		AT3G55630	0.601713
			AT4G15760	0.926613		AT5G06790	0.825268		AT4G39030	-1.66812									AT2G38170	-0.675253		AT4G04610	-1.45657									AT4G23140	-2.14248		AT3G55646	3.66662
			AT4G15920	-1.18803		AT5G07440	-0.791307		AT4G39140	-1.00105									AT2G38240	-4.31673		AT4G04750	-1.07439									AT4G23150	-4.21814		AT3G55940	-1.66234
			AT4G16000	-2.97641		AT5G07580	-0.795068		AT4G39210	-1.00249									AT2G38290	-1.2497		AT4G04840	-1.52648									AT4G23680	3.60372		AT3G55970	-3.23577
			AT4G16660	0.558856		AT5G07690	0.759894		AT4G39510	-1.22437									AT2G38310	-1.66666		AT4G04955	1.18759									AT4G23770	1.2457		AT3G56200	-3.01035
			AT4G16680	-1.00757		AT5G07820	-0.703511		AT4G39730	-0.56803									AT2G38540	0.680269		AT4G04970	-0.624141									AT4G23810	-1.51785		AT3G56240	-0.820159
			AT4G16780	0.647162		AT5G07830	-0.924699		AT4G39800	-0.68317									AT2G38580	-0.910877		AT4G05050	0.587608									AT4G23820	-1.37843		AT3G56290	0.617468
			AT4G16790	-0.721299		AT5G08600	1.0667		AT4G39980	-1.17836									AT2G38710	0.72606		AT4G05070	-0.884047									AT4G24010	-1.62872		AT3G56410	-0.841318
			AT4G17030	-5.65104		AT5G08610	1.10858		AT4G40060	-0.519438									AT2G38740	0.604219		AT4G05110	1.11088									AT4G24190	-1.05794		AT3G56710	-1.62022
			AT4G17220	1.79045		AT5G08640	-1.51817		AT5G01210	-1.39358									AT2G38750	-2.73289		AT4G08470	-0.898705									AT4G24540	-1.28361		AT3G56910	0.73739
			AT4G17230	0.967659		AT5G08760	-0.870863		AT5G01320	1.46439									AT2G38800	0.630893		AT4G08570	-1.84085									AT4G24670	1.01886		AT3G57040	0.526483
			AT4G17340	-1.4186		AT5G09930	1.88495		AT5G01520	-0.834781									AT2G38820	1.51979		AT4G08850	-0.626943									AT4G24700	1.10223		AT3G57150	-0.80919
			AT4G17490	1.27037		AT5G10140	7.68841		AT5G01600	-1.07451									AT2G38860	-1.08514		AT4G08870	-1.22746									AT4G24750	0.616302		AT3G57240	-3.94522
			AT4G17550	-0.823306		AT5G10250	1.24687		AT5G01720	-0.691318									AT2G38870	-2.30025		AT4G08930	0.580088									AT4G24830	-0.886083		AT3G57260	-1.99335
			AT4G17770	-0.568761		AT5G10380	-0.879348		AT5G01730	0.865377									AT2G39020	-0.712292		AT4G09760	0.854346									AT4G24930	0.661444		AT3G57660	-0.744328
			AT4G17970	-1.28908		AT5G10550	-0.89305		AT5G02230	-0.71002									AT2G39030	-4.5489		AT4G09890	-1.12144									AT4G25000	-2.27399		AT3G57880	0.860202
			AT4G18010	1.10275		AT5G10760	-1.83317		AT5G02270	0.840389									AT2G39080	-0.511099		AT4G10360	0.573986									AT4G25080	0.702912		AT3G58720	-0.889584
			AT4G18253	1.67126		AT5G10990	1.64022		AT5G02290	-0.603351									AT2G39210	-1.24838		AT4G10430	0.573301									AT4G25100	-0.521167		AT3G59010	-1.59121
			AT4G18280	-1.21983		AT5G11070	0.829876		AT5G02450	0.546174									AT2G39330	-1.23299		AT4G11000	-3.41076									AT4G25370	0.518001		AT3G59250	1.15202
			AT4G18780	1.26641		AT5G11670	-0.836021		AT5G02490	-1.37385									AT2G39360	0.66786		AT4G11320	-1.47558									AT4G25450	0.623162		AT3G59710	-1.88023
			AT4G18910	-0.710314		AT5G11720	-0.505951		AT5G03120	-0.903032									AT2G39400	1.2299		AT4G11470	-5.25295									AT4G25480	1.04876		AT3G59760	-0.929906
			AT4G19120	-0.681868		AT5G11740	-0.676616		AT5G03260	1.31631									AT2G39420	-1.67321		AT4G11521	-2.42001									AT4G25700	0.713822		AT3G59940	-0.628603
			AT4G19170	-0.794465		AT5G11790	-0.857483		AT5G03350	-3.1629									AT2G39450	0.72454		AT4G11600	0.742561									AT4G26255	-4.30787		AT3G59970	-0.67694
			AT4G19230	1.12348		AT5G11920	-3.50968		AT5G03395	-2.63701									AT2G39480	-0.558735		AT4G11660	-0.528175									AT4G26480	-0.625771		AT3G60130	-0.618143
			AT4G19660	0.719627		AT5G12140	0.566682		AT5G03470	1.09753									AT2G39560	1.35897		AT4G11740	0.504825									AT4G26860	1.16893		AT3G60160	0.796378
			AT4G20830	1.01678		AT5G12940	-0.780012		AT5G03630	-1.00326									AT2G39580	0.509842		AT4G11850	-0.851849									AT4G27030	0.772519		AT3G60300	-0.847915
			AT4G21180	0.842679		AT5G13170	2.40327		AT5G04140	-0.552595									AT2G39650	1.38926		AT4G11890	-1.92583									AT4G27070	-0.704805		AT3G60690	-0.614604
			AT4G21215	-1.00933		AT5G13190	-0.628345		AT5G04590	-0.547394									AT2G39690	-2.39037		AT4G11900	-0.892388									AT4G27230	0.700584		AT3G61060	0.641236
			AT4G21380	0.700969		AT5G13290	0.857563		AT5G04740	-0.520098									AT2G39770	-0.920418		AT4G12460	0.542681									AT4G27390	0.698867		AT3G61070	0.577749
			AT4G21740	1.19454		AT5G13520	1.16774		AT5G04895	1.09363									AT2G39800	1.49969		AT4G12490	-2.65278									AT4G27440	-1.27964		AT3G61160	-1.74975
			AT4G21760	-2.10491		AT5G13710	0.554317		AT5G04930	-0.772754									AT2G39890	-0.78308		AT4G12720	-0.546082									AT4G27670	-1.84676		AT3G61210	-1.46252
			AT4G21910	-0.724984		AT5G13740	0.705427		AT5G04950	-1.10767									AT2G39900	-1.49273		AT4G12730	-1.43202									AT4G27870	-0.860459		AT3G61280	-0.997251
			AT4G21960	-0.712599		AT5G13750	-0.971738		AT5G05140	0.827943									AT2G39980	1.75277		AT4G12970	1.03296									AT4G28510	-0.647483		AT3G61460	-0.943733
			AT4G22010	0.709692		AT5G13780	0.664043		AT5G05270	-0.738011									AT2G40020	-0.932135		AT4G12980	0.592193									AT4G28630	0.588263		AT3G61490	-2.57661
			AT4G22305	1.03577		AT5G13820	1.1335		AT5G05460	-1.47762									AT2G40095	-1.62915		AT4G13180	-1.11031									AT4G28660	0.931628		AT3G61630	-1.02007
			AT4G22590	0.769827		AT5G14570	0.940561		AT5G06510	-1.51383									AT2G40410	-0.555743		AT4G13260	2.26304									AT4G28730	0.610747		AT3G61820	-1.29967
			AT4G22670	0.66807		AT5G14660	-0.594643		AT5G06550	1.28126									AT2G40460	0.513312		AT4G13410	-2.63388									AT4G28740	1.263		AT3G61880	-1.41916
			AT4G22950	1.36901		AT5G14780	-0.553128		AT5G06710	0.656639									AT2G40520	-1.03118		AT4G13510	-0.770926									AT4G28910	-0.558965		AT3G61890	-0.690457
			AT4G22980	1.27696		AT5G14970	-0.577252		AT5G06790	-0.811151									AT2G40540	0.60983		AT4G13530	0.530746									AT4G29000	-0.65326		AT3G61950	-1.55063
			AT4G23010	0.666121		AT5G15170	-0.91682		AT5G07180	-0.778134									AT2G40610	-2.60484		AT4G13770	-0.923551									AT4G29110	0.826512		AT3G61970	0.750752
			AT4G23160	2.55475		AT5G15580	-0.844487		AT5G07240	-0.524658									AT2G40840	-0.68902		AT4G13800	0.705951									AT4G29120	0.672916		AT3G62090	-2.71039
			AT4G23170	1.05404		AT5G15740	-0.742936		AT5G07440	0.641466									AT2G40890	0.583075		AT4G14020	-0.846083									AT4G29210	-0.925954		AT3G62190	0.584307
			AT4G23180	0.751705		AT5G15800	-5.4253		AT5G07580	-0.63393									AT2G40900	1.51869		AT4G14040	-0.788715									AT4G29350	1.01801		AT3G62400	0.633181
			AT4G23190	1.74847		AT5G15860	1.0233		AT5G07690	-1.12415									AT2G40960	0.827584		AT4G14090	-3.35365									AT4G29520	-0.75295		AT3G62460	1.51514
			AT4G23220	1.34733		AT5G15970	1.18645		AT5G08070	1.55091									AT2G41060	0.65063		AT4G14230	0.58525									AT4G29700	-2.02242		AT3G62740	-1.79036
			AT4G23230	1.49806		AT5G16000	-1.02876		AT5G08600	1.05217									AT2G41090	-0.716915		AT4G14365	-1.47439									AT4G29905	1.38421		AT3G62980	-0.575795
			AT4G23270	0.750125		AT5G16240	0.743613		AT5G08610	1.03847									AT2G41160	-0.665725		AT4G14400	-1.85583									AT4G29940	-0.660351		AT3G63190	0.632808
			AT4G23310	1.56503		AT5G16560	-1.01591		AT5G09220	-1.73312									AT2G41170	1.98457		AT4G14440	-0.674395									AT4G30010	0.92857		AT3G63380	-2.55489
			AT4G23470	0.838532		AT5G16630	-0.54051		AT5G09660	-0.541838									AT2G41180	1.11942		AT4G14550	1.10749									AT4G30060	-0.79078		AT4G00370	0.559422
			AT4G23500	-1.14368		AT5G17050	0.504426		AT5G09730	1.04358									AT2G41190	3.08108		AT4G14680	-1.33744									AT4G30190	-0.650304		AT4G00520	-0.851304
			AT4G23540	0.52685		AT5G17170	-0.511503		AT5G09760	-0.701704									AT2G41210	1.54067		AT4G14746	0.987265									AT4G30260	-0.516015		AT4G00700	-1.83143
			AT4G23570	0.532568		AT5G17220	-2.18524		AT5G10100	0.524351									AT2G41330	1.62202		AT4G14990	0.502911									AT4G30490	0.772691		AT4G00780	-1.14058
			AT4G23650	0.512725		AT5G17300	1.41341		AT5G10150	-0.549491									AT2G41630	1.14064		AT4G15200	-5.38859									AT4G30650	-1.55349		AT4G00870	-2.66956
			AT4G23810	1.89374		AT5G17700	-1.69007		AT5G10380	-0.732741									AT2G41700	0.680088		AT4G15210	-4.1893									AT4G31115	0.561623		AT4G00880	-1.8723
			AT4G23990	-1.64788		AT5G18040	0.784126		AT5G10760	-1.83714									AT2G41870	0.574772		AT4G15490	0.629029									AT4G31290	-0.734323		AT4G00970	-2.35727
			AT4G24010	-1.48212		AT5G18600	0.677134		AT5G10860	0.608085									AT2G41900	1.09101		AT4G15540	0.890919									AT4G31430	-0.705323		AT4G01070	-1.52892
			AT4G24120	-1.1693		AT5G18670	0.869557		AT5G11070	0.849594									AT2G41940	-2.17028		AT4G15550	-0.678639									AT4G31500	-1.02188		AT4G01080	-2.75578
			AT4G24350	-1.21301		AT5G19140	-0.580375		AT5G11110	0.689084									AT2G42080	-0.956823		AT4G15760	-1.90462									AT4G31810	-1.30524		AT4G01120	-0.687743
			AT4G24430	2.37662		AT5G19510	0.564252		AT5G11410	1.96385									AT2G42320	-0.799198		AT4G16190	0.546753									AT4G31820	-0.798984		AT4G01130	-0.699642
			AT4G24450	-1.36644		AT5G19740	1.03895		AT5G11610	-1.64907									AT2G42360	-3.26704		AT4G16260	-2.83014									AT4G31870	0.957777		AT4G01390	-6.23609
			AT4G24510	-0.913658		AT5G20010	-0.687265		AT5G11670	-0.534318									AT2G42380	-2.47587		AT4G16340	-0.514551									AT4G32280	-1.28725		AT4G01500	2.9816
			AT4G24570	1.35635		AT5G20140	-0.533503		AT5G11790	-0.680611									AT2G42390	-0.988541		AT4G16580	0.71182									AT4G32340	0.730731		AT4G01700	-0.945364
			AT4G24670	-1.03801		AT5G20150	0.679948		AT5G12110	-1.01319									AT2G42530	1.70609		AT4G16670	-1.05931									AT4G32450	0.860641		AT4G01720	1.10473
			AT4G24860	-5.02443		AT5G20190	-0.768796		AT5G12930	2.04834									AT2G42620	0.771364		AT4G16690	1.11005									AT4G32470	0.55344		AT4G01750	-2.40402
			AT4G24920	0.729925		AT5G20250	1.10253		AT5G12940	0.815367									AT2G42790	0.87057		AT4G16745	0.815215									AT4G32480	-0.934789		AT4G01850	-1.11325
			AT4G24960	-0.647405		AT5G20480	-1.14906		AT5G13110	0.525381									AT2G42870	-5.11706		AT4G16750	-2.99802									AT4G32690	1.08261		AT4G01860	-0.554056
			AT4G24970	1.29633		AT5G20630	2.35054		AT5G13210	1.46277									AT2G42975	0.671666		AT4G16780	-1.0222									AT4G32770	0.706122		AT4G01870	-1.46716
			AT4G25070	2.3393		AT5G20740	2.02707		AT5G13320	-1.15714									AT2G43020	-0.672654		AT4G17030	-1.83094									AT4G32980	0.610147		AT4G01950	-1.62106
			AT4G25100	-1.04584		AT5G20830	-0.556425		AT5G13550	-0.568068									AT2G43040	-2.19085		AT4G17090	0.803718									AT4G33010	0.697502		AT4G02075	1.01163
			AT4G25433	-2.87067		AT5G21160	0.579744		AT5G13930	-0.590351									AT2G43240	1.16493		AT4G17140	0.563257									AT4G33050	-0.938813		AT4G02330	-2.42494
			AT4G25434	-4.52166		AT5G21940	1.50314		AT5G14060	-0.556567									AT2G43250	0.754293		AT4G17470	-3.35596									AT4G33220	0.544475		AT4G02360	-1.7825
			AT4G25620	0.895045		AT5G22300	-0.901782		AT5G14200	-0.584597									AT2G43290	0.933541		AT4G17500	-2.36459									AT4G33380	0.582442		AT4G02520	-2.04932
			AT4G25670	-0.590783		AT5G22390	-0.652977		AT5G15260	0.745722									AT2G43330	0.664711		AT4G17550	0.731782									AT4G33790	2.50921		AT4G02530	0.718525
			AT4G25780	1.26042		AT5G22570	-2.49397		AT5G15450	-0.617119									AT2G43500	1.26602		AT4G17900	-0.932676									AT4G34000	1.2098		AT4G02725	0.546053
			AT4G25900	0.604235		AT5G23050	0.982164		AT5G15700	0.967694									AT2G43510	-2.3381		AT4G18010	1.04442									AT4G34060	1.06999		AT4G02920	0.563312
			AT4G26070	1.01618		AT5G23660	1.2713		AT5G15830	-1.07362									AT2G43570	-3.34206		AT4G18050	1.08765									AT4G34190	0.960486		AT4G02930	-0.589232
			AT4G26090	0.927649		AT5G23740	0.580814		AT5G15960	2.6998									AT2G43850	-1.08486		AT4G18070	0.697117									AT4G34200	-0.574109		AT4G03210	1.42663
			AT4G26530	-0.700196		AT5G24155	-0.557104		AT5G16010	-0.526963									AT2G43910	0.643693		AT4G18170	2.93156									AT4G34250	-1.0014		AT4G03400	-1.49112
			AT4G26690	0.606417		AT5G24200	-2.79041		AT5G16910	1.11546									AT2G43970	0.761465		AT4G18197	-1.4638									AT4G34290	1.00789		AT4G03420	-0.917432
			AT4G26950	-1.81788		AT5G24210	-1.1973		AT5G16970	0.680733									AT2G44060	0.639192		AT4G18205	-1.17089									AT4G34580	-4.71253		AT4G03450	-2.26684
			AT4G27070	-0.871293		AT5G24280	1.50587		AT5G16980	1.64									AT2G44130	-2.39366		AT4G18250	-2.85761									AT4G34620	0.831149		AT4G03500	2.40681
			AT4G27260	2.25273		AT5G24420	-1.23518		AT5G17000	0.666308									AT2G44210	-0.724578		AT4G18253	-3.26563									AT4G34730	0.785004		AT4G03610	2.2388
			AT4G27280	1.19007		AT5G24530	-0.783041		AT5G17300	0.705311									AT2G44230	-0.925954		AT4G18280	1.58733									AT4G34881	0.762344		AT4G03820	-1.02358
			AT4G27300	-2.84738		AT5G24670	0.517852		AT5G17330	2.3121									AT2G44290	-1.23348		AT4G18390	0.574002									AT4G35090	0.567489		AT4G04020	-1.21158
			AT4G27350	1.09145		AT5G24770	-2.20432		AT5G17460	1.40848									AT2G44740	-5.42584		AT4G18440	-1.67282									AT4G35100	-0.523441		AT4G04220	-1.30733
			AT4G27560	-0.728403		AT5G24850	0.708768		AT5G17700	1.0014									AT2G44830	-1.27761		AT4G18580	1.06713									AT4G35800	0.679109		AT4G04223	1.09902
			AT4G27730	-1.20513		AT5G24880	1.75941		AT5G17850	2.1813									AT2G44940	-0.657568		AT4G18670	-2.01877									AT4G36360	-0.739361		AT4G04570	-0.680826
			AT4G27740	0.779068		AT5G24930	-0.650379		AT5G18060	1.01623									AT2G44970	0.719687		AT4G19200	0.641786									AT4G36500	-0.877112		AT4G04610	-2.17246
			AT4G28150	-2.04746		AT5G25130	0.55935		AT5G18170	0.554033									AT2G45010	-0.734398		AT4G19530	-0.638952									AT4G36530	0.635577		AT4G04750	-1.57333
			AT4G28490	0.779638		AT5G25140	-1.59842		AT5G18470	-2.1488									AT2G45180	-0.754073		AT4G19840	-1.30606									AT4G36640	-0.857097		AT4G04830	-1.36158
			AT4G29520	1.36065		AT5G25230	2.9088		AT5G18600	-1.35294									AT2G45220	-4.46556		AT4G19960	1.03698									AT4G36670	-1.38085		AT4G04835	2.69416
			AT4G29780	1.68158		AT5G25260	-3.21223		AT5G18630	-0.730704									AT2G45300	0.689416		AT4G20070	0.865795									AT4G36850	-0.726885		AT4G04840	-1.08136
			AT4G29810	0.713382		AT5G25280	0.53112		AT5G18860	0.848598									AT2G45400	-1.52371		AT4G20170	0.88737									AT4G37260	-1.50182		AT4G04880	0.678424
			AT4G29900	0.808491		AT5G25440	-1.02077		AT5G19190	-0.576558									AT2G45440	0.546366		AT4G20260	0.592278									AT4G37470	0.648008		AT4G04955	1.42074
			AT4G30110	-1.92254		AT5G25560	0.545		AT5G19470	-4.18442									AT2G45470	-1.39224		AT4G20320	2.5506									AT4G37560	1.98258		AT4G05110	1.13965
			AT4G30350	0.794849		AT5G25930	-1.69498		AT5G19530	0.864004									AT2G45510	1.02134		AT4G20830	-1.19333									AT4G37640	-0.750953		AT4G05150	-0.512645
			AT4G30440	0.551582		AT5G25980	-1.92461		AT5G20250	0.958397									AT2G45600	1.48936		AT4G21215	1.09737									AT4G37760	0.546042		AT4G05520	1.35117
			AT4G30450	-2.91469		AT5G26000	-0.94137		AT5G20700	-0.775569									AT2G45620	0.655008		AT4G21323	-0.924482									AT4G37870	-0.576022		AT4G06744	-2.38767
			AT4G30460	-4.24777		AT5G26030	-0.739993		AT5G20830	-1.39363									AT2G45830	3.10671		AT4G21380	-1.63987									AT4G37925	0.604187		AT4G08300	-1.80578
			AT4G30650	-1.8492		AT5G26170	-2.371		AT5G22280	0.703917									AT2G45920	0.72911		AT4G21390	-2.37226									AT4G38220	0.545925		AT4G08470	-0.527064
			AT4G30850	2.47724		AT5G26200	0.704543		AT5G22500	1.99002									AT2G45990	0.861669		AT4G21570	0.761692									AT4G38250	0.563791		AT4G08570	-3.11365
			AT4G31000	1.29847		AT5G26220	-2.83968		AT5G22570	-3.82431									AT2G46150	1.37626		AT4G21650	-0.714992									AT4G38300	3.67169		AT4G08870	-1.40897
			AT4G31330	-3.26892		AT5G26622	1.06126		AT5G22650	0.543178									AT2G46170	0.563741		AT4G21760	-1.4192									AT4G38470	-0.71053		AT4G08900	0.740459
			AT4G31500	-0.675531		AT5G26850	0.541811		AT5G22740	-0.830844									AT2G46270	2.36256		AT4G21960	-0.913643									AT4G38540	-1.58589		AT4G09500	-1.23913
			AT4G32480	1.56848		AT5G26880	0.621602		AT5G23010	-0.785215									AT2G46330	-1.78		AT4G21990	-1.2455									AT4G38920	0.519699		AT4G09510	-1.20489
			AT4G32800	-1.37873		AT5G27300	0.872616		AT5G23060	-0.526153									AT2G46430	-1.04759		AT4G22050	4.86469									AT4G38960	1.334		AT4G09760	0.614456
			AT4G32940	-0.8557		AT5G27410	-0.685627		AT5G23210	0.772094									AT2G46450	0.647576		AT4G22130	-1.1691									AT4G38970	0.954141		AT4G09890	-0.937514
			AT4G32980	-0.595842		AT5G27560	-0.597418		AT5G23280	-0.512633									AT2G46500	0.659213		AT4G22290	-1.12146									AT4G39330	0.613429		AT4G10120	0.690702
			AT4G33010	-0.648196		AT5G27670	0.632576		AT5G23310	0.718543									AT2G46510	-0.741282		AT4G22305	-1.34219									AT4G39710	0.621605		AT4G10290	-4.13364
			AT4G33050	1.11857		AT5G27930	-0.953641		AT5G23480	-1.65377									AT2G46530	-0.81103		AT4G22360	-0.635238									AT4G39980	-1.67674		AT4G10390	-1.91778
			AT4G33220	-0.683509		AT5G28030	0.603979		AT5G23510	-1.05885									AT2G46600	-1.01666		AT4G22530	-1.88953									AT5G01350	0.56193		AT4G11175	0.515821
			AT4G33300	1.07782		AT5G28150	-0.5969		AT5G23580	-0.634099									AT2G46620	0.630654		AT4G22560	-4.22135									AT5G01410	0.64733		AT4G11320	-2.1006
			AT4G33360	0.7016		AT5G28300	-0.727473		AT5G23900	0.523784									AT2G46640	1.41393		AT4G22690	-0.600668									AT5G01520	0.716604		AT4G11911	-3.35585
			AT4G33430	0.597863		AT5G28540	-0.570186		AT5G24200	-1.37711									AT2G46650	-1.24956		AT4G22880	-4.53632									AT5G02065	1.05407		AT4G12030	-0.596681
			AT4G33550	-4.31902		AT5G28910	-0.849324		AT5G24210	-0.583622									AT2G46660	1.11563		AT4G23020	-0.902489									AT5G02120	0.718741		AT4G12290	-0.997224
			AT4G33666	-0.694221		AT5G35480	-2.13123		AT5G24280	1.93029									AT2G46680	2.60835		AT4G23130	-2.09147									AT5G02380	1.13007		AT4G12400	0.663894
			AT4G33810	2.24158		AT5G35490	-0.955434		AT5G24530	-1.22494									AT2G46710	-1.01378		AT4G23140	-2.44706									AT5G02430	1.18883		AT4G12460	0.554101
			AT4G33920	1.04612		AT5G35930	-0.698988		AT5G24580	1.37576									AT2G46790	0.525396		AT4G23170	-1.75718									AT5G02760	-2.56858		AT4G12730	-1.67342
			AT4G34150	0.840469		AT5G36700	-0.629569		AT5G24590	0.521888									AT2G46800	0.765287		AT4G23180	-0.805249									AT5G02770	0.508895		AT4G12850	1.72194
			AT4G34230	-1.17788		AT5G36790	-0.575695		AT5G25130	-0.90597									AT2G46830	1.05139		AT4G23190	-0.833387									AT5G02890	-2.7875		AT4G12910	-0.523689
			AT4G34390	1.19868		AT5G36910	-1.31407		AT5G25140	-1.44422									AT2G46940	2.1087		AT4G23200	-1.6419									AT5G03190	0.688836		AT4G12917	1.17899
			AT4G34650	-0.970341		AT5G37600	-1.61381		AT5G25250	-2.54118									AT2G47010	-2.14791		AT4G23210	-2.37447									AT5G03210	1.15813		AT4G13260	2.18048
			AT4G34710	1.21609		AT5G38100	2.64524		AT5G25260	-4.19607									AT2G47130	-2.75997		AT4G23220	-2.93311									AT5G03230	0.543693		AT4G13410	-3.20903
			AT4G34950	-1.64873		AT5G38210	-0.723708		AT5G25280	-0.952596									AT2G47400	-0.590282		AT4G23230	-2.12635									AT5G03350	-1.82327		AT4G13500	0.634222
			AT4G34990	-1.44086		AT5G38240	0.772076		AT5G25460	0.991996									AT2G47450	-0.623137		AT4G23250	-0.983534									AT5G03455	0.761238		AT4G13770	-0.906454
			AT4G35180	2.23091		AT5G38420	-1.02719		AT5G25610	-0.729952									AT2G47485	1.93949		AT4G23300	0.564951									AT5G03530	0.958718		AT4G14040	-0.913126
			AT4G35290	-0.827026		AT5G38430	-0.612407		AT5G25890	1.61305									AT2G47630	-1.45819		AT4G23493	0.828376									AT5G03630	-1.04215		AT4G14270	0.71649
			AT4G35300	-0.527553		AT5G38520	-0.795759		AT5G25980	-1.74687									AT2G47650	-1.34954		AT4G23540	-0.885173									AT5G03770	-1.12388		AT4G14365	-1.29569
			AT4G35350	1.5796		AT5G39020	-1.72359		AT5G26010	1.10415									AT2G47770	6.29756		AT4G23600	-1.63938									AT5G04140	0.533036		AT4G14400	-1.03595
			AT4G35600	0.973339		AT5G39660	1.06373		AT5G26170	-1.94559									AT2G47780	2.00103		AT4G23670	-1.06713									AT5G04325	2.15877		AT4G14620	0.57719
			AT4G36030	1.19536		AT5G39790	-1.15263		AT5G26280	2.65734									AT2G47880	-1.98787		AT4G23790	-0.790617									AT5G04850	0.52939		AT4G14680	-1.63841
			AT4G36090	0.602483		AT5G39990	0.907945		AT5G26850	0.748352									AT3G01100	0.786261		AT4G23810	-2.32164									AT5G04885	-0.55945		AT4G14960	0.512625
			AT4G36120	-0.888045		AT5G40380	-0.575481		AT5G26860	0.755493									AT3G01170	0.58696		AT4G24010	-1.81885									AT5G04950	2.78675		AT4G15210	-3.58343
			AT4G36150	0.975721		AT5G40480	0.89307		AT5G27120	0.771826									AT3G01290	-1.56001		AT4G24350	-1.42602									AT5G05060	0.719153		AT4G15440	-1.68475
			AT4G36240	-1.01809		AT5G40780	-1.41055		AT5G27950	-0.580533									AT3G01310	-0.637677		AT4G24415	-1.51355									AT5G05460	-1.14002		AT4G15540	0.74731
			AT4G36250	-0.512465		AT5G40850	-0.558755		AT5G28030	-0.60959									AT3G01470	1.16524		AT4G24450	-1.22593									AT5G05580	0.979248		AT4G15550	-0.708
			AT4G36550	0.676629		AT5G41140	-0.676736		AT5G28910	-0.750362									AT3G01500	-0.596103		AT4G24570	1.27776									AT5G05590	-2.23713		AT4G15760	-1.8944
			AT4G36850	2.67062		AT5G41260	0.879984		AT5G29000	-1.03255									AT3G01590	0.570249		AT4G25030	-0.579765									AT5G05730	-1.20169		AT4G15770	-0.923066
			AT4G36940	-0.669706		AT5G41400	-0.689383		AT5G35480	-3.45252									AT3G01680	-0.891418		AT4G25100	-1.15851									AT5G06060	0.629193		AT4G15920	-0.59958
			AT4G37260	1.90422		AT5G41520	0.703844		AT5G35490	-3.04057									AT3G01890	1.42093		AT4G25110	-2.96734									AT5G06320	-0.972445		AT4G16000	-1.64272
			AT4G37320	-0.700031		AT5G41790	-0.507095		AT5G36160	-0.716393									AT3G02050	0.850979		AT4G25340	1.05161									AT5G06510	-1.39381		AT4G16146	-1.25501
			AT4G37430	-2.61978		AT5G42020	-0.635919		AT5G36220	-1.02584									AT3G02090	0.531787		AT4G25620	1.17763									AT5G06530	0.863783		AT4G16260	-5.26782
			AT4G37470	-0.5499		AT5G42250	-0.916914		AT5G38420	-0.939844									AT3G02110	-0.780215		AT4G25670	0.516441									AT5G06860	-1.17146		AT4G16520	0.532684
			AT4G37540	1.16391		AT5G42530	-1.56785		AT5G38510	-0.506489									AT3G02170	-1.01228		AT4G25730	-0.874142									AT5G06870	-1.20075		AT4G16590	-3.03941
			AT4G37560	1.02383		AT5G42650	-1.06541		AT5G39020	-1.42877									AT3G02260	0.510365		AT4G25900	-1.04421									AT5G07080	-1.56122		AT4G16630	-0.763619
			AT4G37610	1.51595		AT5G42670	0.549328		AT5G39030	-0.502369									AT3G02450	0.797334		AT4G25940	-0.535526									AT5G07350	-0.793742		AT4G16670	-1.03876
			AT4G37910	0.638092		AT5G43260	0.53811		AT5G39080	-0.603193									AT3G02480	4.66545		AT4G25960	0.667207									AT5G07690	0.601549		AT4G16690	1.31983
			AT4G37925	-0.537255		AT5G43850	-0.578861		AT5G39670	-2.30538									AT3G02510	-1.0924		AT4G26070	-1.04649									AT5G07870	-0.924155		AT4G16740	-2.36387
			AT4G37970	-2.21587		AT5G43910	-1.86449		AT5G39850	1.09193									AT3G02570	-0.721346		AT4G26090	-1.49765									AT5G08130	-0.73954		AT4G16745	0.897371
			AT4G38620	-1.15255		AT5G44020	0.976489		AT5G39860	0.767305									AT3G02840	-2.87711		AT4G26120	-1.58792									AT5G08240	-2.028		AT4G16750	-2.24239
			AT4G38740	-0.84486		AT5G44070	-0.972774		AT5G39990	0.831683									AT3G02860	-0.696246		AT4G26450	0.536225									AT5G08370	0.583118		AT4G16780	-0.665323
			AT4G38810	-0.691198		AT5G44568	-1.57032		AT5G40480	0.663326									AT3G02875	-1.26235		AT4G26540	1.69971									AT5G08410	0.681435		AT4G17030	-2.2428
			AT4G38840	-0.706965		AT5G44578	-4.4232		AT5G40780	-1.22841									AT3G02880	-0.633759		AT4G27300	-2.40265									AT5G08570	0.543208		AT4G17170	0.551805
			AT4G39090	-0.58262		AT5G44820	-1.21225		AT5G42020	-0.535349									AT3G02890	0.642235		AT4G27440	-1.65445									AT5G09065	2.25951		AT4G17230	-0.706249
			AT4G39180	-0.908394		AT5G44980	1.41556		AT5G42146	-1.96723									AT3G03110	-0.760382		AT4G27560	-0.869997									AT5G09125	2.0174		AT4G17470	-4.24703
			AT4G39210	-1.59601		AT5G45000	-2.03108		AT5G42370	1.24084									AT3G03340	0.638991		AT4G27652	1.09899									AT5G09660	0.561064		AT4G17500	-2.08549
			AT4G39330	-0.706618		AT5G45110	-0.65934		AT5G42520	0.565567									AT3G03341	3.29487		AT4G27820	0.559285									AT5G09930	2.75445		AT4G17770	-0.526131
			AT4G39510	-0.856127		AT5G45360	-1.06113		AT5G42530	-2.51722									AT3G03440	1.40659		AT4G28240	-2.28856									AT5G10140	5.90398		AT4G17870	0.557389
			AT4G39670	1.93352		AT5G45380	-1.95501		AT5G42760	0.774641									AT3G03520	-1.15838		AT4G28250	-1.30601									AT5G10170	0.779402		AT4G18050	0.707233
			AT4G39780	-1.30251		AT5G45470	-1.11557		AT5G42830	-1.5258									AT3G03570	-0.791491		AT4G28450	-0.795009									AT5G10300	-1.49125		AT4G18170	3.47955
			AT4G39830	2.22683		AT5G45472	0.741886		AT5G42980	-0.619776									AT3G03790	0.819418		AT4G28600	0.584052									AT5G10480	0.617694		AT4G18197	-1.48305
			AT4G39940	-0.781362		AT5G45480	-0.69543		AT5G42990	-0.570007									AT3G03820	-1.92771		AT4G29190	-1.1751									AT5G10550	-0.524968		AT4G18220	-0.893062
			AT4G39950	-1.41206		AT5G45500	-0.518897		AT5G43060	1.06342									AT3G03850	-2.6716		AT4G29340	-1.11042									AT5G10760	-2.34109		AT4G18440	-2.0331
			AT4G39980	-0.942261		AT5G45510	-0.532381		AT5G43180	-1.98524									AT3G03990	-1.05683		AT4G29360	-1.27392									AT5G11590	1.11793		AT4G18670	-1.1403
			AT4G40030	-0.570836		AT5G45630	1.29697		AT5G43620	1.06356									AT3G04000	-1.71547		AT4G29700	-3.23293									AT5G11610	0.622783		AT4G18700	-0.516146
			AT5G01100	1.90337		AT5G45820	-0.717192		AT5G43910	-1.46446									AT3G04110	0.614763		AT4G29770	1.27735									AT5G11740	-0.893084		AT4G19050	-1.40346
			AT5G01520	-1.2921		AT5G46110	-0.594576		AT5G44005	1.59524									AT3G04210	-1.70567		AT4G29905	0.585215									AT5G12140	1.17295		AT4G19120	-1.05965
			AT5G01600	-0.86207		AT5G46260	-1.02475		AT5G44010	1.62922									AT3G04240	0.695513		AT4G30230	-1.8961									AT5G12470	0.884943		AT4G19200	0.652659
			AT5G01930	1.40764		AT5G47240	-1.17178		AT5G44020	1.04336									AT3G04290	-3.67411		AT4G30250	-2.55097									AT5G12860	0.72897		AT4G19230	-2.0094
			AT5G01950	0.631858		AT5G47435	0.585735		AT5G44050	-1.81086									AT3G04380	1.23916		AT4G30270	0.762423									AT5G12940	-1.51017		AT4G19420	0.641018
			AT5G02290	0.632121		AT5G47540	0.674697		AT5G44070	-0.854054									AT3G04500	0.564678		AT4G30290	3.13595									AT5G13170	3.53357		AT4G19430	-3.57137
			AT5G02380	-0.825347		AT5G47550	0.919582		AT5G44190	-0.655901									AT3G04520	0.595662		AT4G30340	-1.29942									AT5G13200	-0.791382		AT4G19530	-0.650763
			AT5G02450	0.632146		AT5G47640	0.660312		AT5G44490	1.0815									AT3G04630	-1.41443		AT4G30450	-1.84321									AT5G13320	-1.87745		AT4G19700	0.888535
			AT5G02490	1.93212		AT5G47700	1.07754		AT5G44530	-0.946924									AT3G04720	-2.69118		AT4G30460	-2.8358									AT5G13400	0.658646		AT4G19830	0.938615
			AT5G03120	0.872119		AT5G47910	-0.622111		AT5G44568	-1.51081									AT3G04880	-0.999378		AT4G30610	-2.14365									AT5G13420	0.669381		AT4G19840	-1.3929
			AT5G03170	1.11691		AT5G48540	-0.542714		AT5G44680	0.703573									AT3G04930	-0.689071		AT4G31500	-0.73724									AT5G13460	-1.10088		AT4G19960	0.62711
			AT5G03240	-0.552905		AT5G48610	0.737965		AT5G44730	1.09083									AT3G05020	0.790147		AT4G31590	-0.782241									AT5G13550	-0.815617		AT4G20020	-0.821543
			AT5G03260	1.82355		AT5G48657	-1.63533		AT5G44820	-0.970633									AT3G05120	-0.859945		AT4G31650	-1.40593									AT5G13650	0.67154		AT4G20070	0.813165
			AT5G03320	0.615856		AT5G48850	-3.16536		AT5G45000	-3.25013									AT3G05230	-1.21397		AT4G31860	0.72541									AT5G13740	-0.986699		AT4G20140	1.19814
			AT5G03350	2.00174		AT5G48880	-1.4283		AT5G45100	0.58328									AT3G05320	-1.10492		AT4G32280	-2.14055									AT5G13750	-0.951523		AT4G20150	0.551512
			AT5G03355	4.73654		AT5G49020	0.647213		AT5G45110	-0.543601									AT3G05345	1.09911		AT4G32340	1.00672									AT5G13760	-0.989409		AT4G20320	2.12634
			AT5G03395	-2.25571		AT5G49215	-0.793892		AT5G45380	-1.47362									AT3G05630	1.36308		AT4G32480	-0.534804									AT5G13930	0.92635		AT4G20820	-1.53556
			AT5G04040	0.513507		AT5G49480	-0.920659		AT5G45470	-0.869139									AT3G05640	1.55228		AT4G32800	-1.29466									AT5G14700	-0.909664		AT4G20830	-0.909028
			AT5G04200	1.43886		AT5G49630	-0.741271		AT5G45472	0.715272									AT3G05690	-2.20557		AT4G33050	-1.33166									AT5G14940	0.926437		AT4G20860	-1.01542
			AT5G04660	0.710573		AT5G49645	0.930541		AT5G45480	-1.09156									AT3G05840	0.582704		AT4G33220	0.500922									AT5G15170	-0.651364		AT4G21215	0.816448
			AT5G04720	0.690256		AT5G50950	-1.16286		AT5G45490	-0.929849									AT3G05910	-0.592556		AT4G33300	-0.760344									AT5G15220	-1.05765		AT4G21326	0.671497
			AT5G04950	-2.65992		AT5G52070	-1.1764		AT5G45500	-0.549245									AT3G05932	2.11472		AT4G33420	-1.20255									AT5G15320	0.572653		AT4G21380	-0.816078
			AT5G05190	1.09862		AT5G52110	-0.737444		AT5G45650	-0.673196									AT3G06035	-1.07502		AT4G33540	-0.634411									AT5G15450	0.702696		AT4G21390	-3.20077
			AT5G05270	-0.909334		AT5G52320	-0.734316		AT5G45670	1.4727									AT3G06080	-0.851958		AT4G33550	-3.31393									AT5G15490	-1.13055		AT4G21650	-1.35643
			AT5G05460	0.895854		AT5G52640	-1.06718		AT5G45800	-0.730727									AT3G06145	-1.34774		AT4G33780	0.594559									AT5G15630	-1.95759		AT4G21760	-1.40305
			AT5G05840	-1.92414		AT5G52750	-1.42887		AT5G45820	-1.60206									AT3G06290	0.628306		AT4G33790	5.28029									AT5G15650	-0.624394		AT4G21910	-0.659044
			AT5G05890	-0.877736		AT5G52920	0.535606		AT5G45830	2.01094									AT3G06300	-0.808469		AT4G33920	0.960843									AT5G15830	1.75848		AT4G21930	-1.20495
			AT5G05960	-3.6045		AT5G53120	-0.679995		AT5G45990	1.99285									AT3G06440	-0.661791		AT4G34138	-1.79474									AT5G16290	-0.710327		AT4G21940	-1.32142
			AT5G06320	1.82358		AT5G53420	-0.673371		AT5G46240	0.769114									AT3G06530	0.546866		AT4G34180	-0.531364									AT5G16470	0.613365		AT4G21960	-1.09096
			AT5G06510	-1.50349		AT5G53450	0.721273		AT5G47050	0.796541									AT3G06650	0.618882		AT4G34260	0.770947									AT5G16530	1.41248		AT4G21990	-1.44978
			AT5G06530	-0.964056		AT5G53550	-0.609038		AT5G47230	-1.50225									AT3G06868	-3.14984		AT4G34630	0.631178									AT5G16650	0.574454		AT4G22050	4.52325
			AT5G07080	1.42241		AT5G53902	1.03607		AT5G47250	-0.939654									AT3G07010	-1.26356		AT4G34650	-1.21576									AT5G16760	0.512542		AT4G22130	-1.20122
			AT5G07460	-1.08142		AT5G53970	0.515789		AT5G47500	2.12055									AT3G07090	-0.765844		AT4G34900	-2.29561									AT5G17270	-0.814919		AT4G22560	-2.18592
			AT5G07690	-1.00657		AT5G54075	1.87967		AT5G47590	1.94848									AT3G07350	-0.989393		AT4G35110	0.7433									AT5G17420	-1.1388		AT4G22570	0.660536
			AT5G07700	-2.72214		AT5G54130	-1.21559		AT5G47610	-0.727262									AT3G07360	0.780651		AT4G35180	-3.70416									AT5G17490	-2.09232		AT4G22590	-0.872902
			AT5G07770	0.975159		AT5G54145	0.738283		AT5G48485	1.01209									AT3G07390	-1.15009		AT4G35270	0.500312									AT5G17560	0.629649		AT4G22690	-0.784957
			AT5G07990	-1.52263		AT5G54190	2.3198		AT5G48490	1.42731									AT3G07550	0.909655		AT4G35290	0.536994									AT5G17670	0.603293		AT4G22730	-1.36687
			AT5G08030	1.91683		AT5G54270	-0.738776		AT5G48570	-1.12608									AT3G07770	-0.690102		AT4G35300	0.735309									AT5G17870	0.642151		AT4G22755	-0.944524
			AT5G08240	1.82518		AT5G54280	0.609733		AT5G48657	-1.9795									AT3G08630	1.1111		AT4G35350	0.920985									AT5G17990	-0.825571		AT4G22830	0.536295
			AT5G08260	-0.769971		AT5G54610	-1.65387		AT5G48850	-2.23466									AT3G08730	0.698448		AT4G35850	-0.667669									AT5G18010	1.58463		AT4G22880	-5.02643
			AT5G08280	1.10563		AT5G54640	-0.845976		AT5G48880	-0.588457									AT3G08940	-1.55425		AT4G36010	1.36935									AT5G18170	-1.10465		AT4G23060	-0.660228
			AT5G08610	0.806565		AT5G54710	-1.21537		AT5G49015	2.09523									AT3G08943	0.616092		AT4G36040	-1.06406									AT5G18470	-3.31236		AT4G23130	-1.00444
			AT5G08640	-1.36544		AT5G54720	-1.23642		AT5G49100	1.14508									AT3G09100	0.506716		AT4G36150	-1.24286									AT5G18490	-0.588481		AT4G23140	-1.49723
			AT5G08760	1.27237		AT5G54770	-0.76404		AT5G49330	2.34797									AT3G09470	-0.588749		AT4G36240	-1.59737									AT5G18820	-1.07689		AT4G23150	-1.70895
			AT5G08780	1.90185		AT5G54860	-1.04836		AT5G49680	-1.48									AT3G09480	2.22783		AT4G36280	-1.17124									AT5G19120	-0.923147		AT4G23170	-1.15454
			AT5G08790	1.20628		AT5G54940	-0.520518		AT5G49760	-0.585855									AT3G09540	-1.24356		AT4G36360	-0.64934									AT5G19230	-1.92709		AT4G23180	-0.622113
			AT5G09220	-3.04455		AT5G55050	-0.738246		AT5G49900	0.821316									AT3G09650	0.786146		AT4G36500	-1.08284									AT5G19240	-1.0131		AT4G23220	-2.07158
			AT5G09290	2.22066		AT5G55450	-2.66266		AT5G50150	0.756211									AT3G09830	-0.650749		AT4G36550	0.947775									AT5G19470	-2.92073		AT4G23230	-1.17279
			AT5G09440	-1.11653		AT5G55460	-2.49918		AT5G50800	0.843028									AT3G09940	-4.86832		AT4G36670	-1.57282									AT5G19850	0.935908		AT4G23260	0.601096
			AT5G09660	-0.620707		AT5G55580	0.582177		AT5G50950	-0.906157									AT3G10050	0.691111		AT4G36990	-0.671177									AT5G19855	0.621942		AT4G23300	0.673835
			AT5G09760	-0.733761		AT5G55620	0.599482		AT5G51050	0.671951									AT3G10080	-0.985589		AT4G37370	-1.3407									AT5G20090	0.552351		AT4G23570	1.01132
			AT5G10170	-0.940681		AT5G55740	0.522875		AT5G51190	-1.18805									AT3G10120	-1.53641		AT4G37400	-1.82394									AT5G20380	0.732831		AT4G23600	-1.63307
			AT5G10180	-0.970148		AT5G56010	-0.504036		AT5G51550	0.872684									AT3G10160	0.517008		AT4G37430	-1.6731									AT5G20630	-3.92357		AT4G23670	-1.20251
			AT5G10200	-1.04357		AT5G56100	1.18609		AT5G51750	0.691088									AT3G10250	0.63799		AT4G37530	-1.07616									AT5G20830	0.84039		AT4G23680	1.32504
			AT5G10480	-0.5229		AT5G56250	-0.881744		AT5G52060	-0.597073									AT3G10340	2.0783		AT4G37560	2.00875									AT5G20960	-1.26586		AT4G23770	1.47937
			AT5G10550	0.792447		AT5G56260	-0.587478		AT5G52070	-1.52253									AT3G10410	1.12761		AT4G37590	0.916888									AT5G21430	0.770644		AT4G23810	-2.31664
			AT5G10930	-0.70995		AT5G56370	1.42139		AT5G52320	-1.47124									AT3G10420	0.557913		AT4G37640	-0.547076									AT5G22090	0.932873		AT4G23990	-0.6276
			AT5G11070	0.954504		AT5G56380	0.762439		AT5G52640	-1.49599									AT3G10525	-1.65835		AT4G37800	-2.07798									AT5G22580	-1.86805		AT4G24000	-3.94861
			AT5G11520	0.664748		AT5G56500	0.504525		AT5G52750	-0.90169									AT3G10720	-1.05998		AT4G37990	-1.59079									AT5G22630	-1.20705		AT4G24010	-2.30601
			AT5G11590	-0.568008		AT5G56870	-2.0896		AT5G52780	-0.509845									AT3G10985	-1.73591		AT4G38540	-1.76647									AT5G22740	-0.822914		AT4G24120	0.700302
			AT5G11610	-1.50679		AT5G57050	0.665797		AT5G52810	-1.71828									AT3G11010	-1.20115		AT4G38550	-1.24077									AT5G22880	0.96429		AT4G24350	-2.19162
			AT5G11670	-1.0161		AT5G57785	1.52557		AT5G52870	0.755331									AT3G11030	-1.09036		AT4G38560	-2.44824									AT5G23050	-1.03876		AT4G24415	-1.9574
			AT5G11740	0.708386		AT5G57850	0.571777		AT5G52882	0.708757									AT3G11080	1.70469		AT4G38620	-0.760611									AT5G23120	0.569185		AT4G24450	-1.26823
			AT5G11880	0.502387		AT5G58310	-0.550608		AT5G53120	-1.01078									AT3G11090	-1.3494		AT4G38740	-0.943264									AT5G23480	1.57437		AT4G24670	0.969296
			AT5G12940	0.912901		AT5G58670	-0.941049		AT5G53500	0.733373									AT3G11110	-1.78924		AT4G38770	-0.554541									AT5G23660	-0.910971		AT4G24830	-0.980434
			AT5G13180	-0.583707		AT5G58880	4.62201		AT5G54190	3.26908									AT3G11330	0.595123		AT4G38840	-0.832059									AT5G23820	-2.44489		AT4G25050	0.587902
			AT5G13320	2.25433		AT5G59080	-1.01828		AT5G54250	-0.553316									AT3G11340	-4.29419		AT4G38860	0.632785									AT5G23850	-1.26683		AT4G25100	-0.821289
			AT5G13400	-0.590784		AT5G59130	-1.17268		AT5G54610	-1.94417									AT3G11410	1.6367		AT4G38870	4.93863									AT5G23860	-1.09398		AT4G25200	1.02625
			AT5G13650	-0.509035		AT5G59220	1.36324		AT5G54710	-1.23233									AT3G11420	1.80298		AT4G38880	5.14088									AT5G24120	0.639498		AT4G25700	0.674883
			AT5G13700	2.0079		AT5G59310	6.00041		AT5G54720	-1.18949									AT3G11580	-2.47889		AT4G38950	-1.63454									AT5G24150	0.657673		AT4G25730	-0.677819
			AT5G13750	-0.683293		AT5G59320	2.23417		AT5G54860	-1.07958									AT3G11760	-0.926805		AT4G39030	-1.82284									AT5G24155	0.697666		AT4G25900	-1.09251
			AT5G13930	-1.08497		AT5G59660	-1.30014		AT5G54940	-0.800045									AT3G11820	-0.62991		AT4G39210	-1.05748									AT5G24210	-0.551571		AT4G25960	0.647014
			AT5G14200	-1.02689		AT5G59670	-1.98079		AT5G55250	-1.34825									AT3G11900	0.595797		AT4G39510	-1.42767									AT5G24290	-2.12822		AT4G26070	-0.794184
			AT5G14930	0.933337		AT5G59680	-1.86023		AT5G55450	-1.48873									AT3G12050	-1.04146		AT4G39670	-2.43131									AT5G24314	0.742507		AT4G26080	-0.653806
			AT5G14970	-0.582086		AT5G59690	0.576219		AT5G55460	-2.55044									AT3G12120	0.852544		AT4G39730	-0.75011									AT5G24530	-1.66938		AT4G26090	-1.05526
			AT5G15160	-1.77471		AT5G59700	-1.17891		AT5G55530	0.528938									AT3G12280	0.604177		AT4G39980	-0.99824									AT5G24750	-1.26832		AT4G26255	-5.93843
			AT5G15230	-0.859186		AT5G59750	0.522332		AT5G55620	-0.643724									AT3G12320	0.830172		AT4G40060	-0.873732									AT5G25130	0.812743		AT4G26540	0.884192
			AT5G15350	1.26579		AT5G59870	0.68167		AT5G56040	0.970727									AT3G12400	0.633602		AT5G01030	0.725989									AT5G25140	0.662791		AT4G26555	0.554935
			AT5G15830	-1.46054		AT5G59960	0.658054		AT5G56810	2.60807									AT3G12580	-0.581321		AT5G01240	-0.622999									AT5G25265	-0.62911		AT4G26860	0.955501
			AT5G15860	1.38796		AT5G60250	3.06907		AT5G57015	0.507932									AT3G12620	0.51644		AT5G01320	2.09753									AT5G25280	1.04634		AT4G27070	-0.672934
			AT5G15870	1.62054		AT5G60680	1.37254		AT5G57035	-0.656808									AT3G12800	0.646234		AT5G01500	-1.04854									AT5G25460	-1.30273		AT4G27260	-1.05319
			AT5G15960	-4.13527		AT5G60800	-1.79478		AT5G57110	1.09873									AT3G12920	-0.958194		AT5G01600	-1.28527									AT5G25610	0.814703		AT4G27300	-3.32043
			AT5G15970	-3.21351		AT5G60900	-1.13201		AT5G57220	-2.41023									AT3G13061	1.3132		AT5G01810	0.895467									AT5G25900	-0.603414		AT4G27410	-0.975193
			AT5G16000	-0.713308		AT5G61010	-0.647734		AT5G57350	-0.521936									AT3G13065	1.78585		AT5G02380	-0.728057									AT5G25930	-1.60791		AT4G27440	-1.21582
			AT5G16370	1.09607		AT5G61455	0.891385		AT5G57580	-0.514847									AT3G13310	-1.23586		AT5G02430	0.825737									AT5G25980	-1.95404		AT4G27450	0.565714
			AT5G16880	0.55456		AT5G61460	0.808544		AT5G57655	1.29291									AT3G13440	-1.73787		AT5G02940	-0.829122									AT5G26000	-1.0501		AT4G27560	-1.33208
			AT5G17170	-0.61761		AT5G61520	-0.984842		AT5G57785	3.0512									AT3G13470	-1.48874		AT5G03040	0.537204									AT5G26180	-0.786044		AT4G27860	-1.67329
			AT5G17220	-3.34962		AT5G61600	-1.44058		AT5G58140	-0.512227									AT3G13560	-1.01008		AT5G03300	0.573808									AT5G26200	1.61801		AT4G27870	-0.693195
			AT5G17310	-0.530616		AT5G62020	0.634347		AT5G58670	-0.948124									AT3G13610	-3.65233		AT5G03350	-3.00502									AT5G26220	-2.14252		AT4G28140	-1.5519
			AT5G17420	1.06138		AT5G62350	-0.80226		AT5G58770	-0.882885									AT3G13620	0.952663		AT5G03470	1.19144									AT5G26240	0.613392		AT4G28240	-1.91997
			AT5G17460	-2.05519		AT5G62430	0.744286		AT5G59010	1.39299									AT3G13672	2.94051		AT5G03630	-1.0767									AT5G26860	-0.688298		AT4G28270	0.660027
			AT5G17600	-0.592123		AT5G62470	1.15475		AT5G59080	-0.625227									AT3G13690	-0.651303		AT5G03680	5.04678									AT5G26920	-1.44991		AT4G28660	0.969316
			AT5G17700	-2.51238		AT5G62720	1.02003		AT5G59320	-2.02558									AT3G13790	-1.08593		AT5G03760	-0.858284									AT5G27060	-2.56305		AT4G28910	-0.671793
			AT5G17760	1.22147		AT5G62920	-0.66163		AT5G59430	-0.623022									AT3G13800	-0.756786		AT5G04230	-1.33788									AT5G27150	0.500485		AT4G29190	-1.3156
			AT5G18130	-0.821028		AT5G63160	1.16085		AT5G59510	4.56464									AT3G13810	-0.84523		AT5G04840	-1.13983									AT5G27400	-0.639967		AT4G29210	-0.511555
			AT5G18270	1.98973		AT5G63180	-0.782046		AT5G59660	-2.16891									AT3G13950	-3.38559		AT5G04930	-0.747102									AT5G27420	-1.95208		AT4G29700	-3.09833
			AT5G18400	0.687248		AT5G63190	0.639583		AT5G59670	-1.53303									AT3G14050	0.546275		AT5G04940	0.651992									AT5G27520	-0.877425		AT4G29770	1.89417
			AT5G18590	-0.80669		AT5G63310	0.518999		AT5G59680	-1.95661									AT3G14067	1.38913		AT5G04950	2.17556									AT5G28030	1.56192		AT4G29840	-0.527856
			AT5G18670	0.677232		AT5G63320	-0.928507		AT5G59730	-0.710639									AT3G14170	-1.71817		AT5G05340	-4.63569									AT5G28050	0.633467		AT4G30010	0.612921
			AT5G19120	2.2772		AT5G63370	0.528803		AT5G59780	-0.866815									AT3G14200	-0.835886		AT5G05410	-1.34242									AT5G28290	-1.00028		AT4G30060	-0.726722
			AT5G19240	1.53886		AT5G63420	1.04703		AT5G60550	0.549819									AT3G14220	-0.554364		AT5G05460	-1.61306									AT5G28300	-0.755486		AT4G30210	-0.60752
			AT5G19470	-2.67039		AT5G63780	-0.620197		AT5G60553	-0.531152									AT3G14240	-0.967743		AT5G05730	-0.74039									AT5G28540	-0.871658		AT4G30240	-0.76535
			AT5G20190	-0.755579		AT5G63790	0.56734		AT5G60900	-0.551416									AT3G14270	0.556716		AT5G06510	-1.33753									AT5G28750	0.884699		AT4G30250	-3.6575
			AT5G20230	1.82978		AT5G63850	-1.01701		AT5G60910	1.73623									AT3G14310	-1.46384		AT5G06710	1.09206									AT5G28910	0.589972		AT4G30260	-0.539159
			AT5G20830	-1.35546		AT5G63950	0.68609		AT5G60970	0.770366									AT3G14440	2.60725		AT5G06860	1.20884									AT5G35080	-0.605666		AT4G30440	-0.702445
			AT5G21020	-0.526587		AT5G64000	-2.13158		AT5G61100	4.42748									AT3G14560	1.75981		AT5G07010	-2.88559									AT5G35450	0.548667		AT4G30450	-1.5772
			AT5G21940	1.33642		AT5G64040	-0.64563		AT5G61460	0.778618									AT3G14570	0.895356		AT5G07180	-1.29228									AT5G35460	0.681308		AT4G30490	0.57969
			AT5G22020	-0.653393		AT5G64330	-0.613344		AT5G61480	0.903885									AT3G14590	2.96631		AT5G07240	-0.82381									AT5G35670	-1.77378		AT4G30530	-1.12583
			AT5G22060	0.583934		AT5G64770	-0.592651		AT5G61590	-1.0506									AT3G14595	0.519177		AT5G07690	-1.73623									AT5G35680	0.663818		AT4G30650	-1.17932
			AT5G22300	-1.92337		AT5G64850	0.594709		AT5G61600	-1.96805									AT3G14620	-0.825375		AT5G07745	0.875901									AT5G35970	0.649915		AT4G31310	0.628801
			AT5G22380	2.69669		AT5G65110	0.627705		AT5G62100	-0.800153									AT3G14690	0.780994		AT5G07920	0.911232									AT5G36220	-1.49433		AT4G31330	-2.50207
			AT5G22520	1.96671		AT5G65380	-0.501513		AT5G62140	-0.632102									AT3G14810	1.14067		AT5G08070	1.62234									AT5G36700	0.65559		AT4G31390	0.515872
			AT5G22570	2.17947		AT5G65480	-0.543113		AT5G62410	0.895083									AT3G14840	-1.29826		AT5G08560	0.546517									AT5G37300	1.16106		AT4G31500	-1.38945
			AT5G22690	0.664689		AT5G65630	-0.948065		AT5G62470	0.605913									AT3G14930	-0.59043		AT5G08790	-0.987953									AT5G37500	-0.750704		AT4G31590	-0.931252
			AT5G22740	-0.777623		AT5G66030	-0.708651		AT5G62570	0.505136									AT3G15010	0.971406		AT5G09065	1.19444									AT5G38120	-1.47939		AT4G31650	-1.30976
			AT5G22860	-1.08126		AT5G66052	1.22181		AT5G62770	-1.97027									AT3G15095	-0.903544		AT5G09220	-0.735125									AT5G38140	0.932871		AT4G32020	-0.87253
			AT5G23010	-1.37479		AT5G66240	0.537063		AT5G62920	0.705524									AT3G15120	0.508607		AT5G09460	0.716323									AT5G38480	0.660403		AT4G32240	0.680043
			AT5G23020	-2.99029		AT5G66520	0.868301		AT5G62960	1.65935									AT3G15180	0.835852		AT5G09930	1.55116									AT5G38510	0.615459		AT4G32280	-1.35411
			AT5G23060	-0.56002		AT5G67030	-0.553562		AT5G63160	0.675817									AT3G15200	4.29478		AT5G10100	-0.842122									AT5G38900	-4.1314		AT4G32290	-1.13182
			AT5G23280	-0.629655		AT5G67260	-0.529452		AT5G63420	0.757159									AT3G15210	1.03793		AT5G10170	1.20039									AT5G39020	-0.932428		AT4G32295	-1.04745
			AT5G23330	-0.8165		AT5G67280	-0.716759		AT5G63610	-2.65755									AT3G15353	0.507727		AT5G10300	-1.05879									AT5G39210	0.773346		AT4G32340	1.19134
			AT5G23900	0.502276		AT5G67290	-0.740705		AT5G63710	-0.730792									AT3G15354	0.53488		AT5G10380	-1.26352									AT5G39410	-1.07225		AT4G32480	-0.946951
			AT5G24150	-0.746963		AT5G67340	-1.30608		AT5G63800	-1.00141									AT3G15356	-1.84499		AT5G10550	-1.18098									AT5G39990	1.18843		AT4G32800	-1.60871
			AT5G24155	-1.17954		AT5G67450	-1.69969		AT5G63850	-0.596908									AT3G15518	-3.2069		AT5G10560	-0.57266									AT5G40370	0.805675		AT4G32940	-0.543139
			AT5G24160	-0.981322		ATMG00110	0.81391		AT5G64000	-2.03419									AT3G15534	3.93815		AT5G10605	-2.37175									AT5G41120	-1.017		AT4G33010	0.563584
			AT5G24206	2.81565		ATMG00560	0.650015		AT5G64240	-0.810341									AT3G15536	-4.48354		AT5G11110	1.11452									AT5G41590	2.56874		AT4G33050	-0.694658
			AT5G24420	1.43417		ATMG00660	0.700986		AT5G64570	0.890891									AT3G15570	-0.919354		AT5G11250	-0.783347									AT5G41880	1.17493		AT4G33110	0.915081
			AT5G24530	1.85969		ATMG00690	0.753648		AT5G64810	-4.21205									AT3G15650	-2.30709		AT5G11590	-1.20141									AT5G41900	0.988984		AT4G33490	-0.81061
			AT5G24850	0.539051		ATMG00960	0.625681		AT5G64850	0.520869									AT3G15680	-1.26684		AT5G11680	0.645994									AT5G42020	-1.04078		AT4G33550	-3.98111
			AT5G25140	-2.65369		ATMG01000	0.655211		AT5G64860	0.616834									AT3G15760	0.881199		AT5G11740	-0.665409									AT5G42270	0.681684		AT4G33780	0.717031
			AT5G25190	2.39862		ATMG01080	0.530654		AT5G65010	-0.780253									AT3G15920	-0.515122		AT5G11790	-1.02318									AT5G42300	0.601769		AT4G33790	3.02802
			AT5G25440	1.55216					AT5G65310	0.669162									AT3G16030	1.55856		AT5G12040	-0.553877									AT5G42530	-0.799586		AT4G34138	-0.830168
			AT5G25840	-0.85091					AT5G65360	0.560083									AT3G16060	0.780344		AT5G12080	-0.529652									AT5G42860	-1.32521		AT4G34180	-0.580029
			AT5G25930	1.27815					AT5G65640	1.035									AT3G16140	-0.716786		AT5G12170	-0.944394									AT5G42980	0.567968		AT4G34190	0.911029
			AT5G25980	-1.67538					AT5G65683	-1.12113									AT3G16250	-0.600379		AT5G12940	-0.648532									AT5G43150	0.83928		AT4G34200	-1.12974
			AT5G26000	-0.660624					AT5G65750	-0.506339									AT3G16400	-1.15738		AT5G13110	0.817171									AT5G43440	0.522963		AT4G34260	0.964101
			AT5G26690	1.96392					AT5G65860	0.607817									AT3G16460	-2.31514		AT5G13170	3.87966									AT5G43850	0.599504		AT4G34530	-3.92727
			AT5G26920	1.52479					AT5G66040	-1.40792									AT3G16470	-1.94239		AT5G13280	-0.666816									AT5G44020	-0.83004		AT4G34710	-1.50736
			AT5G27030	-0.838312					AT5G66080	2.25077									AT3G16530	-0.75428		AT5G13320	-2.63384									AT5G44060	0.83721		AT4G34900	-1.35827
			AT5G27150	-0.573746					AT5G66310	-1.08626									AT3G16570	0.556537		AT5G13460	-0.981206									AT5G44190	0.650362		AT4G34920	-0.958224
			AT5G27420	1.05331					AT5G66420	-0.547458									AT3G16650	1.04585		AT5G13820	1.30006									AT5G44390	-1.99838		AT4G34980	-0.567449
			AT5G27930	-1.02006					AT5G66740	0.625972									AT3G16670	-1.57432		AT5G14450	-1.37482									AT5G44400	-0.739684		AT4G35160	-3.94725
			AT5G28030	-2.11032					AT5G66910	-0.834902									AT3G16770	-0.960381		AT5G14760	0.696698									AT5G44420	-7.46067		AT4G35350	1.03896
			AT5G28300	-0.723678					AT5G66950	0.561528									AT3G16800	-1.02589		AT5G15260	0.821032									AT5G44635	1.05002		AT4G35630	-1.42414
			AT5G28910	-1.75958					AT5G67030	-0.581483									AT3G16910	0.581766		AT5G15410	-0.799959									AT5G44680	-0.709225		AT4G35750	0.632318
			AT5G29000	-0.788621					AT5G67070	-0.789918									AT3G16920	-2.0958		AT5G15740	-0.615043									AT5G44980	2.38916		AT4G35770	-1.74042
			AT5G35080	0.65307					AT5G67160	-1.0808									AT3G16940	0.859345		AT5G15960	1.93545									AT5G45010	0.707919		AT4G35790	-0.717166
			AT5G35450	-0.59717					AT5G67300	-0.721216									AT3G16990	0.881069		AT5G16150	-0.619709									AT5G45250	-0.710847		AT4G35850	-0.576196
			AT5G35480	-2.6662					AT5G67330	-0.59384									AT3G17000	1.02659		AT5G16170	-2.74344									AT5G45350	0.549833		AT4G36040	-0.706493
			AT5G35490	-2.55589					AT5G67340	-1.26634									AT3G17040	-0.719776		AT5G16190	-1.39921									AT5G45360	-0.535834		AT4G36360	-0.812514
			AT5G35560	-0.536979					AT5G67350	-0.894278									AT3G17070	-0.631854		AT5G16570	1.53198									AT5G45380	-1.08044		AT4G36500	-1.853
			AT5G36002	1.33852					AT5G67385	-0.556923									AT3G17120	-1.45131		AT5G16910	1.15965									AT5G45470	-1.25343		AT4G36540	0.727637
			AT5G36930	0.551471					AT5G67420	-0.570575									AT3G17130	-1.58363		AT5G17300	0.896826									AT5G45472	0.88756		AT4G36648	-0.908179
			AT5G37300	-5.21507					AT5G67450	-2.43121									AT3G17180	3.1347		AT5G17310	0.618438									AT5G45480	-1.18281		AT4G36670	-1.53184
			AT5G37480	0.799313					AT5G67520	-1.82287									AT3G17390	-0.768285		AT5G17330	1.20404									AT5G45610	0.570811		AT4G36830	-2.40411
			AT5G37540	1.11742					ATCG00020	-0.591046									AT3G17609	1.3436		AT5G17700	0.751154									AT5G45670	-4.51895		AT4G36850	1.10493
			AT5G37770	1.22468					ATMG00690	0.971382									AT3G17770	1.29457		AT5G17850	1.23487									AT5G45680	0.73734		AT4G36920	-0.760634
			AT5G38420	-1.03157					ATMG00830	0.618151									AT3G17810	0.641421		AT5G17990	-0.652167									AT5G45820	0.737403		AT4G37080	0.646129
			AT5G38970	2.22609															AT3G18050	-0.766231		AT5G18065	0.576565									AT5G45990	2.03346		AT4G37190	-0.582816
			AT5G38990	0.512485															AT3G18070	-3.53388		AT5G18340	0.609281									AT5G46330	-1.29587		AT4G37260	-1.14807
			AT5G39020	0.921437															AT3G18080	-1.44355		AT5G18360	-0.893063									AT5G46880	-2.06832		AT4G37330	0.653591
			AT5G39785	0.782956															AT3G18170	-2.19333		AT5G18430	-1.87858									AT5G47050	0.581529		AT4G37410	-5.39185
			AT5G40850	-0.905363															AT3G18290	0.586114		AT5G18460	-0.878664									AT5G47220	-1.37494		AT4G37560	1.76846
			AT5G41100	0.958162															AT3G18320	0.988938		AT5G18470	-3.45793									AT5G47240	-0.829049		AT4G37590	0.527004
			AT5G41600	-0.662648															AT3G18610	1.80071		AT5G18600	-0.873289									AT5G47435	0.554817		AT4G37640	-0.50856
			AT5G41620	-1.79245															AT3G18710	-0.607678		AT5G18670	1.18595									AT5G47550	0.974174		AT4G37690	-5.41084
			AT5G41700	-0.557162															AT3G18773	-1.43332		AT5G19230	-1.49409									AT5G47560	0.912887		AT4G37800	-1.37417
			AT5G41740	1.67194															AT3G18830	-0.755167		AT5G19290	-0.694426									AT5G47570	0.551242		AT4G38540	-3.11809
			AT5G41750	1.80134															AT3G18950	1.75219		AT5G19470	-5.92194									AT5G47610	-0.818692		AT4G38550	-1.19243
			AT5G41761	-3.10904															AT3G18970	2.19634		AT5G19600	3.21657									AT5G47700	1.01381		AT4G38740	-0.905324
			AT5G41900	-0.647522															AT3G19010	-1.37258		AT5G20230	-0.612842									AT5G47910	-0.976322		AT4G38860	1.1141
			AT5G42050	0.697647															AT3G19030	2.85486		AT5G20360	0.594971									AT5G48380	-0.586918		AT4G38870	5.43692
			AT5G42380	2.2041															AT3G19100	1.01872		AT5G20700	-0.627025									AT5G48460	1.00522		AT4G38880	6.56951
			AT5G42460	1.30055															AT3G19290	0.558625		AT5G20830	-0.801139									AT5G48570	0.684197		AT4G38950	-1.38525
			AT5G42830	2.19362															AT3G19400	-0.939381		AT5G20950	-0.77605									AT5G48880	-0.662529		AT4G39030	-1.7781
			AT5G43150	-0.706961															AT3G19450	0.943928		AT5G21930	0.537347									AT5G49160	0.862284		AT4G39190	-1.22393
			AT5G43450	-0.67916															AT3G19580	1.82824		AT5G22270	-1.55208									AT5G49200	3.16898		AT4G39210	-0.772493
			AT5G43780	-0.632658															AT3G19680	-1.11096		AT5G22300	1.03874									AT5G49360	0.851219		AT4G39510	-1.44425
			AT5G43950	-0.879483															AT3G19710	-1.44783		AT5G22500	1.41838									AT5G49530	-0.682909		AT4G39730	-0.718712
			AT5G44020	0.809385															AT3G19820	-0.797243		AT5G22570	-4.88952									AT5G49680	-1.38606		AT4G39800	-0.885782
			AT5G44030	1.04943															AT3G19930	-1.22176		AT5G22580	-1.15178									AT5G49910	0.836572		AT4G39940	-0.780092
			AT5G44060	0.922719															AT3G19970	-1.3039		AT5G22740	-1.43373									AT5G49945	0.569374		AT4G39950	-1.98097
			AT5G44110	0.547359															AT3G20100	1.60511		AT5G22860	-1.02067									AT5G50100	0.906624		AT4G39980	-2.63734
			AT5G44340	0.589097															AT3G20300	1.27768		AT5G23010	-0.771331									AT5G50200	-1.8299		AT5G01210	-1.50219
			AT5G44400	-2.21595															AT3G20500	0.911145		AT5G23240	1.60071									AT5G50210	0.510554		AT5G01320	1.84647
			AT5G44420	-5.24195															AT3G20510	-0.721524		AT5G23350	-4.59608									AT5G50565	1.27071		AT5G01650	0.530722
			AT5G44680	0.804288															AT3G20810	2.47287		AT5G23480	-0.864114									AT5G50670	-1.31645		AT5G01850	-1.28443
			AT5G44720	-0.535422															AT3G20820	0.827542		AT5G23510	-1.068									AT5G51110	0.748107		AT5G02010	0.590631
			AT5G45000	1.4856															AT3G21055	-0.72081		AT5G23820	-1.73175									AT5G51550	-0.654489		AT5G02200	-3.07766
			AT5G45100	0.924541															AT3G21080	-2.79555		AT5G23850	-0.996004									AT5G51720	0.8877		AT5G02230	-0.597406
			AT5G45110	1.3425															AT3G21150	1.37716		AT5G23860	-0.740443									AT5G51890	-0.818484		AT5G02430	1.47455
			AT5G45340	1.31842															AT3G21190	-0.607582		AT5G24030	1.64206									AT5G52070	-1.11804		AT5G02600	-0.765915
			AT5G45470	0.526287															AT3G21390	0.802649		AT5G24110	-2.52062									AT5G52320	-1.28825		AT5G02940	-1.25041
			AT5G45500	0.594425															AT3G21700	0.645634		AT5G24120	0.678507									AT5G52390	-2.11189		AT5G02950	-0.572498
			AT5G45650	-0.938184															AT3G21750	0.563062		AT5G24150	0.667514									AT5G52882	-2.16307		AT5G03120	-1.68619
			AT5G45750	1.20965															AT3G21755	1.67155		AT5G24210	-1.01972									AT5G53120	0.649291		AT5G03210	-1.73179
			AT5G45820	-0.841315															AT3G21760	0.661179		AT5G24280	1.32838									AT5G53490	0.693567		AT5G03300	0.807751
			AT5G45920	-1.53185															AT3G21790	0.854784		AT5G24530	-1.02975									AT5G53902	1.85653		AT5G03350	-2.83721
			AT5G46230	1.34911															AT3G21890	1.80838		AT5G24660	-1.74222									AT5G53970	0.715242		AT5G03380	0.612418
			AT5G46490	0.513437															AT3G21950	-2.37188		AT5G24770	-3.9646									AT5G54170	-0.850884		AT5G03395	-3.50531
			AT5G46500	1.17655															AT3G22060	-2.50007		AT5G24780	-3.32905									AT5G54600	0.61636		AT5G03470	0.862769
			AT5G46510	0.720759															AT3G22120	1.46946		AT5G24800	-0.832143									AT5G54810	-0.606815		AT5G03495	1.11977
			AT5G46710	1.24087															AT3G22160	-2.07681		AT5G25130	-0.648725									AT5G55120	-0.747523		AT5G03545	-4.9756
			AT5G46910	0.855213															AT3G22231	-1.34771		AT5G25140	-0.671421									AT5G55180	-2.40576		AT5G03630	-1.45284
			AT5G47070	1.70574															AT3G22235	-1.01531		AT5G25250	-2.25598									AT5G55220	0.620326		AT5G03680	2.61492
			AT5G47220	1.37434															AT3G22270	0.506221		AT5G25260	-4.10247									AT5G55450	-3.01008		AT5G03760	-0.764078
			AT5G47330	-1.82012															AT3G22300	-1.07161		AT5G25280	-0.655917									AT5G55640	0.769188		AT5G04330	-2.4746
			AT5G47610	-0.750651															AT3G22600	-4.24306		AT5G25450	0.908397									AT5G55930	-1.83291		AT5G04590	-0.920272
			AT5G47850	2.192															AT3G22740	-1.12338		AT5G25460	0.532496									AT5G56030	0.636693		AT5G04770	2.1314
			AT5G48380	1.31084															AT3G22790	-1.54594		AT5G25840	-0.843384									AT5G56100	0.812838		AT5G04860	1.00801
			AT5G48450	1.06983															AT3G22840	1.28276		AT5G25890	2.48888									AT5G56490	-4.6862		AT5G04980	1.19583
			AT5G48490	2.17784															AT3G22850	1.15606		AT5G25930	-1.55133									AT5G56600	1.03063		AT5G05400	0.913511
			AT5G48657	1.44391															AT3G22910	-2.01592		AT5G25980	-3.12665									AT5G56840	-1.10165		AT5G05460	-1.33738
			AT5G48800	-0.812304															AT3G22970	-0.752419		AT5G26920	-0.936702									AT5G56980	-0.878095		AT5G05590	-1.8834
			AT5G48880	-1.19528															AT3G23000	0.77731		AT5G27150	0.705925									AT5G57040	0.57254		AT5G05600	-1.95452
			AT5G48930	-0.57821															AT3G23080	-0.656453		AT5G27420	-1.54795									AT5G57050	0.617971		AT5G05730	-1.57919
			AT5G49570	0.898292															AT3G23100	-0.89801		AT5G27610	1.31399									AT5G57345	0.539478		AT5G05860	0.942713
			AT5G49630	-1.74863															AT3G23170	-1.25043		AT5G27660	1.20474									AT5G57800	0.634152		AT5G05890	1.04366
			AT5G49990	-1.21266															AT3G23250	-2.20625		AT5G28300	-0.759295									AT5G57815	0.602016		AT5G06510	-2.12415
			AT5G50210	-0.559587															AT3G23430	0.876421		AT5G28840	0.503201									AT5G58070	-0.542456		AT5G06865	-1.86995
			AT5G50400	-0.791831															AT3G23480	-0.883178		AT5G35480	-2.82361									AT5G58160	1.16718		AT5G07010	-2.92275
			AT5G50460	0.903412															AT3G23510	1.18733		AT5G35490	-2.0721									AT5G58260	0.509556		AT5G07180	-0.762762
			AT5G50570	1.682															AT3G23550	-3.45652		AT5G35670	-2.1475									AT5G58310	1.55089		AT5G07240	-0.555845
			AT5G50820	-3.949															AT3G23560	1.26639		AT5G36220	-1.35789									AT5G58330	0.529032		AT5G07350	-0.769367
			AT5G50915	1.39304															AT3G23570	0.647342		AT5G36250	0.524536									AT5G58590	0.598325		AT5G07690	-1.63879
			AT5G50950	-2.10292															AT3G23580	0.551406		AT5G36930	-0.698129									AT5G58600	-0.917062		AT5G07700	-1.36891
			AT5G51060	4.92962															AT3G23660	-0.538009		AT5G36940	0.576209									AT5G58770	0.813606		AT5G07770	-1.18803
			AT5G51200	0.592954															AT3G23730	-2.46835		AT5G37500	0.677707									AT5G59130	0.609363		AT5G08050	0.791766
			AT5G51440	2.08225															AT3G23790	-1.06307		AT5G37540	-1.87783									AT5G59290	-0.505662		AT5G08070	1.47344
			AT5G51550	1.01002															AT3G23910	1.04505		AT5G37630	1.15841									AT5G59310	5.16589		AT5G08350	-3.70671
			AT5G51830	0.83452															AT3G23920	1.06001		AT5G37770	1.22311									AT5G59320	3.23668		AT5G08570	0.657685
			AT5G51890	1.65321															AT3G24170	0.734179		AT5G38420	-0.708791									AT5G59350	0.658347		AT5G09065	2.14456
			AT5G52020	3.00684															AT3G24190	1.0644		AT5G38780	3.19406									AT5G59540	0.65959		AT5G09730	2.70506
			AT5G52050	1.9328															AT3G24460	0.82006		AT5G38900	-1.93798									AT5G59580	-4.21647		AT5G09760	-1.29271
			AT5G52310	-2.44644															AT3G24463	0.934176		AT5G39020	-1.49222									AT5G59670	-1.58549		AT5G10170	1.1838
			AT5G52450	-0.930712															AT3G24520	2.23394		AT5G39080	-1.03769									AT5G59720	-1.78183		AT5G10180	-0.877141
			AT5G52540	0.736734															AT3G24750	4.6692		AT5G39320	-1.09452									AT5G59730	-0.624135		AT5G10300	-1.56209
			AT5G52650	0.605034															AT3G24840	1.52595		AT5G39590	0.521036									AT5G59750	0.579688		AT5G10380	-0.835006
			AT5G52760	1.76201															AT3G25010	-3.52264		AT5G39670	-2.50215									AT5G59880	0.73405		AT5G10410	-2.60311
			AT5G52810	1.21531															AT3G25013	-1.04533		AT5G40450	1.03172									AT5G59890	0.742649		AT5G10650	-0.660612
			AT5G53200	-0.976994															AT3G25070	-0.674279		AT5G40500	0.531174									AT5G59920	-0.539055		AT5G10760	-1.41838
			AT5G53486	-2.16218															AT3G25180	-3.08635		AT5G40720	-1.85023									AT5G59960	0.568056		AT5G11110	0.911179
			AT5G53760	-0.510693															AT3G25230	-0.519285		AT5G40760	-0.616408									AT5G60250	2.51279		AT5G11610	-0.798212
			AT5G53902	0.705836															AT3G25480	0.768207		AT5G40780	-2.01798									AT5G60360	0.677528		AT5G11670	-0.56325
			AT5G54130	-0.819664															AT3G25570	-0.768864		AT5G41410	0.696835									AT5G60540	0.666594		AT5G11740	-1.02198
			AT5G54300	-0.666774															AT3G25610	-1.50595		AT5G41460	-1.96943									AT5G60680	0.861008		AT5G11790	-0.786721
			AT5G54380	0.810197															AT3G25690	0.591697		AT5G41900	-0.552553									AT5G60900	-1.19853		AT5G12170	-1.22965
			AT5G54585	-0.832753															AT3G25710	1.1782		AT5G41990	0.595493									AT5G61000	1.05695		AT5G12930	0.826804
			AT5G54610	0.766438															AT3G25717	-1.75516		AT5G42146	-1.51259									AT5G61310	0.641222		AT5G13180	-0.669888
			AT5G54770	-0.721443															AT3G25760	-2.20322		AT5G42150	0.645801									AT5G61420	0.646955		AT5G13200	-1.85241
			AT5G54860	1.12358															AT3G25770	-1.83098		AT5G42370	1.36453									AT5G61455	1.78877		AT5G13210	-1.55374
			AT5G54960	-0.773906															AT3G25780	-2.24291		AT5G42530	-1.80367									AT5G61660	1.18851		AT5G13280	-0.529007
			AT5G55250	-1.79241															AT3G25840	0.821731		AT5G42650	-0.805023									AT5G61790	-0.746099		AT5G13320	-1.51993
			AT5G55450	2.14322															AT3G25870	-1.96388		AT5G42800	-6.46481									AT5G62165	-5.17925		AT5G13460	-1.30375
			AT5G56000	0.542354															AT3G26000	0.504685		AT5G42830	-2.44286									AT5G62170	-1.85071		AT5G13550	-1.32015
			AT5G56350	0.547921															AT3G26090	-0.887152		AT5G43440	0.949239									AT5G62210	3.29991		AT5G13740	-0.592063
			AT5G56460	0.917745															AT3G26210	-1.90438		AT5G43630	0.654504									AT5G62350	-1.30239		AT5G13750	-0.932496
			AT5G56840	-2.75905															AT3G26280	1.04703		AT5G43760	-0.717528									AT5G62430	0.771653		AT5G13930	0.553267
			AT5G56980	0.814831															AT3G26570	0.758631		AT5G43850	0.504936									AT5G62700	-0.563052		AT5G14700	-1.37515
			AT5G57010	2.29819															AT3G26630	0.832366		AT5G43870	0.717916									AT5G62790	0.517494		AT5G15410	-1.09724
			AT5G57015	0.507977															AT3G26700	-1.10342		AT5G43940	-0.609532									AT5G63000	0.861257		AT5G15490	-1.15829
			AT5G57035	0.597609															AT3G26830	-4.59648		AT5G44010	2.03767									AT5G63030	0.718205		AT5G15550	-0.593809
			AT5G57560	2.46887															AT3G26840	-2.33708		AT5G44020	1.03635									AT5G63180	-1.92696		AT5G15650	-0.600384
			AT5G58120	0.581605															AT3G26932	-1.5148		AT5G44050	-1.3341									AT5G63310	0.717518		AT5G15740	-0.798619
			AT5G58160	-1.20341															AT3G26980	-0.594429		AT5G44060	-1.59724									AT5G63370	0.565426		AT5G15860	0.666117
			AT5G58250	0.912395															AT3G27025	2.97675		AT5G44070	-0.86327									AT5G63700	0.673656		AT5G15970	-0.578915
			AT5G58260	-0.638662															AT3G27090	0.640934		AT5G44530	-0.815149									AT5G63710	0.708853		AT5G16190	-1.47533
			AT5G58310	-1.74051															AT3G27250	1.50715		AT5G44568	-1.05821									AT5G64000	-1.81358		AT5G16290	-0.687668
			AT5G58320	-0.881644															AT3G27270	3.53908		AT5G44580	-0.628881									AT5G64260	-0.921661		AT5G16660	0.632551
			AT5G58390	-2.80854															AT3G27690	-1.41638		AT5G44720	-0.604173									AT5G64290	0.826331		AT5G16910	0.660868
			AT5G59130	-1.29301															AT3G27870	1.06459		AT5G45110	0.625447									AT5G64350	0.812048		AT5G17220	-3.23731
			AT5G59220	1.19334															AT3G28220	-1.97428		AT5G45380	-1.62829									AT5G64400	0.672044		AT5G17300	0.98361
			AT5G59320	-3.43204															AT3G28510	-5.50543		AT5G45470	-1.88006									AT5G64410	-1.40114		AT5G17310	0.511725
			AT5G59510	4.01947															AT3G28740	-3.08753		AT5G45480	-1.49194									AT5G64650	-0.920511		AT5G17330	1.67285
			AT5G59660	-1.21849															AT3G28857	-3.93345		AT5G45490	-1.61991									AT5G64840	0.719686		AT5G17490	-3.15741
			AT5G59680	1.05455															AT3G28860	-0.658725		AT5G45500	-0.658537									AT5G65020	-1.15632		AT5G17520	-0.672056
			AT5G59700	-0.622849															AT3G28910	-1.49044		AT5G45510	-0.551798									AT5G65140	0.974141		AT5G17760	-1.04448
			AT5G59780	-0.847841															AT3G28920	-1.46957		AT5G45800	-0.621622									AT5G65220	0.767283		AT5G17850	0.902444
			AT5G59820	2.31123															AT3G28930	-1.64779		AT5G45820	-1.29163									AT5G65440	-0.55488		AT5G17990	-1.1544
			AT5G60020	1.73409															AT3G28940	-1.05039		AT5G45830	2.28158									AT5G65480	0.72034		AT5G18130	-0.745747
			AT5G60280	1.97483															AT3G29030	-0.77353		AT5G45840	1.10524									AT5G65730	-1.30089		AT5G18240	0.905754
			AT5G60660	1.84589															AT3G29100	-1.64568		AT5G45930	0.573751									AT5G65750	-0.622332		AT5G18360	-0.98286
			AT5G60680	1.07346															AT3G29200	0.867241		AT5G45950	-0.639644									AT5G65840	0.511288		AT5G18470	-3.65434
			AT5G60800	1.61634															AT3G29320	-0.547039		AT5G45990	2.06324									AT5G66030	-0.701874		AT5G18490	-0.846684
			AT5G60850	-0.601416															AT3G29575	1.98077		AT5G46250	-0.50958									AT5G66052	0.614698		AT5G18600	-1.11951
			AT5G60890	-0.668132															AT3G29670	-0.828918		AT5G46600	1.37014									AT5G66530	0.628766		AT5G18670	0.851053
			AT5G60900	1.18647															AT3G30180	-1.1069		AT5G47050	1.35984									AT5G66610	-0.90985		AT5G18820	-1.20342
			AT5G60950	1.10676															AT3G30300	0.60744		AT5G47060	-0.868612									AT5G66675	-0.713499		AT5G18860	-1.12498
			AT5G61190	0.662291															AT3G30720	3.18537		AT5G47120	-0.653779									AT5G66910	0.540387		AT5G19230	-1.45498
			AT5G61210	1.01413															AT3G32980	-3.02224		AT5G47560	0.651161									AT5G67030	0.678745		AT5G19240	-0.656578
			AT5G61380	1.21196															AT3G43590	-0.589291		AT5G48480	0.669397									AT5G67070	-0.926906		AT5G19280	0.795516
			AT5G61420	-0.695084															AT3G43670	-0.50234		AT5G48530	-1.55649									AT5G67180	-0.676043		AT5G19290	-0.613769
			AT5G61440	4.44266															AT3G44120	2.61962		AT5G48540	-1.61499									AT5G67200	-1.18737		AT5G19470	-7.21471
			AT5G61480	0.862941															AT3G44310	-0.796642		AT5G48657	-1.9325									AT5G67370	0.6838		AT5G19600	2.90453
			AT5G61590	1.10394															AT3G44400	0.905493		AT5G49100	1.08315									AT5G67390	0.983359		AT5G20190	-0.661159
			AT5G61660	-1.67885															AT3G44450	-0.91237		AT5G49480	1.00134									AT5G67560	0.54113		AT5G20950	-0.733446
			AT5G61790	0.868569															AT3G44480	0.506655		AT5G49610	1.04546									ATCG00040	0.557974		AT5G21930	0.735398
			AT5G61900	1.09378															AT3G44630	0.558543		AT5G49730	0.679192									ATCG00050	1.36901		AT5G22300	1.18443
			AT5G62210	-2.12964															AT3G44690	2.12312		AT5G49760	-0.665989									ATCG00150	0.508401		AT5G22390	0.704029
			AT5G62350	-0.695135															AT3G44720	-1.5832		AT5G49900	1.18489									ATCG00160	0.545785		AT5G22540	-4.4807
			AT5G62570	0.923301															AT3G44735	1.17739		AT5G50130	1.17021									ATCG00170	0.699292		AT5G22580	-1.32138
			AT5G62620	1.02219															AT3G44860	-1.48084		AT5G50200	-1.57287									ATCG00180	0.943422		AT5G22630	-1.73207
			AT5G62680	-0.624224															AT3G44990	-1.10711		AT5G50800	1.34076									ATCG00190	0.729009		AT5G22740	-1.34121
			AT5G62770	1.50568															AT3G45010	-0.779585		AT5G50890	1.26205									ATCG00650	0.667274		AT5G22794	1.16982
			AT5G63320	-0.798882															AT3G45100	-1.05721		AT5G51440	-0.786089									ATCG00860	0.688856		AT5G22860	-0.977312
			AT5G63780	-0.633802															AT3G45140	-2.57039		AT5G51465	-4.17983									ATCG01010	0.633224		AT5G23010	-0.782392
			AT5G63790	1.50546															AT3G45160	-1.75878		AT5G51550	0.771883									ATCG01130	0.52315		AT5G23050	-0.969238
			AT5G63800	-0.523355															AT3G45260	-1.96741		AT5G51560	-1.36531									ATCG01280	0.688856		AT5G23210	0.621717
			AT5G63850	-1.00256															AT3G45290	-1.77645		AT5G51890	-0.832573									ATMG00270	0.678966		AT5G23370	-3.55767
			AT5G64120	1.57646															AT3G45430	-2.60679		AT5G52050	2.71022									ATMG00660	0.798683		AT5G23510	-0.985806
			AT5G64260	1.23437															AT3G45620	-0.677451		AT5G52070	-1.72686									ATMG00690	1.18406		AT5G23580	-0.964271
			AT5G64310	2.33145															AT3G45860	-1.84952		AT5G52310	0.901934									ATMG01060	1.66638		AT5G23660	-0.706738
			AT5G64550	-0.703777															AT3G45980	-1.00597		AT5G52320	-2.87329									ATMG01080	0.955038		AT5G23820	-1.81025
			AT5G64810	2.88976															AT3G46080	-3.77223		AT5G52540	-0.913743									ATMG01090	0.921008		AT5G23850	-1.44647
			AT5G65440	0.510005															AT3G46090	-2.3		AT5G52550	0.549091									ATMG01200	0.589891		AT5G23860	-0.782397
			AT5G65630	0.655745															AT3G46110	-1.46433		AT5G52760	-0.899516												AT5G23870	-1.26238
			AT5G65920	1.65674															AT3G46370	-1.26819		AT5G52780	-0.583358												AT5G23980	-1.20223
			AT5G66040	-0.555865															AT3G46450	0.910619		AT5G52810	-1.71247												AT5G24155	0.675896
			AT5G66052	-0.821864															AT3G46590	0.532177		AT5G52900	-1.01411												AT5G24165	0.828907
			AT5G66210	1.03286															AT3G46780	-0.847544		AT5G53140	0.530839												AT5G24280	1.15042
			AT5G66310	-0.879455															AT3G46900	-2.74382		AT5G53500	0.909269												AT5G24290	-2.69813
			AT5G66400	-0.986817															AT3G46970	-1.1963		AT5G53550	-0.725429												AT5G24314	0.730771
			AT5G66580	2.19426															AT3G47010	-1.50534		AT5G53902	0.965018												AT5G24380	-1.17149
			AT5G66620	0.776468															AT3G47080	1.31715		AT5G53970	0.534703												AT5G24420	-1.35848
			AT5G66675	0.727414															AT3G47290	0.686748		AT5G54060	-4.90313												AT5G24490	0.500704
			AT5G66910	1.2562															AT3G47295	1.23298		AT5G54075	0.800366												AT5G24530	-1.27776
			AT5G67180	-0.766132															AT3G47340	-2.09118		AT5G54170	-0.915121												AT5G24660	-2.02896
			AT5G67300	0.560414															AT3G47350	0.513529		AT5G54200	-0.955081												AT5G24770	-3.63498
			AT5G67390	-0.558331															AT3G47360	1.69297		AT5G54610	-1.30418												AT5G24780	-3.37054
			AT5G67450	1.8202															AT3G47380	-4.69989		AT5G54710	-0.971984												AT5G25280	-0.928849
			ATCG00020	-0.594277															AT3G47470	-0.603134		AT5G54720	-0.902998												AT5G25450	1.21938
																			AT3G47480	-2.09206		AT5G54860	-0.632393												AT5G25610	-0.730719
																			AT3G47490	-0.688829		AT5G55180	-1.43224												AT5G25840	-0.780745
																			AT3G47540	-0.87763		AT5G55450	-2.62032												AT5G25890	1.47121
																			AT3G47550	-0.649792		AT5G55460	-2.45017												AT5G25930	-1.31953
																			AT3G47580	2.23298		AT5G55530	1.01002												AT5G25980	-2.80764
																			AT3G47620	-0.763653		AT5G55620	-0.506001												AT5G26200	1.57508
																			AT3G47800	-1.75792		AT5G55630	0.57485												AT5G26220	-1.92396
																			AT3G47965	1.20879		AT5G55730	-1.67557												AT5G26280	2.01121
																			AT3G48080	-1.20347		AT5G56150	0.56001												AT5G26600	-0.626255
																			AT3G48190	0.638773		AT5G56240	0.513791												AT5G26667	0.518719
																			AT3G48240	1.09338		AT5G56590	-0.900853												AT5G27030	-0.619382
																			AT3G48460	0.577317		AT5G56960	-4.59027												AT5G27060	-2.7004
																			AT3G48590	-0.937681		AT5G57010	-2.6418												AT5G27120	-0.740315
																			AT3G48610	-0.532081		AT5G57035	-0.541712												AT5G27290	0.579912
																			AT3G48740	0.976492		AT5G57110	0.859103												AT5G27420	-2.08815
																			AT3G48770	1.47842		AT5G57220	-3.60733												AT5G27520	-0.933927
																			AT3G49120	-0.50867		AT5G57350	-0.838325												AT5G28237	-1.91009
																			AT3G49260	-1.37265		AT5G57480	-3.18308												AT5G28300	-1.13605
																			AT3G49530	0.56454		AT5G57560	2.10523												AT5G28750	0.565059
																			AT3G49650	-0.718893		AT5G57610	0.51024												AT5G28770	0.809677
																			AT3G49670	-1.15607		AT5G57785	3.86872												AT5G30490	0.756634
																			AT3G49790	0.833339		AT5G57800	1.18036												AT5G33290	-1.08283
																			AT3G49920	-2.2343		AT5G58120	0.52367												AT5G34850	0.70035
																			AT3G50210	-0.993339		AT5G58310	0.885477												AT5G35480	-2.3543
																			AT3G50280	-3.13421		AT5G58350	0.755066												AT5G35490	-2.16844
																			AT3G50380	1.05367		AT5G58950	0.514644												AT5G35670	-1.92013
																			AT3G50470	-1.47884		AT5G59050	0.984623												AT5G35735	-0.946293
																			AT3G50480	-2.09651		AT5G59130	0.701897												AT5G36160	-0.874971
																			AT3G50530	0.580286		AT5G59220	-1.03178												AT5G36220	-1.86858
																			AT3G50560	-1.26211		AT5G59560	0.889365												AT5G36910	1.38517
																			AT3G50700	-1.68521		AT5G59660	-2.25133												AT5G37540	-1.54952
																			AT3G50740	-1.08001		AT5G59670	-1.61353												AT5G38120	-2.84449
																			AT3G50750	-1.93865		AT5G59730	-0.959305												AT5G38130	-4.40542
																			AT3G50770	-2.24657		AT5G59820	-1.05596												AT5G38480	0.650386
																			AT3G50830	0.977002		AT5G60550	0.620251												AT5G39020	-1.02141
																			AT3G50890	-1.76743		AT5G60900	-1.39086												AT5G39080	-0.723554
																			AT3G50940	-3.60019		AT5G60910	1.75885												AT5G39210	0.839286
																			AT3G51000	0.608014		AT5G60970	1.10085												AT5G39410	-0.79744
																			AT3G51080	-0.946553		AT5G61010	0.526076												AT5G39860	0.924482
																			AT3G51130	0.591105		AT5G61455	0.924626												AT5G39990	0.954282
																			AT3G51240	1.03313		AT5G61590	-1.28588												AT5G40160	0.720729
																			AT3G51330	-1.46945		AT5G61820	0.710848												AT5G40390	-0.83523
																			AT3G51430	-0.654339		AT5G62020	-0.65883												AT5G40450	0.540545
																			AT3G51450	-1.43951		AT5G62165	-2.46278												AT5G40500	0.638804
																			AT3G51510	0.538999		AT5G62180	-2.47919												AT5G40700	1.57821
																			AT3G51630	0.581842		AT5G62280	-3.00059												AT5G40720	-1.20341
																			AT3G51660	-3.61193		AT5G62350	-0.77935												AT5G40780	-1.84745
																			AT3G51670	-0.541119		AT5G62410	0.827004												AT5G41120	-1.33067
																			AT3G51730	0.685585		AT5G62570	0.599704												AT5G41410	0.633497
																			AT3G51750	0.841284		AT5G62740	0.552817												AT5G41460	-2.00194
																			AT3G51860	-1.6707		AT5G62910	-0.539652												AT5G42220	0.528303
																			AT3G51895	1.16454		AT5G62960	1.39297												AT5G42530	-1.60504
																			AT3G51910	-1.3994		AT5G63610	-3.12921												AT5G42650	-1.47853
																			AT3G52180	-0.683301		AT5G63710	-0.837979												AT5G42800	-5.58404
																			AT3G52220	0.560562		AT5G63810	1.1566												AT5G42860	-2.70612
																			AT3G52340	0.981632		AT5G64240	-0.57298												AT5G43630	0.530992
																			AT3G52430	-1.94175		AT5G64310	1.19918												AT5G43745	-0.803375
																			AT3G52800	1.39734		AT5G64510	-0.624376												AT5G43920	0.736993
																			AT3G52870	-1.20399		AT5G64570	1.4224												AT5G43940	-0.730074
																			AT3G52920	1.23483		AT5G64810	-5.74287												AT5G43950	-0.755392
																			AT3G52950	0.542941		AT5G64850	0.864542												AT5G44010	1.26913
																			AT3G53260	0.80996		AT5G65020	-0.522681												AT5G44020	1.23274
																			AT3G53400	1.02537		AT5G65470	0.764171												AT5G44050	-2.07114
																			AT3G53460	0.640408		AT5G65480	-0.517685												AT5G44060	-1.39949
																			AT3G53540	-0.700085		AT5G65490	-0.686487												AT5G44070	-0.636748
																			AT3G53650	3.39639		AT5G65683	-0.62959												AT5G44420	-7.67538
																			AT3G53800	0.548707		AT5G66040	-1.50583												AT5G44430	-4.92262
																			AT3G53960	0.633147		AT5G66052	-0.810299												AT5G44530	-1.19346
																			AT3G53980	-2.71188		AT5G66080	2.17995												AT5G44580	-0.597213
																			AT3G54030	0.755167		AT5G66310	-1.36453												AT5G44720	-0.747021
																			AT3G54500	0.772773		AT5G66420	-1.09166												AT5G45040	0.940659
																			AT3G54600	-0.537881		AT5G66580	-1.47393												AT5G45100	0.754308
																			AT3G54660	0.658362		AT5G66590	-0.918979												AT5G45110	0.536172
																			AT3G54680	1.32802		AT5G66610	-1.02639												AT5G45250	-0.527428
																			AT3G54790	-0.621392		AT5G66730	0.529292												AT5G45340	-2.37854
																			AT3G54830	2.48853		AT5G66740	1.18377												AT5G45350	-0.545242
																			AT3G54890	-0.751071		AT5G66770	1.5128												AT5G45380	-1.45928
																			AT3G54910	1.16712		AT5G66950	0.559428												AT5G45470	-1.42403
																			AT3G54960	-0.981586		AT5G67070	-2.25516												AT5G45472	0.539472
																			AT3G55120	0.923053		AT5G67160	-1.70683												AT5G45480	-1.27214
																			AT3G55130	-1.0107		AT5G67210	-3.21399												AT5G45490	-1.09216
																			AT3G55240	0.709425		AT5G67350	-1.23035												AT5G45680	0.669907
																			AT3G55290	-1.55057		AT5G67420	-0.58212												AT5G45820	-0.690877
																			AT3G55360	1.29316		AT5G67440	0.693147												AT5G45830	1.92975
																			AT3G55580	0.606707		AT5G67450	-2.24215												AT5G45930	0.842816
																			AT3G55610	0.666903		ATMG00690	0.942967												AT5G45990	2.53948
																			AT3G55646	1.56325		ATMG01080	1.43721												AT5G46240	0.562552
																			AT3G56080	1.29803		ATMG01190	-0.569066												AT5G46250	-0.508269
																			AT3G56200	-1.92915															AT5G46330	-1.36795
																			AT3G56260	1.29901															AT5G46830	-2.42285
																			AT3G56270	1.18014															AT5G47050	1.08043
																			AT3G56290	1.28678															AT5G47220	-1.19822
																			AT3G56320	0.759136															AT5G47240	-0.817407
																			AT3G56705	1.50023															AT5G47250	-0.925694
																			AT3G56825	1.0149															AT5G47540	0.605611
																			AT3G56860	0.540553															AT5G47610	-1.39964
																			AT3G56880	1.18249															AT5G47910	-0.717276
																			AT3G57010	2.20124															AT5G48380	-0.502102
																			AT3G57060	0.978105															AT5G48412	-0.735724
																			AT3G57062	0.638164															AT5G48480	0.688441
																			AT3G57240	-5.28643															AT5G48540	-1.59605
																			AT3G57260	-4.47162															AT5G48850	-3.4974
																			AT3G57280	-0.778678															AT5G48880	-1.19266
																			AT3G57300	0.587316															AT5G49100	0.913376
																			AT3G57330	-0.504546															AT5G49360	0.725455
																			AT3G57420	-0.70147															AT5G49450	1.03085
																			AT3G57470	0.555925															AT5G49665	0.737927
																			AT3G57520	1.73806															AT5G49910	0.822945
																			AT3G57530	0.608174															AT5G49990	0.71201
																			AT3G57540	1.58408															AT5G50160	-0.719924
																			AT3G57600	-4.32219															AT5G50670	-1.278
																			AT3G57760	1.60621															AT5G50915	0.897288
																			AT3G57765	1.61493															AT5G50950	-0.605285
																			AT3G57800	-0.695374															AT5G51100	0.774997
																			AT3G57880	-0.538259															AT5G51390	1.50721
																			AT3G58070	1.02869															AT5G51440	1.26104
																			AT3G58120	-5.15604															AT5G51550	0.532513
																			AT3G58170	0.545549															AT5G51720	0.974455
																			AT3G58620	-1.05707															AT5G51850	1.26425
																			AT3G58780	-0.584263															AT5G52030	0.615186
																			AT3G59010	-2.27069															AT5G52320	-3.13686
																			AT3G59050	0.946004															AT5G52410	-0.758555
																			AT3G59140	0.836927															AT5G52470	-0.640702
																			AT3G59210	0.993868															AT5G52570	-1.03889
																			AT3G59320	1.19802															AT5G52810	-1.21347
																			AT3G59710	-2.19465															AT5G52882	-1.42684
																			AT3G59940	-0.862914															AT5G52960	0.606009
																			AT3G60110	-2.54028															AT5G53420	-1.05568
																			AT3G60130	-0.958613															AT5G53486	-1.97881
																			AT3G60260	-1.03764															AT5G53490	0.666252
																			AT3G60320	-0.774722															AT5G53500	0.564478
																			AT3G60390	-1.79435															AT5G54060	-4.44267
																			AT3G60415	-2.18117															AT5G54130	0.878307
																			AT3G60450	-1.15867															AT5G54250	-0.621814
																			AT3G60540	-1.93845															AT5G54500	-0.537124
																			AT3G60740	-0.723765															AT5G54600	0.710081
																			AT3G61150	-0.98436															AT5G54630	0.500599
																			AT3G61220	0.875661															AT5G54810	-0.607998
																			AT3G61280	-1.01735															AT5G54960	-0.931145
																			AT3G61420	0.653473															AT5G55120	-0.94608
																			AT3G61430	0.634931															AT5G55220	0.654664
																			AT3G61820	-0.954556															AT5G55450	-1.45879
																			AT3G61890	2.23918															AT5G55620	-1.13996
																			AT3G62000	-0.885882															AT5G55730	-0.913504
																			AT3G62020	-2.03649															AT5G55970	0.852678
																			AT3G62190	0.526981															AT5G56010	0.764741
																			AT3G62260	0.954228															AT5G56040	0.594983
																			AT3G62410	0.729434															AT5G56100	0.991105
																			AT3G62420	0.688515															AT5G56210	0.643431
																			AT3G62460	1.23295															AT5G56490	-3.9095
																			AT3G62590	1.79611															AT5G56600	0.894541
																			AT3G62600	-0.948681															AT5G56760	-0.881783
																			AT3G62630	-1.35218															AT5G56870	1.285
																			AT3G62700	1.07346															AT5G57035	-0.676687
																			AT3G63010	-2.36326															AT5G57180	-0.592478
																			AT3G63150	-0.526067															AT5G57270	0.518742
																			AT3G63310	-0.557155															AT5G57350	-0.768261
																			AT3G63380	-6.0634															AT5G57560	1.91682
																			AT3G63440	-0.670281															AT5G57785	3.08456
																			AT3G63520	0.616936															AT5G57800	0.762866
																			AT3G63530	1.34352															AT5G57970	-1.32545
																			AT3G66652	0.932426															AT5G58120	1.00999
																			AT4G00040	0.915339															AT5G58130	-0.562447
																			AT4G00360	0.74228															AT5G58240	0.692645
																			AT4G00370	0.586453															AT5G58310	1.6718
																			AT4G00400	0.855068															AT5G58350	0.562018
																			AT4G00520	0.700445															AT5G58620	-1.34649
																			AT4G00670	-2.29651															AT5G58980	0.507709
																			AT4G00700	-2.35729															AT5G59220	-1.10838
																			AT4G00730	-0.578008															AT5G59660	-1.71623
																			AT4G00750	0.708656															AT5G59730	-1.4316
																			AT4G00880	-0.709658															AT5G59770	0.62147
																			AT4G00970	-1.05143															AT5G59920	-0.912771
																			AT4G01080	-1.57978															AT5G60200	1.46773
																			AT4G01100	0.513803															AT5G60250	2.29055
																			AT4G01120	0.801642															AT5G60300	-0.891305
																			AT4G01280	0.540019															AT5G60860	-0.835378
																			AT4G01330	-1.21071															AT5G60890	-0.82935
																			AT4G01390	-3.544															AT5G60900	-0.820612
																			AT4G01440	-2.76957															AT5G60910	2.00521
																			AT4G01460	-1.33477															AT5G60970	0.921809
																			AT4G01480	-1.50398															AT5G61010	0.597333
																			AT4G01593	0.658639															AT5G61460	0.716496
																			AT4G01700	-1.43162															AT5G61590	-0.895694
																			AT4G01750	-2.84252															AT5G61780	-0.567588
																			AT4G01870	-0.90664															AT5G61810	-0.986698
																			AT4G01910	1.80504															AT5G61960	-0.506537
																			AT4G01950	0.793216															AT5G62000	-0.540814
																			AT4G02020	0.524006															AT5G62020	-1.12749
																			AT4G02130	0.622285															AT5G62165	-3.48228
																			AT4G02280	1.01354															AT5G62220	-1.12532
																			AT4G02330	-1.02857															AT5G62350	-1.52107
																			AT4G02380	-1.01548															AT5G62360	-3.00989
																			AT4G02440	-0.700327															AT5G62390	-0.515343
																			AT4G02520	-2.41623															AT5G62410	1.24265
																			AT4G02660	1.53133															AT5G62630	1.08107
																			AT4G02715	0.706563															AT5G63190	0.567097
																			AT4G02760	1.77379															AT5G63610	-3.08526
																			AT4G02770	-1.28054															AT5G63800	-0.512593
																			AT4G02850	-2.01073															AT5G63810	0.857329
																			AT4G02890	0.974898															AT5G63970	-1.01609
																			AT4G03000	0.566463															AT5G64120	-1.29856
																			AT4G03110	-0.772528															AT5G64240	-0.896991
																			AT4G03200	0.503626															AT5G64260	-1.35075
																			AT4G03210	-1.33925															AT5G64420	-0.54142
																			AT4G03390	-1.19774															AT5G64550	-0.667852
																			AT4G03400	-1.7344															AT5G64570	1.6112
																			AT4G03420	-1.13555															AT5G64572	-2.93692
																			AT4G03450	-1.3563															AT5G64740	-0.581358
																			AT4G03550	-0.504373															AT5G64780	1.08749
																			AT4G03820	1.23897															AT5G65220	0.720804
																			AT4G04223	1.57589															AT5G65280	-2.15363
																			AT4G04490	-2.10765															AT5G65360	0.74218
																			AT4G04500	-4.94291															AT5G65430	0.553377
																			AT4G04510	-5.18106															AT5G65460	0.536805
																			AT4G04540	-2.93778															AT5G65630	-0.572568
																			AT4G04570	-1.70772															AT5G66040	-1.46295
																			AT4G04610	-1.10263															AT5G66052	-0.750682
																			AT4G05020	0.801426															AT5G66080	1.52741
																			AT4G05070	-1.02467															AT5G66420	-0.885581
																			AT4G05100	3.86547															AT5G66470	0.512501
																			AT4G05110	1.68806															AT5G66530	0.782839
																			AT4G05180	-0.825978															AT5G66590	-0.767133
																			AT4G05631	-0.641088															AT5G66610	-0.769807
																			AT4G06810	0.726974															AT5G66650	-1.85956
																			AT4G07950	-1.97515															AT5G66790	-1.51125
																			AT4G08170	-0.761811															AT5G67070	-1.82622
																			AT4G08290	0.9157															AT5G67150	-0.601949
																			AT4G08300	2.1171															AT5G67160	-2.50539
																			AT4G08470	-0.608396															AT5G67180	-0.765747
																			AT4G08570	2.22342															AT5G67210	-2.3923
																			AT4G08850	-0.692523															AT5G67260	0.947061
																			AT4G08870	-1.86855															AT5G67300	-1.44163
																			AT4G08930	0.708145															AT5G67390	1.01945
																			AT4G08940	1.08842															AT5G67480	-1.40587
																			AT4G08950	-1.69689															ATCG00040	0.620807
																			AT4G08980	0.579642															ATCG00160	0.545322
																			AT4G09040	0.604258															ATCG00170	0.577384
																			AT4G09150	-1.02317															ATCG00180	0.585975
																			AT4G09500	2.27602															ATCG00650	0.5942
																			AT4G09560	-0.978245															ATCG00770	0.518329
																			AT4G09650	-0.512647															ATCG00780	0.507165
																			AT4G10390	-2.21735															ATCG01130	0.900717
																			AT4G10500	-5.01711															ATMG00270	0.541363
																			AT4G10770	-0.54188															ATMG00280	0.686603
																			AT4G10960	0.79152															ATMG00690	1.35602
																			AT4G11000	-1.0941															ATMG00830	0.583641
																			AT4G11100	-0.649722															ATMG01090	1.2928
																			AT4G11175	0.644954
																			AT4G11220	-0.65697
																			AT4G11280	0.904246
																			AT4G11330	0.892325
																			AT4G11350	1.11769
																			AT4G11570	0.600296
																			AT4G11600	0.798336
																			AT4G11630	-0.75442
																			AT4G11660	-0.749951
																			AT4G11800	0.545508
																			AT4G11830	0.532917
																			AT4G11850	-1.37571
																			AT4G11890	-2.72189
																			AT4G12000	1.24933
																			AT4G12030	-0.748577
																			AT4G12490	-2.70256
																			AT4G12600	0.587631
																			AT4G12610	0.683699
																			AT4G12700	1.44202
																			AT4G12720	-0.751406
																			AT4G12730	-1.35476
																			AT4G12880	-0.525283
																			AT4G12910	0.852927
																			AT4G13150	0.573692
																			AT4G13410	-2.64883
																			AT4G13495	-1.05302
																			AT4G13510	-1.12332
																			AT4G13530	0.780586
																			AT4G13575	-1.97911
																			AT4G13577	-3.68282
																			AT4G13770	-0.69472
																			AT4G13800	0.640906
																			AT4G13820	2.31356
																			AT4G14150	2.85546
																			AT4G14270	-1.10265
																			AT4G14310	1.29094
																			AT4G14400	-1.28085
																			AT4G14550	1.81679
																			AT4G14560	-1.55243
																			AT4G14680	-0.975301
																			AT4G14690	1.74148
																			AT4G14720	-1.0726
																			AT4G14746	1.78249
																			AT4G14750	-1.60936
																			AT4G15010	-0.87072
																			AT4G15080	0.831477
																			AT4G15210	-2.18899
																			AT4G15410	-0.53484
																			AT4G15440	-1.96572
																			AT4G15490	1.389
																			AT4G15520	-1.03522
																			AT4G15540	0.690274
																			AT4G15760	-2.01897
																			AT4G15810	1.05687
																			AT4G15920	0.515734
																			AT4G16260	-3.93049
																			AT4G16370	0.981511
																			AT4G16442	0.978371
																			AT4G16490	0.755225
																			AT4G16680	3.01568
																			AT4G16710	-0.755142
																			AT4G16745	-1.83251
																			AT4G16760	0.505214
																			AT4G16765	0.824723
																			AT4G16780	-2.31808
																			AT4G17030	-2.39731
																			AT4G17330	0.792677
																			AT4G17460	-1.44069
																			AT4G17470	-3.92113
																			AT4G17530	0.864174
																			AT4G17550	2.13912
																			AT4G17650	0.951712
																			AT4G17770	0.954002
																			AT4G17810	-1.55887
																			AT4G17880	-0.910655
																			AT4G17890	-0.790574
																			AT4G17900	-0.913842
																			AT4G18130	0.556493
																			AT4G18140	0.592175
																			AT4G18210	1.65403
																			AT4G18220	1.95228
																			AT4G18250	-3.46829
																			AT4G18253	-1.55543
																			AT4G18300	0.789708
																			AT4G18390	1.25769
																			AT4G18440	-2.36061
																			AT4G18490	1.10622
																			AT4G18570	-0.838616
																			AT4G18700	0.750807
																			AT4G18780	-0.993898
																			AT4G18810	0.621076
																			AT4G18880	-0.594281
																			AT4G18910	1.39377
																			AT4G18930	-0.81687
																			AT4G19120	-1.15494
																			AT4G19200	-0.583547
																			AT4G19390	0.923404
																			AT4G19410	0.579217
																			AT4G19420	-1.17812
																			AT4G19450	0.614601
																			AT4G19500	0.863827
																			AT4G19510	0.832159
																			AT4G19520	1.04779
																			AT4G19660	-0.637432
																			AT4G19700	-1.73988
																			AT4G19830	-1.52905
																			AT4G19960	0.646113
																			AT4G20070	0.558757
																			AT4G20170	0.663498
																			AT4G20320	-1.888
																			AT4G20780	-1.72113
																			AT4G20830	-0.886128
																			AT4G20880	0.762126
																			AT4G20940	-1.0852
																			AT4G21060	1.08359
																			AT4G21120	-4.62992
																			AT4G21215	-0.834518
																			AT4G21323	-0.842337
																			AT4G21326	0.899772
																			AT4G21380	-0.620414
																			AT4G21440	2.49864
																			AT4G21470	0.631588
																			AT4G21650	-0.856887
																			AT4G21670	0.746662
																			AT4G21760	1.17537
																			AT4G21800	0.769032
																			AT4G21840	-6.42032
																			AT4G21850	-4.1123
																			AT4G21930	1.65708
																			AT4G21940	1.30583
																			AT4G21990	-1.30073
																			AT4G22010	-1.4123
																			AT4G22130	-1.14193
																			AT4G22220	0.517569
																			AT4G22240	0.626312
																			AT4G22290	-0.89022
																			AT4G22305	-1.21233
																			AT4G22360	-0.805742
																			AT4G22530	-1.86627
																			AT4G22540	-0.761589
																			AT4G22560	-2.21533
																			AT4G22590	2.854
																			AT4G22670	-0.714929
																			AT4G22690	-1.03994
																			AT4G22755	-1.67145
																			AT4G22760	-2.78395
																			AT4G22780	-1.02549
																			AT4G22820	0.87051
																			AT4G22880	-2.59821
																			AT4G22920	0.860083
																			AT4G22950	2.72603
																			AT4G23010	-0.922903
																			AT4G23050	1.55375
																			AT4G23060	-2.2834
																			AT4G23130	-2.20282
																			AT4G23140	-2.47879
																			AT4G23150	-3.11562
																			AT4G23170	-0.660372
																			AT4G23180	-0.642082
																			AT4G23210	-2.57424
																			AT4G23250	-0.532308
																			AT4G23270	-0.790576
																			AT4G23310	-4.70033
																			AT4G23600	-1.24659
																			AT4G23630	1.08963
																			AT4G23670	-0.809061
																			AT4G23680	3.48661
																			AT4G23700	-5.29263
																			AT4G23730	0.667642
																			AT4G23790	-1.23047
																			AT4G23880	1.55803
																			AT4G23885	-0.852972
																			AT4G23940	0.589591
																			AT4G23990	0.824544
																			AT4G24010	-1.33522
																			AT4G24190	-1.04263
																			AT4G24230	1.04048
																			AT4G24350	-1.95462
																			AT4G24415	-1.28421
																			AT4G24510	1.38134
																			AT4G24540	-1.17688
																			AT4G24750	0.613231
																			AT4G24800	-0.694091
																			AT4G24805	-1.24232
																			AT4G24840	-0.621362
																			AT4G24930	0.658427
																			AT4G24960	0.944588
																			AT4G25100	-1.85358
																			AT4G25300	0.952513
																			AT4G25470	2.04635
																			AT4G25480	3.31091
																			AT4G25620	1.03264
																			AT4G25670	0.865105
																			AT4G25700	0.587453
																			AT4G25850	2.76953
																			AT4G25900	-0.540547
																			AT4G25940	-0.8445
																			AT4G25960	0.803823
																			AT4G25990	2.38761
																			AT4G26080	1.73039
																			AT4G26090	1.16207
																			AT4G26140	-1.06743
																			AT4G26450	0.779874
																			AT4G26550	-1.23207
																			AT4G26850	0.557009
																			AT4G27020	0.767032
																			AT4G27030	1.20456
																			AT4G27290	2.65501
																			AT4G27410	1.56884
																			AT4G27440	-2.74601
																			AT4G27450	-1.38919
																			AT4G27520	1.06405
																			AT4G27657	1.77425
																			AT4G27760	-0.75916
																			AT4G27840	0.907334
																			AT4G27870	-0.564234
																			AT4G27940	0.816958
																			AT4G28010	-1.43623
																			AT4G28250	-0.822025
																			AT4G28400	-0.544294
																			AT4G28710	-0.527706
																			AT4G28740	0.943109
																			AT4G28750	-0.580878
																			AT4G28860	-0.504815
																			AT4G29110	1.17071
																			AT4G29310	-2.58268
																			AT4G29330	-1.00423
																			AT4G29340	-4.18499
																			AT4G29360	-1.28338
																			AT4G29520	-1.46047
																			AT4G29700	-1.58719
																			AT4G29740	-1.91242
																			AT4G29940	-0.831763
																			AT4G30110	-0.852294
																			AT4G30260	-0.51685
																			AT4G30270	-1.12381
																			AT4G30470	1.67611
																			AT4G30490	0.580786
																			AT4G30560	-1.48737
																			AT4G30650	-1.33013
																			AT4G30960	0.833736
																			AT4G30990	0.55924
																			AT4G31115	0.75401
																			AT4G31351	1.13909
																			AT4G31408	0.768042
																			AT4G31500	-0.877155
[truncated: 735 more rows]

## Sheet: COLD
CONTROL													CS3													CS72
	med9 CON			med16 CON			med18 CON			cdke1 CON				med9 CS3			med16 CS3			med18 CS3			cdke1 CS3				med9 CS72			med16 CS72			med18 CS72			cdke1 CS72
AT1G02660	1.71625		AT1G01070	-2.05338		AT1G01100	0.814154		AT1G01070	-1.38859			AT1G02400	-1.03208		AT1G01030	-1.84302		AT1G01060	0.715607		AT1G01010	-1.26784			AT1G01520	0.629497		AT1G01120	0.70094		AT1G01010	0.845111		AT1G01300	-0.844422
AT1G09940	0.735319		AT1G01390	-0.639851		AT1G01140	-0.725659		AT1G01240	-0.775774			AT1G06620	-1.95567		AT1G01070	-1.78334		AT1G01070	0.792591		AT1G01070	-1.71125			AT1G01560	1.24021		AT1G01390	0.622696		AT1G01120	1.00546		AT1G01390	-0.971256
AT1G10095	-0.733833		AT1G01420	-0.969384		AT1G01390	-0.659672		AT1G01340	-0.918938			AT1G09970	-0.686941		AT1G01120	0.721574		AT1G01120	0.77214		AT1G01140	-0.752408			AT1G01620	-0.877147		AT1G01420	-0.828657		AT1G01200	-3.2533		AT1G01420	-1.15455
AT1G11960	0.939318		AT1G01470	-1.75224		AT1G01420	-0.921522		AT1G01420	-1.11884			AT1G73080	-0.6508		AT1G01140	-1.43673		AT1G01140	-0.983402		AT1G01340	-1.22566			AT1G02730	-0.999702		AT1G01470	-1.99454		AT1G01240	-1.03144		AT1G01600	-2.81607
AT1G12610	3.98495		AT1G01560	2.27224		AT1G01470	-1.56598		AT1G01490	-0.627897			AT1G75450	-2.35812		AT1G01360	-0.748858		AT1G01420	-0.682611		AT1G01420	-1.42123			AT1G02930	0.569616		AT1G01580	-2.21883		AT1G01250	0.979046		AT1G01620	-1.07944
AT1G16130	1.74841		AT1G01580	-2.45713		AT1G01520	0.675097		AT1G01680	-3.26653			AT1G75945	6.50481		AT1G01370	1.89894		AT1G01430	0.762948		AT1G01470	-0.672291			AT1G06430	0.634294		AT1G01600	-2.26429		AT1G01300	-0.865625		AT1G02205	2.55475
AT1G17420	1.24729		AT1G01680	2.16727		AT1G01560	-1.47826		AT1G02180	-1.40271			AT2G27690	-0.977062		AT1G01420	-1.79313		AT1G01470	-1.95271		AT1G01490	-0.507847			AT1G09750	-1.47326		AT1G02310	-3.37333		AT1G01420	-0.612107		AT1G02340	-1.72607
AT1G18740	1.04747		AT1G01740	-0.852486		AT1G01620	0.771697		AT1G02205	1.94617			AT3G06070	-1.03417		AT1G01470	-2.31857		AT1G01500	-0.532405		AT1G01520	1.00344			AT1G12240	-0.550239		AT1G02340	-2.52802		AT1G01470	-0.839257		AT1G02460	-1.04187
AT1G19380	1.45274		AT1G02220	1.06066		AT1G01720	0.952668		AT1G02300	-1.01238			AT4G29700	-1.24595		AT1G01520	0.73243		AT1G01520	1.02148		AT1G01560	-3.67277			AT1G17170	0.911281		AT1G02460	-3.60307		AT1G01490	0.631579		AT1G02820	0.820472
AT1G21400	-0.513133		AT1G02335	2.3482		AT1G02205	1.28682		AT1G02390	-1.26678			AT4G37560	1.35882		AT1G01580	-2.14096		AT1G01560	-2.62967		AT1G01650	-0.608952			AT1G20620	-0.656718		AT1G02500	-0.56658		AT1G01600	-1.92799		AT1G03360	0.720423
AT1G29690	0.945199		AT1G02360	2.03511		AT1G02230	-2.50965		AT1G02450	-3.71214			AT4G37770	-2.17824		AT1G01650	-0.709289		AT1G01620	1.0592		AT1G01680	-3.95517			AT1G21110	2.22394		AT1G02820	-1.40416		AT1G01620	-1.05665		AT1G03400	-0.935001
AT1G32920	1.4463		AT1G02450	2.24857		AT1G02270	-0.668611		AT1G02920	-2.08859			AT5G01810	0.580812		AT1G01720	-1.12985		AT1G01650	-0.715697		AT1G01720	-1.64502			AT1G21120	2.11101		AT1G03820	-1.25626		AT1G01720	1.5648		AT1G03530	0.651373
AT1G33260	-0.511178		AT1G02460	-3.07626		AT1G02390	0.764104		AT1G03020	-5.8493			AT5G15800	-6.86163		AT1G01900	0.696322		AT1G01830	0.573084		AT1G02170	-0.572137			AT1G23080	-1.03281		AT1G04180	-4.73262		AT1G01730	0.635074		AT1G03600	-0.713777
AT1G57990	1.79401		AT1G02470	3.01702		AT1G02450	-2.41421		AT1G03080	-0.503519			AT5G39990	1.62945		AT1G02270	-1.37969		AT1G01940	-1.19006		AT1G02205	3.19925			AT1G23205	-3.31424		AT1G04240	-0.925636		AT1G02090	0.517191		AT1G03940	-1.58898
AT1G66090	1.11409		AT1G02660	1.09852		AT1G02460	-1.09926		AT1G03130	-0.568218			AT5G44020	0.508391		AT1G02335	1.5776		AT1G02010	0.780225		AT1G02230	-3.69197			AT1G24020	-1.23157		AT1G04570	-1.63142		AT1G02205	1.69699		AT1G04160	-0.623445
AT1G71697	0.71796		AT1G02860	-0.894773		AT1G02816	0.839433		AT1G03400	-0.521355			AT5G52410	-0.725167		AT1G02340	-1.48403		AT1G02120	-0.570329		AT1G02270	-0.712727			AT1G24580	0.769328		AT1G05170	-0.943229		AT1G02220	1.76689		AT1G04180	-2.80966
AT1G75945	6.18113		AT1G03020	-3.56768		AT1G02840	0.564569		AT1G03410	-0.736209			ATMG00830	0.567268		AT1G02400	-2.73157		AT1G02205	2.66759		AT1G02340	-1.76534			AT1G26920	-0.796768		AT1G05320	0.611392		AT1G02230	2.37188		AT1G04240	-0.658797
AT1G76600	1.58761		AT1G03080	-0.595497		AT1G03020	-1.5091		AT1G03590	0.76749						AT1G02460	-3.19544		AT1G02230	-2.39031		AT1G02360	-2.71973			AT1G27730	0.777837		AT1G05630	-0.684343		AT1G02300	-0.801517		AT1G04250	0.562547
AT2G05250	5.08067		AT1G03210	1.00975		AT1G03090	0.525507		AT1G04220	-0.878722						AT1G02660	-1.87111		AT1G02270	-1.21714		AT1G02390	-1.54723			AT1G32870	0.633008		AT1G05680	4.79838		AT1G02310	-4.21864		AT1G04570	-1.03369
AT2G07696	0.518731		AT1G03220	1.1174		AT1G03130	-0.740809		AT1G04530	-0.597922						AT1G02820	-0.810983		AT1G02310	-1.84076		AT1G02400	-3.37136			AT1G49000	1.93661		AT1G06760	-0.692934		AT1G02340	-1.63151		AT1G04860	0.619991
AT2G20670	0.535139		AT1G03230	1.82537		AT1G03520	0.651787		AT1G04770	-0.721588						AT1G02860	-1.42952		AT1G02460	-1.09819		AT1G02450	-5.48141			AT1G49975	-0.73201		AT1G07820	-0.609439		AT1G02390	1.09528		AT1G05000	1.25672
AT2G25460	2.70873		AT1G03290	0.539501		AT1G03590	0.602318		AT1G04980	-0.93479						AT1G03020	-3.84902		AT1G02660	-1.11264		AT1G02460	-0.982746			AT1G50250	0.502229		AT1G08570	-0.820559		AT1G02640	-1.05954		AT1G05200	-0.57885
AT2G25900	0.600124		AT1G03370	0.744511		AT1G03905	1.59945		AT1G05000	1.80198						AT1G03080	-0.557832		AT1G02816	0.892156		AT1G02660	-1.21385			AT1G51850	2.06311		AT1G08830	0.546134		AT1G02680	0.931058		AT1G05630	-0.951299
AT2G27080	2.00008		AT1G03400	0.55021		AT1G04220	1.18191		AT1G05010	0.712013						AT1G03130	-0.591401		AT1G02820	0.539522		AT1G02850	-1.84145			AT1G52000	-1.72506		AT1G08880	-0.541644		AT1G02730	-1.36184		AT1G05805	-0.632531
AT2G30766	-1.23179		AT1G03850	1.93497		AT1G04240	-0.511661		AT1G05120	0.580426						AT1G03400	0.591316		AT1G02930	-2.517		AT1G02920	-3.26244			AT1G52040	-1.33884		AT1G08890	-2.05428		AT1G02820	1.8464		AT1G05913	2.123
AT2G31230	-0.509823		AT1G04220	-1.01459		AT1G04250	0.590168		AT1G05300	1.63277						AT1G03457	1.5629		AT1G03020	-1.63433		AT1G02930	-2.95781			AT1G52190	-1.64712		AT1G08920	-0.683443		AT1G02850	1.32235		AT1G06720	0.525123
AT2G32530	-0.520112		AT1G04240	-0.537003		AT1G04790	-0.694064		AT1G05560	-1.04854						AT1G03870	0.912959		AT1G03130	-0.553831		AT1G03020	-3.85699			AT1G52400	-1.90812		AT1G09200	-0.79516		AT1G02870	0.772373		AT1G07030	0.714954
AT2G37940	0.680742		AT1G04570	-1.69025		AT1G04820	0.820404		AT1G05630	-0.744807						AT1G04240	-0.914502		AT1G03220	-0.849073		AT1G03210	-0.97912			AT1G52410	-1.51149		AT1G09350	-4.60745		AT1G02920	-2.47956		AT1G07150	1.1066
AT2G41430	0.617078		AT1G04600	1.26944		AT1G04870	0.647938		AT1G06000	-0.73616						AT1G04400	-0.793538		AT1G03370	-0.727348		AT1G03220	-1.65601			AT1G53480	-3.53551		AT1G10370	-0.544212		AT1G02930	-2.122		AT1G07160	3.19003
AT3G10720	0.734152		AT1G04870	0.601959		AT1G05360	0.59102		AT1G06080	2.5697						AT1G04430	-0.531074		AT1G03687	-0.951433		AT1G03230	-1.34688			AT1G54570	0.572724		AT1G10410	-0.675169		AT1G02960	-0.906416		AT1G07280	-0.793862
AT3G16860	1.90913		AT1G04980	1.63272		AT1G05570	-0.912867		AT1G06180	1.65071						AT1G04570	-2.12876		AT1G03730	-1.44775		AT1G03370	-0.888903			AT1G55080	-1.71113		AT1G10760	-0.958111		AT1G03000	-0.544049		AT1G07590	1.26573
AT3G18290	-0.570361		AT1G05010	1.20062		AT1G05630	-0.618711		AT1G06360	1.97467						AT1G05000	1.78584		AT1G03740	-0.953054		AT1G03740	-0.958959			AT1G60190	1.04445		AT1G11070	5.28381		AT1G03040	0.637412		AT1G07610	2.54366
AT3G18710	0.670309		AT1G05630	1.01201		AT1G05680	3.50645		AT1G06640	-0.596818						AT1G05010	0.699216		AT1G04040	-0.573065		AT1G03870	1.26215			AT1G63250	0.506975		AT1G11210	-0.8308		AT1G03055	0.819606		AT1G07640	-0.706003
AT3G22231	-0.589909		AT1G05880	3.05683		AT1G06180	2.14397		AT1G06830	-1.04853						AT1G05170	-0.755591		AT1G04180	-5.61891		AT1G04280	-1.122			AT1G64380	0.945824		AT1G11580	-0.655482		AT1G03060	-0.633311		AT1G08650	0.645764
AT3G28340	1.73977		AT1G06000	-0.649822		AT1G06510	-0.788503		AT1G07180	-0.667576						AT1G05300	-1.40656		AT1G04220	2.39357		AT1G04570	-1.36925			AT1G64900	0.62002		AT1G12240	0.577977		AT1G03130	-2.30851		AT1G08757	-2.92244
AT3G30720	-1.71245		AT1G06090	5.2445		AT1G06900	0.531659		AT1G07300	-1.34824						AT1G05560	1.06964		AT1G04250	0.785593		AT1G04600	-2.01309			AT1G65790	0.802609		AT1G12520	0.504384		AT1G03180	1.33311		AT1G08890	-0.649067
AT3G44970	-1.03627		AT1G06530	0.54822		AT1G06950	0.607004		AT1G07620	-0.76707						AT1G05630	0.62074		AT1G04280	-1.35498		AT1G04770	-0.98716			AT1G67750	-2.16253		AT1G13360	-1.17794		AT1G03210	-0.798297		AT1G09350	-1.48955
AT3G45730	1.24398		AT1G06550	-0.913555		AT1G07200	0.638058		AT1G08050	-1.61998						AT1G05870	0.863288		AT1G04350	0.730916		AT1G04980	-1.22441			AT1G67900	-0.734323		AT1G13470	-1.82236		AT1G03230	-1.42341		AT1G09390	-1.81657
AT3G45970	1.68437		AT1G06770	0.699949		AT1G07280	-0.671491		AT1G08230	-1.04318						AT1G06180	2.52437		AT1G04400	-0.508776		AT1G05100	-2.83545			AT1G68050	0.559019		AT1G14250	2.06378		AT1G03360	0.971341		AT1G09415	-1.59355
AT3G48520	2.38598		AT1G06830	-1.23244		AT1G07620	-1.0227		AT1G08260	0.733726						AT1G06360	1.56861		AT1G04570	-1.00989		AT1G05340	-1.99583			AT1G70260	-2.63522		AT1G14580	0.5811		AT1G03410	0.71775		AT1G09750	-2.06237
AT3G49530	0.897084		AT1G07000	1.47374		AT1G07640	0.535649		AT1G08450	-0.980531						AT1G06640	-0.787142		AT1G04790	-0.728813		AT1G05562	0.689628			AT1G71850	0.632501		AT1G15125	-3.59227		AT1G03530	0.971042		AT1G09780	0.734382
AT3G54020	1.22463		AT1G07280	-0.651592		AT1G07890	-0.737683		AT1G08465	0.760589						AT1G06780	-0.979455		AT1G04820	0.506694		AT1G05630	-0.771663			AT1G72680	0.679825		AT1G16410	-1.2009		AT1G03600	-0.773477		AT1G10682	-1.74377
AT3G57450	1.22129		AT1G07300	-2.4081		AT1G08130	0.627803		AT1G08830	0.830919						AT1G06830	-1.06484		AT1G05010	-0.659216		AT1G05805	-0.697775			AT1G72770	0.562282		AT1G16850	-3.45793		AT1G03630	-0.776034		AT1G10760	-0.532855
AT4G01950	1.02131		AT1G07350	-0.584795		AT1G08260	0.711744		AT1G09040	1.00161						AT1G06980	1.02411		AT1G05140	0.654416		AT1G06000	-0.966052			AT1G73390	0.512853		AT1G17170	1.59106		AT1G03687	-0.72594		AT1G11070	4.50218
AT4G02930	0.612714		AT1G07400	1.57401		AT1G08380	-0.676052		AT1G09070	1.00677						AT1G07090	-1.33085		AT1G05385	0.784378		AT1G06002	-0.702259			AT1G74810	0.950976		AT1G17230	-0.888427		AT1G03740	-0.50138		AT1G11170	1.31458
AT4G17615	1.08425		AT1G07430	-1.30624		AT1G08450	-1.03978		AT1G09200	0.844617						AT1G07137	-1.06806		AT1G05460	0.753629		AT1G06080	2.28941			AT1G75945	4.99873		AT1G17380	1.39678		AT1G03760	0.65846		AT1G11330	-1.246
AT4G33920	0.954816		AT1G07440	-0.955369		AT1G08570	0.932837		AT1G09250	1.14509						AT1G07200	-1.11183		AT1G05490	2.23162		AT1G06620	-2.60511			AT1G77120	0.963412		AT1G17420	0.959534		AT1G03820	-1.95418		AT1G11350	-0.849314
AT4G36030	1.37976		AT1G07590	-0.7661		AT1G08610	0.977934		AT1G09340	-0.524138						AT1G07280	-0.732831		AT1G05562	1.0287		AT1G06640	-0.86948			AT2G03760	1.28962		AT1G18590	-0.611841		AT1G03870	-2.21136		AT1G11700	-1.11459
AT4G37560	1.03493		AT1G07610	-1.98821		AT1G08830	1.03321		AT1G09440	-0.725875						AT1G07440	-0.516104		AT1G05570	-1.0744		AT1G06800	-1.20158			AT2G04040	1.94113		AT1G18710	0.897954		AT1G03905	0.82222		AT1G11860	-0.664705
AT5G08610	0.828828		AT1G07620	0.919463		AT1G08980	0.646964		AT1G09560	-0.716762						AT1G07610	-2.123		AT1G05870	0.707315		AT1G06830	-1.15421			AT2G07815	0.525896		AT1G18880	-2.11242		AT1G03910	0.557152		AT1G11960	0.748498
AT5G21940	1.17649		AT1G07650	0.515512		AT1G09080	-2.0809		AT1G09570	0.557367						AT1G07650	0.526775		AT1G06000	-0.583093		AT1G07000	-1.74787			AT2G15960	-1.6908		AT1G19050	-0.812885		AT1G03940	-1.19091		AT1G12200	-1.58012
AT5G22690	0.872982		AT1G08450	1.04917		AT1G09210	-0.503601		AT1G09932	-1.57442						AT1G08090	-2.97248		AT1G06002	-1.07138		AT1G07050	-0.668837			AT2G17500	0.645474		AT1G19200	1.8025		AT1G03970	0.658277		AT1G12280	-0.679919
AT5G24160	-0.844838		AT1G08550	-0.746589		AT1G09310	0.5097		AT1G09970	-0.699848						AT1G08500	-1.87323		AT1G06150	0.568557		AT1G07090	-0.902446			AT2G18300	-0.580013		AT1G19570	-1.05881		AT1G04040	-1.63592		AT1G12570	-5.84453
AT5G24590	0.865434		AT1G08800	-0.564015		AT1G09530	-0.648971		AT1G10095	-0.852109						AT1G08550	-0.766211		AT1G06180	2.6997		AT1G07135	-2.04604			AT2G18690	1.15826		AT1G19960	-1.57343		AT1G04160	-1.36361		AT1G12820	-0.578012
AT5G39320	0.783802		AT1G08830	0.892765		AT1G09780	0.577104		AT1G10370	-0.877385						AT1G08570	-1.71577		AT1G06270	1.28895		AT1G07137	-1.21744			AT2G20570	-0.501702		AT1G20160	-3.29685		AT1G04180	-5.27104		AT1G13110	-1.2852
AT5G39990	0.951818		AT1G08930	0.661017		AT1G09932	-1.54553		AT1G10410	1.06061						AT1G08800	-1.09621		AT1G06510	-0.825108		AT1G07150	-1.18176			AT2G27060	-0.725747		AT1G20440	-1.49352		AT1G04183	-0.848068		AT1G13360	-1.28178
AT5G40480	0.574399		AT1G09070	0.886241		AT1G10050	-0.814211		AT1G10657	-0.857897						AT1G08830	0.623741		AT1G06590	0.796677		AT1G07200	-0.880376			AT2G28950	-0.729914		AT1G20450	-1.64693		AT1G04190	0.602973		AT1G13470	-2.94287
AT5G45750	0.963467		AT1G09080	2.28923		AT1G10090	-0.707393		AT1G10682	-1.51683						AT1G08880	-0.518742		AT1G06760	0.640942		AT1G07240	-0.803294			AT2G29460	1.84526		AT1G20840	-0.529083		AT1G04220	1.32889		AT1G14250	-1.27105
AT5G48850	-1.06557		AT1G09240	-2.49213		AT1G10150	0.707794		AT1G10850	0.530788						AT1G08890	-2.73115		AT1G07000	-1.25182		AT1G07280	-0.9579			AT2G30140	0.633222		AT1G21130	-1.06205		AT1G04240	-1.24349		AT1G14280	-1.12037
AT5G53450	-0.640163		AT1G09250	0.967997		AT1G10270	0.789066		AT1G11070	4.1442						AT1G08920	-1.13563		AT1G07090	-0.876578		AT1G07430	-1.08446			AT2G30500	-0.886319		AT1G21210	-2.30457		AT1G04250	1.19986		AT1G14300	0.589403
AT5G62520	2.25924		AT1G09350	-4.49372		AT1G10522	0.869019		AT1G11080	4.64768						AT1G09070	-0.625923		AT1G07135	-2.05369		AT1G07620	-0.910913			AT2G32990	-1.453		AT1G21270	-0.610878		AT1G04280	-1.83321		AT1G14330	0.808754
AT5G66210	0.973336		AT1G09500	-2.0059		AT1G10657	-0.661306		AT1G11170	2.00465						AT1G09240	-1.77098		AT1G07137	-3.01976		AT1G07790	0.721279			AT2G37710	0.613699		AT1G21460	-1.39578		AT1G04350	1.22674		AT1G14790	-0.863294
ATMG00830	0.734853		AT1G09940	0.571034		AT1G10682	1.22723		AT1G11210	1.36084						AT1G09350	-3.17894		AT1G07280	-0.789297		AT1G08050	-2.28376			AT2G37770	0.824133		AT1G21790	-1.31941		AT1G04410	0.629709		AT1G14880	-3.50233
			AT1G10020	0.956069		AT1G10740	0.548489		AT1G11280	0.566786						AT1G09940	-0.922112		AT1G07450	1.40424		AT1G08090	-5.14533			AT2G37970	0.624871		AT1G23800	-1.25904		AT1G04430	-0.5131		AT1G14920	-0.887055
			AT1G10090	-0.620269		AT1G10900	-0.561179		AT1G11330	-1.13962						AT1G09950	-4.007		AT1G07590	0.683895		AT1G08450	-1.55253			AT2G38120	-0.559608		AT1G24400	-1.42518		AT1G04570	-0.833179		AT1G15000	-1.9639
			AT1G10370	-0.697385		AT1G10910	0.596565		AT1G11350	-0.520958						AT1G09970	-0.774921		AT1G07620	-0.787635		AT1G08500	-1.99304			AT2G39210	0.640507		AT1G24575	-1.36353		AT1G04650	0.788201		AT1G15125	-3.79091
			AT1G10522	0.914781		AT1G11310	-0.547686		AT1G11530	0.700366						AT1G10090	-1.24018		AT1G07720	0.538118		AT1G08600	0.507789			AT2G40140	0.532312		AT1G26770	1.19793		AT1G04680	-1.49227		AT1G15260	-1.34001
			AT1G10657	-0.865956		AT1G11330	-0.676494		AT1G11700	-1.12003						AT1G10095	-0.970069		AT1G07790	1.28721		AT1G08650	-0.824665			AT2G40750	0.828436		AT1G26920	-0.843938		AT1G04730	0.558947		AT1G15410	-0.659674
			AT1G10760	-0.823365		AT1G11700	-0.851589		AT1G11720	-0.580405						AT1G10410	-1.12857		AT1G07890	-0.543008		AT1G08920	-1.06466			AT2G40820	-1.43779		AT1G27030	-1.24781		AT1G04790	-0.646172		AT1G16400	-1.26318
			AT1G10900	-0.628512		AT1G12000	0.579094		AT1G11960	1.98499						AT1G10560	-1.38788		AT1G08090	-3.36374		AT1G08930	-0.879055			AT2G41100	0.585383		AT1G27200	-1.52431		AT1G04810	0.610709		AT1G16500	-0.855664
			AT1G11070	4.09686		AT1G12010	1.55398		AT1G12200	-1.20311						AT1G10657	1.19833		AT1G08130	0.587186		AT1G09080	-2.32523			AT2G41820	-0.984807		AT1G27910	-0.710525		AT1G04860	0.522396		AT1G16635	1.41051
			AT1G11190	1.47887		AT1G12110	-0.54769		AT1G12220	-0.723102						AT1G10760	-0.689947		AT1G08380	-0.626659		AT1G09240	-1.02887			AT2G43970	0.533498		AT1G29050	-1.34499		AT1G04870	0.845203		AT1G16850	0.832317
			AT1G11310	0.984001		AT1G12140	-0.546533		AT1G12520	0.959097						AT1G10850	0.585412		AT1G08450	-1.41683		AT1G09350	-0.873065			AT2G46430	0.542853		AT1G29390	-1.19205		AT1G04980	-0.611469		AT1G17600	-0.857056
			AT1G11330	1.12243		AT1G12240	-0.556227		AT1G12780	0.841005						AT1G10900	-0.73414		AT1G08650	1.09261		AT1G09390	-0.811421			AT2G47500	-0.727312		AT1G29395	-4.21942		AT1G05010	-0.970839		AT1G17690	0.573803
			AT1G11580	-0.722726		AT1G12310	0.615532		AT1G13080	-1.13653						AT1G10970	-1.28471		AT1G08857	1.07831		AT1G09932	-2.71685			AT3G01290	0.683178		AT1G29418	1.02207		AT1G05055	0.642031		AT1G17990	-1.80051
			AT1G11670	1.23867		AT1G12520	0.911958		AT1G13090	-0.586563						AT1G11070	3.31042		AT1G08890	-1.11338		AT1G09940	-1.40222			AT3G01470	-0.623578		AT1G29670	-0.568529		AT1G05100	2.32518		AT1G18000	-0.858776
			AT1G11720	-0.66737		AT1G12570	1.89219		AT1G13110	-0.782977						AT1G11090	-1.05005		AT1G08920	-1.00481		AT1G09950	-0.844814			AT3G01800	0.600951		AT1G30250	-2.41402		AT1G05140	0.739519		AT1G18330	-0.646233
			AT1G12260	2.54108		AT1G13080	-0.708123		AT1G13250	-0.822714						AT1G11210	-1.01988		AT1G08930	-1.35259		AT1G09970	-2.05419			AT3G09830	0.62211		AT1G30360	-0.874094		AT1G05170	0.951747		AT1G18570	-2.04736
			AT1G12290	1.13679		AT1G13100	0.728213		AT1G13340	-1.48939						AT1G11220	-2.21704		AT1G08940	-2.14954		AT1G10090	-0.692892			AT3G11410	0.746801		AT1G30900	-0.938478		AT1G05490	2.58835		AT1G18810	0.822271
			AT1G12420	0.874925		AT1G13210	-1.09408		AT1G13350	0.612821						AT1G11320	0.938377		AT1G09070	-0.730117		AT1G10095	-1.06306			AT3G11820	0.775796		AT1G31550	-0.841187		AT1G05570	-0.595276		AT1G18910	-0.951618
			AT1G12440	0.607663		AT1G13270	0.619095		AT1G13360	-1.13176						AT1G11390	-0.519641		AT1G09080	-2.88609		AT1G10340	-3.73658			AT3G14395	1.98203		AT1G31850	-0.728948		AT1G05590	-0.830271		AT1G19640	1.4068
			AT1G12480	-1.42212		AT1G13350	1.16793		AT1G13470	-3.46545						AT1G11580	-1.092		AT1G09310	0.83137		AT1G10560	-2.41693			AT3G15210	0.66755		AT1G32540	-0.732326		AT1G05600	0.827194		AT1G19960	-1.47726
			AT1G12520	0.702581		AT1G13360	-2.1199		AT1G13750	-0.956916						AT1G11720	-0.560982		AT1G09350	-0.548827		AT1G10585	-3.12774			AT3G15356	1.09559		AT1G32640	0.942086		AT1G05620	-1.21503		AT1G20160	-1.34455
			AT1G12610	2.52655		AT1G13470	-2.77431		AT1G14440	1.94831						AT1G11960	-1.71006		AT1G09500	1.89139		AT1G10682	-1.14479			AT3G15500	2.23676		AT1G32780	-1.67542		AT1G05630	-1.11442		AT1G20450	0.536247
			AT1G13210	0.792186		AT1G13650	0.576295		AT1G14580	1.12632						AT1G12460	0.844739		AT1G09780	0.63417		AT1G10870	0.553712			AT3G15590	0.516234		AT1G32920	2.26466		AT1G05690	-0.747733		AT1G20470	1.57191
			AT1G13260	1.05446		AT1G13750	-1.17891		AT1G14790	-0.891836						AT1G12520	1.00836		AT1G09932	-1.45864		AT1G11050	-0.634907			AT3G16340	-0.749551		AT1G33230	-1.31111		AT1G05710	1.00143		AT1G20620	-1.46206
			AT1G13360	-1.51621		AT1G13880	-0.658537		AT1G14880	-2.71841						AT1G12610	-2.07391		AT1G09940	-1.28227		AT1G11070	4.09992			AT3G16400	-0.957389		AT1G33260	0.936234		AT1G05730	1.66121		AT1G20840	-0.503273
			AT1G13750	0.799234		AT1G13940	-0.69433		AT1G14920	0.582952						AT1G12672	-4.96824		AT1G09950	-1.81206		AT1G11080	4.23184			AT3G16470	-1.169		AT1G34750	-0.753889		AT1G05767	-0.788713		AT1G21130	-0.959588
			AT1G14170	0.99722		AT1G13990	-1.11477		AT1G15000	-1.08906						AT1G13245	0.991927		AT1G09970	-1.25289		AT1G11170	0.960824			AT3G16530	1.31212		AT1G40390	8.26645		AT1G05870	0.552042		AT1G21250	-2.02317
			AT1G14360	1.16349		AT1G14170	0.9536		AT1G15260	-1.18238						AT1G13360	-0.512537		AT1G10040	-1.30523		AT1G11210	-1.16207			AT3G18080	-1.00312		AT1G41830	-0.671877		AT1G06000	0.566581		AT1G21270	-1.91815
			AT1G14580	1.00972		AT1G14250	-4.22221		AT1G15310	2.42119						AT1G13560	-0.692667		AT1G10060	0.594298		AT1G11220	-2.17605			AT3G19010	0.548959		AT1G43160	-3.19916		AT1G06180	1.05637		AT1G21520	1.26752
			AT1G14740	0.510499		AT1G14640	1.8247		AT1G15410	-0.568495						AT1G13740	-0.973459		AT1G10090	-0.728336		AT1G11260	-0.908454			AT3G20820	-0.601044		AT1G43650	-2.85094		AT1G06220	0.565611		AT1G22190	1.11998
			AT1G15002	0.969656		AT1G14880	-3.14045		AT1G15960	-0.906439						AT1G13860	-0.625055		AT1G10095	-1.31918		AT1G11310	-0.707204			AT3G22060	1.13955		AT1G43890	-0.54435		AT1G06360	-3.49417		AT1G22250	-1.11224
			AT1G15175	0.981455		AT1G15310	2.53239		AT1G16080	-0.528393						AT1G13930	-0.817538		AT1G10340	-1.55563		AT1G11330	-1.71647			AT3G22370	0.986331		AT1G44800	-1.64867		AT1G06380	0.748352		AT1G22500	1.96632
			AT1G15260	-0.705725		AT1G15800	1.54797		AT1G16260	-0.523848						AT1G14250	1.50816		AT1G10410	-0.502891		AT1G11350	-0.505099			AT3G22790	-1.08218		AT1G45191	-1.42087		AT1G06430	1.01074		AT1G22710	-0.905495
			AT1G15340	-0.628648		AT1G15950	0.585925		AT1G16410	-0.612391						AT1G14280	0.912891		AT1G10570	0.539267		AT1G12200	-1.65894			AT3G22840	0.575589		AT1G45201	-1.86915		AT1G06510	-1.13413		AT1G23080	-0.955816
			AT1G15410	-1.20677		AT1G15970	0.50884		AT1G16635	1.27898						AT1G14460	0.644034		AT1G10600	-0.73256		AT1G12220	-0.899669			AT3G25500	-0.673461		AT1G46480	-2.47771		AT1G06720	0.504373		AT1G23130	-1.37332
			AT1G15430	0.80052		AT1G16090	1.10233		AT1G16670	-0.66465						AT1G14530	-1.51701		AT1G10657	0.826959		AT1G12240	-0.580443			AT3G26210	0.769919		AT1G46768	-1.27795		AT1G06830	1.73241		AT1G23330	0.686934
			AT1G15550	-1.356		AT1G16350	0.784964		AT1G16730	-0.517102						AT1G14690	-0.563739		AT1G10682	1.24478		AT1G12420	-0.57309			AT3G26830	2.11273		AT1G47710	-0.840512		AT1G06850	-2.16045		AT1G24100	-0.612508
			AT1G15790	0.980394		AT1G16670	-0.645624		AT1G17250	-3.00104						AT1G14820	0.584141		AT1G10700	-0.927776		AT1G12520	0.839087			AT3G28040	-0.719256		AT1G48030	0.536608		AT1G06980	-0.832387		AT1G24147	-2.5395
			AT1G15960	-1.31813		AT1G16800	0.651465		AT1G17600	-0.760986						AT1G14920	1.01449		AT1G10760	-0.658196		AT1G12610	-3.32556			AT3G28220	-1.62377		AT1G48100	-2.13715		AT1G07000	-1.00705		AT1G24280	0.873545
			AT1G16110	1.0995		AT1G17100	-0.612105		AT1G17610	-1.36859						AT1G15010	-2.88563		AT1G10865	-0.874722		AT1G12880	-1.09326			AT3G28290	-0.976576		AT1G48300	-0.687551		AT1G07137	-2.03746		AT1G24580	1.10856
			AT1G16130	2.68277		AT1G17250	-2.37445		AT1G17745	-0.668408						AT1G15340	-0.646097		AT1G10920	0.676634		AT1G12990	-0.629798			AT3G28300	-0.976576		AT1G49240	-0.567818		AT1G07200	0.840647		AT1G24880	-0.68622
			AT1G16410	-1.70359		AT1G17260	1.61465		AT1G17870	-1.19175						AT1G15410	-0.732074		AT1G11210	-1.23023		AT1G13110	-0.992047			AT3G28930	0.639642		AT1G49500	-1.56154		AT1G07280	-0.691405		AT1G24881	0.601067
			AT1G16420	1.69746		AT1G17430	-1.80326		AT1G17940	0.664027						AT1G15910	0.530668		AT1G11310	-0.773289		AT1G13210	-1.91904			AT3G45140	-0.89238		AT1G50260	0.782265		AT1G07370	0.885839		AT1G25250	1.42895
			AT1G16670	0.914804		AT1G17830	-1.00053		AT1G18265	1.35187						AT1G15960	-1.80064		AT1G11410	0.659042		AT1G13250	-0.964897			AT3G48240	1.12721		AT1G51090	-1.94348		AT1G07390	0.577841		AT1G25550	0.800962
			AT1G16730	-0.597684		AT1G18150	-0.540391		AT1G18330	-0.54889						AT1G16370	-2.3794		AT1G11580	-1.17607		AT1G13260	-0.771236			AT3G49240	0.533749		AT1G51270	-1.7935		AT1G07410	-1.8745		AT1G26770	1.87628
			AT1G16850	-1.30515		AT1G18330	-0.850256		AT1G18400	1.06113						AT1G16410	-1.75444		AT1G11670	-1.29792		AT1G13340	-1.95428			AT3G49320	0.602958		AT1G52000	0.913855		AT1G07440	-1.0162		AT1G26790	0.952977
			AT1G16960	-0.821958		AT1G18710	0.812187		AT1G18570	-0.921454						AT1G16500	1.09212		AT1G11960	-1.22958		AT1G13360	-1.49005			AT3G49670	-0.547439		AT1G52040	0.867977		AT1G07490	-3.93998		AT1G26920	-1.14028
			AT1G17230	-1.04244		AT1G18800	0.622593		AT1G18710	1.20683						AT1G16515	2.12593		AT1G12090	-0.681524		AT1G13400	0.69786			AT3G50480	0.727579		AT1G52290	-0.504224		AT1G07590	2.02102		AT1G27020	-2.41049
			AT1G17420	1.01354		AT1G18830	4.51888		AT1G19000	-0.532576						AT1G16730	-0.712421		AT1G12140	-0.615783		AT1G13470	-4.60353			AT3G50750	-0.982347		AT1G52400	1.03369		AT1G07610	3.47373		AT1G27200	-0.682514
			AT1G17600	0.599901		AT1G18990	4.14209		AT1G19110	-0.539227						AT1G16840	-2.03036		AT1G12240	-0.883726		AT1G13750	-1.14226			AT3G56400	0.715806		AT1G52410	0.85921		AT1G07750	-0.511239		AT1G28010	0.874012
			AT1G17620	0.80828		AT1G19570	-0.935255		AT1G19250	-4.97305						AT1G16850	-3.38881		AT1G12244	0.812919		AT1G13930	-0.703461			AT3G58120	-2.14343		AT1G52770	-0.889959		AT1G07790	0.682589		AT1G28600	0.658997
			AT1G17840	-0.512497		AT1G19640	-1.00759		AT1G19370	1.38409						AT1G16860	-0.997794		AT1G12250	0.572588		AT1G14370	-1.1195			AT3G59820	0.506554		AT1G53035	-1.33298		AT1G07830	-0.618144		AT1G28670	-0.783066
			AT1G17870	-1.37896		AT1G19670	-0.891277		AT1G19670	-1.20951						AT1G17060	1.94462		AT1G12460	0.8877		AT1G14440	1.26163			AT3G63110	0.779943		AT1G53160	-2.01273		AT1G07840	0.622698		AT1G29390	-0.576756
			AT1G17890	0.606956		AT1G19960	-0.857477		AT1G19960	-1.94133						AT1G17147	2.07503		AT1G12570	1.44167		AT1G14520	0.767799			AT4G02380	1.43863		AT1G53480	-3.11406		AT1G07960	0.615359		AT1G29395	-1.27594
			AT1G18200	1.80747		AT1G19970	0.834352		AT1G20070	0.62776						AT1G17230	-0.809367		AT1G12710	-0.714966		AT1G14580	0.604783			AT4G03450	0.995731		AT1G53580	-0.869558		AT1G08130	0.528924		AT1G29418	1.25399
			AT1G18330	-0.749313		AT1G20160	-1.25741		AT1G20160	-1.39712						AT1G17420	-1.62134		AT1G12920	-0.580818		AT1G14660	0.817413			AT4G04020	0.538095		AT1G53590	-0.878822		AT1G08380	-0.844152		AT1G29600	-1.44267
			AT1G18590	-0.790027		AT1G20190	0.60346		AT1G20380	1.1452						AT1G17870	-0.983026		AT1G12990	-0.525304		AT1G14690	-0.627274			AT4G04180	0.767126		AT1G53870	0.621046		AT1G08410	0.554659		AT1G29720	-1.40297
			AT1G18740	0.731749		AT1G20340	-0.717398		AT1G20440	1.33337						AT1G17920	1.4571		AT1G13000	-0.596212		AT1G14790	-1.02021			AT4G13410	-2.73361		AT1G54217	-1.56215		AT1G08450	-1.45792		AT1G30270	0.568288
			AT1G18800	0.610589		AT1G20450	-0.556676		AT1G20470	1.00234						AT1G18210	-0.795135		AT1G13210	-1.33036		AT1G14870	-2.72915			AT4G13510	0.662613		AT1G54730	0.688192		AT1G08610	0.817725		AT1G30320	0.774943
			AT1G18830	3.09672		AT1G20510	-0.794007		AT1G20630	0.643816						AT1G18330	0.622303		AT1G13260	-0.624984		AT1G14880	-5.76703			AT4G14365	0.780451		AT1G55320	-0.678157		AT1G08630	1.75932		AT1G30410	-0.750571
			AT1G18880	-1.32411		AT1G20620	-1.29078		AT1G21050	0.864758						AT1G18460	-0.977809		AT1G13350	0.94458		AT1G14920	0.690738			AT4G14690	0.806248		AT1G55450	-0.546376		AT1G08650	2.51676		AT1G30420	-0.944287
			AT1G18890	0.644244		AT1G20670	-0.525215		AT1G21120	-2.7426						AT1G18810	1.27047		AT1G13360	-3.23219		AT1G15010	-3.56297			AT4G15490	0.866535		AT1G55690	-0.805274		AT1G08700	0.722601		AT1G30510	1.25299
			AT1G19020	1.53712		AT1G20816	-0.865887		AT1G21130	-0.612566						AT1G18880	-1.42008		AT1G13390	-1.07612		AT1G15125	-5.2454			AT4G18422	0.768556		AT1G55910	-0.733868		AT1G08730	1.01692		AT1G31330	-0.751262
			AT1G19180	1.0027		AT1G20840	0.649621		AT1G21240	-2.29806						AT1G19200	1.38946		AT1G13470	-1.90708		AT1G15520	-5.58918			AT4G18670	-1.21088		AT1G56120	-1.20678		AT1G08857	1.39856		AT1G31490	-3.58875
			AT1G19270	0.684094		AT1G20870	0.900599		AT1G21250	-2.92993						AT1G19380	-1.20811		AT1G13560	-0.519625		AT1G15580	-1.4102			AT4G20830	0.923611		AT1G58180	0.800029		AT1G08890	-0.5146		AT1G31580	-1.47725
			AT1G19570	-1.01736		AT1G21060	0.783977		AT1G21270	-1.11759						AT1G19400	-0.891019		AT1G13650	1.28428		AT1G15740	-0.743183			AT4G21380	0.684552		AT1G58225	-1.5393		AT1G08920	-0.527781		AT1G31835	0.933803
			AT1G19640	-0.820817		AT1G21130	-0.706719		AT1G21400	-0.526012						AT1G19570	-1.40766		AT1G13750	-0.864699		AT1G15790	-1.54127			AT4G21650	-1.73094		AT1G58270	-1.36924		AT1G08930	-0.720683		AT1G32060	-0.637718
			AT1G20070	-2.2397		AT1G21250	-1.88694		AT1G21670	-0.528205						AT1G19670	-1.14622		AT1G13990	-1.05851		AT1G15890	-1.24953			AT4G23190	1.06767		AT1G60140	-1.03817		AT1G09100	1.03591		AT1G32740	-1.86834
			AT1G20160	-4.44895		AT1G21270	-1.43965		AT1G21920	-0.860988						AT1G19770	-0.849017		AT1G14000	-0.505042		AT1G15960	-1.19504			AT4G23270	0.607611		AT1G60890	-0.751112		AT1G09190	1.06691		AT1G32920	2.49286
			AT1G20350	2.10412		AT1G21670	0.747885		AT1G22160	-0.535427						AT1G20030	-0.978062		AT1G14250	-3.79015		AT1G16110	-1.86351			AT4G23810	0.783201		AT1G61800	1.21284		AT1G09210	-0.81332		AT1G33170	-1.01176
			AT1G20450	-1.03205		AT1G21690	0.605276		AT1G22190	1.03179						AT1G20070	-0.975028		AT1G14280	0.816097		AT1G16130	-1.08576			AT4G25100	0.958994		AT1G61890	0.815066		AT1G09240	0.65223		AT1G33230	-0.639763
			AT1G20470	-1.60428		AT1G21750	-0.753295		AT1G22230	2.58347						AT1G20160	-5.55153		AT1G14370	-0.745028		AT1G16260	-0.692233			AT4G25470	0.745012		AT1G62290	2.09751		AT1G09270	-0.607287		AT1G33470	-0.68527
			AT1G20620	-1.29448		AT1G21770	0.513049		AT1G22530	1.05723						AT1G20440	-1.20098		AT1G14530	-1.19971		AT1G16370	-2.46643			AT4G25480	0.898211		AT1G62560	-1.2941		AT1G09300	0.753526		AT1G33720	-0.853988
			AT1G20640	-0.567393		AT1G22070	-0.939565		AT1G22650	-1.40414						AT1G20450	-1.12884		AT1G14740	-0.916253		AT1G16400	-1.7026			AT4G25620	-0.782303		AT1G62570	-2.39091		AT1G09310	1.05307		AT1G34550	0.521724
			AT1G20780	0.815374		AT1G22370	0.958128		AT1G22690	-0.554288						AT1G20510	-1.02812		AT1G14780	-2.38521		AT1G16420	-4.02551			AT4G26600	0.610739		AT1G62790	-1.01677		AT1G09350	-2.12048		AT1G35290	-4.47069
			AT1G20850	1.85755		AT1G22530	0.928156		AT1G22710	-0.660965						AT1G20620	-1.09175		AT1G14820	0.886935		AT1G16670	-1.13605			AT4G27410	0.837603		AT1G64890	-1.60376		AT1G09490	0.652603		AT1G35350	-0.853409
			AT1G21240	1.85483		AT1G22650	-0.797829		AT1G22770	0.668039						AT1G20780	0.56817		AT1G15100	-0.961023		AT1G16840	-0.617776			AT4G28250	-1.3401		AT1G65490	-1.37414		AT1G09500	2.98342		AT1G35580	-0.631579
			AT1G21250	1.02812		AT1G22770	0.652961		AT1G23130	-1.36257						AT1G20850	1.66615		AT1G15180	0.528589		AT1G16860	-0.509016			AT4G30020	-0.743191		AT1G65790	-1.09073		AT1G09570	-0.770014		AT1G35710	-1.91379
			AT1G21270	0.606762		AT1G23020	1.31602		AT1G23310	-0.727462						AT1G21000	-1.10738		AT1G15220	-1.59353		AT1G17100	0.736804			AT4G30710	-0.813084		AT1G65960	-0.872373		AT1G09630	-0.544767		AT1G42540	0.561886
			AT1G21460	-1.63678		AT1G23390	1.28852		AT1G23340	1.79345						AT1G21100	-2.56733		AT1G15260	1.06941		AT1G17250	-2.55969			AT4G31820	-0.772251		AT1G66760	1.03253		AT1G09750	-2.50498		AT1G43650	-1.43631
			AT1G21520	2.63977		AT1G23860	0.654621		AT1G23410	2.44291						AT1G21110	-1.99288		AT1G15820	-0.567994		AT1G17340	-0.64236			AT4G34530	-1.47781		AT1G66830	-2.8019		AT1G09780	1.06378		AT1G44446	-0.50336
			AT1G21590	-0.549855		AT1G23870	1.54721		AT1G23550	0.938692						AT1G21130	-0.994561		AT1G15950	0.627384		AT1G17380	-1.89685			AT4G34900	-1.47396		AT1G67260	-6.327		AT1G09800	0.96061		AT1G47960	-0.934542
			AT1G21910	1.78977		AT1G23890	1.22259		AT1G24020	-1.85075						AT1G21270	0.878456		AT1G16350	0.544364		AT1G17420	-2.84889			AT4G36580	0.517641		AT1G67360	-1.05485		AT1G09815	0.686711		AT1G48540	-0.523959
			AT1G22160	-1.24999		AT1G24020	-1.3515		AT1G24070	-1.49873						AT1G21440	-0.802373		AT1G16370	-2.1608		AT1G17600	-1.07963			AT4G37370	1.51266		AT1G67850	-1.54475		AT1G09910	-0.763086		AT1G48600	0.61112
			AT1G22190	0.98673		AT1G24070	-1.41715		AT1G24100	-0.73688						AT1G21460	-1.28615		AT1G16400	-1.76482		AT1G17745	-0.767822			AT4G37560	0.978367		AT1G67860	-1.48402		AT1G10050	-1.20812		AT1G48920	0.646874
			AT1G22280	0.825338		AT1G24100	-0.574851		AT1G24140	-1.37845						AT1G21680	-0.579043		AT1G16420	-1.98755		AT1G17920	1.17855			AT4G38550	0.639541		AT1G67865	-1.42047		AT1G10070	-5.47318		AT1G49240	-0.583073
			AT1G22400	2.26863		AT1G24147	-1.14981		AT1G24147	-1.59367						AT1G21790	-2.46893		AT1G16460	0.524974		AT1G17990	-1.66317			AT4G38860	-1.11733		AT1G67870	-1.38251		AT1G10150	1.10841		AT1G49520	1.0541
			AT1G22540	-1.28389		AT1G24580	0.944301		AT1G25220	-0.560907						AT1G21910	1.57283		AT1G16840	-1.43229		AT1G18200	-1.62278			AT4G39400	-0.546617		AT1G67900	-0.67946		AT1G10200	-0.568037		AT1G49750	-1.5263
			AT1G22840	0.688135		AT1G24880	0.781726		AT1G25250	1.59687						AT1G21980	0.549865		AT1G16850	-0.75066		AT1G18210	-1.11013			AT4G39510	-1.93734		AT1G68585	-1.20301		AT1G10270	0.504008		AT1G49920	2.70144
			AT1G22890	1.62571		AT1G25141	1.17048		AT1G25440	-0.699833						AT1G22250	0.71179		AT1G16900	0.520786		AT1G18300	-1.48636			AT5G01540	0.853396		AT1G68600	-1.7948		AT1G10280	0.667586		AT1G51270	-1.82138
			AT1G23030	0.708719		AT1G26580	0.764295		AT1G26770	1.70525						AT1G22530	0.820924		AT1G17250	-2.01384		AT1G18390	-1.14919			AT5G02760	-1.57991		AT1G69530	0.708163		AT1G10360	-1.36094		AT1G51680	-0.765989
			AT1G23390	0.89667		AT1G26770	1.18757		AT1G26920	-0.74245						AT1G22570	-0.659816		AT1G17290	-0.603579		AT1G18460	-0.600051			AT5G03210	1.47377		AT1G69760	-0.659791		AT1G10370	0.760086		AT1G51805	-0.641957
			AT1G23460	1.34691		AT1G26790	1.32282		AT1G26945	0.865332						AT1G22710	-0.589726		AT1G17340	-0.774544		AT1G18570	-2.78645			AT5G04340	0.95688		AT1G69840	1.02683		AT1G10470	0.520512		AT1G52290	-0.694471
			AT1G23710	0.967821		AT1G27030	-0.67615		AT1G27020	-1.97333						AT1G23030	1.08933		AT1G17380	-1.9885		AT1G18740	-0.564308			AT5G06930	-4.09945		AT1G70260	-2.71324		AT1G10522	0.66827		AT1G52770	-1.03043
			AT1G23840	1.19002		AT1G27290	0.650777		AT1G27030	0.698718						AT1G23090	-0.818357		AT1G17420	-1.78901		AT1G18870	-1.18049			AT5G08760	0.670964		AT1G70640	-2.35864		AT1G10570	0.729858		AT1G52827	1.97074
			AT1G24100	-0.6674		AT1G27435	0.80743		AT1G27630	0.863775						AT1G23460	0.79676		AT1G17500	-0.617805		AT1G19020	-1.38926			AT5G13180	-0.614755		AT1G70700	0.741592		AT1G10600	-0.567999		AT1G53035	-0.936119
			AT1G24140	1.4026		AT1G27580	-0.714242		AT1G28010	1.64147						AT1G23490	-0.512645		AT1G17745	-0.881664		AT1G19050	-0.876818			AT5G13210	0.976569		AT1G70780	1.22305		AT1G10630	-0.554113		AT1G53070	-2.69911
			AT1G24145	1.25766		AT1G27921	0.67829		AT1G28130	1.49359						AT1G23800	-1.23244		AT1G17830	-1.02348		AT1G19180	-1.77367			AT5G13740	-0.706917		AT1G70900	-0.890204		AT1G10640	-6.08671		AT1G53440	-0.594607
			AT1G24147	1.00758		AT1G27950	0.675134		AT1G29240	-1.2951						AT1G23870	-0.77369		AT1G17840	0.911452		AT1G19270	-0.843059			AT5G14060	-0.683481		AT1G71360	-0.924582		AT1G10657	-2.80135		AT1G53680	1.3805
			AT1G24150	1.23552		AT1G28230	-1.23457		AT1G29395	-0.543507						AT1G24070	-1.57697		AT1G17870	1.25094		AT1G19300	-1.79077			AT5G15800	-4.46607		AT1G71710	-0.654672		AT1G10660	-0.558886		AT1G54130	-0.644042
			AT1G24330	-0.878386		AT1G28710	1.23068		AT1G29720	-0.568134						AT1G24170	-0.745073		AT1G17930	-0.807925		AT1G19380	-2.50976			AT5G17030	0.991593		AT1G71950	-0.679224		AT1G10850	-0.723087		AT1G55120	-0.954831
			AT1G24360	0.51186		AT1G29357	0.886151		AT1G29950	0.562631						AT1G24330	-1.17576		AT1G17990	0.908908		AT1G19570	-0.586032			AT5G17040	0.917205		AT1G72150	0.53242		AT1G11000	-2.61353		AT1G55690	0.697911
			AT1G24580	-0.56172		AT1G29400	-0.587675		AT1G30270	0.631289						AT1G24735	-2.87101		AT1G18200	-1.17323		AT1G19670	-2.07633			AT5G19190	-1.5917		AT1G72430	1.31189		AT1G11170	1.50636		AT1G55910	-0.627983
			AT1G25400	1.86585		AT1G29490	4.11766		AT1G30510	0.646001						AT1G25250	-1.07143		AT1G18210	-1.01708		AT1G19770	-0.866468			AT5G20830	0.606781		AT1G72450	0.541132		AT1G11210	-1.0884		AT1G55960	-0.840138
			AT1G25440	-0.566274		AT1G29560	1.94297		AT1G30530	-0.835366						AT1G25440	0.597878		AT1G18300	-2.24513		AT1G19960	-1.85677			AT5G22460	-2.52428		AT1G72645	0.829872		AT1G11260	-1.40186		AT1G56020	-1.72138
			AT1G25530	-1.98061		AT1G29600	-2.92179		AT1G30680	0.613138						AT1G25530	-2.05118		AT1G18390	-0.731818		AT1G20030	-1.26261			AT5G24110	2.06699		AT1G72680	1.38583		AT1G11320	-1.05347		AT1G56110	0.546261
			AT1G25550	0.677079		AT1G29660	-0.531006		AT1G30820	0.788183						AT1G25682	-0.946907		AT1G18460	-0.56629		AT1G20160	-1.42125			AT5G24120	0.603662		AT1G72900	1.92097		AT1G11410	0.873707		AT1G56120	-2.2704
			AT1G25560	0.93483		AT1G30420	0.683939		AT1G30900	-1.22424						AT1G26770	1.21109		AT1G18470	-0.758838		AT1G20510	-1.4166			AT5G24770	-2.1591		AT1G72920	1.77264		AT1G11440	-1.10158		AT1G56170	0.889187
			AT1G26150	-0.630148		AT1G30680	0.710072		AT1G31330	-0.528405						AT1G26820	1.29393		AT1G18570	-2.23782		AT1G20780	-0.526282			AT5G24780	-2.65672		AT1G72940	1.45176		AT1G11475	0.545687		AT1G56190	-0.597175
			AT1G26560	0.570889		AT1G30900	-2.07		AT1G31540	-0.510859						AT1G27030	-1.359		AT1G18740	-1.25061		AT1G20823	-1.3778			AT5G25250	0.993976		AT1G73330	-5.24356		AT1G11545	-1.08042		AT1G56210	-1.89045
			AT1G26750	0.668113		AT1G30910	-0.58551		AT1G31550	-0.596036						AT1G27200	-1.74233		AT1G18810	1.43128		AT1G20920	0.556304			AT5G25460	-0.74591		AT1G73480	-1.43177		AT1G11580	-0.682945		AT1G56300	-0.903302
			AT1G26820	1.48946		AT1G31330	-1.00923		AT1G31580	-1.21186						AT1G27730	-1.15938		AT1G18830	4.01267		AT1G21000	-0.986713			AT5G26340	0.846839		AT1G73600	0.828743		AT1G11670	-1.10072		AT1G56430	1.07305
			AT1G26920	-0.604695		AT1G31360	-0.756707		AT1G31690	2.31211						AT1G27760	-0.700489		AT1G19020	-2.5203		AT1G21010	-0.733585			AT5G27420	1.23462		AT1G73810	-1.63139		AT1G11860	-0.737333		AT1G56700	-0.539883
			AT1G27020	-1.7434		AT1G31550	-1.00337		AT1G31820	-1.18644						AT1G27910	-1.34851		AT1G19180	-1.63709		AT1G21100	-6.25063			AT5G27600	0.583285		AT1G74440	-1.06044		AT1G12000	0.658548		AT1G58225	-1.51652
			AT1G27030	-0.92876		AT1G31580	-1.4192		AT1G32870	0.545259						AT1G27930	-0.514817		AT1G19270	-1.07222		AT1G21110	-3.59981			AT5G33320	-0.525298		AT1G74520	-0.917446		AT1G12090	-2.15608		AT1G58270	-0.698874
			AT1G27100	0.866777		AT1G31820	-1.01661		AT1G33260	-0.884725						AT1G28050	-0.917268		AT1G19300	-1.29741		AT1G21130	-1.16283			AT5G39990	1.1625		AT1G74650	-3.2854		AT1G12110	-1.66072		AT1G58280	0.717896
			AT1G27290	0.725651		AT1G32370	0.935951		AT1G33930	1.97027						AT1G28130	-1.51015		AT1G19370	-0.612934		AT1G21140	-1.62083			AT5G41670	0.777822		AT1G75370	-0.879914		AT1G12240	-2.91466		AT1G58602	-0.753669
			AT1G27330	0.832926		AT1G32380	-0.580986		AT1G33960	-2.56883						AT1G28670	0.69198		AT1G19380	-2.12517		AT1G21240	-5.45945			AT5G42150	0.508891		AT1G75750	-2.10952		AT1G12250	0.543891		AT1G59740	1.81463
			AT1G27770	1.21971		AT1G32540	0.684919		AT1G34180	2.09707						AT1G28760	1.15828		AT1G19400	-0.511261		AT1G21250	-3.35367			AT5G43450	0.992891		AT1G75945	5.28897		AT1G12350	0.545349		AT1G60890	0.506094
			AT1G27940	-1.28423		AT1G32640	-0.991328		AT1G34420	-1.68397						AT1G29390	-0.852794		AT1G19570	-1.49155		AT1G21270	-1.35064			AT5G45472	-0.790247		AT1G76180	-0.553898		AT1G12420	0.903736		AT1G60950	-0.811207
			AT1G28230	-0.879106		AT1G32870	0.569515		AT1G35710	-1.95691						AT1G29395	-3.13905		AT1G19640	-1.3539		AT1G21670	-1.09166			AT5G46830	-5.55445		AT1G76580	-0.859949		AT1G12520	-0.887125		AT1G61580	0.717511
			AT1G28570	-1.60417		AT1G33170	-1.66402		AT1G36675	-4.90979						AT1G29430	1.61717		AT1G19670	-1.24159		AT1G21790	-0.572502			AT5G48540	0.855831		AT1G76590	-0.91891		AT1G12570	-4.39819		AT1G61800	1.80391
			AT1G28610	-0.606214		AT1G33230	-0.581058		AT1G37130	-0.768602						AT1G29600	-1.66272		AT1G19680	-0.776299		AT1G22250	-1.20942			AT5G48657	1.41905		AT1G76800	-3.80547		AT1G12780	-1.3419		AT1G61890	1.02823
			AT1G29050	-1.06573		AT1G33590	-0.706247		AT1G41830	-0.522571						AT1G29670	-0.511905		AT1G19770	-1.40309		AT1G22280	-0.706817			AT5G50570	-1.57275		AT1G78450	-1.97914		AT1G12800	0.548248		AT1G62290	3.42804
			AT1G29170	-0.631131		AT1G33720	-0.810719		AT1G42470	0.600374						AT1G29720	-0.770658		AT1G19960	-1.1982		AT1G22530	0.556037			AT5G50950	-1.10611		AT1G78570	-0.514309		AT1G12860	-0.751935		AT1G62380	-0.792258
			AT1G29340	0.591459		AT1G33960	-1.98408		AT1G43620	0.581736						AT1G30135	-3.06726		AT1G20030	-0.896359		AT1G22570	-0.616653			AT5G51830	0.82086		AT1G78600	-1.25441		AT1G12900	-0.523011		AT1G62560	-0.707997
			AT1G29390	-0.688306		AT1G34420	-1.77954		AT1G44446	-0.597915						AT1G30190	2.77354		AT1G20070	-1.21622		AT1G22590	0.579167			AT5G53450	-0.583215		AT1G78680	-0.51809		AT1G12910	0.640118		AT1G63180	0.886853
			AT1G29395	-2.57816		AT1G34750	-0.791539		AT1G44760	0.772487						AT1G30250	-3.16085		AT1G20160	-0.862497		AT1G22650	-1.85029			AT5G54100	0.683877		AT1G79410	0.840689		AT1G12920	-0.557646		AT1G63420	-0.758218
			AT1G29400	-0.662705		AT1G34760	0.794452		AT1G44800	-1.28783						AT1G30360	-1.9964		AT1G20330	0.551852		AT1G22690	-0.745573			AT5G54860	0.659796		AT1G79460	-1.1106		AT1G13100	-0.773971		AT1G64360	-2.74144
			AT1G29465	1.16674		AT1G35516	0.651369		AT1G45130	0.592063						AT1G30410	0.879929		AT1G20340	-0.730488		AT1G22710	-0.589885			AT5G56090	0.666079		AT1G79660	-0.897817		AT1G13110	-1.06357		AT1G64370	-1.33078
			AT1G29600	-1.69901		AT1G35710	-1.24963		AT1G45201	-0.772632						AT1G30440	0.644619		AT1G20440	-1.02489		AT1G22810	-4.40075			AT5G59220	1.77494		AT1G79820	-1.02922		AT1G13210	-0.88812		AT1G64380	1.24099
			AT1G29690	0.928696		AT1G35720	-0.570256		AT1G47960	-0.814656						AT1G30490	0.699265		AT1G20450	-0.860023		AT1G22882	0.612616			AT5G59820	1.26765		AT1G80300	0.576799		AT1G13260	-0.721512		AT1G64710	-1.09372
			AT1G30250	-2.09812		AT1G36160	-0.603423		AT1G48260	-1.12264						AT1G30620	-1.03388		AT1G20510	-1.64026		AT1G23130	-1.36965			AT5G62165	-6.39888		AT1G80760	-2.01347		AT1G13350	0.579816		AT1G65030	0.57144
			AT1G30410	0.691372		AT1G42970	-0.632873		AT1G48630	0.551595						AT1G30760	-6.44068		AT1G20560	0.67889		AT1G23190	0.503856			AT5G62220	-0.613948		AT2G01890	0.862414		AT1G13360	-2.95465		AT1G65190	-0.507407
			AT1G30530	-0.579001		AT1G43910	-1.30447		AT1G49130	-1.3982						AT1G30820	-2.11199		AT1G20620	-1.66484		AT1G23310	-0.545169			AT5G62280	-2.49921		AT2G01990	-1.84179		AT1G13410	0.678151		AT1G65490	-0.735996
			AT1G30730	3.05403		AT1G44446	-0.583961		AT1G49240	-0.575178						AT1G31350	1.22481		AT1G20693	-1.04491		AT1G23390	-1.00063			AT5G62470	0.711921		AT2G03760	1.03441		AT1G13570	-1.13558		AT1G65800	-0.603717
			AT1G30755	1.20118		AT1G45145	-1.15753		AT1G49450	1.45918						AT1G31710	-1.6006		AT1G20696	-0.554848		AT1G23490	-0.523093			AT5G63790	0.701442		AT2G04040	2.90291		AT1G13580	-0.898085		AT1G66100	-1.11626
			AT1G30760	-4.58343		AT1G45191	-1.19407		AT1G49470	-1.69547						AT1G31850	-1.13553		AT1G20823	-0.961242		AT1G23710	-0.956742			AT5G64330	-0.625931		AT2G04050	6.37935		AT1G13700	-2.02638		AT1G66830	-1.29538
			AT1G31230	-0.594061		AT1G47370	-4.71981		AT1G49500	-0.567081						AT1G32100	1.51912		AT1G20850	0.68957		AT1G23840	-2.37181			AT5G64410	-0.692421		AT2G04160	1.18709		AT1G13740	0.558083		AT1G66940	-1.78714
			AT1G31490	-3.17612		AT1G47400	2.8437		AT1G49720	0.849895						AT1G32170	-1.96627		AT1G21000	-0.878567		AT1G23870	-0.903808			AT5G64770	-0.582301		AT2G04570	-1.52722		AT1G13750	-0.936829		AT1G66970	-1.21195
			AT1G31540	0.881807		AT1G47510	1.06514		AT1G49750	-1.09536						AT1G32540	-1.1008		AT1G21060	0.958228		AT1G24020	-1.64441			AT5G65310	-0.526925		AT2G06850	-0.916452		AT1G14060	0.792367		AT1G67560	-0.715262
			AT1G31770	-1.22479		AT1G47530	0.652356		AT1G50010	0.581175						AT1G32700	0.874135		AT1G21100	-2.25781		AT1G24070	-2.45957			AT5G66920	-1.05116		AT2G06995	-2.58024		AT1G14250	-3.38685		AT1G67870	-1.0726
			AT1G31860	0.700133		AT1G47580	0.541937		AT1G50460	0.649573						AT1G32780	-1.3675		AT1G21110	-2.20755		AT1G24100	-0.930629			AT5G67280	-0.595498		AT2G14560	-1.54358		AT1G14290	-0.813871		AT1G67900	-0.520658
			AT1G32100	0.914552		AT1G47960	0.620805		AT1G51090	1.36157						AT1G32860	-2.41633		AT1G21120	-1.83695		AT1G24140	-1.96762			AT5G67300	0.647436		AT2G15042	-2.19767		AT1G14300	0.817099		AT1G68585	-1.26696
			AT1G32540	-0.616563		AT1G48100	1.31112		AT1G51430	0.766272						AT1G33230	-2.24068		AT1G21130	-1.02089		AT1G24145	-1.82282			AT5G67480	0.595752		AT2G15080	-1.19419		AT1G14340	0.879187		AT1G69160	-1.04475
			AT1G32780	-1.94263		AT1G48260	-0.815455		AT1G51440	-1.4335						AT1G33340	-1.16608		AT1G21250	-1.3054		AT1G24147	-2.35013			ATMG00830	0.690026		AT2G15960	-1.51812		AT1G14345	-0.775953		AT1G69530	0.992461
			AT1G32920	1.48192		AT1G48840	0.837132		AT1G51790	-3.07595						AT1G33600	0.910129		AT1G21270	-0.55686		AT1G24150	-0.924241			ATMG01080	0.811836		AT2G15970	-1.79142		AT1G14350	0.746431		AT1G69730	-1.35298
			AT1G32928	2.09608		AT1G49032	0.985048		AT1G51860	-4.39716						AT1G33700	-1.17637		AT1G21380	-0.699538		AT1G24170	-0.631326						AT2G16660	0.659273		AT1G14360	-0.646552		AT1G69770	0.548961
			AT1G32940	0.983344		AT1G49410	0.560222		AT1G51890	-3.36892						AT1G33770	-1.32523		AT1G21600	0.508563		AT1G24530	-1.38444						AT2G16720	-0.99645		AT1G14400	0.63271		AT1G70090	0.527882
			AT1G33230	-0.539845		AT1G49450	1.85222		AT1G52565	1.19847						AT1G34180	2.60783		AT1G21680	-1.1477		AT1G24735	-2.40191						AT2G16890	-1.14204		AT1G14580	-0.642664		AT1G70230	-0.857521
			AT1G33260	-0.611702		AT1G49750	-0.956859		AT1G52870	-0.828393						AT1G34760	0.747993		AT1G21750	-0.751092		AT1G24800	0.926266						AT2G16990	-1.6229		AT1G14640	1.43545		AT1G70260	-1.63563
			AT1G33420	0.953759		AT1G50490	1.33561		AT1G53230	1.01632						AT1G35210	1.43454		AT1G21770	0.768358		AT1G25220	-0.968412						AT2G17260	-1.87435		AT1G14660	-1.18127		AT1G70370	-0.650045
			AT1G33440	-1.89769		AT1G50740	-0.667116		AT1G53440	-0.541898						AT1G36730	-0.542387		AT1G21930	-1.1938		AT1G25400	-2.51555						AT2G17500	1.26853		AT1G14740	-0.551458		AT1G70700	1.07126
			AT1G33590	0.572311		AT1G51550	-0.754625		AT1G53580	-0.898234						AT1G40390	8.72432		AT1G22275	1.69259		AT1G25425	-0.70982						AT2G17840	-1.40755		AT1G14780	-2.10328		AT1G70780	1.00269
			AT1G33610	1.37211		AT1G51680	0.844136		AT1G53875	-0.683112						AT1G42480	0.869011		AT1G22280	-0.895552		AT1G25550	-0.556965						AT2G18120	0.946011		AT1G14820	0.876611		AT1G70800	1.30059
			AT1G33700	-1.51778		AT1G51790	-2.96842		AT1G54575	-2.10892						AT1G43160	-5.55227		AT1G22500	-1.29696		AT1G25560	-1.58768						AT2G18193	4.01268		AT1G14880	-2.90472		AT1G70985	-1.11132
			AT1G33960	2.49578		AT1G51800	-1.82437		AT1G54820	-0.549537						AT1G43790	1.91755		AT1G22510	-0.789178		AT1G26210	1.32391						AT2G18328	-0.889617		AT1G14920	-1.15652		AT1G71030	-1.45417
			AT1G34060	-2.51925		AT1G51805	-0.526422		AT1G55210	0.717952						AT1G43890	-0.904149		AT1G22570	-0.72622		AT1G26270	-0.553208						AT2G18890	-1.01307		AT1G15080	0.987407		AT1G71695	-1.16945
			AT1G34340	-0.732945		AT1G51850	-3.49786		AT1G55330	0.898619						AT1G44350	-1.85518		AT1G22590	-0.597162		AT1G26380	-3.55216						AT2G19800	-3.25877		AT1G15125	-5.10377		AT1G71960	-0.803175
			AT1G34750	1.01452		AT1G52000	-1.64902		AT1G55450	-0.684486						AT1G44800	-1.3595		AT1G22650	-0.910017		AT1G26770	0.863943						AT2G19810	-1.57652		AT1G15140	-0.645084		AT1G72450	0.66381
			AT1G34760	0.719571		AT1G52030	-5.11726		AT1G55730	0.768851						AT1G45191	-0.547085		AT1G23020	1.43163		AT1G26920	-1.02						AT2G20570	-0.630715		AT1G15230	0.732768		AT1G72910	-1.0523
			AT1G35140	2.73351		AT1G52040	-3.57239		AT1G55740	1.57815						AT1G45201	-1.91336		AT1G23060	-4.22419		AT1G27020	-2.9372						AT2G21050	-1.44669		AT1G15290	-0.612962		AT1G72930	-1.38355
			AT1G35350	0.523638		AT1G52190	0.53051		AT1G55920	-0.6896						AT1G46554	-1.36371		AT1G23170	-1.18823		AT1G27100	-0.745721						AT2G21130	0.530059		AT1G15310	1.47791		AT1G73330	-5.18731
			AT1G35580	0.631072		AT1G52220	-0.546003		AT1G55960	-0.786091						AT1G46768	-2.61897		AT1G23205	1.99682		AT1G27200	-0.599484						AT2G21620	-1.21246		AT1G15410	-0.973999		AT1G73390	0.759649
			AT1G35710	1.19551		AT1G52230	-0.533217		AT1G56110	0.509109						AT1G47510	-2.85617		AT1G23490	-0.636646		AT1G27330	-0.718967						AT2G22590	-1.95686		AT1G15420	0.641735		AT1G73480	-0.886269
			AT1G36160	-0.519309		AT1G52290	-0.777921		AT1G56120	-2.16238						AT1G47710	-2.57628		AT1G24020	-1.45312		AT1G27730	-1.06037						AT2G22980	-0.946362		AT1G15440	0.735934		AT1G73600	1.71659
			AT1G40390	5.5403		AT1G52410	-0.984931		AT1G56170	0.987307						AT1G48000	-5.08652		AT1G24070	-1.3256		AT1G27770	-0.57469						AT2G23120	-1.92416		AT1G15460	5.26583		AT1G73805	-1.82136
			AT1G42990	1.06701		AT1G52565	0.968791		AT1G56210	-1.73942						AT1G48100	-2.49543		AT1G24100	-0.856239		AT1G27930	-0.576151						AT2G23910	-0.955668		AT1G15480	0.658569		AT1G73860	2.78828
			AT1G43650	-1.74004		AT1G52770	0.995187		AT1G56220	-1.08241						AT1G48370	0.985542		AT1G24147	-1.51125		AT1G27950	0.510538						AT2G24210	-3.06296		AT1G15510	0.638097		AT1G73870	-0.710422
			AT1G43670	-0.507218		AT1G52827	1.50171		AT1G56440	-0.646035						AT1G48600	-0.579739		AT1G24150	-0.932012		AT1G28010	1.30088						AT2G24560	-5.76501		AT1G15570	-2.10267		AT1G74030	1.0161
			AT1G43790	2.24883		AT1G52870	-0.833656		AT1G56580	-1.04837						AT1G48745	-1.40992		AT1G24330	-1.52452		AT1G28050	-1.33064						AT2G24762	-1.54153		AT1G15660	0.52138		AT1G74440	-1.48357
			AT1G43910	1.27889		AT1G53090	0.520457		AT1G56650	-0.729534						AT1G49230	-0.623		AT1G24530	1.22222		AT1G28190	-1.5529						AT2G25510	-0.542164		AT1G15690	-0.501955		AT1G74940	-0.928052
			AT1G44800	-1.14689		AT1G53440	-0.657814		AT1G56700	-0.585026						AT1G49500	-1.67116		AT1G24580	0.621339		AT1G28370	-2.28244						AT2G26560	-0.983202		AT1G15720	1.17847		AT1G75280	0.708721
			AT1G45191	-0.740543		AT1G53645	1.05606		AT1G57560	-2.89108						AT1G49650	-0.891844		AT1G24880	0.521274		AT1G28380	-0.591265						AT2G26690	-0.633872		AT1G15760	2.23752		AT1G75310	-0.592843
			AT1G45201	-2.04113		AT1G53780	0.546539		AT1G57630	-3.0853						AT1G49720	-0.680913		AT1G25220	-0.696479		AT1G28400	0.515656						AT2G26695	1.16493		AT1G15870	1.08243		AT1G75380	-1.16816
			AT1G47380	0.658163		AT1G53870	-1.46327		AT1G58290	-0.544328						AT1G50010	0.747299		AT1G25275	-1.56369		AT1G28480	-4.6181						AT2G28190	0.811866		AT1G15940	0.564721		AT1G75460	-0.548557
			AT1G47510	-1.75822		AT1G53875	-0.765052		AT1G59640	-1.71545						AT1G50480	-0.540038		AT1G25370	-1.10805		AT1G28670	0.734646						AT2G28305	0.513442		AT1G15950	0.794388		AT1G75800	-0.600989
			AT1G48000	-4.46362		AT1G54160	-0.946362		AT1G59960	-0.802722						AT1G50590	-3.98401		AT1G25500	-1.09055		AT1G29050	0.73152						AT2G28550	-0.558311		AT1G16090	1.31337		AT1G75820	-0.512887
			AT1G48100	-0.551694		AT1G54740	0.937661		AT1G61380	1.07739						AT1G51090	-2.72514		AT1G25560	-1.10752		AT1G29240	-1.3412						AT2G28720	-0.685815		AT1G16170	0.815472		AT1G75960	-2.25737
			AT1G48210	2.08495		AT1G55020	0.546639		AT1G61580	1.10055						AT1G51270	-2.15478		AT1G25682	-0.874199		AT1G29395	-0.658513						AT2G28900	-1.24529		AT1G16210	0.714574		AT1G76100	-0.936224
			AT1G48300	-0.900787		AT1G55152	0.89492		AT1G61730	0.670351						AT1G51760	-1.11021		AT1G26208	1.37821		AT1G29400	-0.502675						AT2G29090	-2.62943		AT1G16260	0.536161		AT1G76130	-0.777702
			AT1G48630	0.649802		AT1G55210	-1.0055		AT1G61800	1.78699						AT1G51780	-2.83649		AT1G26210	1.3073		AT1G29720	-0.667268						AT2G29120	-0.777945		AT1G16300	0.747929		AT1G76240	-1.25335
			AT1G49050	0.909779		AT1G55450	-0.705056		AT1G62010	1.11741						AT1G52040	1.48842		AT1G26810	-1.33317		AT1G29950	0.705532						AT2G30140	0.673774		AT1G16310	0.877354		AT1G76800	-1.11163
			AT1G49130	-1.36472		AT1G55670	-0.756293		AT1G62290	3.00942						AT1G52190	-0.928173		AT1G26940	-1.25036		AT1G29980	-1.07623						AT2G31010	-1.12478		AT1G16320	0.557316		AT1G77220	0.528507
			AT1G49310	-5.37937		AT1G55920	-0.580407		AT1G62330	-0.512079						AT1G52270	-4.65311		AT1G27030	-1.85378		AT1G30100	-2.03187						AT2G31160	-2.5117		AT1G16350	0.505926		AT1G77280	0.565022
			AT1G49700	1.17051		AT1G55960	-0.952461		AT1G62430	0.500648						AT1G52370	-0.579038		AT1G27100	-0.591657		AT1G30135	-2.19732						AT2G31230	-0.884467		AT1G16390	-2.43113		AT1G77320	0.626273
			AT1G49720	-1.04198		AT1G56110	0.839504		AT1G62560	-0.58625						AT1G52720	-1.52407		AT1G27200	-0.770206		AT1G30280	-1.44982						AT2G32160	-0.950618		AT1G16410	0.805419		AT1G77380	1.77832
			AT1G50010	0.564624		AT1G56120	-2.21235		AT1G62960	-0.73317						AT1G52770	1.08253		AT1G27730	-1.15004		AT1G30320	-1.42509						AT2G32560	0.853833		AT1G16460	0.653799		AT1G77760	1.64889
			AT1G50460	0.789383		AT1G56220	1.02883		AT1G63010	-0.555318						AT1G52870	-0.559866		AT1G27770	-0.576078		AT1G30360	-0.66717						AT2G32690	1.42579		AT1G16470	0.664121		AT1G77840	0.856438
			AT1G50480	-0.563102		AT1G56650	-1.68155		AT1G63660	0.510046						AT1G53035	-1.9142		AT1G27940	0.971026		AT1G30490	0.692607						AT2G32990	-1.55722		AT1G16500	-0.82606		AT1G78070	-0.711873
			AT1G50590	-3.03384		AT1G56670	-0.94215		AT1G63860	-0.793225						AT1G53160	-1.41426		AT1G27950	0.714668		AT1G30530	-0.826845						AT2G33050	-0.994759		AT1G16515	1.43636		AT1G78170	-1.07946
			AT1G51270	-1.55339		AT1G57590	-1.23714		AT1G64360	-2.70185						AT1G53210	-0.830883		AT1G28050	-1.23212		AT1G30730	-2.6736						AT2G33380	-0.971598		AT1G16540	0.553235		AT1G78210	-0.649011
			AT1G51440	-1.43346		AT1G57630	-2.77466		AT1G64370	-1.28754						AT1G53230	0.707496		AT1G28190	-1.18585		AT1G30755	-1.71825						AT2G34070	1.02872		AT1G16570	-1.11662		AT1G78270	-1.6073
			AT1G51660	0.800674		AT1G58225	-1.43951		AT1G64380	0.738316						AT1G53430	-1.00229		AT1G28200	-0.557284		AT1G30820	-0.591458						AT2G34150	-1.05881		AT1G16635	-1.19166		AT1G78370	-0.73804
			AT1G51670	3.51292		AT1G58235	0.720726		AT1G64400	-1.18135						AT1G53580	-0.74314		AT1G28230	-1.21274		AT1G30900	-2.27662						AT2G34470	-0.893137		AT1G16850	0.803544		AT1G78460	-1.75781
			AT1G51790	0.956418		AT1G58270	-0.908961		AT1G64700	1.99737						AT1G53590	-0.660339		AT1G28370	-1.68025		AT1G31340	-0.500762						AT2G34655	-1.32005		AT1G17060	-1.77367		AT1G78600	-0.648939
			AT1G52080	-0.719201		AT1G58280	-0.524659		AT1G64710	-0.933729						AT1G53633	-4.26874		AT1G28380	-0.692064		AT1G31480	0.857718						AT2G34850	-1.87776		AT1G17090	1.03291		AT1G78680	-1.09351
			AT1G52290	0.763306		AT1G58290	-0.612048		AT1G64760	1.25194						AT1G53830	3.96086		AT1G28570	0.782338		AT1G31540	-0.812475						AT2G34930	-2.06585		AT1G17100	-0.565388		AT1G78830	-0.841513
			AT1G52315	1.55288		AT1G59740	-1.01427		AT1G64900	-0.557282						AT1G53875	1.68871		AT1G28610	0.836665		AT1G31550	-1.21375						AT2G34960	-1.57808		AT1G17130	0.612575		AT1G79720	-0.715003
			AT1G52827	-1.33039		AT1G59870	-0.846475		AT1G65060	-0.888673						AT1G53880	0.727106		AT1G29050	-1.01299		AT1G31580	-0.959341						AT2G35810	-0.676188		AT1G17170	1.05745		AT1G80300	0.589252
			AT1G52870	-0.87443		AT1G60200	0.553733		AT1G65330	3.54113						AT1G54040	-0.85511		AT1G29170	0.566165		AT1G32100	0.949078						AT2G35960	-0.662662		AT1G17440	-0.792678		AT2G01505	-1.3961
			AT1G53160	-1.43684		AT1G61240	-0.728183		AT1G65370	0.974043						AT1G54217	-1.1364		AT1G29330	-1.50692		AT1G32210	-0.757234						AT2G36320	-1.17902		AT1G17500	-0.912197		AT2G01570	-0.63184
			AT1G53230	0.743455		AT1G61280	2.34798		AT1G65560	-0.625989						AT1G54510	-1.34583		AT1G29340	-0.510117		AT1G32380	-0.810223						AT2G36350	-0.680729		AT1G17520	0.918817		AT2G01830	0.580955
			AT1G53350	0.691133		AT1G61400	3.34111		AT1G65790	-1.09258						AT1G55152	-0.698595		AT1G29395	-0.81355		AT1G32640	-1.35013						AT2G36790	3.61245		AT1G17550	0.839127		AT2G02120	2.52763
			AT1G53590	-0.512152		AT1G61520	-0.517442		AT1G65845	0.996929						AT1G55200	1.50211		AT1G29400	-0.649586		AT1G32700	-1.19857						AT2G37100	1.0544		AT1G17610	0.947281		AT2G02820	0.764894
			AT1G53830	2.65395		AT1G61580	0.715512		AT1G65870	0.60913						AT1G55330	1.2951		AT1G29430	1.56583		AT1G32860	-1.46975						AT2G37130	-4.1309		AT1G17690	0.60942		AT2G02850	-2.19122
			AT1G53920	1.21185		AT1G61970	1.19846		AT1G66100	-0.912496						AT1G55590	-0.797886		AT1G29600	-3.08779		AT1G32910	-5.4391						AT2G37710	-0.633286		AT1G17710	-5.6904		AT2G02955	0.790323
			AT1G54040	-0.783265		AT1G62030	0.663542		AT1G66240	-0.831093						AT1G56280	-0.56104		AT1G29690	-1.11031		AT1G32920	-1.42294						AT2G37720	1.72382		AT1G17745	-0.86523		AT2G03200	5.44374
			AT1G54790	1.66851		AT1G62085	0.834083		AT1G66430	-0.620287						AT1G56430	-1.20456		AT1G29890	0.552636		AT1G32960	-5.54768						AT2G37770	2.1677		AT1G17840	0.882668		AT2G04240	-0.812552
			AT1G55120	0.577822		AT1G62300	0.707186		AT1G66760	0.67037						AT1G56660	-1.88774		AT1G29930	-0.609823		AT1G33230	-0.813075						AT2G37900	-4.86969		AT1G17880	0.537555		AT2G04450	-1.05433
			AT1G55210	0.521713		AT1G62480	1.13744		AT1G66830	-1.80731						AT1G57590	-2.20506		AT1G29980	-1.22114		AT1G33260	-1.07065						AT2G38010	-0.97677		AT1G17970	-1.01148		AT2G05215	-0.793971
			AT1G55320	-1.21424		AT1G62540	-1.00874		AT1G66880	-0.596504						AT1G57610	-0.843602		AT1G30270	-0.634783		AT1G33420	-1.19631						AT2G38170	0.967124		AT1G18180	-1.9548		AT2G05810	-1.12589
			AT1G55330	0.865612		AT1G63090	-0.879141		AT1G66970	-0.73501						AT1G57660	0.561192		AT1G30280	-0.660634		AT1G33590	-1.14746						AT2G38530	-3.76447		AT1G18265	-1.47905		AT2G06040	0.734161
			AT1G55450	1.03128		AT1G63180	1.32411		AT1G67105	2.33869						AT1G57850	-5.6804		AT1G30320	-1.00095		AT1G33610	-1.64612						AT2G39210	-1.11385		AT1G18360	0.584886		AT2G07680	-1.1565
			AT1G56110	0.603262		AT1G63240	-0.861666		AT1G67120	0.725825						AT1G58070	1.1741		AT1G30360	-0.711705		AT1G33700	0.741885						AT2G39240	-2.0057		AT1G18370	-1.41744		AT2G12190	0.836947
			AT1G56230	-0.876451		AT1G63650	-2.33929		AT1G67560	-0.710929						AT1G58200	-0.911102		AT1G30620	-0.911595		AT1G33720	-0.61041						AT2G39700	-1.24787		AT1G18480	0.504296		AT2G13360	-0.640867
			AT1G56280	-0.505228		AT1G64080	-0.754129		AT1G67850	0.618875						AT1G58270	-1.88736		AT1G30640	-0.978862		AT1G33760	-2.78491						AT2G39850	-0.824175		AT1G18620	-1.7241		AT2G14080	-0.737679
			AT1G56340	0.522708		AT1G64360	1.61476		AT1G67865	-0.817567						AT1G58360	-0.737256		AT1G30730	-2.56346		AT1G33960	-4.18421						AT2G40100	-1.68709		AT1G18640	-0.835064		AT2G14560	-2.35499
			AT1G56430	-1.29585		AT1G64370	-1.61717		AT1G68520	-1.2586						AT1G59710	0.63443		AT1G30755	-1.27523		AT1G34420	-2.73997						AT2G40130	-0.529288		AT1G18710	-0.841317		AT2G14610	-5.26994
			AT1G56510	0.606218		AT1G64380	1.21109		AT1G68530	-0.717415						AT1G59930	-1.53907		AT1G30810	-0.511019		AT1G34750	-0.775551						AT2G40460	-1.22145		AT1G18810	0.973254		AT2G15020	-1.21577
			AT1G56520	0.845732		AT1G64390	-1.05418		AT1G68560	0.767364						AT1G60010	0.651243		AT1G30820	-0.592648		AT1G35210	-2.25156						AT2G40900	-1.00456		AT1G18840	-0.758554		AT2G15042	-3.03851
			AT1G56540	1.52987		AT1G64563	1.23306		AT1G68600	-1.08032						AT1G60110	-3.75643		AT1G30900	-1.4581		AT1G35230	-4.6971						AT2G41090	-0.775576		AT1G18850	0.568056		AT2G15080	-1.30994
			AT1G56600	-1.74909		AT1G64660	1.4224		AT1G68840	-0.926445						AT1G60140	-1.38767		AT1G30910	-0.681871		AT1G35350	-0.864484						AT2G41180	-1.06073		AT1G18870	-1.01762		AT2G15620	0.98698
			AT1G56650	-2.81041		AT1G64740	0.596453		AT1G69200	0.718078						AT1G60260	-0.779639		AT1G31130	-0.546692		AT1G35580	-0.998503						AT2G41410	1.68989		AT1G18900	0.736887		AT2G15890	-0.756728
			AT1G57590	-2.71895		AT1G64900	-0.764751		AT1G69440	-0.933521						AT1G60790	-0.897502		AT1G31230	-0.662654		AT1G35710	-2.96159						AT2G41530	-0.508267		AT1G19050	0.601076		AT2G15960	-3.17934
			AT1G57630	2.09576		AT1G65370	1.40508		AT1G69480	1.09888						AT1G60960	-1.54418		AT1G31330	-0.859305		AT1G36622	-2.03213						AT2G42530	-1.75066		AT1G19180	-1.25559		AT2G15970	-0.579235
			AT1G57650	4.9434		AT1G65450	-2.37807		AT1G69490	-0.880135						AT1G60989	-2.72841		AT1G31360	-1.40888		AT1G37130	-1.13567						AT2G42540	-2.09159		AT1G19220	-0.757982		AT2G16500	0.69559
			AT1G57990	1.52918		AT1G65790	-1.81947		AT1G69530	1.32689						AT1G61350	0.788803		AT1G31480	0.597453		AT1G43160	-4.08792						AT2G42870	-4.31145		AT1G19270	-0.795826		AT2G16600	-0.67851
			AT1G58070	1.64872		AT1G65840	-0.558332		AT1G69730	-1.36178						AT1G61800	0.678944		AT1G31550	-1.39505		AT1G43770	0.628303						AT2G43120	-5.69081		AT1G19330	-1.20664		AT2G16660	1.05709
			AT1G58270	-2.14386		AT1G65860	0.57938		AT1G69750	0.751493						AT1G62290	1.28461		AT1G31580	-1.32407		AT1G44350	-2.40893						AT2G43580	-5.2519		AT1G19350	-0.86345		AT2G16990	0.763704
			AT1G58300	2.08123		AT1G65930	0.590938		AT1G69760	-0.81257						AT1G62320	-2.26662		AT1G31690	-1.33889		AT1G44800	-1.11649						AT2G43620	-6.67736		AT1G19360	-0.618767		AT2G17280	0.588404
			AT1G58420	1.44173		AT1G66050	5.86844		AT1G69850	-0.654401						AT1G62510	-2.64164		AT1G31710	-2.01744		AT1G45130	0.872525						AT2G43820	2.60318		AT1G19380	-1.57352		AT2G17640	0.931294
			AT1G58520	-0.611363		AT1G66100	-1.85228		AT1G69870	0.507178						AT1G62540	-1.16216		AT1G32150	-0.638051		AT1G45145	-2.06758						AT2G44130	-2.50555		AT1G19450	0.89045		AT2G17710	-1.76928
			AT1G59590	1.18549		AT1G66230	0.810322		AT1G70230	-0.684378						AT1G62560	-0.996294		AT1G32170	-1.38088		AT1G45201	-0.641721						AT2G44260	1.78444		AT1G19510	-4.80281		AT2G17780	-1.11592
			AT1G59710	0.830801		AT1G66900	-0.592032		AT1G70300	0.970929						AT1G62570	-3.12399		AT1G32450	0.513335		AT1G45233	0.866112						AT2G44300	-4.237		AT1G19570	-1.08861		AT2G17820	0.575017
			AT1G59740	-1.06375		AT1G67080	0.631114		AT1G70480	0.549155						AT1G62660	-0.718798		AT1G32460	-0.903634		AT1G47890	-5.52289						AT2G46430	-0.605146		AT1G19660	-0.706765		AT2G18328	-1.04371
			AT1G60960	-2.16202		AT1G67105	2.33692		AT1G70520	-0.666295						AT1G62710	-1.03472		AT1G32640	-1.54118		AT1G48100	-0.616122						AT2G46440	-0.673696		AT1G20010	-0.726842		AT2G18660	-2.31295
			AT1G61250	0.797713		AT1G67120	0.643079		AT1G70560	1.39813						AT1G62810	-0.858616		AT1G32700	-0.982705		AT1G48210	-0.928487						AT2G46600	1.25517		AT1G20070	-1.4555		AT2G19385	0.627488
			AT1G61360	1.56571		AT1G67550	-0.744077		AT1G70580	-0.502063						AT1G62981	-1.29074		AT1G32860	-1.62525		AT1G48745	-0.906466						AT2G46650	-0.770284		AT1G20140	0.971399		AT2G19800	-3.84931
			AT1G61430	0.94599		AT1G67800	-0.523018		AT1G70640	4.40792						AT1G63090	-0.730689		AT1G32910	-2.89688		AT1G49240	-0.541659						AT2G47180	-2.8841		AT1G20190	-1.02078		AT2G19810	-1.58696
			AT1G61890	1.0766		AT1G67865	0.556556		AT1G70810	-1.17161						AT1G63295	1.65468		AT1G32920	-2.22799		AT1G49430	0.532824						AT2G47750	1.41099		AT1G20340	-0.812947		AT2G20450	0.555932
			AT1G62200	-0.524059		AT1G67900	-0.679039		AT1G70820	-0.541982						AT1G63820	1.77855		AT1G33170	-2.3953		AT1G49450	-0.825018						AT2G47880	-3.66977		AT1G20440	-1.01736		AT2G21540	1.42284
			AT1G62290	1.07531		AT1G67970	-2.06152		AT1G70830	0.623985						AT1G64080	1.68309		AT1G33230	-1.02438		AT1G49470	-2.1668						AT2G47890	-0.847459		AT1G20450	-0.663727		AT2G21640	1.55495
			AT1G62510	-2.60481		AT1G68020	0.604798		AT1G70940	0.777692						AT1G64370	-0.634412		AT1G33590	-1.11066		AT1G49500	-1.26483						AT3G02470	0.533137		AT1G20490	-2.17911		AT2G21650	-0.697801
			AT1G62540	-1.50994		AT1G68130	0.676041		AT1G71030	-0.617071						AT1G64380	-0.657226		AT1G33600	0.773003		AT1G49520	-0.911147						AT3G03190	-1.16471		AT1G20510	-0.618352		AT2G22170	-0.915148
			AT1G62560	-1.12423		AT1G68440	1.24783		AT1G72040	0.692195						AT1G64400	-0.723066		AT1G33610	-0.859094		AT1G49750	-0.875657						AT3G03480	1.45134		AT1G20620	-2.19922		AT2G22200	2.49091
			AT1G62570	-0.903592		AT1G68590	-0.504679		AT1G72150	0.691886						AT1G64760	-0.784488		AT1G33700	0.730339		AT1G50010	0.56691						AT3G03770	-0.556782		AT1G20640	-0.519388		AT2G22330	-1.3759
			AT1G62710	-0.998211		AT1G68600	-1.26697		AT1G72160	0.709755						AT1G64890	-1.61842		AT1G33720	-0.73486		AT1G50290	-1.04538						AT3G05030	-1.00346		AT1G20840	-1.11376		AT2G22430	-0.75126
			AT1G62800	-0.96428		AT1G68780	-0.668187		AT1G72240	-1.84973						AT1G65330	4.27672		AT1G33790	-3.19291		AT1G51060	0.68479						AT3G05400	3.17773		AT1G20910	0.594757		AT2G22980	-0.908677
			AT1G62810	-0.84423		AT1G68790	-0.734914		AT1G72330	1.04825						AT1G65390	-1.9655		AT1G33970	-0.546539		AT1G51270	-1.57573						AT3G05640	-2.47701		AT1G21130	-1.62308		AT2G22990	-0.715111
			AT1G63120	0.605765		AT1G68840	-0.668533		AT1G72510	-0.616922						AT1G65840	1.01582		AT1G34260	-0.698862		AT1G51620	-2.94437						AT3G05650	-1.85694		AT1G21190	0.597881		AT2G23180	-1.17643
			AT1G63295	2.86844		AT1G69040	-1.03162		AT1G72900	-1.49854						AT1G65870	0.900172		AT1G34300	-0.773852		AT1G51660	-0.749255						AT3G05660	-3.38543		AT1G21270	-0.829382		AT2G23200	-0.596139
			AT1G63300	0.890344		AT1G69252	0.791038		AT1G72910	-1.48421						AT1G65890	-2.60752		AT1G34420	-1.12832		AT1G51700	-0.533644						AT3G05880	-0.7937		AT1G21310	-3.01295		AT2G23600	-0.847505
			AT1G63460	0.689727		AT1G69260	1.79824		AT1G72930	-1.22092						AT1G65960	-0.93326		AT1G34460	1.09253		AT1G51760	-2.14085						AT3G06500	1.09021		AT1G21410	0.715953		AT2G24190	0.85487
			AT1G63740	0.990175		AT1G69270	0.523602		AT1G72940	-0.836436						AT1G66060	-1.47202		AT1G34640	1.98238		AT1G51780	-3.71721						AT3G07720	1.0324		AT1G21500	-1.33993		AT2G24580	-1.27804
			AT1G63750	0.800685		AT1G69410	-0.561732		AT1G73325	-3.30083						AT1G66180	1.15812		AT1G34750	-1.24305		AT1G51790	-4.00445						AT3G09540	-1.13981		AT1G21680	-0.840751		AT2G24600	-1.02831
			AT1G63820	3.48043		AT1G69440	-1.24209		AT1G73480	-0.650765						AT1G66200	0.763391		AT1G34760	0.785557		AT1G51800	-3.80317						AT3G10050	0.648379		AT1G21690	0.762798		AT2G25000	-1.75177
			AT1G63830	0.718733		AT1G69480	1.47738		AT1G73500	-0.806783						AT1G66260	0.590965		AT1G35140	-1.60301		AT1G51805	-0.935117						AT3G10740	0.66321		AT1G21720	0.672216		AT2G25510	-1.20913
			AT1G63860	1.09778		AT1G69490	0.986975		AT1G73590	1.01849						AT1G66350	0.564259		AT1G35180	1.97036		AT1G51820	-3.25191						AT3G13110	-0.53537		AT1G21730	-0.585082		AT2G26190	-0.523782
			AT1G64280	0.513152		AT1G69720	-1.48768		AT1G73750	-0.562055						AT1G66500	-0.891551		AT1G35230	-2.16694		AT1G51850	-4.31667						AT3G13310	-3.17674		AT1G21770	0.885393		AT2G26440	-1.43706
			AT1G64360	-0.861829		AT1G69760	-0.844216		AT1G73805	-3.12093						AT1G66540	0.574249		AT1G35710	-1.6879		AT1G51860	-6.07036						AT3G13470	0.621773		AT1G21930	-1.68955		AT2G26560	-1.16866
			AT1G64370	-0.786565		AT1G69840	-0.697774		AT1G73860	1.36276						AT1G66725	1.10049		AT1G35720	-0.632319		AT1G51890	-4.6169						AT3G14050	-0.914404		AT1G22160	-1.88179		AT2G26980	0.753624
			AT1G64400	-0.921042		AT1G70100	0.571347		AT1G73870	-0.725254						AT1G66830	-1.99832		AT1G36622	-1.95262		AT1G51950	-0.690741						AT3G14200	-1.10385		AT1G22170	-1.33622		AT2G27060	-0.637946
			AT1G64610	0.855521		AT1G70210	-0.586628		AT1G74310	-0.653921						AT1G67070	1.29631		AT1G36730	-0.678774		AT1G52030	-2.70044						AT3G14560	-2.18167		AT1G22190	0.729468		AT2G27510	2.22092
			AT1G64620	-1.83014		AT1G70260	-1.26999		AT1G74670	1.41388						AT1G67310	-0.909091		AT1G42470	-0.664558		AT1G52080	0.781142						AT3G14990	0.842106		AT1G22250	-3.81436		AT2G27840	0.562833
			AT1G64690	-1.90735		AT1G70300	1.16749		AT1G74710	-0.700311						AT1G67360	-0.972386		AT1G42970	-0.545032		AT1G52200	-2.73888						AT3G15210	-0.829591		AT1G22275	2.00782		AT2G28200	1.24265
			AT1G64780	-0.526463		AT1G70530	-0.645549		AT1G74940	-1.33506						AT1G67365	-2.07306		AT1G42990	-0.732365		AT1G52540	0.740829						AT3G15450	-1.72376		AT1G22360	-1.11772		AT2G28470	-0.658105
			AT1G64880	0.53024		AT1G70700	-0.705095		AT1G75170	-0.513619						AT1G67710	-2.14029		AT1G43560	0.54087		AT1G52720	-2.27402						AT3G15730	-0.906952		AT1G22400	-2.15681		AT2G29120	-1.0179
			AT1G64970	-0.501763		AT1G70830	-0.736598		AT1G75250	-2.88882						AT1G67850	-1.1473		AT1G43890	-0.562615		AT1G52780	-0.648474						AT3G15790	-0.712695		AT1G22410	0.542228		AT2G29200	0.856375
			AT1G65040	0.914472		AT1G70890	-1.12905		AT1G75370	-0.506346						AT1G67860	-1.32585		AT1G44350	-1.83234		AT1G52855	-1.24659						AT3G16340	-1.54204		AT1G22480	3.95541		AT2G29290	-1.15643
			AT1G65060	-0.873716		AT1G70980	0.564612		AT1G75380	-0.812686						AT1G67865	-1.14196		AT1G44760	0.896353		AT1G52870	-0.576596						AT3G16520	0.595263		AT1G22500	1.53925		AT2G29450	0.968941
			AT1G65370	0.713038		AT1G70985	-0.681134		AT1G75460	-0.892467						AT1G67870	-1.4606		AT1G45050	-0.74094		AT1G52890	-3.13291						AT3G16950	1.18122		AT1G22550	-2.8173		AT2G29670	-0.502059
			AT1G65486	1.73802		AT1G71030	-0.830846		AT1G75680	-0.570343						AT1G68440	1.07907		AT1G45145	-2.24408		AT1G53035	-1.17284						AT3G17130	-3.45456		AT1G22590	-1.11275		AT2G29740	-2.21429
			AT1G65490	0.539917		AT1G71880	-0.54559		AT1G76130	-1.38177						AT1G68500	-3.53071		AT1G45191	-0.603786		AT1G53070	-2.23961						AT3G19000	0.631381		AT1G22690	-1.57421		AT2G30040	1.289
			AT1G65560	-0.799585		AT1G72040	0.68155		AT1G76240	-0.594096						AT1G68600	-2.95706		AT1G45332	-0.566627		AT1G53160	-0.908382						AT3G19550	-5.18308		AT1G22870	-0.559024		AT2G30100	0.523624
			AT1G65610	2.98825		AT1G72120	-0.929298		AT1G76530	1.06234						AT1G68795	-2.39266		AT1G46480	1.74669		AT1G53170	-1.30118						AT3G19710	-1.00335		AT1G23010	0.850461		AT2G30520	-0.556338
			AT1G65790	1.03216		AT1G72175	-0.710648		AT1G76650	1.04612						AT1G69160	0.929166		AT1G47530	0.680029		AT1G53230	0.768559						AT3G21530	1.21236		AT1G23020	2.35291		AT2G30766	1.35446
			AT1G65840	0.581746		AT1G72180	-0.814822		AT1G76800	-1.65328						AT1G69295	-0.536594		AT1G47710	-1.01825		AT1G53320	-0.552543						AT3G21690	0.581686		AT1G23080	-1.58738		AT2G30870	-0.783547
			AT1G65845	1.14148		AT1G72280	-1.10742		AT1G76960	-1.27656						AT1G69730	0.505869		AT1G48360	-0.716672		AT1G53440	-1.21179						AT3G21750	0.650814		AT1G23090	0.877179		AT2G30990	-0.74897
			AT1G65860	-0.699145		AT1G72416	-1.90973		AT1G77270	1.89739						AT1G69750	-0.641879		AT1G48840	0.752497		AT1G53480	-5.29111						AT3G21950	-1.77649		AT1G23100	0.554239		AT2G31230	-1.16423
			AT1G65870	0.901795		AT1G72430	-0.722912		AT1G77280	0.50367						AT1G69760	-0.613339		AT1G49430	0.758242		AT1G53580	-0.785773						AT3G22060	-1.44847		AT1G23170	-1.20989		AT2G31390	0.83324
			AT1G65900	-0.852788		AT1G72450	-0.88329		AT1G77450	-0.93456						AT1G69840	0.585638		AT1G49500	-1.73583		AT1G53870	-0.80214						AT3G22142	-1.73879		AT1G23280	0.642455		AT2G31880	-0.868588
			AT1G65960	-0.626615		AT1G72645	0.559636		AT1G77580	-0.535298						AT1G69850	-0.603039		AT1G49720	-0.764901		AT1G53885	-1.24306						AT3G22370	0.88381		AT1G23310	0.611407		AT2G32860	-1.0698
			AT1G66090	1.63097		AT1G72800	-0.725844		AT1G77760	0.647872						AT1G69870	-1.41857		AT1G49920	4.8072		AT1G53903	-1.24306						AT3G23000	-0.538585		AT1G23330	0.851511		AT2G32940	0.830085
			AT1G66140	-0.762205		AT1G72930	-0.701777		AT1G77990	-0.810531						AT1G70260	-2.05559		AT1G50010	0.99482		AT1G53920	-1.3911						AT3G23430	-1.87367		AT1G23360	-0.610021		AT2G32970	-0.576361
			AT1G66160	1.35809		AT1G73325	-3.30662		AT1G78270	-1.60045						AT1G70640	-1.08566		AT1G50640	-0.537837		AT1G54130	-0.639426						AT3G23630	-2.09141		AT1G23440	0.553347		AT2G33050	-1.94946
			AT1G66173	3.8955		AT1G73480	-0.554378		AT1G78370	-0.563221						AT1G70790	-0.698124		AT1G50740	-1.11639		AT1G54570	0.555087						AT3G23820	-0.581555		AT1G23480	-1.09127		AT2G33380	1.22523
			AT1G66180	1.2082		AT1G73600	-1.19439		AT1G78460	-1.32468						AT1G70800	-1.17653		AT1G51060	0.731693		AT1G54575	-5.19455						AT3G24420	-0.695039		AT1G23710	0.789632		AT2G33390	0.576382
			AT1G66200	0.708481		AT1G73630	-0.994584		AT1G78570	-1.44404						AT1G70890	-0.61286		AT1G51080	0.60762		AT1G54690	0.69921						AT3G25510	-2.41539		AT1G23740	0.500869		AT2G33770	0.70588
			AT1G66350	0.768154		AT1G73700	-1.40764		AT1G78670	-0.949211						AT1G70900	-0.99273		AT1G51610	-0.591401		AT1G54770	0.726804						AT3G25760	0.95693		AT1G23750	-0.827746		AT2G34070	1.13599
			AT1G66400	1.10665		AT1G73750	-1.1468		AT1G78680	-1.42209						AT1G71000	-2.98048		AT1G51680	0.810091		AT1G55050	1.49932						AT3G25770	0.705113		AT1G23870	1.00622		AT2G34470	-0.894763
			AT1G66465	2.20922		AT1G73805	-1.49327		AT1G78850	-0.525685						AT1G71030	-0.610613		AT1G51760	-1.73028		AT1G55120	-0.79002						AT3G25870	-2.32559		AT1G23890	1.01016		AT2G34655	-1.02608
			AT1G66760	1.09691		AT1G73860	1.55102		AT1G79110	0.80555						AT1G71240	-1.55383		AT1G51790	-3.08716		AT1G55330	1.321						AT3G26690	1.52592		AT1G24020	-3.37437		AT2G34810	-1.02885
			AT1G66830	-3.41564		AT1G73870	-0.701664		AT1G79410	-0.589561						AT1G71360	-1.3508		AT1G51800	-2.53437		AT1G55450	-1.75914						AT3G26740	-0.624088		AT1G24090	0.581445		AT2G34930	-1.6752
			AT1G66880	0.847312		AT1G74100	-0.512272		AT1G79440	0.636647						AT1G71697	-1.08515		AT1G51805	-0.603083		AT1G55740	1.30791						AT3G26840	-1.60848		AT1G24147	-2.11813		AT2G34960	-1.43808
			AT1G67060	0.999226		AT1G74320	0.870758		AT1G79970	-0.728495						AT1G71880	0.924016		AT1G51820	-1.21565		AT1G55910	-0.588345						AT3G26960	-2.35067		AT1G24267	0.586919		AT2G35030	0.886327
			AT1G67120	0.568306		AT1G74430	-1.2998		AT1G80640	-0.917211						AT1G71890	2.13936		AT1G51850	-3.08335		AT1G56010	-1.16234						AT3G27170	-0.848156		AT1G24280	1.39935		AT2G35750	0.801639
			AT1G67360	-0.593173		AT1G74560	0.786106		AT2G01150	1.22086						AT1G71950	-1.14721		AT1G52000	-1.84017		AT1G56120	-3.60286						AT3G27870	0.629412		AT1G24530	1.47529		AT2G35960	-0.526828
			AT1G67470	1.11301		AT1G74670	1.0425		AT2G01990	1.09491						AT1G72210	-1.34128		AT1G52030	-6.48778		AT1G56170	1.13093						AT3G28345	-4.04046		AT1G24575	-1.04285		AT2G36430	-0.586361
			AT1G67500	-0.934057		AT1G74770	2.10282		AT2G02100	2.94146						AT1G72416	0.531228		AT1G52040	-3.34085		AT1G56220	-1.22102						AT3G28740	1.9243		AT1G24580	1.5663		AT2G36590	0.773903
			AT1G67730	-0.602253		AT1G75170	0.607309		AT2G02740	0.693316						AT1G72430	1.46956		AT1G52200	-1.87729		AT1G56300	-0.510033						AT3G29590	-0.994748		AT1G25220	-0.780746		AT2G36750	-1.6239
			AT1G67750	-0.801531		AT1G75370	-0.533365		AT2G02820	0.7878						AT1G72450	-0.725702		AT1G52290	-1.19612		AT1G56510	-0.643118						AT3G29631	-4.5103		AT1G25230	-1.76401		AT2G36830	-0.796589
			AT1G67865	-0.82626		AT1G75630	0.56493		AT2G03550	-0.599042						AT1G72610	0.606687		AT1G52400	-1.29872		AT1G56540	-1.06425						AT3G29670	-3.14879		AT1G25250	1.54971		AT2G37170	-0.919452
			AT1G67870	-1.17012		AT1G75700	2.51919		AT2G03980	-0.554016						AT1G72620	4.42581		AT1G52410	-1.51792		AT1G56580	-0.537118						AT3G44970	-4.47929		AT1G25260	0.878263		AT2G37710	-0.51507
			AT1G67900	-0.546666		AT1G75730	1.00603		AT2G04050	5.79378						AT1G72630	0.671286		AT1G52570	1.21821		AT1G57560	-2.72881						AT3G44990	-1.33969		AT1G25275	-1.07935		AT2G38080	1.47842
			AT1G68440	0.641394		AT1G75750	0.724273		AT2G04160	0.839943						AT1G72680	1.31668		AT1G52720	-2.46172		AT1G57630	-5.63892						AT3G45140	0.88496		AT1G26110	-0.594088		AT2G38540	0.801409
			AT1G68530	-0.557145		AT1G75840	0.517096		AT2G04450	-3.53154						AT1G72900	0.922506		AT1G52827	1.45917		AT1G57850	-5.00548						AT3G45160	-3.19534		AT1G26150	-1.18036		AT2G39220	0.925064
			AT1G68540	-0.804075		AT1G75900	0.681304		AT2G04495	-2.69768						AT1G72920	1.3199		AT1G52870	-0.618302		AT1G57990	-2.17805						AT3G45260	-0.939728		AT1G26330	0.800364		AT2G39250	0.990426
			AT1G68600	-3.38581		AT1G75945	6.32106		AT2G04515	-4.78873						AT1G72940	0.77948		AT1G52890	-2.35679		AT1G58200	-1.04994						AT3G45290	-1.39924		AT1G26500	0.972672		AT2G39360	0.666654
			AT1G68740	-1.02262		AT1G76240	-1.2106		AT2G04570	1.0937						AT1G72970	1.17603		AT1G53035	-0.62665		AT1G58225	-2.03688						AT3G45600	-0.853159		AT1G26730	-2.01513		AT2G39400	-1.18201
			AT1G68780	-0.8808		AT1G76360	-0.582395		AT2G05520	-1.685						AT1G73010	1.10891		AT1G53070	-2.1231		AT1G58280	0.769726						AT3G45640	-0.729247		AT1G26770	1.61788		AT2G39570	-0.668209
			AT1G68795	-2.4511		AT1G76520	-0.783		AT2G06002	2.43417						AT1G73480	-1.73752		AT1G53090	0.517757		AT1G58290	-0.54921						AT3G46370	-2.4196		AT1G26790	2.05458		AT2G39730	-0.769968
			AT1G68840	0.674523		AT1G76530	-2.79642		AT2G06040	1.07086						AT1G73590	0.955434		AT1G53110	-0.950543		AT1G58420	-1.71111						AT3G46600	0.600687		AT1G26810	-1.64073		AT2G39850	-1.32269
			AT1G69200	0.689459		AT1G76680	-0.667318		AT2G12400	0.572717						AT1G73600	-1.21074		AT1G53160	-2.43445		AT1G58602	-0.723962						AT3G46660	4.05733		AT1G26840	0.76842		AT2G39870	0.876594
			AT1G69530	0.52866		AT1G76790	-2.66192		AT2G13360	-0.623774						AT1G73750	-1.4405		AT1G53320	-0.53902		AT1G59520	0.626217						AT3G47490	0.556647		AT1G26920	-0.516475		AT2G39920	-0.805352
			AT1G69760	-0.608349		AT1G76955	-1.10149		AT2G13790	-0.507384						AT1G73920	-1.07985		AT1G53380	-0.51987		AT1G59620	-0.878678						AT3G47510	-2.28197		AT1G26940	-1.00744		AT2G39950	-0.610805
			AT1G69780	0.541474		AT1G76960	-1.07905		AT2G13810	-3.11948						AT1G74450	-1.12554		AT1G53440	-0.838722		AT1G59640	-2.10024						AT3G48280	1.61366		AT1G27020	-3.02628		AT2G40100	-2.31345
			AT1G69840	1.21798		AT1G77460	-0.565145		AT2G14520	-1.03797						AT1G74840	-0.692316		AT1G53690	2.33863		AT1G59870	-1.65088						AT3G48530	-0.692461		AT1G27030	-1.91344		AT2G40300	-0.531871
			AT1G69850	-0.587527		AT1G77490	-0.604272		AT2G14560	-2.07309						AT1G75370	-1.13536		AT1G53840	-0.583476		AT1G59910	-0.629908						AT3G48700	2.92347		AT1G27170	0.801456		AT2G40360	0.569355
			AT1G69870	-0.513449		AT1G77510	-0.844216		AT2G15020	-1.50594						AT1G75450	-1.91826		AT1G53870	-1.38559		AT1G59960	-0.91269						AT3G49120	-0.768754		AT1G27200	-0.996466		AT2G40475	-1.04002
			AT1G69900	1.86431		AT1G78430	1.40691		AT2G15042	-1.66992						AT1G75460	-0.648779		AT1G53890	-1.45442		AT1G59970	-0.9634						AT3G49160	-1.34287		AT1G27210	-1.65879		AT2G40750	-2.16317
			AT1G70090	1.11468		AT1G78490	-0.620332		AT2G15080	-1.47265						AT1G75500	0.592844		AT1G53910	-0.654235		AT1G60190	-1.37734						AT3G49220	-0.678215		AT1G27385	0.570486		AT2G40960	-0.637075
			AT1G70260	-2.72046		AT1G78570	-1.23485		AT2G15090	2.74656						AT1G75710	0.916248		AT1G53920	-1.3029		AT1G60690	0.543843						AT3G49580	5.22887		AT1G27390	0.50807		AT2G41090	-2.02693
			AT1G70290	0.633255		AT1G78670	-0.522593		AT2G15390	-1.98601						AT1G75860	-0.666581		AT1G54010	-2.7682		AT1G60730	-1.04884						AT3G49780	1.36049		AT1G27900	0.527085		AT2G41100	-1.53906
			AT1G70370	0.532684		AT1G78680	-0.980665		AT2G15690	0.501691						AT1G75945	7.35174		AT1G54030	-0.665998		AT1G60960	0.879934						AT3G50820	-0.508626		AT1G27920	1.15922		AT2G41180	-0.751057
			AT1G70520	0.548877		AT1G79050	0.552471		AT2G15960	-1.27314						AT1G76090	1.6177		AT1G54570	0.771054		AT1G61000	1.03571						AT3G50950	-0.516721		AT1G27921	-1.21318		AT2G41370	1.06275
			AT1G70580	-0.615242		AT1G79529	1.24396		AT2G16500	0.546049						AT1G76160	-0.70716		AT1G54740	1.27871		AT1G61120	-3.94272						AT3G50970	-4.35905		AT1G27940	0.649545		AT2G41410	1.12865
			AT1G70670	0.816265		AT1G79560	0.546304		AT2G16740	-0.830045						AT1G76180	-0.960528		AT1G55020	1.24396		AT1G61170	-1.5552						AT3G51240	-0.702089		AT1G27950	0.548253		AT2G41700	-0.536314
			AT1G70690	1.80522		AT1G79630	0.810097		AT2G16870	-0.870547						AT1G76240	1.14103		AT1G55110	-0.997039		AT1G61260	-1.80811						AT3G51760	-1.75855		AT1G28010	-1.15861		AT2G42690	-0.612233
			AT1G70740	1.11185		AT1G80230	0.502238		AT2G16990	1.01249						AT1G76270	-1.71799		AT1G55120	-1.14326		AT1G61340	-1.98771						AT3G52500	-0.677289		AT1G28100	-0.851676		AT2G42870	-2.95615
			AT1G70810	-1.03632		AT1G80490	-0.730738		AT2G17020	0.590594						AT1G76580	-1.80992		AT1G55210	-1.00399		AT1G61360	-1.54499						AT3G53100	-2.37439		AT1G28130	-1.769		AT2G43010	-1.59738
			AT1G70940	0.530322		AT1G80820	2.07599		AT2G17470	2.23004						AT1G76590	-1.55636		AT1G55320	0.742683		AT1G61420	-1.48117						AT3G53720	-1.24371		AT1G28190	-1.13683		AT2G43140	-4.9871
			AT1G70985	-0.832538		AT1G80920	1.18391		AT2G17480	0.703116						AT1G76790	-0.959726		AT1G55420	3.49498		AT1G61560	-2.02216						AT3G53730	-0.988077		AT1G28290	-2.1319		AT2G43780	0.535056
			AT1G71880	0.561993		AT2G01008	1.34821		AT2G17660	2.52796						AT1G76800	-3.0898		AT1G55450	-1.37346		AT1G61580	0.5814						AT3G53960	-0.723773		AT1G28310	0.64197		AT2G43900	-0.595864
			AT1G71890	3.45648		AT2G01140	0.902901		AT2G17780	0.69895						AT1G76955	-1.04655		AT1G55590	-0.553557		AT1G61610	-2.43075						AT3G53980	-7.83352		AT1G28330	-2.60488		AT2G44130	-2.01006
			AT1G71970	-0.652038		AT2G01860	1.09985		AT2G17840	1.02653						AT1G77120	-1.77742		AT1G55670	-0.707732		AT1G61660	-0.501379						AT3G53990	-0.786527		AT1G28610	0.960556		AT2G44290	-0.993065
			AT1G72030	-0.65349		AT2G02010	-2.17302		AT2G18120	1.47543						AT1G77680	-1.89835		AT1G55915	0.729942		AT1G61890	-1.15222						AT3G54030	-0.584215		AT1G28670	-1.45886		AT2G44670	-0.921444
			AT1G72040	0.570963		AT2G02080	-0.72099		AT2G18170	0.617595						AT1G77990	-0.651628		AT1G55980	-1.27097		AT1G62290	3.70586						AT3G54400	-1.22919		AT1G28710	1.08982		AT2G44860	0.520421
			AT1G72240	1.06048		AT2G02360	-0.807093		AT2G18193	3.87144						AT1G78000	2.83472		AT1G56140	-1.08473		AT1G62320	-1.35263						AT3G54600	-0.720467		AT1G29150	0.612916		AT2G44940	-0.521884
			AT1G72280	1.64147		AT2G02500	0.561591		AT2G18300	0.748478						AT1G78070	-0.837961		AT1G56170	0.872912		AT1G62510	1.11236						AT3G54900	0.503099		AT1G29170	0.59651		AT2G45010	-0.585564
			AT1G72430	0.721394		AT2G02710	0.738687		AT2G18328	-0.806483						AT1G78170	1.24146		AT1G56220	0.631115		AT1G62660	-0.588211						AT3G55120	-0.560484		AT1G29320	0.720125		AT2G45180	-0.918393
			AT1G72680	1.47315		AT2G02860	-0.523126		AT2G18560	-0.733667						AT1G78230	-0.918391		AT1G56280	-0.51311		AT1G62840	-1.14746						AT3G55290	-2.15257		AT1G29395	-0.697647		AT2G45470	-1.32773
			AT1G72900	1.16427		AT2G03980	-1.04232		AT2G18690	-2.51352						AT1G78240	-1.13681		AT1G56300	-0.741683		AT1G62981	-1.55479						AT3G55760	-1.43222		AT1G29400	-0.855789		AT2G45600	-1.54669
			AT1G72910	0.918328		AT2G04050	4.32712		AT2G19650	-0.712396						AT1G78280	-0.603396		AT1G56460	-0.526733		AT1G63090	-0.896053						AT3G55940	-2.73844		AT1G29418	-0.884328		AT2G45710	0.553017
			AT1G73480	-0.520597		AT2G04080	-0.732854		AT2G20142	-1.74618						AT1G78370	-0.816891		AT1G56510	-1.01713		AT1G63180	1.42887						AT3G56070	0.501336		AT1G29560	1.19287		AT2G46192	0.831555
			AT1G73600	-1.09626		AT2G04170	-1.2057		AT2G20570	-0.597306						AT1G78440	-2.07267		AT1G56540	-0.890777		AT1G63740	-0.747471						AT3G57020	-0.866369		AT1G29600	-3.78026		AT2G46430	-1.13844
			AT1G73630	-0.791553		AT2G04240	-0.699431		AT2G20630	-0.51968						AT1G78450	-3.84134		AT1G56580	0.775867		AT1G63840	-1.26806						AT3G57030	-0.737667		AT1G29660	-1.30133		AT2G46440	-1.66084
			AT1G73700	-2.56548		AT2G04360	0.504321		AT2G20670	-0.78339						AT1G78460	-1.11995		AT1G56660	-1.6314		AT1G63860	-1.34971						AT3G57240	-3.05021		AT1G29670	-0.85899		AT2G46630	-1.43001
			AT1G73750	-1.30203		AT2G04430	-1.72641		AT2G20740	0.668549						AT1G78490	-1.8161		AT1G57630	-3.80866		AT1G64170	-1.76416						AT3G57520	0.555052		AT1G29710	0.591041		AT2G47180	-1.14448
			AT1G73805	2.32568		AT2G04450	-3.47562		AT2G21050	0.948585						AT1G78610	0.646936		AT1G57770	0.601908		AT1G64200	-1.49001						AT3G58780	-0.623982		AT1G29720	-1.00983		AT2G47650	-0.866398
			AT1G73870	-0.510727		AT2G04495	-2.37883		AT2G21210	-1.5703						AT1G78830	-0.579895		AT1G57850	-2.92767		AT1G64280	-0.558319						AT3G58790	-0.788167		AT1G29750	-0.826323		AT2G48030	-1.51143
			AT1G74090	-0.520767		AT2G05100	-0.532662		AT2G21550	-1.97404						AT1G78850	0.769727		AT1G57990	-1.52233		AT1G64360	-3.03265						AT3G58990	-0.71233		AT1G29820	0.520574		AT3G01290	-1.38558
			AT1G74100	-0.598711		AT2G05540	1.71164		AT2G21970	-0.534101						AT1G78860	1.85847		AT1G58200	-1.23475		AT1G64370	-1.4747						AT3G59940	-1.42231		AT1G29910	-1.12829		AT3G01470	-0.730837
			AT1G74330	0.940429		AT2G06050	-1.08713		AT2G22200	1.35312						AT1G78970	-2.07828		AT1G58290	-0.688617		AT1G64380	-1.22645						AT3G60520	-1.29923		AT1G29930	-1.13735		AT3G01500	-0.959827
			AT1G74440	1.07459		AT2G07042	1.24887		AT2G22450	1.32698						AT1G79110	1.67602		AT1G58420	-1.52325		AT1G64400	-0.52658						AT3G61190	-1.59863		AT1G29940	0.641876		AT3G01550	-0.666628
			AT1G74670	1.02274		AT2G07678	0.530933		AT2G22670	-0.594944						AT1G79410	1.10013		AT1G58602	-0.819531		AT1G64530	0.676711						AT3G61260	-0.817193		AT1G29980	-1.38017		AT3G01690	-0.624087
			AT1G74710	1.75294		AT2G07706	0.513931		AT2G22850	-2.5566						AT1G79430	-0.703214		AT1G58848	-0.553999		AT1G64660	0.945613						AT3G61490	-1.52332		AT1G29990	0.58641		AT3G02020	-0.808349
			AT1G75020	0.669956		AT2G07768	1.13786		AT2G23120	1.06232						AT1G79460	-0.845663		AT1G59580	-0.636755		AT1G64710	-1.3943						AT3G61820	-1.04351		AT1G30090	0.502276		AT3G02832	1.17231
			AT1G75030	2.70352		AT2G11225	0.778269		AT2G23180	-0.634292						AT1G79620	0.910654		AT1G59870	-1.62854		AT1G64900	-0.930563						AT3G62460	1.07013		AT1G30250	1.30528		AT3G03150	-1.15995
			AT1G75370	-0.602595		AT2G11890	0.597226		AT2G23200	-0.571374						AT1G79660	-2.59831		AT1G59910	-0.788957		AT1G65330	4.12888						AT3G62700	-0.615419		AT1G30320	0.77119		AT3G03640	0.585244
			AT1G75380	-0.773898		AT2G12400	-0.755107		AT2G23600	-0.737474						AT1G80130	-1.29627		AT1G60140	-0.762462		AT1G65390	-1.85216						AT3G62740	-5.14925		AT1G30520	-0.75122		AT3G04210	-1.43514
			AT1G75460	-0.574753		AT2G13360	-0.57295		AT2G23770	-1.11804						AT1G80440	-3.10856		AT1G60690	0.827707		AT1G65450	1.30934						AT3G63160	-0.581385		AT1G30755	-0.745117		AT3G04670	0.854153
			AT1G75500	0.577417		AT2G13790	-0.575791		AT2G24150	-0.542679						AT1G80760	-1.35392		AT1G60730	-1.21208		AT1G65486	-1.20291						AT4G00780	-0.5929		AT1G30810	-0.695855		AT3G04730	-0.745108
			AT1G75580	-2.42094		AT2G13810	-4.57756		AT2G24190	0.721523						AT1G80830	-1.04409		AT1G61100	-0.516492		AT1G65490	-0.558498						AT4G00880	-0.666052		AT1G30880	0.612163		AT3G04775	0.688501
			AT1G75945	6.44211		AT2G14560	-1.9627		AT2G24230	0.851491						AT2G01505	1.67237		AT1G61120	-1.79139		AT1G65610	-3.93235						AT4G00955	-1.02076		AT1G30910	-1.18174		AT3G05020	1.01602
			AT1G76040	1.72164		AT2G14878	-0.532279		AT2G24550	-0.934899						AT2G02100	-1.12781		AT1G61250	-0.775839		AT1G65690	-3.21053						AT4G01070	-0.760604		AT1G30960	0.57367		AT3G05650	-1.54213
			AT1G76180	-0.677025		AT2G15020	-0.672635		AT2G25080	-0.573222						AT2G02180	-0.723218		AT1G61280	2.21716		AT1G65790	-1.94746						AT4G01390	-4.24415		AT1G31070	-0.717626		AT3G05660	-1.63362
			AT1G76240	0.720041		AT2G15080	-0.861234		AT2G25510	-1.24706						AT2G02250	4.50684		AT1G61340	-1.60632		AT1G65800	-0.839268						AT4G01440	-1.39532		AT1G31330	-1.08718		AT3G05690	-0.917738
			AT1G76590	-1.73312		AT2G15090	1.48634		AT2G25625	-1.77621						AT2G02850	-2.50685		AT1G61360	-1.04802		AT1G65900	0.85136						AT4G01450	-1.59815		AT1G31350	0.915811		AT3G05880	0.548703
			AT1G76600	2.09136		AT2G15690	0.520319		AT2G25730	0.570238						AT2G02950	1.09015		AT1G61380	-0.679763		AT1G66060	-1.94236						AT4G01700	-1.64983		AT1G31360	-1.29774		AT3G06435	1.74567
			AT1G76700	0.837856		AT2G16370	0.636272		AT2G25930	1.70393						AT2G02990	-2.8602		AT1G61500	0.908816		AT1G66090	-1.48011						AT4G03292	1.67369		AT1G31460	-1.08225		AT3G06920	0.564414
			AT1G76800	-2.24972		AT2G16380	0.504051		AT2G26010	-5.05978						AT2G03240	-1.28777		AT1G61820	-2.55574		AT1G66100	-0.970587						AT4G03450	-1.27681		AT1G31500	0.583495		AT3G07460	-0.54125
			AT1G76955	-1.423		AT2G16430	-0.539518		AT2G26150	-1.89425						AT2G03440	-0.756862		AT1G61890	-1.73708		AT1G66160	-1.63256						AT4G03500	-5.56589		AT1G31550	-0.670144		AT3G07650	0.56563
			AT1G77450	0.705905		AT2G16586	0.601552		AT2G26170	-0.941657						AT2G03710	-0.927852		AT1G62030	1.43149		AT1G66240	-0.630217						AT4G04340	-0.982993		AT1G31580	-1.37423		AT3G07700	0.598656
			AT1G77500	0.509204		AT2G16600	-1.07531		AT2G26400	-4.24469						AT2G03750	1.17171		AT1G62085	0.816399		AT1G66350	-1.07771						AT4G04610	-0.625903		AT1G31660	0.67952		AT3G07910	0.55566
			AT1G77680	-0.722218		AT2G16660	-1.1129		AT2G26690	-0.526767						AT2G04080	-0.986961		AT1G62110	1.06458		AT1G66430	-0.546195						AT4G04620	0.830991		AT1G31690	-1.97707		AT3G08770	-2.09202
			AT1G77760	0.73492		AT2G16740	-0.775389		AT2G26740	0.554892						AT2G04160	0.791938		AT1G62310	-0.804411		AT1G66500	-0.65426						AT4G04835	5.04916		AT1G31710	-1.6068		AT3G08870	-0.909448
			AT1G77920	-1.1156		AT2G16870	-1.22691		AT2G26870	1.17604						AT2G04240	-0.58063		AT1G62320	-1.26513		AT1G66540	0.636625						AT4G04920	-6.92174		AT1G31770	0.616386		AT3G09190	-1.98909
			AT1G78270	-2.27681		AT2G17033	-0.751875		AT2G27340	0.857856						AT2G04400	-0.544045		AT1G62510	1.66269		AT1G66880	-1.63702						AT4G06746	-2.32742		AT1G31780	-0.596399		AT3G10110	0.592094
			AT1G78370	-0.530009		AT2G17120	-0.841095		AT2G27385	0.937118						AT2G05215	-0.551846		AT1G62560	-0.65655		AT1G66970	-0.998997						AT4G08930	-0.616075		AT1G31790	1.20857		AT3G10525	-0.661296
			AT1G78380	0.67112		AT2G17150	-0.559561		AT2G27660	-2.85869						AT2G05380	0.924346		AT1G62570	-1.40279		AT1G67050	-1.16504						AT4G10060	1.12476		AT1G31810	-0.682947		AT3G11010	-2.15674
			AT1G78440	-0.771373		AT2G17230	-1.26258		AT2G27770	0.901758						AT2G05790	0.521244		AT1G62660	-0.854103		AT1G67070	0.902454						AT4G12000	-1.01829		AT1G31840	1.09549		AT3G11020	0.900003
			AT1G78450	-1.45571		AT2G17265	0.548865		AT2G27830	-1.1545						AT2G05810	-1.27418		AT1G62710	-0.573116		AT1G67310	-0.603742						AT4G12030	-0.685161		AT1G31970	0.541453		AT3G11090	-1.07693
			AT1G78460	-0.977531		AT2G17640	0.756043		AT2G28200	0.820427						AT2G06050	-1.50951		AT1G62830	0.582034		AT1G67730	0.625088						AT4G12460	-0.612698		AT1G32060	-0.70227		AT3G11280	-0.716362
			AT1G78490	-0.996557		AT2G17840	-0.649939		AT2G28470	-0.650155						AT2G06255	-2.33927		AT1G62840	-0.812565		AT1G67810	-2.48714						AT4G12470	-2.25479		AT1G32090	-0.803319		AT3G11670	-0.577204
			AT1G78570	-0.585979		AT2G17930	0.503926		AT2G28550	-0.505884						AT2G11810	1.82048		AT1G63020	-0.678226		AT1G67860	-1.16278						AT4G13575	0.661118		AT1G32190	-2.57795		AT3G11930	-1.20923
			AT1G78620	0.677696		AT2G18260	1.07018		AT2G28630	1.57698						AT2G12400	-1.1143		AT1G63090	-1.34671		AT1G67865	-0.937915						AT4G13577	2.4471		AT1G32340	0.9708		AT3G12220	-5.43403
			AT1G78670	-0.922077		AT2G18600	1.17124		AT2G28840	0.756467						AT2G14750	-0.621819		AT1G63180	1.73525		AT1G67870	-1.10101						AT4G14090	-0.955989		AT1G32450	1.40284		AT3G12730	-1.83789
			AT1G78680	-0.739978		AT2G18660	-2.07046		AT2G28890	-0.759734						AT2G15020	0.571978		AT1G63240	-0.799222		AT1G67920	-2.20862						AT4G14130	-4.51602		AT1G32580	0.527652		AT3G12915	0.738391
			AT1G78850	1.23545		AT2G18700	1.00021		AT2G28900	1.03995						AT2G15080	-1.07326		AT1G63295	-4.16056		AT1G67970	-0.524051						AT4G14400	-0.846365		AT1G32640	-1.05245		AT3G13310	-0.919063
			AT1G78860	2.99583		AT2G18730	-0.705266		AT2G29120	-0.631476						AT2G15090	0.949584		AT1G63830	-0.722419		AT1G68050	-0.667901						AT4G14550	-1.60851		AT1G33170	-5.89044		AT3G13750	-0.532499
			AT1G79160	-0.583817		AT2G18940	0.541788		AT2G29420	0.762779						AT2G15310	-1.27258		AT1G63840	-1.6429		AT1G68100	-0.582951						AT4G15130	-1.54734		AT1G33260	0.674523		AT3G13940	0.564929
[truncated: 3,001 more rows]

## Sheet: SALT
CON_SS													SS4													SS24
[truncated: 5,822 more rows]
