# Supplementary material for: Specific functions for Mediator complex subunits from different modules in the transcriptional response of Arabidopsis thaliana to abiotic stress
Source: Sci Rep. 2020 Mar 19;10:5073. doi: 10.1038/s41598-020-61758-w (PMC7081235; doi:10.1038/s41598-020-61758-w)
Supplement: Supplementary file 2 — Supplementary Table S2. [file 41598_2020_61758_MOESM2_ESM.xlsx]

## Sheet: Overview
Supplemental Table S2. Clusters of co-expressed transcripts in the response of Col-0 wild type to abiotic stress
Clusters in each stress were identified by hierarchical clustering using Pearson's correlation coefficient and Ward's method. Data shown are the Thalemine GeneID and name and the log2 fold-change vs CON or CON_SS
Sheet 1. Heat stress experiment (HS30 / HS120)
Sheet 2. Cold stress experiment (CS3 / CS72)
Sheet 3. Salt stress experiment (SS4 / SS24)

## Sheet: HEAT Clusters H1-H5
H1	WT HS30	WT HS120	Name		H2	WT HS30	WT HS120	Name		H3	WT HS30	WT HS120	Name		H4	WT HS30	WT HS120	Name		H5	WT HS30	WT HS120	Name
AT1G02820	-3.78696	-7.68519	LEA3		AT4G34950	-4.70739	-2.12626	AT4G34950		AT5G24780	4.3744	8.16622	VSP1		AT4G25200	14.3523	10.4617	HSP23.6-MITO		AT4G14690	0.127208	-8.04472	ELIP2
AT1G70260	-5.04878	-7.21038	UMAMIT36		AT4G39770	-3.09771	-1.44129	TPPH		AT1G54020	3.16609	7.17897	AT1G54020		AT1G53540	14.0845	12.3626	AT1G53540		AT3G22840	1.16603	-3.73012	ELIP1
AT5G08640	-2.37058	-6.57177	FLS1		AT1G02205	-3.05878	0.0829671	CER1		AT5G24770	3.3398	7.17167	VSP2		AT3G46230	13.7874	11.7482	HSP17.4		AT5G52760	1.11236	-3.34422	AT5G52760
AT1G01060	-2.47218	-6.46568	LHY		AT1G03870	-3.05818	-1.8807	FLA9		AT5G23240	2.27705	6.84108	AT5G23240		AT4G10250	13.5279	12.8491	ATHSP22.0		AT5G25250	0.235606	-3.13645	FLOT1
AT2G27420	-4.42467	-6.32708	AT2G27420		AT1G55920	-2.93538	-1.29316	SERAT2;1		AT1G52030	2.55249	6.58823	MBP2		AT4G27670	11.9139	12.4111	HSP21		AT1G33960	0.26356	-2.90336	AIG1
AT3G54830	-4.34166	-5.99943	AT3G54830		AT5G37300	-2.91743	-1.61772	WSD1		AT2G39030	3.85506	6.40602	NATA1		AT5G12030	11.3783	7.47319	HSP17.6A		AT2G24600	0.699486	-2.80269	AT2G24600
AT3G24750	-6.6852	-5.86868	AT3G24750		AT2G39250	-2.85098	-0.966639	SNZ		AT5G07010	2.80491	6.36246	ST2A		AT1G71000	11.2326	6.80949	AT1G71000		AT4G14365	0.515086	-2.75504	XBAT34
AT1G65060	-3.15908	-5.64196	4CL3		AT2G39710	-2.82106	-1.76662	AT2G39710		AT4G11320	2.8158	6.09234	AT4G11320		AT3G09640	11.1497	9.20617	APX2		AT1G66090	2.78653	-2.72856	AT1G66090
AT5G05270	-2.00786	-5.63987	CHIL		AT2G40750	-2.81019	-1.98482	WRKY54		AT2G21660	1.3708	5.44436	GRP7		AT1G52560	10.8068	6.36749	AT1G52560		AT1G24140	0.514143	-2.63919	AT1G24140
AT5G44110	-3.0912	-5.59704	ABCI21		AT2G30040	-2.74422	-1.88858	MAPKKK14		AT3G55970	3.06184	5.34834	JRG21		AT5G12020	10.5881	6.22094	HSP17.6II		AT1G14880	0.807639	-2.41691	PCR1
AT1G24580	-2.47695	-5.55162	AT1G24580		AT5G48850	-2.60124	0.350308	ATSDI1		AT1G76790	-0.977331	5.30413	IGMT5		AT2G46240	10.4857	5.56531	BAG6		AT4G22710	1.283	-2.33766	CYP706A2
AT5G04950	-5.05449	-5.49488	NAS1		AT1G04220	-2.58152	-0.831779	KCS2		AT4G16740	-1.61402	5.22936	TPS03		AT1G59860	10.2271	3.40374	AT1G59860		AT3G09440	2.01476	-2.32245	AT3G09440
AT1G07610	-2.91777	-5.3518	MT1C		AT5G59350	-2.55038	-1.47334	AT5G59350		AT3G47160	3.02416	5.17533	AT3G47160		AT3G63350	10.0697	0.578979	AT-HSFA7B		AT5G52750	0.542671	-2.31225	AT5G52750
AT3G51240	-1.73978	-5.33865	F3H		AT1G57590	-2.53509	-1.74417	AT1G57590		AT4G17470	2.88117	5.09776	AT4G17470		AT1G07400	9.82498	4.72645	AT1G07400		AT3G01290	1.28782	-2.29416	HIR2
AT4G34550	-4.91517	-5.08581	AT4G34550		AT4G12320	-2.46968	-1.20804	CYP706A6		AT1G54010	2.35782	5.09184	AT1G54010		AT3G51910	9.70736	-0.545129	HSFA7A		AT4G04540	2.6253	-2.255	CRK39
AT2G27402	-1.18216	-5.02866	AT2G27402		AT1G32450	-2.37423	-1.52918	NRT1.5		AT2G19450	1.28875	5.00834	TAG1		AT2G29500	9.68004	7.60824	AT2G29500		AT4G12720	0.794654	-2.15067	NUDT7
AT3G14770	-2.96521	-4.88128	SWEET2		AT3G25670	-2.34968	-0.829195	AT3G25670		AT1G52400	2.45063	4.99845	BGLU18		AT5G37670	9.67169	4.59726	AT5G37670		AT5G58770	1.15801	-2.13215	cPT4
AT1G12370	-2.04026	-4.81506	PHR1		AT5G66770	-2.3432	-1.52874	AT5G66770		AT4G26670	2.37952	4.97755	AT4G26670		AT5G25450	9.25516	4.91202	AT5G25450		AT5G45630	2.27236	-2.11653	AT5G45630
AT3G17609	-2.74168	-4.73481	HYH		AT4G09500	-2.27661	0.350081	AT4G09500		AT2G15890	1.79307	4.94461	MEE14		AT5G51440	9.18067	3.70528	AT5G51440		AT5G56010	2.09013	-2.1	HSP81-3
AT5G62210	-1.40737	-4.65827	AT5G62210		AT1G30280	-2.20182	-1.25567	AT1G30280		AT1G52040	2.29555	4.82066	MBP1		AT1G16030	9.0812	4.53994	Hsp70b		AT1G19020	3.08686	-2.06166	AT1G19020
AT3G56290	-2.26212	-4.6411	AT3G56290		AT4G18390	-2.19821	-1.0556	TCP2		AT3G04000	3.268	4.80475	AT3G04000		AT4G12400	9.01046	4.36902	Hop3		AT3G60415	0.888939	-1.97476	AT3G60415
AT5G49480	-3.92745	-4.58368	CP1		AT1G51440	-2.15578	-1.32764	AT1G51440		AT5G23660	2.05099	4.63781	SWEET12		AT1G03070	8.83853	3.81262	AT1G03070		AT4G27652	1.50518	-1.96194	AT4G27652
AT3G21150	-2.03267	-4.49758	BBX32		AT4G21990	-2.1122	-1.33973	2003-04-01		AT1G52410	2.21638	4.63295	TSA1		AT5G54165	8.78674	3.59023	AT5G54165		AT5G02490	1.83955	-1.95768	Hsp70-2
AT5G15950	-2.26808	-4.37154	AT5G15950		AT2G30620	-2.10118	-0.612732	AT2G30620		AT4G02360	0.472915	4.62343	AT4G02360		AT1G54050	8.26768	2.21486	AT1G54050		AT5G04340	1.45394	-1.90055	ZAT6
AT3G29000	-0.235338	-4.3522	AT3G29000		AT1G49500	-2.09387	-0.837124	AT1G49500		AT1G53885	2.01742	4.5914	AT1G53885		AT1G44414	8.2563	5.39522	AT1G44414		AT2G41100	2.04546	-1.85464	TCH3
AT2G21650	-0.571277	-4.23826	MEE3		AT2G28200	-2.05032	-1.66646	AT2G28200		AT1G53903	2.01742	4.5914	AT1G53903		AT1G74310	8.25382	2.36731	HSP101		AT4G21390	0.744513	-1.85332	B120
AT5G14760	-2.23938	-4.2367	AO		AT5G50640	-2.04094	-1.19488	AT5G50640		AT2G33830	2.76161	4.52046	AT2G33830		AT2G32120	8.06652	3.75205	HSP70T-2		AT5G26920	0.105713	-1.81749	CBP60G
AT1G65870	-3.31455	-4.17653	AT1G65870		AT4G27595	-2.02776	-0.709916	AT4G27595		AT2G25930	2.21134	4.47081	ELF3		AT3G10020	8.02648	4.14953	AT3G10020		AT4G03450	0.613005	-1.80733	AT4G03450
AT1G37130	-3.93968	-4.17027	NIA2		AT3G03440	-1.95404	-0.780898	AT3G03440		AT1G17460	2.36617	4.44289	TRFL3		AT1G72660	8.02585	5.88047	AT1G72660		AT3G55580	2.03644	-1.76282	AT3G55580
AT5G57560	-1.61073	-4.16425	TCH4		AT1G33700	-1.94448	-1.00959	AT1G33700		AT4G27440	2.28452	4.36162	PORB		AT5G59720	7.9365	9.06533	HSP18.2		AT2G38470	0.41367	-1.73007	WRKY33
AT4G30610	-2.61101	-4.09846	BRS1		AT4G26540	-1.93779	-0.448732	AT4G26540		AT2G15960	2.27605	4.26914	AT2G15960		AT5G48570	7.5118	3.39646	AT5G48570		AT3G48240	0.951784	-1.72561	AT3G48240
AT1G77760	-4.12284	-4.08766	NIA1		AT2G39980	-1.93288	-1.44489	AT2G39980		AT1G06002	2.08424	4.23866	AT1G06002		AT4G23493	7.31438	4.20209	AT4G23493		AT2G22500	0.196557	-1.70784	UCP5
AT1G56430	-3.14159	-4.08417	NAS4		AT4G22730	-1.91157	-0.603552	AT4G22730		AT4G18440	1.9838	4.20543	AT4G18440		AT2G26150	7.27716	-0.634771	HSFA2		AT5G23480	2.28935	-1.70542	AT5G23480
AT3G63110	-2.53944	-4.0783	IPT3		AT1G12020	-1.90635	-1.44494	AT1G12020		AT3G16470	1.90228	4.1938	JR1		AT5G52640	7.18206	3.17634	HSP90.1		AT4G02380	1.58008	-1.70111	SAG21
AT5G54130	-3.50516	-4.05608	AT5G54130		AT4G29720	-1.88581	-1.24371	PAO5		AT3G28220	1.72462	4.18556	AT3G28220		AT3G08970	6.75583	2.07375	ATERDJ3A		AT3G22600	1.58485	-1.60149	AT3G22600
AT5G23730	-1.77605	-4.04399	RUP2		AT4G15810	-1.86302	-0.734254	AT4G15810		AT1G24070	1.84409	4.17926	CSLA10		AT3G15340	6.74585	2.10423	PPI2		AT3G48090	0.497869	-1.59367	EDS1
AT1G04520	-2.23308	-4.03418	PDLP2		AT3G14720	-1.86177	-1.39586	MPK19		AT4G16146	0.681963	4.16764	AT4G16146		AT5G10695	6.68871	1.4368	AT5G10695		AT3G52430	0.122669	-1.56914	PAD4
AT5G59670	-1.95206	-4.03222	AT5G59670		AT1G73390	-1.85494	-1.58282	AT1G73390		AT3G48520	1.7124	4.13674	CYP94B3		AT4G21320	6.55514	4.31868	HSA32		AT2G18690	0.704065	-1.55517	AT2G18690
AT1G32900	-1.95741	-3.98558	GBSS1		AT5G54585	-1.85301	-0.437285	AT5G54585		AT3G59820	1.05159	4.0356	LETM1		AT2G20560	6.53682	1.23844	AT2G20560		AT4G14370	1.0011	-1.52359	AT4G14370
AT4G08300	-2.52417	-3.91489	UMAMIT17		AT3G21690	-1.84656	-1.47322	AT3G21690		AT2G39330	1.46344	4.02337	JAL23		AT3G16050	6.44277	0.723887	PDX1.2		AT5G50915	0.620272	-1.51236	AT5G50915
AT3G46130	-3.70174	-3.84027	MYB48		AT1G44800	-1.84323	-0.849999	SIAR1		AT3G50700	1.22196	3.93267	IDD2		AT3G09350	6.43007	-0.26879	Fes1A		AT5G59820	2.97098	-1.47675	RHL41
AT3G09450	-0.543807	-3.81245	AT3G09450		AT3G54220	-1.83957	-1.09011	SCR		AT3G53800	2.45909	3.93127	Fes1B		AT3G24500	6.38128	2.59389	MBF1C		AT1G70090	1.00848	-1.44125	LGT8
AT1G22690	-0.89513	-3.78649	AT1G22690		AT2G40900	-1.83956	-0.932748	UMAMIT11		AT1G52720	2.2317	3.88567	AT1G52720		AT3G12580	6.35033	2.94591	HSP70		AT5G44568	0.396957	-1.41992	AT5G44568
AT2G25530	-1.48533	-3.74684	AT2G25530		AT2G34070	-1.83605	-0.449684	TBL37		AT1G52000	1.50898	3.88432	AT1G52000		AT5G64510	5.84324	3.53096	TIN1		AT5G56030	3.31566	-1.40375	HSP81-2
AT2G30766	-3.25032	-3.67572	AT2G30766		AT5G50800	-1.81128	-0.704298	SWEET13		AT1G06620	2.13959	3.87364	AT1G06620		AT1G26800	5.84307	2.06775	AT1G26800		AT5G03380	0.904146	-1.39197	AT5G03380
AT4G21760	-2.16749	-3.64434	BGLU47		AT4G01080	-1.80849	-0.581535	TBL26		AT3G15450	2.52144	3.85401	AT3G15450		AT1G21550	5.78105	1.11674	AT1G21550		AT2G32140	1.60369	-1.33153	AT2G32140
AT2G18328	-0.466226	-3.61415	RL4		AT3G16560	-1.80554	-0.643024	AT3G16560		AT5G17490	2.39107	3.84934	RGL3		AT1G30070	5.7782	0.370573	AT1G30070		AT1G74810	0.799234	-1.32385	BOR5
AT5G02270	-2.21226	-3.60057	ABCI20		AT2G28550	-1.80384	-0.888992	RAP2.7		AT3G12145	1.43288	3.81424	FLR1		AT5G05410	5.73651	2.77886	DREB2A		AT1G51340	1.13439	-1.31068	AT1G51340
AT5G24120	-2.46007	-3.59737	SIGE		AT4G19120	-1.78357	0.427779	ERD3		AT4G29700	1.86632	3.7258	AT4G29700		AT5G12110	5.60867	2.26465	AT5G12110		AT2G21330	0.110195	-1.2961	FBA1
AT1G73600	-2.11312	-3.5852	AT1G73600		AT5G38240	-1.7536	-0.923266	AT5G38240		AT3G16460	1.58465	3.72306	JAL34		AT4G21323	5.38669	-0.126346	AT4G21323		AT4G38620	0.718038	-1.29579	MYB4
AT1G04183	-1.72164	-3.57774			AT2G28720	-1.73597	-0.200562	AT2G28720		AT4G32280	2.65433	3.68885	IAA29		AT1G17870	5.363	0.939541	EGY3		AT4G38970	0.397837	-1.28795	FBA2
AT5G65010	-2.09695	-3.57754	ASN2		AT1G28600	-1.73314	-0.91887	AT1G28600		AT5G41120	1.89991	3.68883	AT5G41120		AT2G47180	5.28458	4.14006	GolS1		AT3G07090	3.95759	-1.2776	AT3G07090
AT4G24570	-2.20628	-3.55444	DIC2		AT5G11610	-1.7328	-0.471898	AT5G11610		AT3G28290	1.19598	3.64212	AT14A		AT3G07150	5.2611	2.13156	AT3G07150		AT4G04490	0.248429	-1.25689	CRK36
AT1G78440	-4.18239	-3.51379	ATGA2OX1		AT4G12390	-1.72658	-1.32098	PME1		AT3G28300	1.19598	3.64212	AT14A		AT3G47340	5.24644	6.67571	ASN1		AT5G35460	1.05749	-1.24698	AT5G35460
AT5G42760	-1.95049	-3.47053	AT5G42760		AT4G37320	-1.72434	-0.524046	CYP81D5		AT1G28050	1.63036	3.63262	BBX13		AT2G25140	5.23005	0.99315	CLPB4		AT5G49910	1.20113	-1.24168	cpHsc70-2
AT5G24850	-1.40025	-3.46423	CRY3		AT5G43870	-1.72111	-1.24925	AT5G43870		AT5G24420	1.63895	3.61691	PGL5		AT1G14205	5.22687	2.00082	AT1G14205		AT1G24150	0.361303	-1.23416	FH4
AT4G26150	-2.58519	-3.41475	CGA1		AT1G15260	-1.70346	-1.21848	AT1G15260		AT3G62550	0.721411	3.59486	AT3G62550		AT5G35320	5.18267	0.62392	AT5G35320		AT1G61340	1.76637	-1.23351	FBS1
AT4G26850	-2.22176	-3.3631	VTC2		AT1G72130	-1.70318	-1.2908	AT1G72130		AT5G38120	0.868645	3.58453	4CL8		AT1G66080	5.12633	0.339818	AT1G66080		AT4G28480	1.5411	-1.23259	AT4G28480
AT4G35320	-1.69936	-3.33352	AT4G35320		AT1G01580	-1.69562	-1.4316	FRO2		AT3G25770	1.80497	3.55862	AOC2		AT4G14270	5.00586	3.34081	AT4G14270		AT5G44070	1.00985	-1.20574	CAD1
AT3G24460	-2.66508	-3.33239	AT3G24460		AT1G01070	-1.68399	-1.50718	UMAMIT28		AT3G16400	1.22531	3.53823	NSP1		AT1G07350	4.86048	1.72546	SR45a		AT3G62260	0.084845	-1.18489	AT3G62260
AT3G12110	-1.13177	-3.33064	ACT11		AT2G18940	-1.68149	-1.0492	AT2G18940		AT2G39920	-0.951492	3.51471	AT2G39920		AT5G47830	4.85204	2.11123	AT5G47830		AT5G27420	1.7548	-1.1814	CNI1
AT3G22231	-0.654041	-3.32549	PCC1		AT4G16880	-1.66829	-1.18969	AT4G16880		AT4G27860	0.803992	3.49293	MEB1		AT4G24415	4.84648	1.69602	MIR824A		AT5G57220	2.73534	-1.17114	CYP81F2
AT5G11260	-1.49251	-3.32425	HY5		AT5G63160	-1.64941	0.000862839	BT1		AT4G23600	1.67617	3.47469	CORI3		AT5G18065	4.67107	3.05449	AT5G18065		AT4G02060	-0.313596	-1.16669	PRL
AT2G37040	-2.92739	-3.29702	PAL1		AT3G19000	-1.61647	-1.06829	AT3G19000		AT5G06690	0.916318	3.46801	WCRKC1		AT2G19310	4.62613	1.72992	AT2G19310		AT5G01540	0.584961	-1.15969	LECRKA4.1
AT1G01390	-2.35013	-3.2877	AT1G01390		AT5G64550	-1.61418	-0.494372	AT5G64550		AT1G28330	2.18187	3.43379	DYL1		AT1G72416	4.48201	1.98216	AT1G72416		AT5G22060	1.78643	-1.1589	J2
AT5G41740	-1.67062	-3.28215	AT5G41740		AT4G24510	-1.60564	-0.291444	CER2		AT1G22570	0.221741	3.43323	AT1G22570		AT5G27660	4.46604	2.40475	DEG14		AT3G53830	1.72462	-1.15412	AT3G53830
AT5G22300	-0.435318	-3.27247	NIT4		AT4G35270	-1.59938	-1.032	AT4G35270		AT1G04980	1.8577	3.42264	PDIL2-2		AT4G09150	4.43542	0.794197	AT4G09150		AT3G47480	1.10755	-1.15358	AT3G47480
AT3G55120	-1.98991	-3.26004	TT5		AT2G46660	-1.59283	-0.780643	CYP78A6		AT3G26740	1.19228	3.34948	CCL		AT3G25230	4.41373	0.0830639	ROF1		AT1G21250	0.207447	-1.14822	WAK1
AT4G23200	-0.636155	-3.24755	CRK12		AT1G56010	-1.59209	-0.401668	NAC1		AT3G51450	1.47935	3.34565	AT3G51450		AT5G18340	4.38634	2.01569	AT5G18340		AT3G52400	0.912007	-1.13872	SYP122
AT3G09600	-1.51054	-3.18549	RVE8		AT4G36920	-1.59034	-0.251567	AP2		AT4G01130	1.27295	3.30642	AT4G01130		AT1G14200	4.35947	-0.384519	AT1G14200		AT2G17040	0.515632	-1.13041	NAC036
AT5G39670	-0.414064	-3.176	AT5G39670		AT1G69440	-1.57243	-0.291475	AGO7		AT5G47240	1.81631	3.29757	NUDT8		AT1G67365	4.34848	2.13727	AT1G67365		AT3G44110	1.75676	-1.12127	J3
AT3G44450	-2.8857	-3.16819	AT3G44450		AT5G57800	-1.57193	-0.428221	CER3		AT3G25760	1.95818	3.23072	AOC1		AT5G09590	4.3341	0.404601	MTHSC70-2		AT5G62430	0.227675	-1.12014	CDF1
AT1G01520	-1.89906	-3.16799	ASG4		AT3G10340	-1.57052	-1.14836	PAL4		AT5G22920	1.94871	3.2105	AT5G22920		AT1G05347	4.25234	-0.493875			AT5G41460	-0.0756711	-1.11642	AT5G41460
AT1G01560	-0.340929	-3.16747	MPK11		AT1G79630	-1.56044	-0.771979	AT1G79630		AT1G20030	0.753734	3.20825	AT1G20030		AT1G67360	4.23895	-0.0862363	AT1G67360		AT1G57990	1.1233	-1.10995	PUP18
AT5G47560	-2.21123	-3.1583	TDT		AT4G29110	-1.55825	-1.17555	AT4G29110		AT1G19570	1.50985	3.16585	DHAR1		AT1G64200	4.23247	3.44869	VHA-E3		AT1G04570	0.984686	-1.10593	AT1G04570
AT5G35970	-1.46563	-3.14306	AT5G35970		AT2G45850	-1.54566	-0.475918	AT2G45850		AT3G10120	1.58723	3.16536	AT3G10120		AT1G56300	4.22669	4.63061	AT1G56300		AT2G15390	0.642693	-1.10493	FUT4
AT1G78570	-1.09275	-3.13281	RHM1		AT2G42190	-1.54352	-1.10809	AT2G42190		AT2G34810	1.05469	3.15079	AT2G34810		AT1G07410	4.19847	0.282419	RABA2b		AT2G07674	0.37662	-1.10265	AT2G07674
AT4G29905	0.0467328	-3.12916	AT4G29905		AT1G69870	-1.54304	-0.184663	NRT1.7		AT5G39410	0.276934	3.12002	AT5G39410		AT3G53230	4.19265	2.42158	AtCDC48B		AT5G15450	2.11194	-1.09993	CLPB3
AT1G09932	-0.940897	-3.12491	AT1G09932		AT5G52310	-1.54141	-0.804155	LTI78		AT3G18080	1.28004	3.10917	BGLU44		AT3G13470	4.15731	2.21223	Cpn60beta2		AT2G01180	0.693518	-1.09383	PAP1
AT2G37460	-1.90697	-3.12021	UMAMIT12		AT3G20820	-1.53634	-0.605496	AT3G20820		AT1G73325	1.75993	3.0552	AT1G73325		AT3G12050	4.15354	0.169258	AT3G12050		AT3G53810	0.195464	-1.08276	AT3G53810
AT2G23130	-0.339528	-3.11951	AGP17		AT2G33050	-1.5345	0.00543799	RLP26		AT5G59320	-1.35725	3.04991	LTP3		AT4G26270	4.13459	1.84511	PFK3		AT5G60540	-0.205807	-1.08098	PDX2
AT3G23810	-1.34271	-3.07922	SAHH2		AT1G07280	-1.53411	-0.0738704	AT1G07280		AT4G39090	0.994062	3.04602	RD19		AT5G04840	4.0464	-1.03914	AT5G04840		AT1G69700	-0.113655	-1.08054	HVA22C
AT2G46400	-1.17795	-3.07049	WRKY46		AT5G10410	-1.52855	0.050709	AT5G10410		AT5G05590	1.84529	3.04435	PAI2		AT4G36990	4.03224	0.542993	HSF4		AT4G23570	3.16993	-1.06583	SGT1A
AT5G55570	0.338248	-3.07009	AT5G55570		AT3G13110	-1.52595	-0.753321	SERAT2;2		AT4G28040	1.82888	3.04025	UMAMIT33		AT1G49130	3.99654	4.6035	BBX17		AT3G61190	1.09035	-1.0536	BAP1
AT5G05580	-0.907383	-3.05873	FAD8		AT4G37310	-1.51091	-0.897958	CYP81H1		AT5G38710	1.53749	3.03122	AT5G38710		AT4G15420	3.9956	0.0525246	AT4G15420		AT1G74360	0.00630661	-1.05299	AT1G74360
AT3G51920	-0.732358	-3.01665	CAM9		AT1G68570	-1.50479	-0.849742	AT1G68570		AT3G47800	1.20572	3.03091	AT3G47800		AT3G28740	3.98849	4.27534	CYP81D11		AT2G33600	0.157616	-1.05019	CRL2
AT4G31870	-1.23322	-3.01237	GPX7		AT1G53875	-1.49534	-0.881404	AT1G53875		AT1G25320	0.658862	3.00716	AT1G25320		AT5G66880	3.94845	2.65157	SNRK2.3		AT1G09070	0.374233	-1.04887	SRC2
AT5G54720	-0.621401	-3.00669	AT5G54720		AT5G09460	-1.4901	-0.674386	AT5G09460		AT1G80440	2.38403	2.96428	AT1G80440		AT1G08973	3.86528	1.3735			AT1G55450	1.43073	-1.0429	AT1G55450
AT3G19450	-1.90624	-2.99998	ATCAD4		AT3G28130	-1.48415	-1.09127	UMAMIT44		AT5G20250	1.12887	2.96238	DIN10		AT5G58070	3.85856	2.41295	TIL		AT5G55480	-0.21682	-1.02681	SVL1
AT3G23510	-0.960179	-2.99408	AT3G23510		AT1G49660	-1.47921	-0.901843	CXE5		AT4G27870	1.23595	2.94622	AT4G27870		AT2G27580	3.82283	0.0943156	AT2G27580		AT1G08570	0.233497	-1.02369	ACHT4
AT5G54710	-0.0554882	-2.9916	AT5G54710		AT1G52880	-1.47637	-1.02187	NAM		AT3G45140	1.01505	2.91079	LOX2		AT4G02550	3.79382	2.098	AT4G02550		AT2G46735	0.586057	-1.02264	AT2G46735
AT2G15620	-1.88951	-2.98477	NIR1		AT3G30180	-1.47352	-0.0980363	BR6OX2		AT1G20620	1.5156	2.89381	CAT3		AT4G11660	3.69193	0.573	AT-HSFB2B		AT2G41250	0.245728	-1.01958	AT2G41250
AT5G09930	-0.832817	-2.97211	ABCF2		AT3G17510	-1.47311	-1.01582	CIPK1		AT1G65040	1.54316	2.87311	Hrd1B		AT1G01940	3.67905	1.69849	AT1G01940		AT1G08930	0.897967	-1.00578	ERD6
AT2G04450	-1.17339	-2.96255	NUDT6		AT1G18150	-1.47001	-1.16761	ATMPK8		AT5G16380	1.14235	2.87065	AT5G16380		AT2G21130	3.67552	3.54762	AT2G21130		AT4G23150	0.0507875	-0.993958	CRK7
AT5G11590	-0.883118	-2.95469	TINY2		AT1G12990	-1.46723	-1.13498	AT1G12990		AT1G72330	0.947908	2.86272	ALAAT2		AT1G70300	3.66014	2.71277	KUP6		AT2G21320	0.191726	-0.986603	BBX18
AT3G53260	-2.48846	-2.94653	PAL2		AT5G53020	-1.45517	-0.829408	AT5G53020		AT1G51940	0.88198	2.85204	LYK3		AT2G36460	3.65962	1.53052	FBA6		AT4G00810	1.02324	-0.981075	AT4G00810
AT5G17050	-2.1714	-2.91535	UGT78D2		AT5G50740	-1.42823	-1.24589	AT5G50740		AT1G65890	0.286834	2.849	AAE12		AT2G30480	3.62904	2.00718	AT2G30480		AT4G34265	-0.0182894	-0.969805	AT4G34265
AT1G48100	-1.57151	-2.88697	AT1G48100		AT2G40475	-1.42217	-0.922093	ASG8		AT5G67480	-0.0413975	2.83964	BT4		AT2G44130	3.59125	2.56867	AT2G44130		AT4G22305	0.623989	-0.960905	AT4G22305
AT1G73805	0.161447	-2.87677	SARD1		AT5G15310	-1.41234	-0.991981	MYB16		AT2G22450	0.230683	2.83667	RIBA2		AT5G37340	3.59014	1.73467	AT5G37340		AT5G47730	-0.194455	-0.951983	AT5G47730
AT2G26080	-1.16733	-2.87306	GLDP2		AT1G21050	-1.41137	-1.05315	AT1G21050		AT4G16590	-1.43734	2.81687	CSLA01		AT4G27450	3.57769	3.30795	AT4G27450		AT5G04930	0.287705	-0.94382	ALA1
AT2G38230	-0.937937	-2.84515	PDX1.1		AT4G36540	-1.40858	-0.925174	BEE2		AT1G74670	1.11649	2.81268	GASA6		AT1G35660	3.5464	1.56758	AT1G35660		AT3G18710	1.58605	-0.939137	PUB29
AT1G26210	-3.18278	-2.84182	SOFL1		AT4G27310	-1.40366	-0.61688	BBX28		AT3G16420	1.40399	2.79613	PBP1		AT2G41160	3.54596	0.623759	AT2G41160		AT1G60430	-0.488171	-0.936722	ARPC3
AT2G14560	-0.696025	-2.83396	LURP1		AT4G32295	-1.403	-0.239217	AT4G32295		AT4G12750	1.1209	2.79385	AT4G12750		AT5G01180	3.5248	0.289321	PTR5		AT5G66210	0.416011	-0.900648	CPK28
AT4G11280	-0.467437	-2.83364	ACS6		AT3G14810	-1.39961	-0.484943	MSL5		AT1G51760	1.76863	2.77553	IAR3		AT4G26780	3.52093	1.03627	AR192		AT2G44040	0.269995	-0.894826	AT2G44040
AT1G06000	-2.49907	-2.8297	AT1G06000		AT1G18590	-1.39395	0.517503	SOT17		AT1G48210	0.72712	2.77073	AT1G48210		AT5G19120	3.51364	4.11003	AT5G19120		AT5G11740	0.917073	-0.893101	AGP15
AT1G64780	-2.12453	-2.81492	AMT1;2		AT2G44940	-1.38759	-0.607759	AT2G44940		AT1G49720	0.741228	2.75922	ABF1		AT2G24100	3.50823	-0.157868	ASG1		AT2G32160	0.0482561	-0.884068	AT2G32160
AT4G02850	-0.505696	-2.81313	AT4G02850		AT2G36320	-1.38158	-0.252436	AT2G36320		AT5G23050	0.845467	2.74226	AAE17		AT3G04710	3.44972	0.818699	TPR10		AT3G17330	0.49611	-0.880583	ECT6
AT1G17050	-1.24258	-2.80627	SPS2		AT4G18220	-1.3758	-0.802985	AT4G18220		AT1G77210	1.62675	2.72277	STP14		AT3G23990	3.43099	0.818184	HSP60		AT4G23140	-0.313495	-0.878595	CRK6
AT4G29780	-1.09391	-2.79552	AT4G29780		AT1G76955	-1.37125	-1.09655	AT1G76955		AT2G33060	0.732882	2.7211	RLP27		AT5G53400	3.35707	-0.236943	BOB1		AT3G54750	-0.113551	-0.87508	AT3G54750
AT5G06980	-1.26589	-2.79036	AT5G06980		AT4G39510	-1.36984	-0.603769	CYP96A12		AT1G19670	1.36575	2.70593	CLH1		AT1G10230	3.35652	0.830383	SK18		AT5G39320	0.416363	-0.871867	UDG4
AT1G07620	-1.12013	-2.78867	ATOBGM		AT5G40450	-1.36955	-0.877987	AT5G40450		AT4G33490	0.957815	2.68352	AT4G33490		AT3G17611	3.31538	0.164119	RBL14		AT2G05990	0.480844	-0.871564	MOD1
AT1G55320	-1.61558	-2.78097	AAE18		AT2G32390	-1.36836	0.438057	GLR3.5		AT4G34250	0.696122	2.65414	KCS16		AT2G17900	3.30198	1.72546	SDG37		AT2G44650	0.0553478	-0.860659	CHL-CPN10
AT4G15248	-0.795328	-2.77054	BBX30		AT1G27930	-1.36742	-0.60831	AT1G27930		AT1G02300	0.734555	2.64276	AT1G02300		AT1G56170	3.2995	0.46952	NF-YC2		AT1G67060	-0.398585	-0.859321	AT1G67060
AT1G55960	-2.64005	-2.75323	AT1G55960		AT4G12110	-1.36583	-0.250633	SMO1-1		AT3G05690	1.16392	2.64226	NF-YA2		AT3G03270	3.29577	1.87556	AT3G03270		AT4G24160	0.274252	-0.857481	AT4G24160
AT3G52360	-1.41657	-2.74509	AT3G52360		AT1G27200	-1.36448	-0.672312	AT1G27200		AT5G64860	1.21431	2.62941	DPE1		AT4G05070	3.28971	1.98774	AT4G05070		AT1G74710	0.265222	-0.841434	EDS16
AT3G48460	-1.52702	-2.73924	AT3G48460		AT5G21100	-1.36201	-0.845695	AT5G21100		AT1G76590	0.184657	2.61993	AT1G76590		AT5G58787	3.28083	2.29684	AT5G58787		AT1G27770	0.582381	-0.839095	ACA1
AT4G16370	-2.10476	-2.73388	OPT3		AT5G54250	-1.36095	-0.42394	CNGC4		AT4G12900	0.79184	2.61408	AT4G12900		AT5G63450	3.27958	4.17613	CYP94B1		AT4G13180	-0.289079	-0.835739	AT4G13180
AT4G34610	-2.18564	-2.72903	BLH6		AT5G52510	-1.35686	-0.772718	SCL8		AT4G15440	0.763556	2.59579	HPL1		AT4G17250	3.20166	0.728438	AT4G17250		ATCG01130	0.388816	-0.832171	YCF1.2
AT5G58120	-0.781159	-2.72533	AT5G58120		AT2G33330	-1.35091	-0.592508	PDLP3		AT4G13410	0.618971	2.58267	ATCSLA15		AT1G09140	3.16423	1.91564	SR30		AT2G26190	0.227982	-0.827822	AT2G26190
AT1G19450	-1.98761	-2.72519	AT1G19450		AT2G40130	-1.34779	0.0615194	AT2G40130		AT2G22980	1.06164	2.56929	SCPL13		AT4G29330	3.1607	0.92748	DER1		AT4G14100	0.309249	-0.823036	AT4G14100
AT1G10370	-1.36649	-2.70936	ERD9		AT1G22610	-1.34602	-0.850089	AT1G22610		AT5G06865	0.741263	2.56319	AT5G06865		AT4G33660	3.15659	-0.446206	AT4G33660		AT5G13190	0.768968	-0.822011	GILP
AT5G43630	-2.15209	-2.70506	TZP		AT1G69760	-1.34173	-0.432925	AT1G69760		AT5G26340	0.572306	2.55612	MSS1		AT3G07770	3.14778	1.42818	Hsp89.1		AT4G13510	0.160682	-0.819485	AMT1;1
AT1G72910	-1.76318	-2.69109	AT1G72910		AT1G19710	-1.34	-1.05543	AT1G19710		AT1G08890	0.882502	2.53695	AT1G08890		AT4G00940	3.1402	-0.102414	AT4G00940		AT1G34750	0.141185	-0.814787	AT1G34750
AT4G39800	-1.29265	-2.67962	MIPS1		AT1G27360	-1.33825	-0.804104	SPL11		AT4G34710	1.06357	2.5361	ADC2		AT5G44260	3.11408	3.93481	AT5G44260		AT1G68840	0.4531	-0.814196	RAV2
AT2G28190	-1.47263	-2.67228	CSD2		AT1G71360	-1.338	-1.4251	AT1G71360		AT5G07440	1.51835	2.53493	GDH2		AT1G66510	3.10172	0.677901	AT1G66510		AT4G23810	1.28512	-0.814051	WRKY53
AT4G27280	-0.358068	-2.66031	AT4G27280		AT2G40460	-1.3324	-0.349609	AT2G40460		AT3G49120	1.48578	2.51912	PRXCB		AT4G32480	3.07054	2.73709	AT4G32480		AT1G07000	0.692074	-0.813618	EXO70B2
AT1G19050	-0.282451	-2.65033	ARR7		AT1G53510	-1.3287	-0.845504	MPK18		AT5G57150	1.18652	2.51835	AT5G57150		AT5G47610	3.06766	0.244131	AT5G47610		AT5G17310	0.342227	-0.812837	UGP2
AT4G10120	-1.2514	-2.64422	ATSPS4F		AT5G46270	-1.32785	-0.421265	AT5G46270		AT1G56340	1.09917	2.50193	CRT1a		AT2G38240	3.05025	4.7976	AT2G38240		AT1G28510	-0.226074	-0.808638	AT1G28510
AT4G38960	-1.84024	-2.63766	BBX19		AT5G67200	-1.32724	-0.718674	AT5G67200		AT5G39790	1.58873	2.50085	AT5G39790		AT5G03990	3.03761	0.695728	AT5G03990		AT3G23920	0.803446	-0.805885	BAM1
AT1G24147	-1.31719	-2.63143	AT1G24147		AT3G02170	-1.32008	-0.291434	LNG2		AT2G34090	0.45495	2.48534	MEE18		AT1G74320	3.01643	-0.00840328	AT1G74320		AT1G14580	0.235011	-0.798501	AT1G14580
AT2G36880	-1.76058	-2.61591	MAT3		AT5G02480	-1.31977	-0.631234	AT5G02480		AT4G21650	1.05385	2.4829	AT4G21650		AT5G13220	3.01149	3.28129	JAZ10		AT1G21270	0.23115	-0.798385	WAK2
AT3G01550	-0.786698	-2.61189	PPT2		AT1G77740	-1.31916	-0.6119	PIP5K2		AT1G08920	1.20288	2.48085	ESL1		AT2G22770	2.99587	3.89517	NAI1		AT4G39030	0.0211244	-0.783932	EDS5
AT4G13930	-1.47292	-2.60118	SHM4		AT3G47580	-1.31912	-0.958236	AT3G47580		AT1G22370	0.450896	2.47569	UGT85A5		AT5G62020	2.98703	1.13987	HSFB2A		AT2G07739	0.434046	-0.778319	AT2G07739
AT4G39780	-2.73224	-2.60089	AT4G39780		AT1G19640	-1.31175	0.359957	JMT		AT3G22740	1.0332	2.47398	HMT3		AT5G05600	2.95856	4.02705	AT5G05600		AT4G31800	0.913396	-0.777758	WRKY18
AT4G25700	-1.04264	-2.59314	BETA-OHASE 1		AT1G06150	-1.30571	-0.424186	EMB1444		AT1G27630	0.304941	2.47029	CYCT1;3		AT1G14360	2.92198	3.44631	UTR3		AT3G57450	0.216957	-0.77648	AT3G57450
AT2G41040	-0.821676	-2.5815	AT2G41040		AT1G52080	-1.30198	-0.366146	AR791		AT5G63970	1.22862	2.4408	RGLG3		AT1G03220	2.91663	1.56837	AT1G03220		AT1G62300	0.437449	-0.774336	WRKY6
AT5G01410	-0.542824	-2.57507	RSR4		AT2G46690	-1.29839	-0.485323	AT2G46690		AT4G24350	0.556953	2.43355	AT4G24350		AT1G44350	2.85516	3.23162	ILL6		AT5G02500	0.728617	-0.767641	HSC70-1
AT1G13470	-1.54092	-2.5734	AT1G13470		AT5G15580	-1.29726	0.119232	LNG1		AT2G36380	0.50053	2.43253	ABCG34		AT3G03520	2.84439	-0.339192	NPC3		AT1G33560	0.388632	-0.763627	ADR1
AT1G58520	-2.04539	-2.56491	RXW8		AT1G68130	-1.29645	-0.356485	IDD14		AT1G77510	0.994975	2.42739	PDIL1-2		AT2G20940	2.84333	0.837816	AT2G20940		AT5G23330	-0.102946	-0.757972	AT5G23330
AT1G65560	-1.09482	-2.55615	AT1G65560		AT5G43700	-1.29528	-0.108898	ATAUX2-11		AT3G06500	0.756676	2.42575	A/N-InvC		AT2G15090	2.83639	3.59162	KCS8		AT3G15640	0.318487	-0.757323	AT3G15640
AT3G57020	-1.20212	-2.54324	AT3G57020		AT2G04850	-1.28665	-1.13515	AT2G04850		AT2G27200	0.813543	2.41454	AT2G27200		AT1G77000	2.82883	2.44069	SKP2B		AT3G06700	0.334662	-0.75504	AT3G06700
AT3G18950	-2.65915	-2.53446	AT3G18950		AT4G02075	-1.28265	-1.28813	PIT1		AT5G14550	0.121827	2.39925	AT5G14550		AT1G55530	2.82637	-0.193868	AT1G55530		AT1G28110	-0.148115	-0.745018	SCPL45
AT4G34650	-1.38605	-2.53363	SQS2		AT2G32400	-1.27926	-0.324528	GLR5		AT5G06870	1.23769	2.39813	PGIP2		AT1G18330	2.81567	0.867968	EPR1		AT4G04565	0.696354	-0.744886
AT3G21890	-1.52385	-2.52487	BBX31		AT5G44410	-1.27001	-0.41244	AT5G44410		AT1G13990	1.30448	2.39478	AT1G13990		AT2G47730	2.81494	-0.118371	GSTF8		AT2G36170	0.110874	-0.74275	AT2G36170
AT1G19490	-1.65313	-2.52117	AT1G19490		AT3G14067	-1.26846	-1.08763	AT3G14067		AT5G57110	0.346341	2.39472	ACA8		AT4G19645	2.79672	1.81761	AT4G19645		AT4G08850	0.371156	-0.742066	AT4G08850
AT2G46440	-1.38388	-2.50649	CNGC11		AT1G22070	-1.26562	-0.722598	TGA3		AT1G69370	0.950218	2.39239	CM3		AT2G21940	2.78531	0.290596	SK1		AT5G56000	0.8579	-0.741843	Hsp81.4
AT3G22235	-0.0718142	-2.50209	AT3G22235		AT2G31070	-1.2655	-0.994808	TCP10		AT1G11260	1.61989	2.37753	STP1		AT1G14250	2.76698	3.85438	AT1G14250		AT1G19380	0.713914	-0.738334	AT1G19380
AT4G14400	-1.27315	-2.48712	ACD6		AT4G36550	-1.26499	-0.709101	AT4G36550		AT1G75380	1.11267	2.37415	BBD1		AT3G57880	2.72134	1.07453	AT3G57880		AT4G18205	2.0275	-0.734233	AT4G18205
AT2G06850	-1.21263	-2.48268	XTH4		AT3G23430	-1.2617	-1.09237	PHO1		AT2G18670	1.27632	2.36761	AT2G18670		AT4G25340	2.70908	1.06222	FKBP53		AT2G27590	0.199907	-0.733286	AT2G27590
AT1G07180	-0.538681	-2.48007	NDA1		AT2G26730	-1.25993	-0.688857	AT2G26730		AT3G21300	0.4856	2.35612	AT3G21300		AT5G02430	2.69473	0.572181	AT5G02430		AT4G02920	0.372019	-0.732914	AT4G02920
AT2G41190	-1.23375	-2.47761	AT2G41190		AT4G21670	-1.25608	-0.538675	CPL1		AT1G08980	0.827617	2.35185	AMI1		AT3G16770	2.69406	1.93865	EBP		AT1G22190	0.348191	-0.731648	AT1G22190
AT1G08650	-1.06909	-2.46653	PPCK1		AT3G49220	-1.25551	-1.05523	AT3G49220		AT4G27010	1.03883	2.35166	EMB2788		AT1G31280	2.68373	-0.303653	AGO2		AT1G72750	0.0844728	-0.73076	TIM23-2
AT2G16500	-2.33433	-2.45743	ADC1		AT2G29320	-1.2518	-0.0691712	AT2G29320		AT4G16000	0.246174	2.35157	AT4G16000		AT5G47120	2.6786	0.435607	BI1		AT5G57290	0.795471	-0.727959	AT5G57290
AT5G58760	-1.92463	-2.4538	DDB2		AT1G05870	-1.24106	-0.792426	AT1G05870		AT3G48530	1.41079	2.33371	KING1		AT5G54190	2.67057	3.71081	PORA		AT5G06320	0.848022	-0.721743	NHL3
AT2G41050	-1.43639	-2.44786	AT2G41050		AT1G21590	-1.2388	-0.73262	AT1G21590		AT4G24190	1.14772	2.33233	SHD		AT3G63310	2.66977	0.595731	BIL4		AT3G56825	-0.196589	-0.721289	U2.4
AT5G53280	-1.72579	-2.44334	PDV1		AT2G36350	-1.23855	-0.19338	AT2G36350		AT1G70820	0.859308	2.33087	AT1G70820		AT4G36850	2.66166	3.19024	AT4G36850		AT5G45340	0.661895	-0.720612	CYP707A3
AT5G12470	-0.715766	-2.44282	AT5G12470		AT3G61580	-1.22796	-0.903599	SLD1		AT1G04400	1.15117	2.31549	CRY2		AT2G06050	2.65597	2.75763	OPR3		AT3G05320	1.2549	-0.716385	AT3G05320
AT1G79410	-2.33116	-2.42582	2005-10-01		AT4G18910	-1.2207	0.0410781	NIP1;2		AT5G07340	1.29448	2.30168	AT5G07340		AT1G14980	2.65497	0.782301	CPN10		AT3G26980	0.786834	-0.712135	MUB4
AT3G55980	-0.170448	-2.42113	SZF1		AT4G15920	-1.22028	-0.550266	SWEET17		AT4G33150	0.472807	2.29332	AT4G33150		AT4G26990	2.63819	0.206939	AT4G26990		AT5G18020	-0.075499	-0.712075	SAUR20
AT3G27350	-1.75793	-2.4202	AT3G27350		AT1G68670	-1.216	-1.00049	AT1G68670		AT3G56720	0.780678	2.29073	AT3G56720		AT3G14620	2.62683	0.496815	CYP72A8		AT3G11690	1.63531	-0.710896	AT3G11690
AT5G41750	0.192727	-2.4172	AT5G41750		AT1G28440	-1.21457	-0.383543	HSL1		AT1G78930	1.18562	2.28932	AT1G78930		AT5G02020	2.6042	2.89627	SIS		AT5G18700	0.104642	-0.70744	AT5G18700
AT4G28660	-0.13156	-2.41655	PSB28		AT1G33240	-1.21328	-0.900729	GTL1		AT2G25110	1.42446	2.28538	SDF2		AT3G10985	2.57944	2.04392	SAG20		AT5G61900	0.971438	-0.701116	BON1
AT5G53970	-1.71655	-2.41464	TAT7		AT4G00710	-1.21183	-0.752089	BSK3		AT1G62290	1.13414	2.27118	AT1G62290		AT1G75450	2.54894	2.81347	CKX5		AT2G21790	0.0658288	-0.698787	RNR1
AT2G36630	-2.11344	-2.41339	AT2G36630		AT3G22104	-1.20556	-0.558582	AT3G22104		AT4G09020	0.62074	2.25283	ISA3		AT1G32090	2.54764	2.97858	AT1G32090		AT3G12370	-0.0683162	-0.697191	AT3G12370
AT3G17390	-1.76159	-2.40881	MTO3		AT3G18000	-1.20517	-0.370784	XPL1		AT5G65280	1.10114	2.24749	GCL1		AT5G48480	2.54119	1.93304	AT5G48480		AT1G55980	0.566492	-0.6962	AT1G55980
AT1G09797	0.312856	-2.39731			AT4G10770	-1.20479	-0.974694	OPT7		AT4G38020	1.29979	2.2463	AT4G38020		AT5G03340	2.53737	0.704799	AtCDC48C		AT1G13340	1.31163	-0.695179	AT1G13340
AT2G21210	-2.1488	-2.39549	AT2G21210		AT4G04610	-1.20206	-0.183413	2001-04-01		AT1G62310	0.547182	2.24589	AT1G62310		AT2G29450	2.52064	0.370747	GSTU5		AT5G04230	0.366096	-0.695015	PAL3
AT1G25550	-1	-2.39454	AT1G25550		AT3G07360	-1.20185	-0.895501	PUB9		AT1G63730	0.42624	2.24337	AT1G63730		AT4G27260	2.50613	2.746	WES1		AT5G66620	1.81472	-0.692658	DAR6
AT1G33720	-1.274	-2.39258	CYP76C6		AT3G44820	-1.20071	-0.675326	AT3G44820		AT4G29210	0.370956	2.24132	GGT4		AT2G24850	2.48882	2.9932	TAT3		AT4G11150	0.24208	-0.690745	TUF
AT1G56120	-1.08414	-2.39109	AT1G56120		AT4G03190	-1.19671	0.328439	GRH1		AT1G62660	1.0628	2.2336	AT1G62660		AT2G18660	2.48044	1.134	PNP-A		AT5G07070	-0.351695	-0.690523	CIPK2
AT5G45280	-0.0568349	-2.38798	AT5G45280		AT5G53450	-1.19404	-0.54163	ORG1		AT5G12950	-0.233307	2.22536	AT5G12950		AT3G49790	2.46477	2.19428	AT3G49790		AT5G59610	-0.193864	-0.690313	AT5G59610
AT1G62180	-2.0939	-2.3829	2002-04-01		AT4G24810	-1.18505	-0.955456	AT4G24810		AT4G33700	0.451609	2.21781	AT4G33700		AT1G17420	2.46284	2.0038	LOX3		AT5G24210	1.42028	-0.686507	AT5G24210
AT3G16240	-0.928697	-2.37522	DELTA-TIP		AT5G03190	-1.18429	-0.829246	CPUORF47		AT5G57630	0.0161593	2.21686	CIPK21		AT2G04030	2.46172	1.68783	CR88		AT2G47210	0.251341	-0.684874	AT2G47210
AT1G01250	-2.03396	-2.36624	AT1G01250		AT1G77920	-1.18147	-0.764528	TGA7		AT4G03510	0.57801	2.21626	RMA1		AT5G01990	2.45883	1.36532	AT5G01990		AT1G31835	-0.0402926	-0.683895	AT1G31835
AT4G26860	-0.443856	-2.36584	AT4G26860		AT5G10030	-1.18096	-0.646611	TGA4		AT5G54960	0.415373	2.21604	PDC2		AT1G25275	2.44637	2.01035	AT1G25275		AT1G50590	2.41172	-0.680319	AT1G50590
AT3G23805	-0.92055	-2.36455	RALFL24		AT4G02050	-1.17803	-0.677849	STP7		AT4G36670	1.50779	2.20879	PMT6		AT5G55970	2.42543	0.41751	AT5G55970		AT1G42990	0.312226	-0.67914	BZIP60
AT5G58310	-0.69297	-2.36251	MES18		AT1G08800	-1.17513	-0.693454	AT1G08800		AT5G47330	0.486364	2.19144	AT5G47330		AT5G10300	2.42167	3.20109	MES5		AT2G35930	1.11915	-0.677889	PUB23
AT3G44735	-1.61262	-2.36203	PSK3		AT1G19860	-1.17486	-0.857454	AT1G19860		AT2G30600	0.40186	2.18571	AT2G30600		AT5G58590	2.41285	0.85538	RANBP1		AT5G43750	-0.0566234	-0.676587	PnsB5
AT1G04040	-1.01707	-2.36001	AT1G04040		AT2G41560	-1.17377	-0.405046	ACA4		AT5G62350	0.758922	2.18064	AT5G62350		AT3G58620	2.39761	0.51407	TTL4		AT1G67750	0.376821	-0.676074	AT1G67750
AT5G62670	-1.0421	-2.35612	HA11		AT4G03400	-1.17152	0.361077	DFL2		AT1G49650	1.02249	2.17848	AT1G49650		AT1G61120	2.37913	3.36899	TPS04		AT2G42080	0.369053	-0.675456	AT2G42080
AT5G67370	-0.932229	-2.34224	CGLD27		AT5G24870	-1.17093	-0.729949	AT5G24870		AT4G24610	0.36038	2.1702	AT4G24610		AT2G14610	2.34547	1.01209	PR1		AT1G19140	0.162272	-0.673314	AT1G19140
AT5G19240	0.254942	-2.3379	AT5G19240		AT2G16365	-1.16761	-0.324007	AT2G16365		AT1G80920	1.45967	2.16459	J8		AT3G10820	2.33566	0.360745	AT3G10820		AT2G33580	0.410097	-0.673278	LYK5
AT4G11890	-0.399411	-2.33232	ARCK1		AT1G24800	-1.16656	-0.330969	AT1G24800		AT5G26860	0.898796	2.16368	LON1		AT2G36220	2.32767	-0.143838	AT2G36220		AT5G06165	0.0708451	-0.671327	AT5G06165
AT3G52740	-2.2221	-2.32546	AT3G52740		AT5G11460	-1.16399	-0.579577	AT5G11460		AT1G78490	0.725053	2.1591	CYP708A3		AT3G25780	2.32416	0.922769	AOC3		AT5G55450	1.19076	-0.669901	AT5G55450
AT4G24700	-1.63524	-2.3254	AT4G24700		AT3G51895	-1.16355	-0.843339	SULTR3;1		AT2G18050	1.56855	2.14447	HIS1-3		AT5G13210	2.31835	1.53487	AT5G13210		AT2G47910	0.298026	-0.668486	CRR6
AT5G13930	-0.111547	-2.32293	TT4		AT1G06760	-1.1634	0.586754	AT1G06760		AT4G12290	-0.196475	2.13833	AT4G12290		AT1G45145	2.31089	2.49307	TRX5		AT1G22280	-0.0588114	-0.662785	PAPP2C
AT3G24463	-2.34753	-2.31223	AT3G24463		AT4G14550	-1.1633	-0.519466	IAA14		AT3G11580	0.731374	2.13627	AT3G11580		AT3G24100	2.30864	2.64691	AT3G24100		AT3G16950	0.26839	-0.657895	LPD1
AT5G17300	-0.516451	-2.30917	RVE1		AT5G65890	-1.16208	-0.559415	ACR1		AT3G48500	1.26993	2.1355	PDE312		AT3G07350	2.30391	2.80338	AT3G07350		AT3G02770	0.196188	-0.657573	AT3G02770
AT1G44100	-1.09132	-2.30744	AAP5		AT3G05165	-1.15838	-0.00565113	AT3G05165		AT5G18640	1.03892	2.12594	AT5G18640		AT2G33735	2.30224	1.02097	AT2G33735		AT2G47690	0.108812	-0.656388	AT2G47690
AT3G19030	-2.88883	-2.30407	AT3G19030		AT4G26130	-1.15676	-0.32842	AT4G26130		AT1G48330	-0.393096	2.1237	AT1G48330		AT1G73210	2.29311	2.45271	AT1G73210		AT1G20816	-0.00542159	-0.653502	AT1G20816
AT1G74300	-1.29046	-2.30249	AT1G74300		AT3G29760	-1.15654	-0.99812	AT3G29760		AT1G77420	0.765353	2.12081	AT1G77420		AT5G57100	2.26805	0.932789	AT5G57100		AT5G02380	0.327877	-0.652957	MT2B
AT1G09780	-1.27451	-2.28799	iPGAM1		AT2G27820	-1.15522	-0.760709	PD1		AT2G42920	0.718725	2.11575	AT2G42920		AT2G28630	2.26542	2.58359	KCS12		AT4G34390	0.118682	-0.6517	XLG2
AT5G51460	-0.641519	-2.28261	ATTPPA		AT2G29970	-1.1541	-0.664457	AT2G29970		AT1G09210	0.713435	2.11563	CRT1b		AT5G11680	2.24932	1.18592	AT5G11680		AT1G29690	0.594829	-0.649903	CAD1
AT1G09350	-2.42451	-2.28013	GolS3		AT3G02910	-1.14799	-0.5627	AT3G02910		AT1G12780	0.906457	2.11172	UGE1		AT4G22670	2.24458	0.991926	HIP1		AT2G17480	-0.0503193	-0.64621	MLO8
AT1G10850	-1.75688	-2.27368	AT1G10850		AT3G14650	-1.14739	-0.846743	CYP72A11		AT2G31902	0.837828	2.10268	AT2G31902		AT5G61510	2.24321	0.137882	AT5G61510		AT2G44060	0.114169	-0.644453	AT2G44060
AT3G47640	-1.84613	-2.27342	PYE		AT5G02180	-1.14531	-0.931542	AT5G02180		AT4G18520	0.968563	2.09709	AT4G18520		AT5G47220	2.24071	2.46142	ERF2		AT5G67600	0.0515336	-0.639436	WIH1
AT1G04250	-0.453777	-2.2658	AXR3		AT3G55360	-1.14379	-0.607445	CER10		AT4G02710	0.545767	2.0929	NET1C		AT1G27170	2.23579	2.95072	AT1G27170		AT3G17130	2.14738	-0.639143	AT3G17130
AT4G03210	7.24344e-05	-2.25967	XTH9		AT1G68600	-1.13877	0.549767	AT1G68600		AT1G69360	0.956627	2.09256	AT1G69360		AT1G15520	2.22199	-0.0109221	ABCG40		AT3G01120	0.257694	-0.639117	MTO1
AT3G50930	-0.0589335	-2.25675	BCS1		AT5G06710	-1.13759	-0.0273086	HAT14		AT3G29320	1.1245	2.08826	PHS1		AT1G23180	2.21315	1.01661	AT1G23180		AT5G16840	0.154418	-0.63529	BPA1
AT2G07774	-0.635481	-2.25474	AT2G07774		AT2G41900	-1.1375	-0.731755	OXS2		AT3G16740	0.629775	2.08466	AT3G16740		AT5G55180	2.21164	0.994757	AT5G55180		AT5G15350	1.89675	-0.635006	ENODL17
AT3G23210	-2.12509	-2.25176	bHLH34		AT2G42300	-1.13497	-0.464492	AT2G42300		AT1G53110	0.855363	2.08009	AT1G53110		AT4G23885	2.20712	1.41757	AT4G23885		AT1G20693	0.031798	-0.628842	HMGB2
AT2G15020	-1.51075	-2.25089	AT2G15020		AT2G45340	-1.13384	-0.589466	AT2G45340		AT1G11210	-0.499659	2.07903	AT1G11210		AT5G28540	2.20375	2.33002	BIP1		AT2G43030	0.0868344	-0.628254	AT2G43030
AT2G18230	-0.182688	-2.25086	PPa2		AT4G36380	-1.13303	-0.760098	ROT3		AT4G35630	-0.314297	2.07162	PSAT		AT1G28190	2.20306	1.9584	AT1G28190		AT1G52590	0.0797891	-0.62495	AT1G52590
AT3G61750	-2.37975	-2.24763	AT3G61750		AT1G01320	-1.13271	-0.875546	AT1G01320		AT1G68560	0.238039	2.06891	XYL1		AT5G15860	2.19942	1.15489	PCME		AT1G23490	0.371529	-0.62038	ARF1
AT3G12320	-1.14583	-2.24337	AT3G12320		AT2G23180	-1.13019	-0.706428	CYP96A1		AT2G46610	1.42978	2.06849	RS31a		AT2G02810	2.19413	2.84823	UTR1		AT4G36150	0.568236	-0.619955	AT4G36150
AT5G13650	-0.849814	-2.24209	SVR3		AT1G27910	-1.13015	-0.833368	PUB45		AT1G26580	0.906245	2.05998	AT1G26580		AT4G22740	2.19301	0.827073	AT4G22740		AT3G53020	0.293183	-0.618087	STV1
AT4G34730	-1.01695	-2.24016	AT4G34730		AT4G09510	-1.12774	0.388386	CINV2		AT3G03470	0.193699	2.05471	CYP89A9		AT1G62740	2.1834	0.162376	Hop2		AT5G61210	0.449048	-0.614505	SNAP33
AT3G21390	-1.57108	-2.23565	AT3G21390		AT3G16370	-1.12573	-0.610042	AT3G16370		AT3G46370	0.420159	2.05307	AT3G46370		AT1G55300	2.18125	0.183674	TAF7		AT3G52930	0.825101	-0.612539	FBA8
AT3G24190	-1.03066	-2.235	AT3G24190		AT3G50660	-1.12528	-0.200839	DWF4		AT2G02950	0.677713	2.05265	PKS1		AT4G30240	2.17188	2.27702	AT4G30240		AT3G56090	0.311536	-0.611222	FER3
AT5G62220	-2.22995	-2.23226	GT18		AT1G66250	-1.12423	-0.747651	AT1G66250		AT2G28840	0.140638	2.04818	XBAT31		AT5G54940	2.16698	0.569905	AT5G54940		AT1G76620	-0.131022	-0.60783	AT1G76620
AT4G15430	-1.35402	-2.23073	AT4G15430		AT3G48320	-1.12323	-1.07739	CYP71A21		AT4G30450	1.57403	2.04642	AT4G30450		AT5G63500	2.15138	0.540037	AT5G63500		AT2G24020	0.187905	-0.605256	AT2G24020
AT3G51750	-1.10576	-2.22876	AT3G51750		AT4G24010	-1.122	-0.193643	CSLG1		AT5G03470	0.417023	2.03587	ATB' ALPHA		AT5G38895	2.14856	1.14334	AT5G38895		AT1G18730	-0.0872186	-0.604845	PnsB4
AT4G35090	-0.909707	-2.22674	CAT2		AT1G01490	-1.12115	-0.730566	AT1G01490		AT1G20630	0.772541	2.03382	CAT1		AT5G56550	2.14514	2.21027	OXS3		AT5G15320	0.444345	-0.604706	AT5G15320
AT4G20170	-2.3254	-2.22305	GALS3		AT4G33630	-1.1211	-0.784785	EX1		AT3G02510	0.671331	2.03371	AT3G02510		AT3G57260	2.14324	2.42077	BGL2		AT2G39890	0.353694	-0.603859	PROT1
AT1G64400	-1.5985	-2.22282	LACS3		AT3G60520	-1.12098	-0.724306	AT3G60520		AT1G08300	0.959163	2.0317	NVL		AT5G64400	2.13388	0.581708	AT5G64400		AT2G29570	0.608122	-0.602652	PCNA2
AT2G46450	-1.85164	-2.22224	CNGC12		AT3G02750	-1.11815	-0.888305	AT3G02750		AT5G11580	0.95174	2.0317	AT5G11580		AT2G43570	2.12603	1.88865	CHI		AT1G48350	0.342848	-0.599836	EMB3105
AT2G35960	-1.61527	-2.22052	NHL12		AT5G09620	-1.1164	-0.728663	AT5G09620		AT1G22500	-0.123088	2.0288	ATL15		AT5G19875	2.12517	0.627772	AT5G19875		AT5G25930	2.34251	-0.599016	AT5G25930
AT1G55910	-1.42548	-2.21577	ZIP11		AT1G62630	-1.11575	-0.797216	AT1G62630		AT4G11360	0.268621	2.01998	RHA1B		AT4G16500	2.11966	0.613579	AT4G16500		AT1G09590	0.272517	-0.597782	AT1G09590
AT1G47210	-1.14171	-2.21315	CYCA3;2		AT5G07580	-1.11485	-0.69906	AT5G07580		AT1G70290	1.39575	2.0137	TPS8		AT3G51860	2.11463	1.5268	CAX3		AT3G22370	0.188793	-0.595163	AOX1A
AT1G68440	-0.534222	-2.20962	AT1G68440		AT2G40435	-1.11452	0.498395	AT2G40435		AT1G29357	0.621553	2.01107	AT1G29357		AT1G56440	2.11106	0.794161	TPR5		AT2G42540	0.440798	-0.594318	COR15A
AT1G20190	-2.30144	-2.20282	EXPA11		AT2G17150	-1.11374	-0.643517	AT2G17150		AT5G18820	0.54865	1.99709	Cpn60alpha2		AT5G44005	2.10428	1.74208	AT5G44005		AT1G79920	2.32236	-0.59259	Hsp70-15
AT2G44670	-1.66756	-2.19591	AT2G44670		AT1G05562	-1.11255	-0.261292	AT1G05562		AT1G74950	0.798882	1.99526	TIFY10B		AT1G68300	2.09277	1.22428	AT1G68300		AT2G33120	0.374799	-0.592573	SAR1
AT3G24170	-0.583015	-2.19226	GR1		AT2G31280	-1.10497	-0.299859	CPUORF7		AT3G48830	1.07391	1.99507	AT3G48830		AT3G15770	2.06713	0.157476	AT3G15770		AT5G45010	0.146452	-0.59157	DSS1(V)
AT1G70580	-0.937146	-2.1911	AOAT2		AT2G46870	-1.1041	-0.213835	NGA1		AT5G46330	0.192086	1.98547	FLS2		AT3G08690	2.06558	1.12992	UBC11		AT5G53902	0.23535	-0.589651	U3B
AT3G06145	-1.4544	-2.18719	AT3G06145		AT5G43270	-1.10328	-0.582503	SPL2		AT5G08520	1.02357	1.98013	AT5G08520		AT3G26170	2.06526	2.38135	CYP71B19		AT2G26660	-0.240949	-0.58845	SPX2
AT5G66740	-1.44578	-2.1849	AT5G66740		AT1G62560	-1.09788	-0.0167677	FMO GS-OX3		AT1G78660	0.860145	1.97666	GGH1		AT1G68190	2.06285	2.68611	BBX27		AT1G17730	0.169836	-0.585052	VPS46.1
AT2G40150	-1.71841	-2.18463	TBL28		AT5G53420	-1.08809	0.353255	AT5G53420		AT5G30495	0.876298	1.97663	AT5G30495		AT3G04720	2.06003	1.5646	PR4		AT5G66410	-0.0381325	-0.584791	PLP3b
AT2G30490	-0.834483	-2.18039	C4H		AT2G02070	-1.08527	0.190897	IDD5		AT3G50500	1.23669	1.97458	SNRK2.2		AT1G55310	2.0589	1.25717	SCL33		AT1G78820	0.242957	-0.584172	AT1G78820
AT3G02380	-1.40974	-2.18006	COL2		AT3G05270	-1.08403	-0.671726	AT3G05270		AT3G14310	0.0299515	1.97307	PME3		AT3G50470	2.05711	0.5343	HR3		AT4G10100	0.0590867	-0.583786	CNX7
AT1G56670	-1.15913	-2.17977	AT1G56670		AT5G42250	-1.08294	-0.518406	AT5G42250		AT2G04240	0.584907	1.96899	XERICO		AT3G26830	2.04459	1.16176	PAD3		AT4G19420	-0.0423472	-0.581963	AT4G19420
AT4G02200	-1.06771	-2.17598	AT4G02200		AT5G47250	-1.08279	-0.0995512	AT5G47250		AT5G05730	0.309781	1.96417	ASA1		AT2G43630	2.03623	0.182988	AT2G43630		AT3G50950	0.368188	-0.580885	ZAR1
AT3G20100	-1.72797	-2.17584	CYP705A19		AT3G11490	-1.08199	-0.631594	AT3G11490		AT2G45510	0.384359	1.96117	CYP704A2		AT2G38870	2.03418	2.43127	AT2G38870		AT2G26140	1.63085	-0.580213	ftsh4
AT3G08730	-1.99232	-2.1748	PK1		AT3G18290	-1.08137	-0.765813	BTS		AT1G56220	1.29472	1.95651	AT1G56220		AT1G04130	2.03362	-0.104108	TPR2		AT2G07815	0.00737347	-0.578431	AT2G07815
AT5G13320	-0.63354	-2.17262	PBS3		AT1G78450	-1.08075	-0.231119	AT1G78450		AT1G05805	0.493581	1.95573	AT1G05805		AT1G20640	2.0324	0.065881	AT1G20640		AT1G05767	0.654227	-0.577344
AT1G51700	-1.05235	-2.17245	DOF1		AT3G58070	-1.07817	-0.380486	GIS		AT4G26600	1.06644	1.95278	AT4G26600		AT3G57810	2.03215	1.25818	AT3G57810		AT5G03350	0.361559	-0.577164	AT5G03350
AT3G49940	-1.87039	-2.17229	LBD38		AT4G34220	-1.07729	-0.327371	AT4G34220		AT2G37900	0.769389	1.95233	AT2G37900		AT1G59980	2.03096	1.07847	ARL2		AT5G49160	-0.114413	-0.575495	MET1
AT5G53200	-1.78158	-2.16778	TRY		AT2G37450	-1.07713	-0.725873	UMAMIT13		AT4G23870	1.2281	1.947	AT4G23870		AT5G41761	2.02906	0.0192565	AT5G41761		AT5G09650	-0.0282018	-0.573684	PPa6
AT5G41900	-0.624769	-2.16238	AT5G41900		AT4G05390	-1.07637	-0.417322	RFNR1		AT3G19710	0.863084	1.94473	BCAT4		AT1G15405	2.02864	-0.0332527	AT1G15405		AT4G38680	0.0363504	-0.570415	GRP2
AT1G78510	-1.40692	-2.15938	SPS1		AT5G20190	-1.07565	-0.410558	AT5G20190		AT3G62600	1.1015	1.94196	ATERDJ3B		AT3G26910	2.0201	0.417938	AT3G26910		AT1G44900	-0.127828	-0.569208	MCM2
AT4G08290	-1.15123	-2.15853	UMAMIT20		AT3G06750	-1.072	-0.682683	AT3G06750		AT3G54090	1.24272	1.93447	FLN1		AT1G02920	2.01617	0.978283	GSTF7		AT5G54800	-0.249594	-0.569082	GPT1
AT1G20823	0.0388686	-2.15764	AT1G20823		AT5G01520	-1.07163	-0.711452	AIRP2		AT4G21880	0.660384	1.93388	AT4G21880		AT4G17230	2.01313	1.84651	SCL13		AT2G37640	-0.0970995	-0.565504	EXP3
AT4G17550	-1.53418	-2.15515	G3Pp4		AT1G29950	-1.07138	-0.448417	AT1G29950		AT5G02940	0.676902	1.92631	AT5G02940		AT2G02010	2.01302	0.580942	GAD4		AT5G18660	0.28925	-0.563334	PCB2
AT5G01790	-1.45822	-2.1533	AT5G01790		AT1G13250	-1.06862	-0.461623	GATL3		AT5G57340	0.971845	1.92519	AT5G57340		AT5G66052	1.99845	0.692924	AT5G66052		AT2G38730	0.0153838	-0.558971	AT2G38730
AT2G36870	-1.47442	-2.15003	XTH32		AT1G60960	-1.06748	-0.40496	IRT3		AT1G19370	-1.00947	1.91439	AT1G19370		AT5G23820	1.99538	2.8197	AT5G23820		AT4G30490	2.1837	-0.556299	AT4G30490
AT3G23120	-1.58472	-2.14929	RLP38		AT5G14880	-1.06645	-0.779099	AT5G14880		AT2G24240	0.583212	1.9078	AT2G24240		AT4G11220	1.98566	0.986952	BTI2		AT2G41420	0.339977	-0.553835	WIH2
AT2G30020	-1.87255	-2.1425	AT2G30020		AT3G23880	-1.06618	-0.420685	AT3G23880		AT4G20020	1.40018	1.90671	MORF1		AT3G47550	1.98409	1.21907	AT3G47550		AT5G55730	1.00942	-0.552992	FLA1
AT2G46830	-1.12942	-2.14075	CCA1		AT4G19450	-1.06416	-0.488515	AT4G19450		AT2G31360	-0.624383	1.90028	ADS2		AT3G25013	1.96367	0.581768	AT3G25013		AT5G07745	0.343104	-0.551111
AT4G20070	-0.976327	-2.1394	AAH		AT1G68780	-1.06406	-0.749022	AT1G68780		AT2G32920	1.14559	1.89689	PDIL2-3		AT2G28000	1.95973	1.06044	CPN60A		AT1G77890	0.244645	-0.547155	AT1G77890
AT5G46800	-0.320005	-2.13908	BOU		AT1G67070	-1.06225	-0.322049	DIN9		AT1G59660	1.04248	1.89259	AT1G59660		AT1G27350	1.95926	1.60444	AT1G27350		AT5G66490	-0.0442861	-0.545425	AT5G66490
AT5G40390	-0.801207	-2.13733	SIP1		AT5G55740	-1.06101	-0.594648	CRR21		AT4G08870	0.583817	1.8912	ARGAH2		AT3G13310	1.95873	-0.0732639	AT3G13310		AT1G60550	0.197569	-0.544857	ECHID
AT5G19850	-0.873175	-2.13561	AT5G19850		AT5G40850	-1.05911	-0.508192	UPM1		AT3G28270	0.756697	1.88951	AT3G28270		AT2G26860	1.95526	1.29607	AT2G26860		AT5G03530	0.362797	-0.54305	RABC2A
AT2G31750	-1.2892	-2.135	UGT74D1		AT2G30100	-1.05707	-0.494439	AT2G30100		AT5G02150	1.07991	1.88595	Fes1C		AT1G16040	1.94433	0.978918	AT1G16040		AT2G01110	0.10182	-0.542776	APG2
AT4G01950	-0.556379	-2.13478	GPAT3		AT3G29375	-1.05696	-0.63345	AT3G29375		AT1G64890	-0.0946314	1.8838	AT1G64890		AT3G23080	1.93181	2.02347	AT3G23080		AT3G63190	0.119508	-0.541998	RRF
AT2G41090	-0.238623	-2.12853	AT2G41090		AT1G33260	-1.05686	-0.729024	AT1G33260		AT1G30820	0.853225	1.87793	AT1G30820		AT1G33770	1.92984	1.54039	AT1G33770		ATCG00170	0.226663	-0.539623	RPOC2
AT2G35760	-0.812281	-2.12847	AT2G35760		AT1G26190	-1.05636	-0.543497	AT1G26190		AT1G32640	0.325422	1.8652	MYC2		AT1G53730	1.91778	0.808399	SRF6		AT3G13570	0.103514	-0.537102	SCL30A
AT1G70985	-1.57943	-2.1278	AT1G70985		AT4G14760	-1.05249	-0.460876	NET1B		AT1G31550	0.361673	1.85367	AT1G31550		AT5G65920	1.91103	-0.271405	AT5G65920		AT1G16700	0.257495	-0.536701	AT1G16700
AT2G34655	-1.60493	-2.1252	AT2G34655		AT3G51950	-1.05179	-0.599881	AT3G51950		AT3G13450	0.850026	1.85279	DIN4		AT5G03740	1.8996	0.824291	HD2C		AT5G45380	0.0300701	-0.534266	DUR3
AT1G17100	-1.21318	-2.12477	HBP1		AT2G23470	-1.04385	-0.33454	RUS4		AT5G23010	0.716727	1.84557	MAM1		AT4G02980	1.89811	1.53439	ABP1		AT2G47240	-0.239775	-0.533652	LACS1
AT2G22240	-0.0853084	-2.12326	MIPS2		AT4G14746	-1.04331	-0.000104123	AT4G14746		AT2G38400	0.809737	1.84247	AGT3		AT1G75980	1.89775	0.338777	AT1G75980		AT3G16530	0.369869	-0.533507	AT3G16530
AT5G66600	-1.9722	-2.11838	AT5G66600		AT5G28530	-1.04164	0.263796	FRS10		AT4G31820	0.140073	1.84179	ENP		AT1G66760	1.89488	1.95345	AT1G66760		AT5G53940	0.071287	-0.533016	AT5G53940
AT3G19970	0.137942	-2.1119	AT3G19970		AT2G39950	-1.03537	-0.511037	AT2G39950		AT5G45140	0.968642	1.84167	NRPC2		AT4G19700	1.89458	1.47826	RING		AT5G22690	-0.0280671	-0.529861	AT5G22690
AT1G79270	-1.48054	-2.10599	ECT8		AT5G41410	-1.03468	-0.340651	BEL1		AT1G60140	0.930032	1.83782	TPS10		AT5G56600	1.89312	0.675955	PRF3		AT5G02290	-0.0769393	-0.529423	NAK
AT2G33855	-1.23894	-2.1056	AT2G33855		AT2G26280	-1.0322	-0.815885	CID7		AT5G48960	0.86511	1.8369	AT5G48960		AT4G21810	1.8878	1.26924	DER2.1		AT3G56340	0.470958	-0.52679	AT3G56340
AT5G44670	-1.13346	-2.1048	GALS2		AT5G48930	-1.02835	-0.578939	HCT		AT5G56840	0.397954	1.83688	AT5G56840		AT1G10960	1.88521	0.387671	FD1		AT5G42530	0.248989	-0.523034	AT5G42530
AT1G48480	-1.87137	-2.10228	RKL1		AT2G40540	-1.02835	-0.164983	KT2		AT5G42650	0.749794	1.8358	AOS		AT5G64260	1.88477	2.41234	EXL2		AT3G04520	0.0970748	-0.522747	THA2
AT1G72610	-2.18188	-2.09969	GER1		AT1G69040	-1.02388	0.0749237	ACR4		AT1G16400	0.0624318	1.83549	CYP79F2		AT5G15960	1.88177	2.16792	KIN1		AT3G13180	0.198719	-0.518828	AT3G13180
AT3G08505	-1.92693	-2.09818	AT3G08505		AT2G46680	-1.02086	-0.245743	HB-7		AT1G70700	0.547205	1.82812	TIFY7		AT4G24800	1.87936	2.60227	ECIP1		AT3G11670	0.46779	-0.516753	DGD1
AT1G76680	-0.16963	-2.09647	OPR1		AT3G13690	-1.01965	-0.180047	AT3G13690		AT3G61060	0.955573	1.82525	PP2-A13		AT5G20230	1.87687	0.885985	BCB		AT1G13245	0.193579	-0.516162	RTFL17
AT4G37800	-0.455362	-2.09555	XTH7		AT5G10480	-1.01762	-0.568897	PAS2		AT4G17610	0.803628	1.82278	AT4G17610		AT5G51740	1.8691	0.115266	AT5G51740		AT3G12930	-0.0635002	-0.514018	AT3G12930
AT4G33050	-0.191176	-2.09129	EDA39		AT2G34170	-1.01652	0.0603793	AT2G34170		AT5G66590	0.673088	1.81974	AT5G66590		AT5G42220	1.86596	0.688768	AT5G42220		AT3G10720	1.18251	-0.513758	AT3G10720
AT4G27657	0.270324	-2.09028	AT4G27657		AT1G18670	-1.01462	0.0349057	IBS1		AT1G14130	0.638646	1.81427	AT1G14130		AT2G29720	1.85238	0.145912	CTF2B		ATCG00770	0.138878	-0.513123	RPS8
AT5G22390	-0.337283	-2.08861	AT5G22390		AT3G60690	-1.01282	-0.420324	AT3G60690		AT2G42330	1.2588	1.81055	AT2G42330		AT3G59430	1.85068	0.806607	AT3G59430		AT4G23220	0.874137	-0.512167	CRK14
AT5G37770	-0.766745	-2.08816	TCH2		AT5G65830	-1.01068	-0.576651	RLP57		AT3G60130	0.819784	1.80676	BGLU16		AT5G21170	1.84932	2.38169	AKINBETA1		AT1G30420	0.31526	-0.510773	ABCC11
AT4G34150	0.141931	-2.08475	AT4G34150		AT1G12120	-1.00855	0.124413	AT1G12120		AT3G05160	0.484225	1.80511	AT3G05160		AT5G18040	1.83743	0.052927	AT5G18040		AT1G18540	0.495389	-0.509182	AT1G18540
AT2G16430	-0.845152	-2.08447	PAP10		AT3G28920	-1.00518	-0.181691	HB34		AT2G33051	0.323996	1.80254	AT2G33051		AT4G15210	1.83519	2.73086	BAM5		AT5G08100	0.433985	-0.508181	ASPGA1
AT3G19680	-0.401224	-2.0797	AT3G19680		AT5G39710	-1.00422	-0.56713	EMB2745		AT5G61590	0.22827	1.8001	AT5G61590		AT4G02330	1.83516	0.349427	ATPMEPCRB		AT5G10920	0.365849	-0.507602	AT5G10920
AT4G12730	-1.09772	-2.07533	FLA2		AT1G68550	-1.00374	-0.508187	CRF10		AT3G02875	0.746835	1.79975	ILR1		AT5G65900	1.83152	0.465176	AT5G65900		AT4G00860	0.190318	-0.506332	ATOZI1
AT4G34740	-2.31444	-2.07294	ASE2		AT2G45160	-1.00269	-0.911199	HAM1		AT4G04330	-0.016608	1.79159	RbcX1		AT4G25690	1.83046	1.2789	AT4G25690		AT1G70490	0.211208	-0.505643	ARFA1D
AT2G01290	-1.9369	-2.06543	RPI2		AT2G45720	-1.00186	-0.281715	AT2G45720		AT3G62860	0.311605	1.78761	AT3G62860		AT2G22830	1.8286	2.00076	SQE2		AT2G40765	0.766542	-0.505269	AT2G40765
AT5G24030	-2.6376	-2.06494	SLAH3		AT5G50170	-1.00006	0.225555	AT5G50170		AT5G67570	0.677013	1.78716	DG1		AT1G79550	1.81278	-0.0070097	PGK		AT1G22450	0.178961	-0.504886	COX6B
AT3G48100	-1.43258	-2.06411	RR5		AT3G06590	-0.996612	0.0202881	AT3G06590		AT5G42420	0.24333	1.78608	AT5G42420		AT5G49390	1.81156	1.50649	AT5G49390		AT2G42210	0.00489567	-0.503978	OEP16-3
AT1G64980	-1.106	-2.0618	CDI		AT2G18760	-0.994999	-0.281626	CHR8		AT3G01770	0.887879	1.77691	BET10		AT2G18510	1.8068	0.851379	emb2444		AT1G75350	0.0738292	-0.503753	emb2184
AT1G41830	-1.04874	-2.06137	SKS6		AT1G50420	-0.99451	-0.560478	SCL3		AT3G62010	1.03009	1.77458	AT3G62010		AT2G45170	1.8033	1.58673	ATG8E		AT1G57765	0.364669	-0.502955	AT1G57765
AT1G76980	-0.893674	-2.06113	AT1G76980		AT1G73730	-0.993264	-0.752602	EIL3		AT1G67120	0.733251	1.77278	AT1G67120		AT2G29460	1.80195	1.63092	GSTU4		AT5G55220	0.0524018	-0.502191	AT5G55220
AT5G65683	-0.528501	-2.05966	WAVH2		AT3G49990	-0.991416	-0.636521	AT3G49990		AT5G64560	-0.0389453	1.77057	MGT9		AT1G27090	1.79631	0.430614	AT1G27090		AT4G29810	0.109237	-0.500396	MKK2
AT5G14640	-0.366757	-2.05767	SK13		AT1G26770	-0.990063	-0.24779	EXPA10		AT3G50210	0.906529	1.76923	AT3G50210		AT4G15410	1.79177	0.477128	PUX5		AT5G15090	0.316446	-0.499878	VDAC3
AT1G80760	-0.844209	-2.05246	NIP6;1		AT4G25620	-0.989735	-0.0462152	AT4G25620		AT3G05120	-0.0743218	1.76902	GID1A		AT3G10800	1.79138	0.710288	BZIP28		AT1G32990	-0.0567485	-0.498062	PRPL11
AT3G63200	-2.1609	-2.05234	PLP9		AT4G15490	-0.988115	-0.570643	UGT84A3		AT4G02370	0.436691	1.76444	AT4G02370		AT5G62620	1.79055	0.109437	AT5G62620		AT4G23470	0.169606	-0.49733	AT4G23470
AT5G18670	-1.58841	-2.0484	BMY3		AT1G55270	-0.987127	-0.703495	AT1G55270		AT1G28260	0.537188	1.76097	AT1G28260		AT3G08590	1.77119	0.478026	iPGAM2		AT2G30200	0.279145	-0.497327	EMB3147
AT1G24170	-0.819966	-2.0404	LGT9		AT2G44680	-0.986624	-0.593017	CKB4		AT1G06640	0.785573	1.74738	AT1G06640		AT1G10050	1.76905	0.198798	AT1G10050		AT2G47380	0.179532	-0.496908	AT2G47380
AT1G68870	-1.18054	-2.03924	SOFL2		AT2G17650	-0.984549	-0.32189	AT2G17650		AT5G60040	0.420333	1.74573	NRPC1		AT2G23010	1.75891	2.18248	SCPL9		AT1G50450	-0.0904139	-0.49687	AT1G50450
AT5G52060	-1.06337	-2.03726	BAG1		AT5G24155	-0.983886	-0.574509	AT5G24155		AT4G16660	0.940921	1.7402	AT4G16660		AT1G78600	1.7579	1.94185	LZF1		AT5G60390	0.271588	-0.49651	AT5G60390
AT1G73650	-0.844446	-2.03724	AT1G73650		AT5G36940	-0.982637	-0.851249	CAT3		AT3G55450	-0.335855	1.7385	PBL1		AT1G58200	1.75362	2.19765	MSL3		AT5G63000	0.304246	-0.495949	AT5G63000
AT2G10940	-1.71176	-2.03264	AT2G10940		AT1G60800	-0.981502	-0.379468	NIK3		AT4G39950	-0.533153	1.73222	CYP79B2		AT4G28390	1.74687	1.51499	AAC3		AT2G17130	0.164795	-0.495765	IDH2
AT4G37560	-2.05784	-2.03206	AT4G37560		AT5G39860	-0.981072	-0.206395	PRE1		AT1G70980	0.812992	1.73197	SYNC3		AT4G35770	1.74649	1.50684	SEN1		ATCG00780	0.198755	-0.4932	RPL14
AT4G34881	-0.597583	-2.03126	AT4G34881		AT1G21980	-0.980748	-0.533735	PIP5K1		AT1G12290	0.758157	1.7288	AT1G12290		AT4G30390	1.74435	0.563125	AT4G30390		AT5G47840	0.124628	-0.492825	AMK2
AT3G21560	-2.32887	-2.03033	UGT84A2		AT2G48020	-0.97612	-0.428326	AT2G48020		AT5G50160	-0.0643053	1.72672	FRO8		AT1G57820	1.74272	0.33148	VIM1		AT5G46790	0.0182877	-0.491639	PYL1
AT5G23760	-1.63983	-2.02832	AT5G23760		AT2G20610	-0.975755	0.0190503	SUR1		AT5G41260	0.42838	1.72639	BSK8		AT5G59220	1.73974	0.862413	HAI1		AT5G61455	0.0428097	-0.489291	U2.7
AT1G72930	-0.645084	-2.0267	TIR		AT1G77850	-0.972973	-0.458016	ARF17		AT1G14010	0.909295	1.7214	AT1G14010		AT5G25440	1.7369	0.39095	AT5G25440		AT3G28900	-0.146743	-0.488843	AT3G28900
AT1G58280	-1.10985	-2.02435	AT1G58280		AT3G46290	-0.970112	-0.818344	HERK1		AT2G22330	0.0631562	1.72004	CYP79B3		AT4G02520	1.73487	1.00839	GSTF2		AT4G16155	0.179904	-0.486248	AT4G16155
AT1G14350	-1.67132	-2.01363	FLP		AT1G34570	-0.96945	-0.910915	AT1G34570		AT4G39980	-0.910457	1.71295	DHS1		AT3G04670	1.73384	2.05587	WRKY39		ATCG00810	0.260073	-0.486145	RPL22
AT4G23490	-1.43295	-2.01357	AT4G23490		AT5G03120	-0.965978	-0.96078	AT5G03120		AT2G46980	0.662718	1.71026	ASY3		AT1G65980	1.73226	1.23832	TPX1		AT4G27960	0.148551	-0.484977	UBC9
AT1G19440	-1.78114	-2.01291	KCS4		AT5G60890	-0.96284	-0.218137	MYB34		AT1G32260	0.965605	1.70989	AT1G32260		AT1G16500	1.71687	0.204887	AT1G16500		AT5G27740	0.254732	-0.483532	EMB2775
AT4G17090	-1.94713	-2.00314	CT-BMY		AT2G46320	-0.961891	-0.865465	AT2G46320		AT2G01170	0.472279	1.70255	BAT1		AT5G51430	1.71618	0.156259	EYE		AT5G18620	0.207855	-0.483318	CHR17
AT1G16720	-0.722147	-2.00094	HCF173		AT3G20620	-0.960977	-0.517924	AT3G20620		AT4G38470	0.874831	1.69947	STY46		AT1G73480	1.70665	1.03316	AT1G73480		AT5G40540	0.728493	-0.482585	AT5G40540
AT5G06790	-2.20155	-1.99444	AT5G06790		AT1G61310	-0.960569	-0.115309	AT1G61310		AT5G64650	1.02516	1.69375	AT5G64650		AT1G19180	1.70012	1.86361	JAZ1		AT2G37860	0.321168	-0.481146	LCD1
AT1G43910	-0.876854	-1.99314	AT1G43910		AT2G01760	-0.957782	-0.0784388	RR14		AT5G46860	0.692997	1.69109	VAM3		AT2G38750	1.67892	1.77447	ANNAT4		AT5G65430	0.263249	-0.481065	GRF8
AT3G18780	-0.942927	-1.98954	ACT2		AT4G26520	-0.956177	-0.333494	FBA7		AT1G20920	0.50172	1.691	AT1G20920		AT3G56330	1.67345	2.23039	AT3G56330		AT3G53620	-0.0840277	-0.480421	PPa4
AT3G02470	-1.18357	-1.98355	SAMDC		AT1G67050	-0.953269	0.122086	AT1G67050		AT4G30660	0.599746	1.68811	AT4G30660		AT2G25950	1.66496	1.76267	AT2G25950		AT5G14740	0.237128	-0.480372	CA2
AT3G11120	-0.136216	-1.98075	AT3G11120		AT1G13020	-0.95263	-0.942296	EIF4B2		AT1G53320	0.86499	1.68755	TLP7		AT2G43020	1.65477	1.58039	PAO2		AT3G09830	0.871534	-0.479357	AT3G09830
AT5G67385	-1.42817	-1.97728	AT5G67385		AT1G11820	-0.95188	-0.718135	AT1G11820		AT1G54030	0.165561	1.68258	MVP1		AT1G02930	1.64619	0.694796	GSTF6		AT5G52920	0.61358	-0.478966	PKP-BETA1
AT3G46620	-1.40197	-1.97565	RDUF1		AT4G12300	-0.950637	-0.0116859	CYP706A4		AT2G34490	0.74346	1.68223	CYP710A2		AT1G17745	1.6324	1.5734	PGDH		AT4G21445	-0.207098	-0.477773	AT4G21445
AT5G09870	-1.36486	-1.9747	CESA5		AT5G24460	-0.948187	-0.736494	AT5G24460		AT1G09850	0.502778	1.68194	XBCP3		AT1G03860	1.6306	1.40254	PHB2		AT4G34240	0.329463	-0.476821	ALDH3I1
AT3G29200	-0.969263	-1.97076	CM1		AT5G41050	-0.948178	-0.698244	AT5G41050		AT2G25730	-0.0832764	1.68173	AT2G25730		AT5G56630	1.63037	1.12386	PFK7		AT1G75710	-0.181553	-0.4765	AT1G75710
AT5G15910	-0.418663	-1.97075	AT5G15910		AT1G77260	-0.946009	-0.677698	AT1G77260		AT2G26200	0.337321	1.66996	AT2G26200		AT5G42020	1.62842	2.15805	BIP2		AT3G17240	0.145083	-0.476459	mtLPD2
AT3G57630	-0.335521	-1.9688	AT3G57630		AT1G14460	-0.944016	-0.253716	AT1G14460		AT4G16800	0.881436	1.66889	AT4G16800		AT1G78380	1.62099	1.37033	GSTU19		AT5G40650	0.0901791	-0.476245	SDH2-2
AT1G43710	-1.7522	-1.96873	EMB1075		AT4G31450	-0.942287	-0.459435	AT4G31450		AT5G10860	0.940231	1.65711	CBSX3		AT2G20880	1.61592	0.205727	ERF53		AT4G22690	0.481169	-0.476117	CYP706A1
AT4G31390	-0.571154	-1.96566	ACDO1		AT1G12090	-0.937404	-0.480183	ELP		AT4G11960	0.683284	1.65605	PGRL1B		AT2G02760	1.61439	1.16387	UBC2		AT1G03400	0.20011	-0.473823	AT1G03400
AT2G41180	-1.35543	-1.96025	SIB2		AT2G02080	-0.937315	0.0337559	IDD4		AT3G54970	0.686686	1.65276	AT3G54970		AT5G03160	1.61414	1.81765	P58IPK		AT3G06040	0.0561565	-0.473642	AT3G06040
AT1G52342	-1.8664	-1.95873	AT1G52342		AT4G34920	-0.935569	0.480011	AT4G34920		AT2G22660	0.206149	1.64753	AT2G22660		AT5G37500	1.61047	1.76867	GORK		AT4G15940	0.162717	-0.473157	AT4G15940
AT4G12980	-1.66958	-1.95502	AT4G12980		AT1G26761	-0.934883	-0.537355	AT1G26761		AT1G03760	0.744433	1.64725	AT1G03760		AT2G20670	1.60982	1.5516	AT2G20670		AT4G19830	0.324436	-0.473037	AT4G19830
AT1G04530	-0.868272	-1.95437	TPR4		AT1G74800	-0.93412	-0.670945	AT1G74800		AT3G27280	1.29577	1.6461	PHB4		AT2G30250	1.60944	1.23145	WRKY25		AT5G35360	0.395345	-0.472263	CAC2
AT5G61000	-0.790238	-1.95242	RPA70D		AT5G59700	-0.93313	-0.842456	AT5G59700		AT3G04160	0.425618	1.64383	AT3G04160		AT4G15760	1.60269	1.4404	MO1		AT1G64750	0.121232	-0.471335	DSS1(I)
AT4G12830	-0.596689	-1.95103	AT4G12830		AT4G16890	-0.932684	-0.571828	SNC1		AT1G45201	0.93138	1.6438	TLL1		AT5G61190	1.60106	0.761589	AT5G61190		AT2G19730	0.497423	-0.471051	AT2G19730
AT1G20950	-0.855555	-1.95095	AT1G20950		AT5G27360	-0.930836	-0.306184	SFP2		AT5G57655	0.573609	1.63477	AT5G57655		AT4G20830	1.59824	0.71852	AT4G20830		AT4G14300	0.848183	-0.469918	AT4G14300
AT3G27050	-0.329308	-1.9495	AT3G27050		AT2G14750	-0.929549	0.252879	APK		AT1G67660	0.619168	1.63354	AT1G67660		AT2G18700	1.59383	1.58736	TPS11		AT3G27160	0.120052	-0.469908	GHS1
AT1G66540	-1.33609	-1.94671	AT1G66540		AT5G48150	-0.927655	-0.839493	PAT1		AT5G18525	0.501313	1.63331	AT5G18525		AT1G49560	1.59276	1.37325	AT1G49560		AT2G04390	0.140472	-0.469833	AT2G04390
AT1G04240	-1.9989	-1.9453	SHY2		AT4G23990	-0.926434	-0.625303	CSLG3		AT1G48570	1.00317	1.63301	AT1G48570		AT5G52900	1.59061	1.25589	MAKR6		AT4G34760	-0.0919045	-0.469536	AT4G34760
AT5G59050	-1.52122	-1.94278	AT5G59050		AT1G72300	-0.923518	-0.812985	PSY1R		AT1G21750	0.80198	1.63238	PDIL1-1		AT1G49710	1.58961	0.559656	FUT12		AT2G23930	0.0189157	-0.468999	SNRNP-G
AT1G64500	-0.8173	-1.94168	AT1G64500		AT1G77800	-0.920898	-0.534385	AT1G77800		AT5G08380	0.911658	1.63046	AGAL1		AT3G63440	1.58682	0.577078	CKX6		AT3G01210	0.681263	-0.468774	AT3G01210
AT3G13520	0.465844	-1.94093	AGP12		AT2G21380	-0.920063	-0.248856	AT2G21380		AT3G59100	0.508282	1.62947	GSL11		AT5G40770	1.58643	0.767474	PHB3		AT3G08710	0.272772	-0.468618	TH9
AT3G56400	-1.12458	-1.94079	WRKY70		AT5G59540	-0.919222	-0.430033	AT5G59540		AT3G26180	0.538663	1.62736	CYP71B20		AT4G29520	1.58116	2.24651	AT4G29520		AT4G18197	0.810584	-0.468505	PUP7
AT3G26590	-1.46608	-1.9393	AT3G26590		AT4G32020	-0.918404	-0.830525	AT4G32020		AT2G39400	0.571949	1.62624	AT2G39400		AT1G02290	1.57529	1.20206	AT1G02290		AT2G17972	0.177646	-0.468497	AT2G17972
AT1G02730	-0.911136	-1.93868	CSLD5		AT4G30080	-0.916235	0.291146	ARF16		AT4G36010	0.91764	1.62339	AT4G36010		AT1G61640	1.57189	0.724603	AT1G61640		AT1G55490	0.18817	-0.468081	CPN60B
AT3G26960	-0.67743	-1.933	AT3G26960		AT3G11410	-0.916193	-0.65237	PP2CA		AT2G18950	0.101153	1.61745	HPT1		AT3G06660	1.57148	0.761447	AT3G06660		AT5G40950	0.175596	-0.467261	RPL27
AT5G17630	-0.938226	-1.92866	AT5G17630		AT4G17570	-0.915841	-0.552598	GATA26		AT3G14172	0.231463	1.6146	AT3G14172		AT1G62510	1.57136	1.2931	AT1G62510		AT3G05590	0.514013	-0.466902	RPL18
AT4G05110	-1.0138	-1.92829	ENT6		AT3G03790	-0.914048	-0.57381	AT3G03790		AT5G51550	0.925611	1.61433	EXL3		AT4G36040	1.5709	2.07108	J11		AT1G76010	-0.0556435	-0.465838	AT1G76010
AT3G28070	-1.08887	-1.92736	UMAMIT46		AT1G11390	-0.912823	-0.416713	AT1G11390		AT4G21910	-0.0363929	1.60611	AT4G21910		AT5G25280	1.56787	1.14434	AT5G25280		AT1G56000	-0.00316625	-0.464944	AT1G56000
AT1G76990	-1.26582	-1.92647	ACR3		AT1G43860	-0.912435	-0.491654	AT1G43860		AT4G13750	0.369624	1.59975	NOV		AT5G27520	1.56497	2.02442	PNC2		AT5G47190	0.269396	-0.464732	AT5G47190
AT2G39220	-2.33328	-1.92643	PLP6		AT5G63780	-0.910461	0.0675391	SHA1		AT1G72040	0.883351	1.59807	dNK		AT1G29150	1.56368	0.249034	ATS9		AT4G01370	0.100346	-0.464673	MPK4
AT2G41110	0.0923608	-1.92291	CAM2		AT2G26640	-0.908877	-0.605603	KCS11		AT4G16480	0.918318	1.59514	INT4		AT4G02430	1.55661	1.80581	SR34b		AT4G25890	0.530735	-0.464274	AT4G25890
AT5G44130	-0.948456	-1.9223	FLA13		AT1G05690	-0.908134	-0.904504	BT3		AT3G53460	0.0238215	1.59429	CP29		AT1G18020	1.55563	0.983276	AT1G18020		AT1G03370	0.356379	-0.462687	AT1G03370
AT1G65295	-0.976196	-1.92209	AT1G65295		AT2G40630	-0.907939	0.146209	AT2G40630		AT5G51570	0.579407	1.59413	AT5G51570		AT1G75040	1.55011	0.42044	PR5		AT1G80770	0.177843	-0.460867	PDE318
AT4G16490	-1.34616	-1.92119	AT4G16490		AT5G61020	-0.906443	-0.781099	ECT3		AT1G77960	0.728526	1.59249	AT1G77960		AT3G06325	1.54792	0.365954			AT5G66550	-0.0348785	-0.458218	AT5G66550
AT4G00050	-0.997508	-1.91493	UNE10		AT2G17550	-0.905934	-0.188897	TRM26		AT2G46620	1.01772	1.59209	AT2G46620		AT5G10550	1.54591	-0.120559	GTE2		AT4G31560	0.126915	-0.457724	HCF153
AT3G17840	-1.25019	-1.91334	RLK902		AT1G73760	-0.904887	-0.173154	AT1G73760		AT1G71260	0.887542	1.59116	ATWHY2		AT3G03310	1.54528	1.14547	LCAT3		AT3G06760	0.517888	-0.457116	AT3G06760
AT5G44340	-0.75516	-1.90957	TUB4		AT1G36160	-0.904776	-0.658547	ACC1		AT2G18170	0.635229	1.59002	MPK7		AT5G54860	1.5441	0.630172	AT5G54860		AT3G25920	0.193665	-0.456339	RPL15
AT5G57070	-1.64368	-1.90897	AT5G57070		AT5G65700	-0.902661	-0.584099	BAM1		AT4G30150	0.687314	1.58867	AT4G30150		AT2G39420	1.53718	2.26654	AT2G39420		AT5G13280	-0.0512366	-0.45458	AK-LYS1
AT5G08760	-0.542963	-1.90743	AT5G08760		AT2G46340	-0.901196	-0.545403	SPA1		AT4G26060	1.00882	1.58811	AT4G26060		AT1G80180	1.53447	1.21562	AT1G80180		AT1G73250	0.457723	-0.454439	GER1
AT3G24520	-1.46888	-1.90679	HSFC1		AT1G53230	-0.898766	-0.236518	TCP3		AT4G32440	0.759032	1.58634	AT4G32440		AT1G21350	1.53393	1.37216	AT1G21350		ATCG00800	0.250147	-0.453635	RPS3
AT1G30900	-0.612749	-1.90567	VSR6		AT1G12380	-0.896935	-0.313945	AT1G12380		AT3G21060	0.808961	1.58559	RBL		AT2G38820	1.53376	1.56005	AT2G38820		AT5G53130	0.0923395	-0.452839	CNGC1
AT4G00955	-0.377091	-1.90392	AT4G00955		AT2G46250	-0.896624	0.267317	AT2G46250		AT1G72150	0.615887	1.57986	PATL1		AT1G59590	1.53099	0.0923636	ZCF37		AT2G41310	1.04905	-0.451807	RR3
AT1G78020	-0.72574	-1.90236	AT1G78020		AT3G61880	-0.895908	0.237005	CYP78A9		AT5G03830	0.612958	1.57804	AT5G03830		AT1G01830	1.52654	-0.0219412	AT1G01830		AT3G01340	0.279831	-0.451126	AT3G01340
AT4G39960	-1.18146	-1.89958	AT4G39960		AT3G19080	-0.895581	-0.76754	AT3G19080		AT3G22190	0.394125	1.57358	IQD5		AT2G37180	1.52278	0.190327	RD28		AT2G44600	0.947123	-0.44996	AT2G44600
AT1G64770	-0.522754	-1.89146	PnsB2		AT5G66820	-0.895491	-0.572555	AT5G66820		AT5G36220	0.0996538	1.57289	CYP81D1		AT5G58110	1.51556	0.710306	AT5G58110		AT5G54600	0.127566	-0.449419	RPL24
AT5G62140	-1.13433	-1.88707	AT5G62140		AT5G53500	-0.895443	-0.2129	AT5G53500		AT5G57565	0.276079	1.56904	AT5G57565		AT5G63470	1.50852	1.75109	NF-YC4		AT5G20140	-0.0563558	-0.448934	HBP5
AT5G59680	-0.440712	-1.88616	AT5G59680		AT4G35240	-0.895333	-0.496269	AT4G35240		AT3G55290	0.166176	1.56773	AT3G55290		AT3G59520	1.50795	0.498145	RBL13		AT2G41835	0.980497	-0.44782	AT2G41835
AT1G15950	-0.757167	-1.88502	CCR1		AT5G45300	-0.895221	-0.479751	BMY2		AT2G19120	0.810591	1.56478	AT2G19120		AT1G17380	1.50791	1.98303	JAZ5		AT5G15650	0.518455	-0.447546	RGP2
AT2G26170	-0.662348	-1.88269	CYP711A1		AT1G53570	-0.89448	-0.313172	MAP3KA		AT5G62720	0.0239032	1.56151	AT5G62720		AT3G10640	1.50676	0.316423	VPS60.1		AT5G48630	0.0335774	-0.446753	AT5G48630
AT3G27540	-1.96844	-1.88154	AT3G27540		AT4G39140	-0.894403	-0.811794	AT4G39140		AT1G04990	-0.197457	1.55517	AT1G04990		AT4G39520	1.50674	0.56155	AT4G39520		AT4G28400	0.229891	-0.445325	AT4G28400
AT4G27030	-1.11929	-1.8805	FADA		AT4G29910	-0.892575	-0.213049	ORC5		AT3G14120	0.877526	1.54955	AT3G14120		AT5G16370	1.50231	2.2276	AAE5		AT5G15050	0.563144	-0.44444	AT5G15050
AT3G07470	-1.84974	-1.87855	AT3G07470		AT4G37330	-0.892353	-0.576284	CYP81D4		AT4G18280	0.313219	1.54798	AT4G18280		AT1G29260	1.49976	0.947286	PEX7		AT3G11630	0.0937871	-0.444283	AT3G11630
AT4G00370	-1.04977	-1.87819	ANTR2		AT1G71970	-0.891557	-0.455692	AT1G71970		AT2G24120	0.719224	1.5445	SCA3		AT5G19480	1.49616	0.765367	AT5G19480		AT5G03290	0.963596	-0.443813	IDH-V
AT2G25620	-1.54972	-1.87413	DBP1		AT4G14480	-0.889209	-0.194665	AT4G14480		AT1G79440	0.360593	1.54347	ALDH5F1		AT1G62950	1.49107	0.43248	AT1G62950		AT1G14270	0.198819	-0.443297	AT1G14270
AT3G47650	-0.302425	-1.87044	AT3G47650		AT3G15470	-0.888916	-0.664001	AT3G15470		AT2G19810	0.175271	1.54027	OZF1		AT1G78150	1.4903	0.353628	AT1G78150		AT1G64670	-0.121377	-0.442154	BDG1
AT2G23420	-1.16752	-1.86902	NAPRT2		AT5G10750	-0.888672	-0.141769	AT5G10750		AT2G02710	0.737442	1.53973	PLPB		AT1G75440	1.48714	0.78176	UBC16		AT2G02510	0.504153	-0.441368	AT2G02510
AT5G48460	-0.903701	-1.86535	AT5G48460		AT2G38010	-0.887314	-0.328618	AT2G38010		AT1G58270	0.685922	1.53893	ZW9		AT1G01240	1.4806	1.72349	AT1G01240		AT3G07390	-0.104042	-0.44075	AIR12
AT1G67800	-1.05169	-1.8644	AT1G67800		AT1G78970	-0.886066	-0.185632	LUP1		AT3G03190	-0.372641	1.53654	GSTF11		AT5G11340	1.47169	0.64652	AT5G11340		AT1G71697	0.314727	-0.440273	CK1
AT1G73540	-1.26266	-1.86436	NUDT21		AT2G24990	-0.884659	-0.416787	AT2G24990		AT1G51310	0.921328	1.53061	AT1G51310		AT4G20140	1.4682	3.08183	GSO1		AT5G48810	0.0434036	-0.439014	CB5-D
AT2G24570	-1.13388	-1.86282	WRKY17		AT5G49220	-0.88384	-0.587036	AT5G49220		AT4G19390	0.3137	1.53056	AT4G19390		AT2G17450	1.45805	1.61209	RHA3A		AT3G14200	2.52307	-0.438769	AT3G14200
AT1G18880	-1.4114	-1.85451	NRT1.9		AT1G16860	-0.883233	-0.659107	AT1G16860		AT1G28230	0.573334	1.52908	PUP1		AT1G25230	1.45682	2.55061	AT1G25230		AT1G43890	0.24419	-0.436974	RAB18
AT3G04790	-0.179687	-1.85444	EMB3119		AT5G58900	-0.882911	-0.028793	AT5G58900		AT5G61380	0.598229	1.52793	TOC1		AT5G13200	1.45444	0.129969	AT5G13200		AT5G47930	0.0271626	-0.436664	AT5G47930
AT5G54610	-0.112752	-1.85312	ANK		AT1G55970	-0.882822	-0.665639	HAC4		AT3G26220	0.800167	1.52751	CYP71B3		AT2G07629	1.45439	0.128986	AT2G07629		AT1G79790	0.116711	-0.436124	FHY1
AT1G80840	-0.712465	-1.85265	WRKY40		AT5G16730	-0.881781	-0.485392	AT5G16730		AT3G48350	-0.645347	1.52712	CEP3		AT5G50780	1.44609	1.07518	AT5G50780		AT3G63410	0.194396	-0.435362	APG1
AT3G04140	-1.96371	-1.84811	AT3G04140		AT5G09670	-0.88064	-0.611973	AT5G09670		AT4G02005	0.685427	1.52689	AT4G02005		AT3G48590	1.436	1.25475	NF-YC1		AT2G28430	-0.0518907	-0.434556	AT2G28430
AT1G70000	-0.921561	-1.84627	AT1G70000		AT4G02715	-0.879216	-0.31514	AT4G02715		AT3G07080	-0.0835077	1.52147	AT3G07080		AT4G02210	1.43483	1.36052	AT4G02210		AT5G14910	0.141571	-0.433995	AT5G14910
AT2G38740	-0.376425	-1.84	AT2G38740		AT1G14340	-0.878494	-0.710166	AT1G14340		AT5G04895	0.503736	1.51987	ABO6		AT5G05480	1.43176	1.66417	AT5G05480		AT5G18400	0.39669	-0.433271	AT5G18400
AT5G50100	-0.55273	-1.83857	AT5G50100		AT2G03240	-0.876675	-0.438683	AT2G03240		AT5G24620	0.676937	1.51839	AT5G24620		ATMG01090	1.42546	0.148369	ORF262		AT2G22230	0.0732256	-0.432658	AT2G22230
AT1G29720	-0.944045	-1.83756	AT1G29720		AT1G68740	-0.875169	-0.559189	PHO1;H1		AT5G08610	1.13279	1.51817	PDE340		AT5G01350	1.42138	0.370543	AT5G01350		AT5G63400	0.195905	-0.432519	ADK1
AT5G11790	-1.23205	-1.83601	NDL2		AT5G03140	-0.874781	-0.620347	AT5G03140		AT4G29190	-0.444148	1.50624	OZF2		AT2G32150	1.41297	1.11129	AT2G32150		AT2G22425	-0.0284888	-0.431099	AT2G22425
AT2G45300	-0.722239	-1.83381	AT2G45300		AT5G10020	-0.87468	-0.262474	AT5G10020		AT5G07770	0.518998	1.5047	AT5G07770		AT3G60190	1.41236	1.61533	DL1E		AT1G16670	0.36183	-0.42998	AT1G16670
AT4G23020	-0.810074	-1.83301	TRM11		AT2G29910	-0.874379	-0.61305	AT2G29910		AT3G21755	0.101993	1.50268	AT3G21755		AT2G34040	1.41134	0.766912	AT2G34040		AT1G11200	0.0915914	-0.427585	AT1G11200
AT2G04780	-0.180494	-1.82936	FLA7		AT2G41980	-0.874146	-0.617565	AT2G41980		AT3G51430	0.776845	1.50067	YLS2		AT3G13860	1.4108	1.49346	HSP60-3A		AT5G04410	1.68757	-0.427577	NAC2
AT5G55400	-1.05925	-1.82877	AT5G55400		AT4G09760	-0.87371	-0.393119	AT4G09760		AT5G63120	0.0883177	1.49946	AT5G63120		AT2G23320	1.41025	-0.0017554	WRKY15		AT1G10120	0.366378	-0.427245	AT1G10120
AT1G65490	0.188663	-1.82785	AT1G65490		AT3G23340	-0.869991	-0.297337	ckl10		AT1G61610	0.450269	1.4983	AT1G61610		AT4G22780	1.40975	0.338971	ACR7		AT5G54920	-0.165338	-0.4272	AT5G54920
AT2G24540	-1.19395	-1.82607	AFR		AT5G01820	-0.8691	-0.0985601	SR1		AT2G05630	0.260875	1.49449	ATG8D		AT5G66090	1.40917	1.54323	AT5G66090		ATCG00790	0.20339	-0.426421	RPL16
AT3G04210	-0.468286	-1.8193	AT3G04210		AT4G02010	-0.868844	-0.437656	AT4G02010		AT5G63620	0.985436	1.49422	AT5G63620		AT4G04020	1.40893	0.60838	FIB		AT3G29575	0.324813	-0.42633	AFP3
AT4G28740	-0.621151	-1.81786	AT4G28740		AT5G07940	-0.867961	-0.0961791	AT5G07940		AT1G42480	0.752399	1.49421	AT1G42480		AT1G29330	1.40748	1.46668	ERD2		AT1G78630	0.260664	-0.426264	emb1473
AT1G64530	-1.20102	-1.81598	AT1G64530		AT1G22430	-0.865996	-0.572942	AT1G22430		AT4G14420	0.774612	1.49347	AT4G14420		AT4G33940	1.40508	0.537248	AT4G33940		AT5G13120	0.155744	-0.425915	Pnsl5
AT3G21760	-1.78679	-1.81548	HYR1		AT1G73660	-0.865682	-0.435953	AT1G73660		AT1G20160	0.56281	1.49245	ATSBT5.2		AT1G27330	1.40247	1.22178	AT1G27330		ATCG00820	0.0107905	-0.425502	RPS19
AT1G51680	-1.6654	-1.81486	4CL1		AT5G43740	-0.864713	-0.487484	AT5G43740		AT1G13280	0.752384	1.49186	AOC4		AT5G61790	1.396	2.24271	CNX1		AT1G25375	-0.0638887	-0.423608	AT1G25375
AT4G17350	-1.56719	-1.81274	AT4G17350		AT3G20120	-0.861949	-0.375045	CYP705A21		AT2G16600	0.92995	1.49031	ROC3		AT5G22270	1.39274	1.33028	AT5G22270		AT4G19350	0.176227	-0.423533	EMB3006
AT5G51720	0.248113	-1.81119	NEET		AT3G21270	-0.861362	0.221514	DOF2		AT5G08340	0.904022	1.48521	AT5G08340		AT1G78080	1.39134	0.957901	RAP2.4		AT3G49810	0.810142	-0.423117	AT3G49810
AT4G09750	-0.106437	-1.81043	AT4G09750		AT5G06440	-0.860537	-0.40411	AT5G06440		AT5G40720	0.339318	1.48437	AT5G40720		AT1G32330	1.38091	0.858124	HSFA1D		AT5G18080	-0.292439	-0.422429	SAUR24
AT3G56260	-1.02294	-1.80302	AT3G56260		AT5G11890	-0.859162	-0.462265	EMB3135		AT1G70420	-1.41221	1.48118	AT1G70420		AT4G10110	1.37569	0.604683	AT4G10110		AT1G55140	0.0440543	-0.41792	AT1G55140
AT3G10840	-0.934288	-1.80237	AT3G10840		AT2G43240	-0.859125	-0.698596	AT2G43240		AT5G57140	0.472334	1.47996	PAP28		AT3G53990	1.37517	0.87078	AT3G53990		AT4G02405	0.0846928	-0.417578	AT4G02405
AT5G06530	-1.3198	-1.80153	ABCG22		AT3G56080	-0.858105	-0.0414078	AT3G56080		AT3G18090	0.196669	1.47801	NRPD2B		AT5G62910	1.37154	1.1879	AT5G62910		AT3G23410	-0.174977	-0.417406	FAO3
AT2G47800	-0.7364	-1.79482	ABCC4		AT3G08640	-0.856204	0.260117	AT3G08640		AT4G34138	0.101421	1.47792	UGT73B1		AT3G26510	1.37085	0.163348	AT3G26510		AT3G56800	0.376224	-0.416081	CAM3
AT5G15740	-0.556661	-1.79459	AT5G15740		AT4G02020	-0.855981	-0.455584	SWN		AT5G25900	0.671562	1.47722	GA3		AT5G42150	1.37074	0.314943	AT5G42150		AT1G04420	-0.0542618	-0.414922	AT1G04420
AT5G46220	-1.07694	-1.79411	AT5G46220		AT1G60890	-0.855072	-0.834306	AT1G60890		AT5G64430	0.483174	1.47312	AT5G64430		AT3G50480	1.36958	0.537444	HR4		AT3G19910	0.271691	-0.4149	AT3G19910
AT1G72920	-1.69343	-1.79225	AT1G72920		AT1G01290	-0.854037	-0.108149	CNX3		AT5G15700	0.372664	1.47235	AT5G15700		AT5G03560	1.36708	0.893228	AT5G03560		AT5G01240	0.200635	-0.414805	LAX1
AT4G27820	-1.71685	-1.79098	BGLU9		AT5G67280	-0.853928	-0.461994	RLK		AT1G26440	0.617614	1.47224	UPS5		AT1G68520	1.36599	1.17397	BBX14		AT5G10240	0.273416	-0.413794	ASN3
AT4G24960	-0.878531	-1.78923	HVA22D		AT4G31500	-0.849029	0.333321	CYP83B1		AT1G11175	0.825578	1.47164	AT1G11175		AT5G57910	1.36546	0.465358	AT5G57910		AT2G31880	0.711811	-0.413752	SOBIR1
AT4G15630	-0.906633	-1.78862	AT4G15630		AT1G09023	-0.848898	0.00260412			AT5G53150	0.875149	1.47076	AT5G53150		AT3G16360	1.36516	1.78313	AHP4		AT5G41520	0.450541	-0.413167	RPS10B
AT1G11700	-1.04787	-1.78781	AT1G11700		AT4G13800	-0.848576	-0.300662	AT4G13800		AT2G42790	0.579697	1.46895	CSY3		AT4G02425	1.36202	-0.271568	AT4G02425		AT3G27890	0.123916	-0.412219	NQR
AT1G27730	-0.194916	-1.78612	STZ		AT2G22190	-0.848424	-0.471667	TPPE		AT3G55740	0.527165	1.46706	PROT2		AT2G30550	1.35852	1.0678	AT2G30550		AT5G27390	-0.139776	-0.410841	AT5G27390
AT5G20220	-0.873076	-1.7853	AT5G20220		AT3G02060	-0.846543	-0.405132	AT3G02060		AT5G18130	0.352003	1.46432	AT5G18130		AT2G22970	1.35807	1.15649	SCPL11		AT1G18570	-0.044715	-0.410289	MYB51
AT2G32240	-0.747438	-1.78308	AT2G32240		AT5G40830	-0.845754	-0.674655	AT5G40830		AT1G73750	0.932405	1.46376	AT1G73750		AT5G50460	1.35701	1.38164	AT5G50460		AT1G16190	0.201749	-0.409713	RAD23A
AT3G24480	-1.36142	-1.78237	AT3G24480		AT5G52280	-0.845301	-0.278384	AT5G52280		AT2G37690	0.930592	1.46243	AT2G37690		AT1G80650	1.35069	1.60532	RTL1		AT4G23860	0.189603	-0.409188	AT4G23860
AT1G12500	-1.33844	-1.7815	AT1G12500		AT4G24790	-0.843129	0.126086	AT4G24790		AT1G02370	0.04697	1.46175	AT1G02370		AT2G43800	1.34544	2.16876	AT2G43800		AT3G26060	0.0569316	-0.408227	PRXQ
AT2G23810	-0.135305	-1.78106	TET8		AT1G76890	-0.843074	-0.598051	GT2		AT5G27860	0.472887	1.4601	AT5G27860		AT5G59420	1.33569	0.888006	ORP3C		AT2G36530	0.239308	-0.408197	LOS2
AT2G33530	-0.842749	-1.77934	scpl46		AT2G33170	-0.840607	-0.0336412	AT2G33170		AT2G47470	0.334406	1.45941	UNE5		AT2G34620	1.33463	0.854658	AT2G34620		AT5G67300	0.650542	-0.407809	MYBR1
AT1G62780	-0.459263	-1.77849	AT1G62780		AT1G74100	-0.839861	0.421008	SOT16		AT5G48470	0.804566	1.45817	AT5G48470		AT5G54170	1.33325	0.46732	AT5G54170		AT3G57765	-0.0625768	-0.407348	U2.3
AT1G48650	-1.8372	-1.77794	AT1G48650		AT2G43760	-0.839229	-0.388869	AT2G43760		AT1G16410	0.280611	1.45601	CYP79F1		AT2G29400	1.32469	1.06376	TOPP1		AT5G47700	1.38662	-0.406791	AT5G47700
AT5G13110	-1.67433	-1.77488	G6PD2		AT1G26560	-0.839148	-0.489649	BGLU40		AT1G10760	0.338276	1.45433	SEX1		AT5G43950	1.31999	0.584924	AT5G43950		AT5G05360	0.681527	-0.406123	AT5G05360
AT5G12860	-1.02467	-1.7682	DiT1		AT1G14720	-0.836893	-0.284955	XTH28		AT5G16820	0.317779	1.45409	HSF3		AT4G34560	1.31395	0.654484	AT4G34560		AT2G33450	0.289721	-0.404436	PRPL28
AT1G66100	-0.735932	-1.76436	AT1G66100		AT1G73450	-0.836083	-0.655706	AT1G73450		AT1G55510	0.485291	1.44296	BCDH BETA1		AT3G10300	1.31357	1.20632	AT3G10300		AT1G01720	0.627281	-0.403586	ATAF1
AT1G05630	-0.597379	-1.76219	5PTASE13		AT5G38510	-0.835658	-0.612327	AT5G38510		AT3G10740	0.913149	1.44231	ASD1		AT5G46170	1.31	-0.183081	AT5G46170		AT5G22330	-0.151627	-0.402627	RIN1
AT3G08720	-0.133379	-1.76218	S6K2		AT1G13460	-0.834912	-0.564423	AT1G13460		AT5G24160	0.211318	1.4422	SQE6		AT4G28510	1.3095	1.63695	PHB1		AT1G76970	0.835471	-0.398944	AT1G76970
AT5G11650	-0.669904	-1.75738	AT5G11650		AT1G68530	-0.834117	0.289605	KCS6		AT5G02760	0.583659	1.44188	AT5G02760		AT4G10330	1.30712	0.514091	AT4G10330		AT2G39390	0.0779342	-0.398573	AT2G39390
AT4G27940	-0.0943506	-1.75675	MTM1		AT2G24630	-0.833048	-0.56517	ATCSLC08		AT5G63190	0.904579	1.44067	AT5G63190		AT1G21240	1.29183	0.232631	WAK3		AT3G52200	-0.0400179	-0.397951	LTA3
AT3G52800	-1.44618	-1.75372	AT3G52800		AT1G30570	-0.832133	-0.168516	HERK2		AT1G12240	0.156738	1.4394	ATBETAFRUCT4		AT1G54160	1.28868	1.04832	NF-YA5		AT2G15292	0.102067	-0.397837	AT2G15292
AT1G06550	-0.248771	-1.74953	AT1G06550		AT3G15510	-0.831763	-0.820758	NAC2		AT5G05540	0.913294	1.43762	SDN2		AT5G03200	1.28582	1.49511	LUL1		AT4G36390	0.0713157	-0.397819	AT4G36390
AT3G44260	-1.64829	-1.74948	CAF1a		AT2G25690	-0.830651	-0.669309	AT2G25690		AT1G24440	0.867125	1.43685	AT1G24440		AT1G21130	1.28046	0.552922	IGMT4		AT5G63510	0.421047	-0.397805	GAMMA CAL1
AT5G67260	-0.53457	-1.74863	CYCD3;2		AT3G55110	-0.830206	0.600431	ABCG18		AT1G18260	0.989511	1.43541	EBS5		AT2G34430	1.27855	1.99929	LHB1B1		AT4G08685	0.479386	-0.397019	SAH7
AT5G01260	-1.56999	-1.74686	AT5G01260		AT1G14920	-0.829879	0.347342	GAI		AT5G23575	-0.172095	1.43512	AT5G23575		AT5G20720	1.27195	0.433531	CPN20		AT4G32610	0.956825	-0.396507	AT4G32610
AT1G66880	0.0192894	-1.74616	AT1G66880		AT3G61820	-0.8289	0.0500685	AT3G61820		AT4G17910	0.515033	1.43219	AT4G17910		AT2G16720	1.26747	0.491416	MYB7		AT3G17790	1.1239	-0.39618	PAP17
AT1G32440	-1.03275	-1.7414	PKp3		AT3G05370	-0.827181	-0.262428	RLP31		AT4G31408	0.763993	1.42959	AT4G31408		AT1G07170	1.26572	1.25107	AT1G07170		AT3G05030	0.49425	-0.395939	NHX2
AT1G13730	-1.58995	-1.73906	AT1G13730		AT4G32270	-0.82173	-0.371828	AT4G32270		AT1G18710	0.705342	1.42916	MYB47		AT1G50740	1.26501	-0.136599	AT1G50740		AT5G58990	0.255657	-0.395481	AT5G58990
AT1G15410	-0.0283053	-1.73825	AT1G15410		AT1G34780	-0.819545	-0.505396	APRL4		AT3G51390	0.512433	1.42602	AT3G51390		AT1G27210	1.25963	1.56606	AT1G27210		AT1G79340	0.0988907	-0.394751	MC4
AT2G43500	-0.980361	-1.73802	AT2G43500		AT3G19850	-0.81866	-0.0939192	AT3G19850		AT4G16680	-0.8197	1.4246	AT4G16680		AT1G76080	1.25781	0.766389	CDSP32		AT3G52960	0.67466	-0.394342	AT3G52960
AT3G54660	-0.651274	-1.7368	GR		AT5G01710	-0.818334	-0.612212	AT5G01710		AT4G38440	0.363834	1.42359	IYO		AT3G16670	1.25777	1.00116	AT3G16670		AT2G17290	0.143914	-0.393713	CPK6
AT3G28080	-1.33059	-1.73271	UMAMIT47		AT2G26980	-0.816937	-0.552112	CIPK3		AT2G25900	0.486691	1.42201	ATCTH		AT4G25130	1.25702	0.858731	PMSR4		AT1G66260	-0.0319628	-0.393134	AT1G66260
AT1G20330	-0.706217	-1.73237	SMT2		AT2G03980	-0.815274	0.257429	AT2G03980		AT5G26040	0.198967	1.42052	HDA2		AT5G35735	1.25429	0.515128	AT5G35735		AT4G27300	0.0638635	-0.393112	AT4G27300
AT1G27760	-1.68027	-1.73188	SAT32		AT5G49740	-0.813545	-0.550484	FRO7		AT5G49360	1.17982	1.41984	BXL1		AT5G28770	1.25007	0.901841	BZO2H3		AT3G09735	0.489067	-0.392801	AT3G09735
AT3G12610	-2.04707	-1.73147	DRT100		AT3G46610	-0.812701	-0.381416	AT3G46610		AT5G59440	0.950715	1.41969	ZEU1		AT1G77460	1.24352	0.324113	AT1G77460		AT5G66720	0.25463	-0.392611	AT5G66720
AT3G23000	-0.926674	-1.72974	CIPK7		AT4G21215	-0.811973	-0.530831	AT4G21215		AT5G26570	0.206377	1.41968	PWD		AT3G03320	1.24258	-0.0175225	AT3G03320		AT1G47260	0.312604	-0.392457	GAMMA CA2
AT1G66840	-1.64949	-1.72965	PMI2		AT1G73500	-0.810732	-0.31069	MKK9		AT2G26710	0.660694	1.41944	BAS1		AT1G27290	1.24164	1.46983	AT1G27290		AT3G03070	0.187711	-0.392159	AT3G03070
AT4G33010	-0.390351	-1.72907	GLDP1		AT5G25120	-0.810575	0.217463	CYP71B11		AT3G50430	0.747818	1.4127	AT3G50430		AT5G65490	1.24033	1.1096	AT5G65490		AT5G39570	0.239647	-0.391561	AT5G39570
AT4G23290	-0.817706	-1.72882	CRK21		AT4G12910	-0.810527	-0.222964	scpl20		AT2G15900	0.469422	1.41214	AT2G15900		AT2G36830	1.2398	0.180665	GAMMA-TIP		AT3G21865	0.265207	-0.391479	PEX22
AT5G22020	-1.56782	-1.72864	AT5G22020		AT1G65840	-0.809772	0.0319656	PAO4		AT1G80480	0.465243	1.41142	PTAC17		AT3G55240	1.23603	1.92649	AT3G55240		AT3G10220	0.0762778	-0.391242	EMB2804
AT1G72940	-1.92903	-1.72615	AT1G72940		AT1G52760	-0.809505	-0.225935	LysoPL2		AT1G67325	0.625573	1.41111	AT1G67325		AT2G40830	1.23255	0.163986	RHC1A		AT1G22520	0.46098	-0.390303	AT1G22520
AT2G34720	-0.638146	-1.72581	NF-YA4		AT5G06350	-0.808754	-0.405553	AT5G06350		AT1G18470	0.610882	1.40761	AT1G18470		AT4G35490	1.23239	0.720691	MRPL11		AT3G05730	0.648723	-0.388012	AT3G05730
AT2G39450	-1.10134	-1.72464	MTP11		AT1G20650	-0.8085	-0.625515	ASG5		AT4G28240	0.716449	1.40688	AT4G28240		AT5G06750	1.23039	0.725511	AT5G06750		AT3G29350	0.0798631	-0.387236	AHP2
AT2G36590	-1.22308	-1.72392	ProT3		AT2G38630	-0.808436	-0.000411503	AT2G38630		AT2G31890	0.691839	1.40648	RAP		AT2G33740	1.22917	0.955963	CUTA		AT1G74530	0.342519	-0.386421	AT1G74530
AT5G64850	-0.651715	-1.72144	AT5G64850		AT4G12460	-0.80824	-0.562127	ORP2B		AT4G22540	0.0793421	1.40523	ORP2A		AT1G16350	1.22863	1.37924	AT1G16350		AT1G12310	0.312813	-0.38581	AT1G12310
AT4G38710	-1.17517	-1.72	AT4G38710		AT4G24100	-0.805484	-0.378724	AT4G24100		AT1G78680	0.317391	1.40173	GGH2		AT1G15230	1.22839	0.783605	AT1G15230		AT3G21810	0.451319	-0.385173	AT3G21810
AT3G47070	0.110676	-1.71963	AT3G47070		AT5G13140	-0.802502	-0.417371	AT5G13140		AT2G46550	0.382396	1.39839	AT2G46550		AT2G34420	1.2281	1.19517	LHB1B2		AT1G17200	0.261611	-0.384755	AT1G17200
AT4G25640	-1.21783	-1.71932	DTX35		AT3G57190	-0.802316	-0.261184	PrfB3		AT5G02860	-0.49836	1.39655	AT5G02860		AT5G47060	1.22707	0.574141	AT5G47060		AT2G04520	0.761222	-0.383637	AT2G04520
AT1G23710	-1.32132	-1.71592	AT1G23710		AT4G35080	-0.801049	-0.783934	AT4G35080		AT2G30860	0.616381	1.39401	GSTF9		AT3G19180	1.21885	0.297366	PARC6		AT5G67540	0.0635285	-0.383618	AT5G67540
AT1G73630	-0.84079	-1.7136	AT1G73630		AT3G59210	-0.800547	0.295081	AT3G59210		AT4G13250	0.264996	1.39381	NYC1		AT1G26740	1.21763	1.43129	AT1G26740		AT4G31170	-0.00382182	-0.382664	AT4G31170
AT4G12000	-0.819473	-1.7114	AT4G12000		AT4G18570	-0.800431	-0.326985	AT4G18570		AT5G56760	0.671643	1.38673	SERAT1;1		AT4G38570	1.21205	1.17408	PIS2		AT4G32260	0.197485	-0.382565	PDE334
AT2G41880	-0.611701	-1.70976	GK-1		AT5G12120	-0.799208	-0.271789	AT5G12120		AT3G62660	-0.36755	1.38536	GATL7		AT5G47420	1.21129	1.04549	AT5G47420		AT1G18890	0.302579	-0.3822	CDPK1
AT5G42070	-0.184529	-1.70878	AT5G42070		AT5G38220	-0.798614	-0.432891	AT5G38220		AT2G39050	0.853921	1.38415	EULS3		AT5G40600	1.20797	0.783611	AT5G40600		AT1G12060	1.53263	-0.381438	BAG5
AT4G16690	-1.42517	-1.70346	MES16		AT4G00180	-0.796704	-0.843951	YAB3		AT1G27030	0.933416	1.38124	AT1G27030		AT1G15020	1.20673	2.09694	QSOX1		AT5G05960	0.306307	-0.381049	AT5G05960
AT3G06125	-1.28149	-1.70179	AT3G06125		AT1G53870	-0.796389	0.102311	AT1G53870		AT1G77480	0.728447	1.38087	AT1G77480		AT4G35100	1.20608	0.292387	PIP3		AT1G04680	0.478754	-0.380111	AT1G04680
AT1G51660	-0.419364	-1.70179	MKK4		AT4G00400	-0.794098	-0.197173	GPAT8		AT5G35080	0.866027	1.38004	OS9		AT4G17900	1.20469	0.654677	AT4G17900		AT1G31860	0.250013	-0.377643	AT-IE
AT1G76130	-0.26016	-1.70108	AMY2		AT2G31955	-0.794069	-0.571251	CNX2		AT4G03230	0.23953	1.37855	AT4G03230		AT4G03420	1.20252	0.949673	AT4G03420		AT4G04800	0.278716	-0.375832	MSRB3
AT3G20600	-1.14377	-1.69784	NDR1		AT3G06330	-0.79264	-0.43636	AT3G06330		AT3G50740	0.693045	1.37697	UGT72E1		AT5G37350	1.20101	0.642825	AT5G37350		AT3G56210	0.353618	-0.375327	AT3G56210
AT5G63060	-0.35335	-1.6974	AT5G63060		AT5G13400	-0.792182	-0.191191	AT5G13400		AT3G05380	0.227648	1.37687	ALY2		AT2G39020	1.19278	1.16924	AT2G39020		AT5G49880	0.135057	-0.375006	MAD1
AT3G15354	-1.20702	-1.69318	SPA3		AT5G19010	-0.792099	0.0535149	MPK16		AT2G03310	0.463439	1.37685	AT2G03310		AT1G07670	1.19082	1.24574	ECA4		AT5G35220	-0.0286882	-0.374838	EGY1
AT4G24670	-1.7911	-1.6912	TAR2		AT1G04120	-0.789661	-0.24002	ABCC5		AT5G20630	-0.679699	1.37425	GER3		AT1G29910	1.18465	0.897758	CAB3		AT3G52150	0.0994886	-0.374564	PSRP2
AT1G01790	-0.44533	-1.68958	KEA1		AT1G31940	-0.789625	-0.831031	AT1G31940		AT4G10930	0.306723	1.37347	AT4G10930		AT4G01870	1.17879	0.836365	AT4G01870		AT4G08500	-0.0159318	-0.374466	MEKK1
AT3G14790	-1.12505	-1.68934	RHM3		AT1G28670	-0.78914	-0.481613	ARAB-1		AT5G63880	0.642282	1.36988	VPS20.1		AT2G02220	1.17516	0.610355	PSKR1		AT4G31130	0.00587242	-0.374281	AT4G31130
AT5G10470	-1.02099	-1.68901	KAC1		AT1G61980	-0.787913	-0.12112	AT1G61980		AT1G72650	0.445563	1.36793	TRFL6		AT4G00620	1.1711	1.0126	EMB3127		AT2G04630	0.190058	-0.371466	NRPB6B
AT1G16730	-0.378439	-1.68769	UP6		AT5G63770	-0.787727	-0.536444	DGK2		AT2G47600	-0.261628	1.36718	MHX		AT4G24280	1.16522	0.410669	cpHsc70-1		AT5G15930	0.108545	-0.369385	PAM1
AT3G15115	-0.948082	-1.6855	AT3G15115		AT1G17840	-0.787073	-0.458567	ABCG11		AT5G13300	0.600438	1.36489	SFC		AT5G56500	1.16433	0.699614	Cpn60beta3		AT2G25605	0.164287	-0.368748	AT2G25605
AT2G37970	-0.464924	-1.6822	SOUL-1		AT2G28150	-0.784647	-0.502012	AT2G28150		AT4G15640	0.731176	1.36244	AT4G15640		AT5G56750	1.16373	0.763059	NDL1		AT3G26900	0.1328	-0.367644	SKL1
AT5G38430	-0.970327	-1.68176	RBCS1B		AT1G54110	-0.783321	-0.711007	AT1G54110		AT5G16110	0.735276	1.35677	AT5G16110		AT3G08760	1.16058	1.06872	ATSIK		AT2G39740	0.739161	-0.366374	HESO1
AT5G65460	-0.671672	-1.67867	KAC2		AT4G38120	-0.782159	-0.0316979	AT4G38120		AT5G02010	0.293989	1.35645	ROPGEF7		AT2G41430	1.16027	1.05766	ERD15		AT1G70480	0.110306	-0.36607	AT1G70480
AT5G65730	-0.687167	-1.67466	XTH6		AT3G28040	-0.781759	-0.505884	AT3G28040		AT2G27230	-0.0831764	1.35504	LHW		AT3G06850	1.15672	1.37493	BCE2		AT4G10030	0.426084	-0.365394	AT4G10030
AT3G54810	-0.702086	-1.67273	BME3		AT3G61320	-0.780547	-0.322541	AT3G61320		AT1G31830	0.276585	1.34813	PUT2		AT5G18630	1.1551	0.812971	AT5G18630		AT5G61310	0.327203	-0.365131	AT5G61310
AT3G52370	-0.939904	-1.6684	FLA15		AT1G05410	-0.780272	-0.0699467	AT1G05410		AT1G29670	0.477377	1.344	AT1G29670		AT1G31710	1.15465	1.53821	AT1G31710		AT5G47870	0.093967	-0.36387	RAD52-2
AT5G67390	-1.66231	-1.66573	AT5G67390		AT5G13740	-0.779041	0.00497391	ZIF1		AT4G27710	0.661061	1.34278	CYP709B3		AT4G26140	1.15281	-0.0840741	BGAL12		AT1G51270	0.794715	-0.363773	AT1G51270
AT4G36240	-1.26161	-1.66349	GATA7		AT5G63980	-0.778817	-0.222384	SAL1		AT5G63420	0.105585	1.33998	emb2746		AT1G15820	1.15108	0.528832	LHCB6		AT3G11500	0.563912	-0.362294	AT3G11500
AT5G03760	-0.870016	-1.66193	ATCSLA09		AT3G01470	-0.778731	-0.685396	HB-1		AT4G17140	-0.158277	1.33863	AT4G17140		AT2G37200	1.1502	1.22561	AT2G37200		AT4G05590	0.507374	-0.361614	AT4G05590
AT3G48720	-1.3851	-1.66111	DCF		AT1G01430	-0.778539	-0.529913	TBL25		AT2G46510	0.259681	1.3347	AIB		AT1G07890	1.14692	0.0276659	APX1		AT3G27380	0.069544	-0.361598	SDH2-1
AT3G22750	-1.54	-1.66056	AT3G22750		AT1G79970	-0.777326	-0.600693	AT1G79970		AT5G63370	0.621128	1.33405	AT5G63370		AT2G32180	1.14661	1.48439	PTAC18		AT5G10810	0.0948743	-0.361439	ER
AT5G20070	-0.586139	-1.66003	NUDX19		AT1G12860	-0.776068	-0.143646	SCRM2		AT1G24880	0.456443	1.33361	LpxC2		AT4G21980	1.14499	0.877495	APG8A		AT1G63050	-0.168096	-0.361389	LPLAT2
AT2G47490	-1.53264	-1.659	NDT1		AT4G32800	-0.774722	-0.191291	AT4G32800		AT1G18720	0.544063	1.33144	AT1G18720		AT2G02450	1.14475	0.283507	LOV1		AT4G36500	0.992412	-0.360828	AT4G36500
AT1G29660	-0.651741	-1.65395	AT1G29660		AT2G39130	-0.774561	-0.360557	AT2G39130		AT3G43920	-0.0690878	1.33113	DCL3		AT1G20510	1.14446	1.21399	OPCL1		AT5G37600	0.456458	-0.360789	GSR 1
AT5G08570	-0.838535	-1.65378	AT5G08570		AT4G36140	-0.774078	-0.583106	AT4G36140		AT3G15095	0.0613558	1.33095	HCF243		AT2G45380	1.14045	0.796997	AT2G45380		AT3G47833	0.188635	-0.360053	SDH7
AT2G35840	-0.774976	-1.65208	AT2G35840		AT2G02480	-0.771659	-0.26176	STI		AT1G63240	0.374464	1.33088	AT1G63240		AT5G10870	1.14026	0.881014	CM2		AT1G02500	-0.0207817	-0.360007	SAM1
AT3G05345	-1.30715	-1.64999	AT3G05345		AT1G69690	-0.770622	-0.0818589	TCP15		AT4G13640	0.839199	1.33064	UNE16		AT2G29300	1.13733	1.23398	AT2G29300		AT1G65790	0.0680839	-0.35998	RK1
AT1G67940	-0.280648	-1.64803	ABCI17		AT1G79460	-0.769417	-0.0104739	GA2		AT1G34760	0.932228	1.33049	GRF11		AT5G48030	1.1339	0.749833	GFA2		AT5G36790	-0.169001	-0.359612	AT5G36790
AT1G18300	-0.855542	-1.64441	NUDT4		AT1G21000	-0.768926	-0.395276	AT1G21000		AT1G75220	0.341887	1.32693	ERDL6		AT4G16745	1.13191	1.56712	AT4G16745		AT5G62740	-0.0571424	-0.358138	HIR1
AT2G35390	-0.633364	-1.64156	AT2G35390		AT5G25460	-0.767458	-0.0405859	DGR2		AT2G36390	0.338655	1.3264	SBE2.1		AT4G11740	1.13112	0.340956	SAY1		AT3G13120	-0.0339314	-0.357778	AT3G13120
AT5G06060	-0.106781	-1.64135	AT5G06060		AT1G80910	-0.767088	-0.516274	AT1G80910		AT1G53910	0.556369	1.32615	RAP2.12		AT4G14385	1.12885	0.491327	AT4G14385		AT4G23850	0.232252	-0.355607	LACS4
AT4G28780	-0.834746	-1.63733	AT4G28780		AT2G38790	-0.766827	-0.238286	AT2G38790		AT2G45460	0.117072	1.32546	AT2G45460		AT5G35790	1.12871	1.04615	G6PD1		AT4G18880	0.615001	-0.354086	HSF A4A
AT2G43290	-0.628896	-1.63608	MSS3		AT1G26370	-0.766313	-0.369212	AT1G26370		AT2G34930	0.791549	1.32137	AT2G34930		AT5G01600	1.12648	0.298371	FER1		AT3G25860	0.319933	-0.353156	LTA2
AT3G22210	-1.26269	-1.63215	AT3G22210		AT4G14200	-0.766295	-0.00326655	AT4G14200		AT3G53630	0.745882	1.31984	AT3G53630		AT1G53590	1.12482	0.267513	NTMC2T6.1		AT2G41410	0.829881	-0.352981	AT2G41410
AT1G04650	-1.30174	-1.62934	AT1G04650		AT1G63670	-0.766285	0.13238	TRM12		AT4G30690	0.189946	1.31898	AT4G30690		AT3G13235	1.12066	0.151515	DDI1		AT5G45490	-0.0555991	-0.352892	AT5G45490
AT4G37760	-1.00941	-1.62765	SQE3		AT5G58370	-0.765272	-0.135209	AT5G58370		AT1G76580	-0.196012	1.31795	AT1G76580		AT1G72280	1.11635	0.576451	ERO1		AT1G60190	0.204731	-0.351648	PUB19
AT1G15690	-1.22595	-1.62652	AVP1		AT3G56060	-0.764285	-0.0364952	AT3G56060		AT3G54740	0.476299	1.31674	AT3G54740		AT1G20440	1.11339	0.506237	COR47		AT2G30695	0.307853	-0.351087	AT2G30695
AT5G55620	-1.26343	-1.62593	AT5G55620		AT4G16650	-0.758801	-0.601679	AT4G16650		AT3G47680	0.351309	1.31564	AT3G47680		AT4G26500	1.10953	0.367879	CPSUFE		AT5G25757	0.0577309	-0.350342	AT5G25757
AT4G39210	-0.626223	-1.62558	APL3		AT5G52450	-0.758779	-0.226183	AT5G52450		AT4G14716	0.512502	1.31444	ARD1		AT1G10210	1.10151	1.17685	MPK1		AT4G17390	0.601126	-0.350074	AT4G17390
AT1G31190	-0.369436	-1.62107	IMPL1		AT4G39180	-0.757877	-0.00378849	SEC14		AT4G12560	0.178538	1.30613	CPR1		AT5G61530	1.10115	1.00582	AT5G61530		AT5G08040	0.409048	-0.34968	TOM5
AT4G17530	-0.736651	-1.62085	RAB1C		AT1G63360	-0.757612	-0.31731	AT1G63360		AT4G32290	-0.169738	1.30421	AT4G32290		AT3G24090	1.09848	1.19028	GFAT		AT4G13010	0.212443	-0.349473	AT4G13010
AT1G30530	-1.04148	-1.61522	UGT78D1		AT4G34040	-0.75727	-0.633683	MBR2		AT2G16660	-1.24559	1.30365	AT2G16660		AT3G15000	1.09783	1.44285	RIP1		AT3G09580	-0.240397	-0.349029	AT3G09580
AT4G14240	-0.970614	-1.61487	AT4G14240		AT4G14455	-0.756357	-0.549048	ATBET12		AT2G04080	0.645926	1.30354	AT2G04080		AT5G26800	1.09743	1.63445	AT5G26800		AT5G01460	0.330389	-0.347551	AT5G01460
AT3G52340	-0.891607	-1.61438	SPP2		AT4G08510	-0.756171	-0.124167	AT4G08510		AT3G48280	0.914748	1.30283	CYP71A25		AT2G26000	1.09087	0.733279	BRIZ2		AT2G35040	0.310124	-0.347501	AT2G35040
AT1G29430	-0.390227	-1.61233	AT1G29430		AT4G09580	-0.755883	-0.144149	AT4G09580		AT1G64660	-0.100231	1.30228	MGL		AT5G60680	1.08988	0.279086	AT5G60680		AT3G63490	0.288117	-0.347238	EMB3126
AT2G37710	-0.101024	-1.61221	RLK		AT1G10580	-0.754325	-0.36263	AT1G10580		AT1G74940	0.527446	1.29755	AT1G74940		AT2G04530	1.08933	1.48749	CPZ		AT1G67250	0.164228	-0.347141	AT1G67250
AT1G67470	-0.555829	-1.61185	AT1G67470		AT5G52190	-0.753941	-0.572792	AT5G52190		AT3G47620	0.490839	1.29673	TCP14		AT3G10030	1.08815	1.18661	AT3G10030		AT1G63840	1.0785	-0.347043	AT1G63840
AT5G61130	-0.843027	-1.61101	PDCB1		AT5G50900	-0.753171	-0.592509	AT5G50900		AT3G19190	0.744362	1.29521	ATG2		AT5G66050	1.08626	0.84845	AT5G66050		AT1G22840	0.766665	-0.346532	CYTC-1
AT2G35860	-0.676064	-1.60974	FLA16		AT3G15210	-0.751672	-0.400921	ERF4		AT3G04910	-0.233608	1.29492	WNK1		AT1G76100	1.08592	1.24894	PETE1		AT3G46560	0.332815	-0.34649	TIM9
AT5G24810	-0.324031	-1.6087	AT5G24810		AT1G77580	-0.751137	0.242757	AT1G77580		AT5G16190	0.429372	1.29385	CSLA11		AT4G29900	1.08266	0.0900034	ACA10		AT1G48520	0.0431203	-0.346281	GATB
AT3G21670	-1.99004	-1.60712	AT3G21670		AT3G11900	-0.750655	-0.641577	ANT1		AT4G29010	0.643166	1.29315	AIM1		AT1G10522	1.08048	1.33204	PRIN2		AT5G24020	0.216507	-0.345687	MIND
AT1G71140	-0.590298	-1.60683	AT1G71140		AT1G77990	-0.747856	0.0319933	AST56		AT1G30460	0.756882	1.29304	CPSF30		AT1G60730	1.07819	0.572169	AT1G60730		AT2G36145	0.410989	-0.345416	AT2G36145
AT3G21870	-1.34617	-1.60547	CYCP2;1		AT2G05790	-0.747399	-0.152371	AT2G05790		AT3G56690	0.554308	1.29262	CIP111		AT5G12040	1.07459	0.786366	AT5G12040		AT3G44590	0.365003	-0.345259	AT3G44590
AT3G53750	0.154	-1.60491	ACT3		AT1G72030	-0.746264	-0.459741	AT1G72030		AT1G72120	0.096735	1.29172	AT1G72120		AT1G62390	1.07334	0.489351	Phox2		AT3G25040	0.133672	-0.344968	ERD2B
AT5G59970	-0.772382	-1.60422	AT5G59970		AT5G65860	-0.746106	-0.428909	AT5G65860		AT2G41490	0.642321	1.29039	GPT		AT1G78850	1.07324	0.913555	AT1G78850		AT2G07719	0.534449	-0.344471	AT2G07719
AT5G13360	-1.719	-1.60394	AT5G13360		AT4G03000	-0.745716	-0.330548	AT4G03000		AT5G27320	0.147555	1.2878	GID1C		AT5G54075	1.07218	0.103768	U3D		AT2G15290	0.262318	-0.343761	TIC21
AT1G51805	-1.04187	-1.59903	AT1G51805		AT2G24230	-0.745042	-0.0142481	AT2G24230		AT4G32560	0.287198	1.2875	AT4G32560		AT5G03406	1.06967	0.353976	AT5G03406		AT1G52870	0.650222	-0.343694	AT1G52870
AT3G54500	-1.03767	-1.59592	AT3G54500		AT1G54740	-0.744055	-0.286264	AT1G54740		AT2G01450	0.977263	1.28409	MPK17		AT5G10320	1.0625	0.263453	AT5G10320		AT1G49410	0.0414537	-0.343329	TOM6
AT1G07590	-0.781678	-1.59528	AT1G07590		AT2G35940	-0.742768	-0.583075	BLH1		AT3G14240	0.168314	1.28303	AT3G14240		AT3G06345	1.06214	0.33787	MIR5642a		AT2G28305	-0.0561893	-0.341757	LOG1
AT5G64290	-0.619774	-1.5949	DIT2.1		AT4G34980	-0.742415	-0.131698	SLP2		AT3G05880	-0.270555	1.28278	RCI2A		AT1G69200	1.06158	1.20276	FLN2		AT1G65220	0.351487	-0.341653	AT1G65220
AT3G43800	-1.43534	-1.59183	GSTU27		AT2G41540	-0.741815	-0.126102	GPDHC1		AT2G13100	0.0106161	1.2819	G3Pp5		AT5G04750	1.05871	0.937418	AT5G04750		AT3G53900	0.128087	-0.341098	UPP
AT1G60590	0.126555	-1.58813	AT1G60590		AT4G33080	-0.741008	-0.396836	AT4G33080		AT2G26510	0.205685	1.27991	PDE135		AT3G26450	1.05773	0.656512	AT3G26450		AT5G46110	0.0632799	-0.340349	APE2
AT1G12110	-1.31096	-1.5881	NRT1.1		AT4G19960	-0.740729	0.139337	KUP9		AT5G60300	0.118628	1.27927	LecRK-I.9		AT5G14450	1.0557	1.01775	AT5G14450		AT1G32500	0.116308	-0.340208	ABCI7
AT5G49215	-1.86998	-1.58744	AT5G49215		AT3G24490	-0.739938	-0.371664	AT3G24490		AT5G40480	0.434112	1.27799	EMB3012		AT2G34590	1.05222	0.93505	AT2G34590		AT4G25280	0.0459436	-0.340102	AT4G25280
AT4G02890	-0.618402	-1.58535	UBQ14		AT2G35100	-0.739066	-0.206535	ARAD1		AT1G71220	0.428475	1.27758	EBS1		ATMG00660	1.05115	0.220978	ORF149		AT2G42130	0.174079	-0.339065	AT2G42130
AT2G21970	-0.519365	-1.58416	2002-09-01		AT3G13100	-0.738656	-0.480795	ABCC7		AT5G14270	0.304825	1.27588	BET9		AT1G33970	1.04968	1.34055	AT1G33970		AT1G29930	0.446508	-0.338924	CAB1
AT3G26570	-0.895834	-1.58301	PHT2;1		AT3G15990	-0.738525	-0.0255297	SULTR3;4		AT5G52882	-0.170324	1.27122	AT5G52882		AT1G15550	1.04811	0.0935065	GA3OX1		AT2G26970	0.418594	-0.338443	AT2G26970
AT1G29170	-0.765394	-1.58272	WAVE2		AT5G54980	-0.738181	-0.293901	AT5G54980		AT1G60260	0.289975	1.27087	BGLU5		AT3G51520	1.04777	0.70011	DGAT2		AT1G33490	0.13135	-0.3384	AT1G33490
AT5G55580	-1.77009	-1.58035	AT5G55580		AT1G78995	-0.737839	0.0180551	AT1G78995		AT5G19530	0.661251	1.26965	ACL5		AT2G42680	1.04758	1.00346	MBF1A		AT5G52110	-0.0330387	-0.338367	HCF208
AT2G47370	-1.43105	-1.57906	AT2G47370		AT3G52890	-0.737342	0.131639	KIPK		AT5G26160	-0.0602762	1.26873	AT5G26160		AT5G13490	1.04629	1.10722	AAC2		AT2G40590	0.185949	-0.338328	AT2G40590
AT3G51150	-1.01749	-1.57572	AT3G51150		AT5G67240	-0.737121	-0.317413	SDN3		AT1G59990	0.49472	1.26786	EMB3108		AT2G28400	1.04622	0.617026	AT2G28400		AT4G17520	0.159422	-0.337805	AT4G17520
AT5G61010	-0.922907	-1.57171	EXO70E2		AT5G42670	-0.736368	-0.401678	AT5G42670		AT2G38120	-0.327777	1.26613	AUX1		AT3G09840	1.0462	0.0844217	CDC48		AT3G48560	-0.00961582	-0.337751	CSR1
AT1G02816	-0.921518	-1.56844	AT1G02816		AT3G54280	-0.735506	-0.631785	RGD3		AT2G31150	0.114177	1.26588	AT2G31150		AT5G57660	1.04574	0.734854	COL5		AT5G45100	0.587869	-0.336927	BRG1
AT4G24930	-0.491693	-1.56693	AT4G24930		AT3G46530	-0.735212	-0.263984	RPP13		AT1G13270	0.0812141	1.26322	MAP1C		AT5G43440	1.04272	1.17384	AT5G43440		AT3G01920	0.17625	-0.335493	AT3G01920
AT2G27360	-0.824	-1.56607	AT2G27360		AT1G58360	-0.73386	0.0804236	AAP1		AT1G56650	-0.572071	1.26309	PAP1		AT1G02660	1.04183	-0.0016587	AT1G02660		AT2G30230	0.0779309	-0.335473	AT2G30230
AT2G23430	-1.49893	-1.56576	ICK1		AT3G14470	-0.733027	-0.746559	AT3G14470		AT5G63810	-0.204287	1.26159	BGAL10		AT4G03430	1.04088	0.746958	EMB2770		AT4G39820	-0.0856889	-0.335282	AT4G39820
AT2G36835	-0.398564	-1.56513	AT2G36835		AT1G07420	-0.73286	-0.1181	SMO2-1		AT1G71800	0.276042	1.26095	CSTF64		AT1G18000	1.03674	0.427682	AT1G18000		AT1G62710	0.0409008	-0.334814	BETA-VPE
AT1G30690	-1.38138	-1.56309	AT1G30690		AT4G16580	-0.73243	-0.434237	AT4G16580		AT2G42280	-0.464994	1.26009	FBH4		AT3G59940	1.03491	1.11231	AT3G59940		AT2G32680	0.106335	-0.334783	RLP23
AT5G67030	-0.581824	-1.5625	ABA1		AT4G22200	-0.732265	0.0255469	KT2/3		AT1G62430	0.317094	1.25542	CDS1		AT5G45130	1.03372	0.28079	RHA1		AT4G00585	0.474476	-0.333665	AT4G00585
AT1G74450	-0.907925	-1.56052	AT1G74450		AT3G53540	-0.731142	-0.460638	TRM19		AT5G27280	0.133017	1.25343	AT5G27280		AT5G22860	1.03363	1.40828	AT5G22860		AT2G34680	-0.0879074	-0.333353	AIR9
AT3G15850	-0.761807	-1.55949	FAD5		AT2G30800	-0.730933	-0.349587	HVT1		AT4G30650	0.0217035	1.25251	AT4G30650		AT3G17070	1.03296	1.45581	AT3G17070		AT1G26270	1.41087	-0.332344	AT1G26270
AT4G06810	0.613229	-1.55595			AT3G10140	-0.730843	0.16767	RECA3		AT4G09560	0.368859	1.25246	AT4G09560		AT3G29670	1.03128	1.03145	PMAT2		AT1G01730	0.0668802	-0.331856	AT1G01730
AT1G78100	-0.711626	-1.55504	AUF1		AT5G29000	-0.729383	-0.24093	PHL1		AT3G55940	0.418125	1.252	AT3G55940		AT5G64200	1.03	0.346208	SC35		AT1G69270	0.0426352	-0.331243	RPK1
AT1G05170	-0.530662	-1.55436	AT1G05170		AT5G52230	-0.7269	-0.483966	MBD13		AT1G17940	0.0660974	1.24895	AT1G17940		AT4G37520	1.02871	1.18501	AT4G37520		AT4G18370	-0.0134386	-0.331055	DEG5
AT2G03730	-0.406679	-1.55414	ACR5		AT4G26450	-0.725968	-0.405971	AT4G26450		AT5G04040	0.766207	1.24872	SDP1		AT1G33590	1.02676	1.41713	AT1G33590		AT1G50170	0.156417	-0.330933	SIRB
AT5G47380	-0.260021	-1.55381	AT5G47380		AT1G72050	-0.724421	-0.322301	TFIIIA		AT5G55120	0.356627	1.24867	VTC5		AT1G07520	1.02509	0.582357	AT1G07520		AT3G09390	0.641789	-0.330739	MT2A
AT3G03770	-1.13634	-1.55331	AT3G03770		AT5G05820	-0.723418	-0.663172	AT5G05820		AT3G17740	0.240964	1.24673	AT3G17740		AT2G20260	1.02356	0.619549	PSAE-2		AT1G80230	0.441661	-0.330574	AT1G80230
AT3G43600	-0.768096	-1.55143	AAO2		AT3G01660	-0.723309	-0.514867	AT3G01660		AT1G53580	0.607259	1.24667	GLY3		AT1G70890	1.02049	0.955966	MLP43		AT1G15930	0.28881	-0.330535	AT1G15930
AT4G17770	-1.48392	-1.55022	TPS5		AT2G15970	-0.723092	0.00615029	COR413-PM1		AT1G01770	-0.113047	1.24619	AT1G01770		AT5G65480	1.01952	-0.129848	AT5G65480		AT1G76730	0.245431	-0.329488	COG0212
AT5G03555	-0.820901	-1.54552	NCS1		AT1G25570	-0.722427	-0.468457	AT1G25570		AT3G49645	0.51736	1.24611	AT3G49645		AT2G03890	1.01917	0.311901	PI4K GAMMA 7		AT1G13640	1.18711	-0.328804	AT1G13640
AT4G31310	-0.141852	-1.5445	AT4G31310		AT2G30500	-0.721262	-0.365722	NET4B		AT4G32340	0.0010012	1.24337	AT4G32340		AT5G65110	1.01737	1.40816	ACX2		AT1G51650	0.456663	-0.327905	AT1G51650
AT3G55610	-0.964804	-1.54356	P5CS2		AT1G25211	-0.720148	-0.231176	AT1G25211		AT5G43810	0.585683	1.24317	AGO10		AT5G23310	1.0166	0.909349	FSD3		AT4G14910	0.0423427	-0.326824	HISN5B
AT5G22480	-1.09684	-1.54296	AT5G22480		AT3G17970	-0.719636	-0.475456	TOC64-III		AT5G13240	0.391618	1.2425	AT5G13240		AT1G14300	1.01302	1.50247	AT1G14300		AT3G57560	0.197122	-0.325975	NAGK
AT2G05940	-0.582135	-1.54285	RIPK		AT2G01940	-0.71949	0.666494	SGR5		AT3G52070	-0.514737	1.24012	AT3G52070		ATCG00920	1.01279	0.143529	RRN16S.1		AT1G29850	0.0980271	-0.324085	AT1G29850
AT4G27520	-0.707317	-1.54144	ENODL2		AT1G74840	-0.719021	-0.165899	AT1G74840		AT5G54080	0.595456	1.23801	HGO		ATCG01210	1.01279	0.143529	RRN16S.2		AT5G45930	-0.0355206	-0.323852	CHLI2
AT5G59870	-0.573595	-1.54029	HTA6		AT1G06410	-0.718251	-0.619236	TPS7		AT3G14130	0.389742	1.23786	HAOX1		AT3G04630	1.01216	0.793735	WDL1		AT4G37370	1.35648	-0.323793	CYP81D8
AT3G25410	-0.742363	-1.53999	AT3G25410		AT1G49890	-0.717887	-0.382719	QWRF2		AT4G05150	0.596678	1.23785	AT4G05150		AT3G25110	1.00834	0.542575	FaTA		AT1G43170	0.299466	-0.32373	RP1
AT5G55960	-0.933753	-1.53961	AT5G55960		AT3G52610	-0.715982	-0.563763	AT3G52610		AT1G09570	0.545904	1.23765	PHYA		AT2G46220	1.00568	1.31673	AT2G46220		AT4G34460	0.212349	-0.321376	AGB1
AT2G01260	-1.09523	-1.53545	AT2G01260		AT1G67865	-0.714609	-0.810194	AT1G67865		AT1G28580	0.539049	1.23105	AT1G28580		AT3G06540	1.00161	0.575472	REP		AT3G02150	0.356861	-0.321209	PTF1
AT1G35710	-0.532761	-1.53471	AT1G35710		AT5G42940	-0.714489	-0.520492	AT5G42940		AT5G56380	0.0730358	1.23099	AT5G56380		AT3G22910	0.998454	0.666291	AT3G22910		AT3G21280	-0.0728024	-0.321015	UBP7
AT5G52810	-0.174797	-1.53469	AT5G52810		AT1G72700	-0.713794	-0.271195	AT1G72700		AT4G37190	-0.483534	1.22966	AT4G37190		AT1G67440	0.998232	0.272364	emb1688		AT1G66730	-0.020402	-0.319774	LIG6
AT2G41290	-0.531656	-1.53403	SSL2		AT2G01570	-0.713557	-0.439372	RGA1		AT5G10060	0.564392	1.22937	AT5G10060		AT5G18170	0.996634	1.25143	GDH1		AT2G34480	0.152256	-0.319076	AT2G34480
AT5G03300	-0.465671	-1.53067	ADK2		AT2G05160	-0.71193	-0.23902	AT2G05160		AT5G27400	0.58312	1.22731	AT5G27400		AT4G10390	0.994686	0.943339	AT4G10390		AT5G50960	-0.0182238	-0.318133	NBP35
AT3G13620	-1.39464	-1.52991	PUT4		AT5G41400	-0.711243	-0.636718	AT5G41400		AT1G65580	0.254174	1.22278	FRA3		ATCG00950	0.989659	0.0342184	RRN23S.1		AT1G72020	0.431417	-0.317933	AT1G72020
AT4G34050	-0.65786	-1.52572	CCoAOMT1		AT3G52710	-0.710463	-0.264005	AT3G52710		AT4G32450	0.560932	1.22231	MEF8S		ATCG01180	0.989659	0.0342184	RRN23S.2		AT1G57620	0.385651	-0.31792	AT1G57620
AT2G23000	-1.21849	-1.52444	scpl10		AT5G58550	-0.710091	-0.27617	EOL2		AT1G49540	0.367891	1.22202	ELP2		AT2G02130	0.988558	1.09555	LCR68		AT4G13615	0.506909	-0.317858	AT4G13615
AT1G50020	-0.428041	-1.52164	AT1G50020		AT5G08430	-0.709817	-0.345362	AT5G08430		AT3G08800	0.192462	1.2217	SIEL		AT1G80420	0.987023	1.45219	ATXRCC1		AT5G41870	-0.00688395	-0.317833	AT5G41870
AT5G02120	-0.315491	-1.51981	OHP		AT4G16950	-0.708556	-0.423294	RPP5		AT5G08130	-0.390129	1.22066	BIM1		AT4G01390	0.984864	0.0277402	AT4G01390		AT3G27340	0.0770355	-0.31702	AT3G27340
AT3G24530	-0.927628	-1.51638	AT3G24530		AT2G37050	-0.707798	-0.403604	AT2G37050		AT1G48970	0.0679311	1.22032	AT1G48970		AT2G01010	0.984384	-0.0139178	AT2G01010		AT2G37170	0.214719	-0.316063	PIP2B
AT1G57610	-1.50716	-1.51022	AT1G57610		AT4G37590	-0.707751	0.190119	NPY5		AT4G18140	0.553077	1.21957	SSP4b		AT4G08590	0.984304	0.358938	ORTHL		AT4G36130	0.1479	-0.315913	AT4G36130
AT3G63530	-1.40471	-1.51014	BB		AT1G14230	-0.707634	-0.323088	AT1G14230		AT1G19310	0.120397	1.21904	AT1G19310		AT1G48410	0.982618	0.225486	AGO1		AT5G20920	0.0125575	-0.315335	EIF2 BETA
AT5G62100	-0.827134	-1.50627	BAG2		AT5G56240	-0.703939	0.466992	AT5G56240		AT3G28700	0.763695	1.21897	AT3G28700		AT1G08460	0.979923	0.763924	HDA08		AT3G22060	1.02908	-0.314282	AT3G22060
AT5G09760	-1.11969	-1.50553	AT5G09760		AT2G45260	-0.703636	-0.403052	AT2G45260		AT1G07040	0.14226	1.21801	AT1G07040		AT3G49590	0.979463	1.20399	ATG13		AT1G69840	1.02863	-0.313574	AT1G69840
AT5G42100	-1.00692	-1.50447	BG_PPAP		AT2G46920	-0.703604	0.0329481	POL		AT3G20390	0.7369	1.21675	AT3G20390		ATMG01390	0.978735	0.333553	RRN18		AT4G05320	0.401662	-0.313503	UBQ10
AT5G02575	0.275074	-1.50033			AT1G49510	-0.702663	-0.358337	emb1273		AT4G02150	0.593522	1.21546	MOS6		AT2G24550	0.97406	1.01867	AT2G24550		AT5G52040	0.128604	-0.311967	RS41
AT1G45688	-0.72508	-1.4963	AT1G45688		AT3G12560	-0.702353	-0.338862	TRFL9		AT4G31120	0.622336	1.21283	SKB1		AT5G44060	0.973653	0.412348	AT5G44060		AT1G30630	0.157827	-0.311934	AT1G30630
AT5G10770	-0.761032	-1.49166	AT5G10770		AT1G19330	-0.702273	-0.735595	AT1G19330		AT1G78130	-0.130737	1.2124	UNE2		AT5G62470	0.973591	0.93955	MYB96		AT1G66500	0.961362	-0.311008	AT1G66500
AT1G50250	-0.455821	-1.49153	FTSH1		AT3G47960	-0.701996	-0.0123024	GTR1		AT3G06920	0.353468	1.20818	AT3G06920		AT1G02850	0.972411	1.10368	BGLU11		AT1G29440	0.315365	-0.310415	SAUR63
AT2G33570	-0.205229	-1.49068	GALS1		AT3G06010	-0.701746	-0.496439	ATCHR12		AT1G51430	0.36666	1.20483	AT1G51430		AT1G43130	0.972094	1.29397	LCV2		AT5G51640	-0.0207676	-0.310349	YLS7
AT1G18660	-1.14929	-1.49025	AT1G18660		AT4G16860	-0.700724	-0.504428	RPP4		AT4G36050	0.695171	1.20382	AT4G36050		AT1G45332	0.971324	0.970243	AT1G45332		AT2G46540	0.4417	-0.310203	AT2G46540
AT5G23920	-1.57927	-1.48954	AT5G23920		AT5G24320	-0.697699	-0.400655	AT5G24320		AT3G50340	-0.228537	1.20281	AT3G50340		AT2G45920	0.970511	1.51711	AT2G45920		AT2G40520	-0.0689324	-0.310056	AT2G40520
AT4G31590	-1.2782	-1.48811	CSLC5		AT1G34550	-0.697501	-0.65785	EMB2756		AT5G11350	0.393754	1.20068	AT5G11350		AT1G64360	0.968573	0.705073	AT1G64360		AT1G31812	0.109513	-0.309832	ACBP6
AT4G02630	-1.03392	-1.48713	AT4G02630		AT2G47160	-0.696953	0.00614116	BOR1		AT5G48775	-0.00999233	1.19964	AT5G48775		AT1G70530	0.967329	0.753322	CRK3		AT5G16510	0.358628	-0.309464	RGP5
AT3G16060	-0.794949	-1.48634	AT3G16060		AT3G16340	-0.696763	-0.643494	ABCG29		AT1G19660	0.502395	1.19911	AT1G19660		AT2G25920	0.961461	0.687122	AT2G25920		AT4G09650	0.309553	-0.309309	ATPD
AT3G23530	-0.377322	-1.48619	AT3G23530		AT1G49740	-0.6963	-0.315845	AT1G49740		AT3G08670	-0.388367	1.19866	AT3G08670		AT5G22580	0.958851	0.93497	AT5G22580		AT1G69730	0.174135	-0.308154	AT1G69730
AT2G42975	-0.657319	-1.48602	AT2G42975		AT1G28610	-0.694149	0.0545761	AT1G28610		AT2G25850	0.399969	1.19864	PAPS2		AT4G00760	0.958433	0.918512	APRR8		AT4G28440	0.0293385	-0.307703	AT4G28440
AT3G22530	-1.04145	-1.48539	AT3G22530		AT5G07290	-0.691723	-0.0451539	ML4		AT1G10700	0.168337	1.19667	PRS3		AT5G16120	0.956239	0.954467	AT5G16120		AT3G07480	0.401418	-0.30705	AT3G07480
AT4G35950	-0.519106	-1.48299	RAC6		AT5G54180	-0.691571	-0.452389	PTAC15		AT1G23870	0.468322	1.19166	TPS9		AT5G64180	0.955205	0.537111	AT5G64180		AT3G63540	0.788662	-0.306909	AT3G63540
AT3G16910	-0.990249	-1.48247	AAE7		AT3G49670	-0.69142	-0.606074	BAM2		AT3G01310	0.315241	1.19109	AT3G01310		AT5G56100	0.9531	1.04618	AT5G56100		AT4G02280	-0.0810647	-0.30665	SUS3
AT4G21890	-0.906425	-1.48095	AT4G21890		AT1G05320	-0.69123	0.132779	AT1G05320		AT5G23390	0.294255	1.19102	AT5G23390		AT3G08940	0.952599	0.987959	LHCB4.2		AT5G20150	0.00922691	-0.306386	SPX1
AT1G03055	-0.591841	-1.47876	D27		AT4G18130	-0.69076	-0.559468	PHYE		AT4G36860	0.522165	1.18934	AT4G36860		AT5G09440	0.952193	1.03216	EXL4		AT1G75950	0.646724	-0.305644	SKP1
AT5G64840	-0.700463	-1.47814	ABCF5		AT1G72810	-0.690664	-0.153925	AT1G72810		AT4G19890	-0.553263	1.18598	AT4G19890		AT2G36950	0.951924	0.931066	AT2G36950		AT5G38420	-0.0126325	-0.305521	RBCS2B
AT2G31380	-1.53184	-1.47251	STH		AT1G68490	-0.690543	0.130215	AT1G68490		AT1G21680	-0.0299876	1.18498	AT1G21680		AT2G45070	0.949428	0.179359	SEC61 BETA		AT5G49555	0.306688	-0.304971	AT5G49555
AT2G05920	-0.988524	-1.47145	AT2G05920		AT2G16400	-0.689749	0.0286202	BLH7		AT4G20930	0.759567	1.18332	AT4G20930		AT3G55480	0.94876	0.952179	PAT2		AT5G24430	0.195919	-0.30457	AT5G24430
AT3G13720	-0.613356	-1.4671	PRA8		AT5G52660	-0.689281	-0.526482	AT5G52660		AT5G61990	0.393595	1.1799	AT5G61990		AT5G66610	0.947028	1.83247	DAR7		AT4G27650	0.154008	-0.30415	PEL1
AT5G61570	-1.51148	-1.46553	AT5G61570		AT2G39700	-0.689113	-0.321337	EXPA4		AT2G37480	0.301251	1.17842	AT2G37480		AT4G27410	0.946797	0.699195	RD26		AT1G64710	0.443647	-0.303859	AT1G64710
AT3G05500	-0.105974	-1.46499	AT3G05500		AT5G47820	-0.688832	-0.46995	FRA1		AT5G44720	0.358449	1.17797	AT5G44720		AT4G16780	0.945521	0.969657	HB-2		AT5G16070	0.177941	-0.303711	AT5G16070
AT5G02830	-1.26812	-1.46362	AT5G02830		AT5G18760	-0.68848	-0.0390332	AT5G18760		AT4G18530	0.636941	1.17697	AT4G18530		AT3G18773	0.943167	1.18906	AT3G18773		AT3G58610	0.152076	-0.303517	AT3G58610
AT3G06770	-1.38036	-1.4591	AT3G06770		AT1G05150	-0.688136	-0.187124	AT1G05150		AT1G10090	0.079298	1.17693	AT1G10090		AT1G15740	0.943125	0.859484	AT1G15740		AT1G09330	0.298879	-0.302596	AT1G09330
AT5G44820	-0.653977	-1.45876	AT5G44820		AT2G18560	-0.687342	0.117824	AT2G18560		AT3G13277	0.666827	1.17611	AT3G13277		AT1G78460	0.940611	1.14412	AT1G78460		AT4G27000	0.277131	-0.302594	ATRBP45C
AT5G12010	-1.81267	-1.45819	AT5G12010		AT5G13750	-0.686281	-0.112562	ZIFL1		AT1G18690	0.0695273	1.17546	XXT4		AT2G20780	0.937378	1.44303	AT2G20780		AT3G04120	1.07879	-0.301964	GAPC1
AT3G60440	-0.618844	-1.45817	AT3G60440		AT5G05870	-0.686026	-0.386341	UGT76C1		AT2G46520	0.335351	1.17301	AT2G46520		AT4G17030	0.937203	0.552598	EXLB1		AT2G38025	0.284463	-0.30151	AT2G38025
AT3G63120	-1.09246	-1.45542	CYCP1;1		AT1G48600	-0.685416	-0.593509	PMEAMT		AT5G04885	-0.02951	1.17107	AT5G04885		AT3G50820	0.936058	0.377882	PSBO2		AT5G18580	0.103002	-0.301301	FASS
AT1G18360	-1.19977	-1.45351	AT1G18360		AT1G26150	-0.681571	-0.320138	PERK10		AT2G38550	0.548608	1.17085	AT2G38550		AT2G31200	0.935993	0.652175	ADF6		AT1G79750	0.143468	-0.301023	NADP-ME4
AT3G08870	-0.659846	-1.45274	AT3G08870		AT4G34060	-0.680907	-0.181173	DML3		AT2G03120	0.575297	1.17081	SPP		AT1G76150	0.934809	1.33038	ECH2		AT4G36750	0.3939	-0.300647	AT4G36750
AT3G07270	-0.926592	-1.452	AT3G07270		AT3G20300	-0.678796	-0.460034	AT3G20300		AT5G05560	0.0540073	1.17068	EMB2771		AT2G47400	0.934488	0.529328	CP12-1		AT1G74970	0.0506295	-0.300628	RPS9
AT3G03820	-1.06473	-1.44849	SAUR29		AT3G06150	-0.67855	-0.482889	AT3G06150		AT5G65310	-1.04146	1.16742	HB5		AT5G20960	0.934188	0.70217	AO1		AT1G17360	0.431085	-0.300285	AT1G17360
AT1G76520	-0.39217	-1.44704	AT1G76520		AT4G01915	-0.678103	-0.0269841	AT4G01915		AT1G53645	0.717585	1.16675	AT1G53645		AT5G67290	0.933969	0.954909	AT5G67290		AT5G63310	0.536185	-0.299563	NDPK2
AT3G23110	-1.22166	-1.44695	RLP37		AT4G02820	-0.677103	-0.151486	AT4G02820		AT3G27870	0.544588	1.16358	AT3G27870		AT5G57345	0.933475	0.600697	AT5G57345		AT5G58430	0.683147	-0.299553	EXO70B1
AT3G21190	-0.759628	-1.4451	MSR1		AT1G69610	-0.675477	-0.13932	AT1G69610		AT5G23880	0.597499	1.16298	CPSF100		AT2G40960	0.932575	0.344063	AT2G40960		AT3G21700	0.0596208	-0.29924	SGP2
AT5G45940	-0.778388	-1.4447	NUDT11		AT5G06695	-0.675182	-0.498681			AT4G22990	0.0244236	1.16243	AT4G22990		AT1G10240	0.931539	1.14128	FRS11		AT5G26667	0.33383	-0.298564	PYR6
AT1G10650	-1.21605	-1.44408	AT1G10650		AT2G23520	-0.675161	-0.0793945	AT2G23520		AT3G61010	0.69577	1.16174	AT3G61010		AT1G30520	0.931145	0.491514	AAE14		AT5G08790	0.400308	-0.298181	ATAF2
AT4G09350	-0.480676	-1.44384	NdhT		AT4G22590	-0.670898	-0.480039	TPPG		AT3G10410	-0.0585925	1.1614	SCPL49		AT3G06300	0.930907	1.15766	P4H2		AT2G47840	0.677544	-0.297814	Tic20-II
AT1G22590	-0.616042	-1.4425	AGL87		AT2G32530	-0.670036	-0.502002	CSLB03		AT4G31040	0.709037	1.15944	AT4G31040		AT2G16870	0.930793	0.0999975	AT2G16870		AT5G65250	0.287681	-0.297313	AT5G65250
AT3G07720	-0.337526	-1.43812	AT3G07720		AT5G60450	-0.669748	-0.242926	ARF4		AT1G80670	0.702248	1.15867	RAE1		AT1G56600	0.928763	0.0545557	GolS2		AT5G26850	0.248997	-0.296735	AT5G26850
AT3G14690	-1.07404	-1.43333	CYP72A15		AT1G75370	-0.66859	-0.30438	AT1G75370		AT5G44680	-0.339546	1.15833	AT5G44680		AT1G21440	0.927844	1.0723	AT1G21440		AT1G23260	0.0963981	-0.295994	MMZ1
AT1G19920	-0.384868	-1.4331	APS2		AT1G47900	-0.66525	-0.260076	AT1G47900		AT4G30990	0.471524	1.15731	AT4G30990		AT4G23670	0.926718	1.53068	AT4G23670		AT3G48730	0.100901	-0.295695	GSA2
AT5G13710	-0.511294	-1.43255	SMT1		AT4G12990	-0.664902	-0.45093	AT4G12990		AT4G33495	0.0700202	1.15406	RPD1		AT3G57480	0.922194	0.124954	AT3G57480		AT2G29510	-0.0662933	-0.295448	AT2G29510
AT5G23750	-0.368668	-1.43186	AT5G23750		AT4G25960	-0.663651	-0.298279	ABCB2		AT1G44790	0.333087	1.15342	AT1G44790		AT5G43330	0.920397	0.62243	c-NAD-MDH2		AT4G34290	1.13581	-0.295416	AT4G34290
AT3G51160	-0.659574	-1.42967	MUR1		AT2G40430	-0.663501	-0.405961	AT2G40430		AT3G58900	0.184224	1.15277	AT3G58900		AT1G22310	0.910561	0.541171	MBD8		ATCG00360	0.132649	-0.294898	YCF3
AT5G53760	-1.22284	-1.42867	MLO11		AT1G10490	-0.662268	-0.399138	AT1G10490		AT5G21940	0.908998	1.15174	AT5G21940		AT4G22120	0.909866	1.16202	AT4G22120		AT2G37940	1.08423	-0.294153	AtIPCS2
AT2G32250	-0.479927	-1.42832	FRS2		AT5G42620	-0.659975	-0.00821877	AT5G42620		AT1G64720	0.592134	1.15163	CP5		AT3G48070	0.909824	0.0782674	AT3G48070		AT5G19350	0.0237016	-0.293977	AT5G19350
AT5G28840	-1.06927	-1.42791	GME		AT2G01860	-0.659912	-0.305778	EMB975		AT2G31970	0.613627	1.15051	RAD50		AT1G69850	0.909543	0.365675	NRT1:2		AT3G57090	0.0949526	-0.293309	BIGYIN
AT3G61560	-0.574894	-1.42785	AT3G61560		AT1G53040	-0.659406	0.151794	AT1G53040		AT5G10790	0.330401	1.14981	UBP22		AT1G63830	0.908704	0.638296	AT1G63830		AT3G04650	0.0329256	-0.293058	AT3G04650
AT3G25560	-1.28087	-1.42357	NIK2		AT4G27100	-0.65659	-0.196534	AT4G27100		AT1G53780	0.42633	1.14935	AT1G53780		AT1G16570	0.90809	1.1479	AT1G16570		AT1G74340	0.123394	-0.292807	DPMS2
AT4G16980	-0.646497	-1.4232	AT4G16980		AT3G04760	-0.656214	0.0392709	AT3G04760		AT5G40190	0.532341	1.14868	AT5G40190		AT1G16840	0.907113	0.617908	AT1G16840		AT2G40810	0.106565	-0.290978	ATG18C
AT3G61220	-0.782711	-1.42291	SDR1		AT3G04030	-0.656035	-0.133014	MYR2		AT3G20540	0.430478	1.14789	POLGAMMA1		AT1G06560	0.905759	1.14976	AT1G06560		AT1G79160	1.11713	-0.290635	AT1G79160
AT1G15100	-1.58934	-1.42288	RHA2A		AT2G22490	-0.655781	-0.179078	CYCD2;1		AT5G53160	0.218686	1.14555	RCAR3		ATMG00690	0.905545	-0.109443	ORF240A		AT2G33590	1.9033	-0.290444	CRL1
AT2G05620	-0.390962	-1.42165	PGR5		AT1G30210	-0.654755	0.125454	TCP24		AT4G36970	0.0587878	1.14494	AT4G36970		AT1G51400	0.905245	1.14779	AT1G51400		AT3G06610	0.576593	-0.290236	AT3G06610
AT2G41170	-0.526598	-1.42093	AT2G41170		AT4G32980	-0.654165	0.214018	ATH1		AT2G41760	-0.039898	1.14492	AT2G41760		AT3G13790	0.904681	1.08908	ATBFRUCT1		AT3G15410	0.141743	-0.28935	AT3G15410
AT5G41790	-1.06106	-1.42054	CIP1		AT1G64140	-0.652419	-0.268377	AT1G64140		AT1G16780	0.284899	1.14451	VHP2;2		AT2G18250	0.904592	0.516341	COAD		AT1G09940	0.324473	-0.28915	HEMA2
AT5G62920	0.599673	-1.41909	ARR6		AT4G35300	-0.65149	-0.409731	TMT2		AT5G13690	0.227907	1.14417	CYL1		AT4G01610	0.903075	1.33251	AT4G01610		AT3G51870	0.0190713	-0.289011	AT3G51870
AT1G45474	-0.436844	-1.41685	Lhca5		AT1G64610	-0.649748	-0.248313	AT1G64610		AT3G22790	-0.324892	1.14344	NET1A		AT4G28250	0.902303	0.957174	EXPB3		AT1G66430	0.276319	-0.289008	AT1G66430
AT1G76240	-1.59559	-1.41661	AT1G76240		AT1G06670	-0.648451	-0.323657	NIH		AT5G42920	0.0738516	1.14333	THO5		AT2G25570	0.901446	0.7507	AT2G25570		AT1G21770	0.0233962	-0.288264	AT1G21770
AT4G12310	-1.8343	-1.41533	CYP706A5		AT2G35155	-0.648442	-0.282633	AT2G35155		AT1G08660	0.492612	1.14092	MGP2		AT2G37130	0.900491	0.865531	AT2G37130		AT1G49050	0.572264	-0.288212	AT1G49050
AT2G41000	-0.822291	-1.41377	AT2G41000		AT5G32470	-0.646218	-0.0656194	AT5G32470		AT1G75800	-0.393574	1.13934	AT1G75800		AT1G70180	0.898279	0.691154	AT1G70180		AT5G59210	0.0461455	-0.287499	AT5G59210
AT5G24150	-1.56493	-1.4137	SQP1		AT2G26100	-0.645904	-0.272397	AT2G26100		AT4G15570	0.408489	1.139	MAA3		AT5G20900	0.896548	1.14697	JAZ12		AT3G21950	0.524835	-0.287316	AT3G21950
AT2G30150	-1.27969	-1.41208	AT2G30150		AT3G51770	-0.644891	-0.286229	ETO1		AT5G56360	0.483281	1.13848	PSL4		AT4G26070	0.895704	0.0841353	MEK1		AT3G63140	0.163492	-0.286707	CSP41A
AT5G41140	-1.1141	-1.41113	AT5G41140		AT4G32350	-0.644802	-0.257966	AT4G32350		AT3G60300	0.643661	1.13794	AT3G60300		AT3G61180	0.895213	0.63279	AT3G61180		ATCG00140	0.283605	-0.285392	ATPH
AT5G19260	-1.43831	-1.41089	FAF3		AT2G18240	-0.644696	-0.619581	AT2G18240		AT1G02260	0.3334	1.13712	AT1G02260		AT4G38550	0.894109	-0.135318	AT4G38550		AT5G14320	0.244055	-0.285383	EMB3137
AT2G29170	-1.2701	-1.40884	AT2G29170		AT4G14790	-0.644442	-0.775824	ATSUV3		AT3G03110	0.456631	1.13205	XPO1B		AT3G53670	0.892449	0.972841	AT3G53670		AT3G62530	0.547003	-0.285141	AT3G62530
AT1G07110	-0.685524	-1.40697	F2KP		AT3G04580	-0.644075	-0.418732	EIN4		AT1G28320	0.488459	1.12885	DEG15		AT3G44750	0.888865	1.16672	HDA3		AT2G07706	0.370848	-0.284495	AT2G07706
AT4G05450	-1.05268	-1.40694	MFDX1		AT1G04860	-0.643872	-0.256954	UBP2		AT4G36760	0.20488	1.12816	APP1		AT5G59080	0.887298	0.532137	AT5G59080		AT1G12920	0.0470477	-0.284431	ERF1-2
AT4G28290	-1.31486	-1.40558	AT4G28290		AT4G19110	-0.642087	-0.0917788	AT4G19110		AT5G06670	0.0891109	1.12731	AT5G06670		AT1G48840	0.886654	1.49591	AT1G48840		AT1G50575	0.148597	-0.284023	AT1G50575
AT5G17670	-0.408468	-1.40347	AT5G17670		AT3G23590	-0.64159	-0.257787	RFR1		AT1G06460	0.143461	1.12643	ACD32.1		AT5G02810	0.884157	0.737481	PRR7		ATMG00670	0.303521	-0.283865	ORF275
AT5G03040	-1.06578	-1.40336	iqd2		AT3G10525	-0.641422	-0.30117	LGO		AT4G23040	0.431258	1.12588	AT4G23040		AT4G02930	0.884052	1.14761	AT4G02930		AT3G24315	-0.0266543	-0.283844	AtSec20
AT1G23030	-1.03795	-1.40252	AT1G23030		AT3G62700	-0.640979	0.0464513	ABCC14		AT2G16250	0.672488	1.12321	AT2G16250		AT2G32650	0.883462	1.21058	AT2G32650		AT4G00100	0.0898537	-0.283761	RPS13A
AT1G58602	-0.667752	-1.40216	AT1G58602		AT5G10950	-0.640818	-0.242692	AT5G10950		AT4G32820	0.213067	1.12181	AT4G32820		AT1G30200	0.883431	0.408485	AT1G30200		AT5G53120	1.12147	-0.283346	SPDS3
AT3G44990	-0.649838	-1.40204	XTH31		AT5G67440	-0.639078	-0.0444975	NPY3		AT1G61500	-0.235997	1.1189	AT1G61500		AT4G26090	0.882778	0.52211	RPS2		AT1G23090	0.671974	-0.283163	AST91
AT1G79110	-1.41438	-1.40187	BRG2		AT1G79090	-0.637785	-0.152948	AT1G79090		AT4G03030	0.669588	1.11764	AT4G03030		AT2G24790	0.881529	0.312609	COL3		AT5G24590	0.507166	-0.282409	TIP
AT5G13100	-0.467408	-1.40143	AT5G13100		AT4G29100	-0.635512	-0.499758	AT4G29100		AT5G11800	0.340214	1.1175	KEA6		AT4G33670	0.880059	0.992155	AT4G33670		AT5G42050	0.556102	-0.281066	AT5G42050
AT3G11820	1.01442	-1.40107	SYP121		AT1G03080	-0.635278	-0.296765	NET1D		AT1G24020	0.67559	1.11607	MLP423		AT1G21190	0.879545	0.329152	LSM3A		AT2G37110	0.681642	-0.280723	AT2G37110
AT2G28880	-1.83768	-1.40028	emb1997		AT3G57800	-0.63458	0.0796371	AT3G57800		AT3G49500	0.198875	1.11602	RDR6		AT3G13440	0.879409	0.98765	AT3G13440		AT5G62890	-0.0576445	-0.27978	AT5G62890
AT4G04750	-1.08391	-1.39851	AT4G04750		AT1G27690	-0.634124	-0.227085	AT1G27690		AT1G48430	0.441326	1.11521	AT1G48430		AT2G31840	0.879403	1.24827	MRL7-L		AT4G29080	-0.0174894	-0.27902	PAP2
AT1G45010	-0.623877	-1.39825	AT1G45010		AT1G36370	-0.633349	-0.048907	SHM7		AT4G23050	0.143901	1.11449	AT4G23050		AT2G26975	0.877591	-0.119242	COPT6		AT1G03330	0.460121	-0.278372	LSM2
AT3G02830	-0.840841	-1.39784	ZFN1		AT3G22270	-0.632181	-0.161121	AT3G22270		AT3G03630	0.464545	1.11412	CS26		AT2G27385	0.877438	1.31062	AT2G27385		AT5G10070	0.467606	-0.27737	AT5G10070
AT3G13080	-0.00532429	-1.39638	ABCC3		AT3G06250	-0.630085	0.0181119	FRS7		AT2G33500	-0.137755	1.11244	BBX12		AT5G04910	0.876584	0.884198	AT5G04910		AT5G27850	0.466405	-0.277236	AT5G27850
AT3G11397	-1.26882	-1.39543	PRA1.A3		AT3G58990	-0.629462	0.453903	IPMI1		AT5G48412	0.402563	1.10952	AT5G48412		AT2G44290	0.874719	0.31354	AT2G44290		AT2G22480	0.0612138	-0.276652	PFK5
AT1G56050	-0.114148	-1.39345	AT1G56050		AT1G01220	-0.628463	0.0112904	FKGP		AT5G19860	0.47836	1.1095	AT5G19860		AT2G40510	0.872462	0.245422	AT2G40510		AT5G02970	0.0620391	-0.276446	AT5G02970
AT2G35660	-0.334069	-1.39094	CTF2A		AT4G19170	-0.628128	-0.146427	NCED4		AT4G01593	0.435143	1.10752	AT4G01593		AT3G58750	0.870944	1.13132	CSY2		AT5G07630	-0.00848676	-0.275962	AT5G07630
AT4G00330	-0.439823	-1.39019	CRCK2		AT5G65630	-0.62793	-0.344035	GTE7		AT5G49530	0.325356	1.10699	AT5G49530		AT4G21580	0.870552	0.896071	AT4G21580		AT5G42960	0.0578693	-0.27499	AT5G42960
AT1G78230	-1.74499	-1.38998	AT1G78230		AT1G27470	-0.627749	0.340844	AT1G27470		AT2G25590	0.318996	1.10568	AT2G25590		AT4G14145	0.869903	0.806201	AT4G14145		AT3G17120	0.0835259	-0.274115	AT3G17120
AT3G46670	-1.21272	-1.38764	UGT76E11		AT2G13290	-0.627605	-0.380614	AT2G13290		AT4G01850	0.414384	1.10557	SAM-2		AT3G16250	0.86515	0.389996	PnsB3		AT5G08620	-0.0649435	-0.273567	STRS2
AT5G62070	-0.190035	-1.38757	IQD23		AT5G19820	-0.624234	-0.417679	emb2734		AT4G10925	0.60909	1.10486	AT4G10925		AT2G44660	0.861862	1.07674	AT2G44660		AT5G40160	0.453375	-0.273271	EMB506
AT1G51140	-1.62564	-1.38673	FBH3		AT1G12280	-0.623897	-0.255194	SUMM2		AT1G32580	0.64397	1.10449	AT1G32580		AT4G01550	0.8618	0.306417	NAC069		AT5G04990	0.0434018	-0.273142	SUN1
AT1G28380	-0.451677	-1.3867	NSL1		AT1G03520	-0.623867	-0.283366	AT1G03520		AT3G60340	0.684841	1.10294	AT3G60340		AT1G67860	0.860266	0.161741	AT1G67860		AT2G36300	0.423189	-0.272883	AT2G36300
AT1G28370	-0.921294	-1.38354	ERF11		AT1G22910	-0.623686	-0.294212	AT1G22910		AT5G18860	0.132822	1.10106	NSH3		AT1G13570	0.858133	1.20843	AT1G13570		AT3G27830	0.388622	-0.272539	RPL12-A
AT3G10230	-0.939633	-1.38179	LYC		AT5G40640	-0.62355	-0.342897	AT5G40640		AT5G25270	0.303367	1.10076	AT5G25270		AT1G14910	0.855154	0.392913	AT1G14910		AT4G20150	0.44554	-0.272298	AT4G20150
AT4G19710	-0.264647	-1.38073	AK-HSDH II		AT1G12820	-0.623412	-0.219289	AFB3		AT1G72180	0.0291894	1.09684	AT1G72180		AT1G49180	0.854584	1.0129	AT1G49180		AT3G11770	0.486417	-0.2717	AT3G11770
AT4G17880	-1.46367	-1.37883	MYC4		AT2G42530	-0.622224	0.24968	COR15B		AT4G14230	-0.458207	1.09495	AT4G14230		AT2G20060	0.853831	1.01943	AT2G20060		AT5G51120	0.379044	-0.271052	PABN1
AT3G54650	-0.587059	-1.37835	FBL17		AT1G65320	-0.621157	-0.243364	CBSX6		AT5G23570	0.0708019	1.09457	SGS3		AT2G43010	0.852031	0.856353	PIF4		AT4G01960	0.000497092	-0.27102	AT4G01960
AT1G33480	-1.74744	-1.37657	AT1G33480		AT4G20260	-0.620084	-0.236525	PCAP1		AT4G18270	0.367585	1.09328	TRANS11		AT1G70520	0.851778	0.574532	CRK2		ATCG00130	0.0980307	-0.270848	ATPF
AT5G26030	-0.237418	-1.37441	FC1		AT1G20070	-0.619522	-0.467664	AT1G20070		AT1G61850	0.41894	1.09304	AT1G61850		AT2G33220	0.849326	0.574232	AT2G33220		AT4G23180	1.04135	-0.27033	CRK10
AT1G09560	-0.255816	-1.3739	GLP5		AT2G30700	-0.618284	-0.230987	AT2G30700		AT3G44880	0.342962	1.093	ACD1		AT5G19140	0.849156	1.36112	AILP1		AT4G24940	0.0919744	-0.270296	SAE1A
AT1G01420	-1.90419	-1.37167	UGT72B3		AT3G62470	-0.617968	0.0182626	AT3G62470		AT5G67610	0.596635	1.09274	AT5G67610		AT5G64330	0.848538	0.716714	NPH3		AT3G53110	0.2431	-0.270266	LOS4
AT1G49780	-0.0890871	-1.37111	PUB26		AT1G09840	-0.617727	-0.508366	SK41		AT2G31060	0.725989	1.09243	EMB2785		AT4G25740	0.848022	0.0696045	AT4G25740		AT5G49210	0.537634	-0.269332	AT5G49210
AT1G70610	-0.586211	-1.37035	ABCB26		AT5G12430	-0.617721	-0.239404	TPR16		AT1G72440	0.322619	1.09205	EDA25		AT3G10500	0.848003	0.946314	NAC053		AT1G80560	0.0827135	-0.266895	IMD2
AT2G45990	-0.401978	-1.36873	AT2G45990		AT3G22850	-0.617398	-0.739021	AT3G22850		AT1G32700	0.58147	1.09145	AT1G32700		ATMG00040	0.84678	-0.0525582	ORF315		AT3G29240	0.0833292	-0.266873	AT3G29240
AT5G11420	-0.494066	-1.36825	AT5G11420		AT2G28600	-0.617275	-0.241338	AT2G28600		AT3G03950	0.528072	1.08901	ECT1		AT4G14430	0.846559	1.19459	IBR10		AT1G79930	1.48676	-0.266763	HSP91
AT1G44000	-0.731602	-1.36731	AT1G44000		AT1G03380	-0.6168	-0.132677	ATG18G		AT1G11840	0.566276	1.08773	GLX1		AT3G09180	0.846122	0.604562	AT3G09180		AT5G59840	0.110799	-0.266382	AT5G59840
AT4G33220	-1.50977	-1.36702	PME44		AT1G18850	-0.615751	0.123588	AT1G18850		AT1G48460	0.142101	1.08652	AT1G48460		AT4G29960	0.844701	1.04195	AT4G29960		AT1G80360	0.271625	-0.265985	AT1G80360
AT4G39330	-1.07342	-1.36581	CAD9		AT4G13810	-0.614843	-0.633366	RLP47		AT3G61800	0.541939	1.08546	AT3G61800		AT2G46390	0.843972	0.392467	SDH8		AT3G60370	-0.0494154	-0.26517	AT3G60370
AT2G36620	-0.0706591	-1.36431	RPL24A		AT2G20570	-0.614154	-0.197297	GPRI1		AT3G11880	0.095154	1.08413	AT3G11880		AT1G78610	0.84332	0.263802	MSL6		AT5G08080	-0.00932025	-0.264902	SYP132
AT3G57530	0.189825	-1.36411	CPK32		AT4G34280	-0.614029	-0.0677204	AT4G34280		AT5G62200	0.677915	1.08345	AT5G62200		AT5G04020	0.840626	0.520159	AT5G04020		AT5G23540	0.141623	-0.264746	AT5G23540
AT5G62130	-0.430362	-1.3621	AT5G62130		AT1G45160	-0.611476	0.181362	AT1G45160		AT1G30970	0.108812	1.08341	SUF4		AT1G11660	0.840329	0.527115	AT1G11660		AT1G52670	0.303384	-0.264254	AT1G52670
AT2G23600	-0.781307	-1.35987	ACL		AT2G36910	-0.611132	-0.27015	ABCB1		AT1G15510	-0.124953	1.08284	ECB2		AT4G35850	0.840309	1.1485	AT4G35850		AT2G28060	-0.0448724	-0.26293	AT2G28060
AT3G57040	-1.08586	-1.35938	ARR9		AT3G27170	-0.610357	-0.257622	CLC-B		AT1G72160	0.483845	1.08209	AT1G72160		AT4G14020	0.837418	-0.135435	AT4G14020		AT1G67785	0.450783	-0.262314	AT1G67785
AT4G35600	-0.349576	-1.3586	CST		AT3G18490	-0.610134	-0.0989409	ASPG1		AT4G24390	0.274694	1.08189	AFB4		AT1G53710	0.837036	1.08263	AT1G53710		AT3G55400	0.162718	-0.262183	OVA1
AT3G61430	-1.23238	-1.35811	PIP1A		AT2G05230	-0.60996	-0.222933	AT2G05230		AT1G13260	0.649226	1.08161	RAV1		AT1G29310	0.83551	1.01767	AT1G29310		AT5G47310	0.0289279	-0.262095	AT5G47310
AT2G37240	-0.303259	-1.35761	AT2G37240		AT1G13860	-0.609634	-0.0181731	QUL1		AT5G52320	-0.174178	1.08108	CYP96A4		AT1G01920	0.833892	1.51406	AT1G01920		AT1G29470	0.279409	-0.262023	AT1G29470
AT3G25585	-1.07303	-1.35748	AAPT2		AT2G29980	-0.608762	-0.0537669	FAD3		AT5G46920	0.292837	1.08044	AT5G46920		AT1G03130	0.83293	1.15352	PSAD-2		AT2G29990	0.556642	-0.261535	NDA2
AT1G14150	-0.371215	-1.35502	PnsL2		AT3G49050	-0.605924	-0.237815	AT3G49050		AT2G48100	0.670057	1.08004	AT2G48100		AT1G59870	0.831737	1.1596	PEN3		AT1G02090	1.64962	-0.261273	FUS5
AT3G05840	-0.780977	-1.35477	ATSK12		AT2G28540	-0.605126	-0.315064	AT2G28540		AT4G32850	0.338336	1.07665	nPAP		AT2G36900	0.831571	0.890123	MEMB11		AT3G27430	0.182975	-0.260114	PBB1
AT1G62750	-0.333538	-1.35395	SCO1		AT5G45820	-0.604245	-0.455303	CIPK20		AT2G20250	0.373615	1.07477	AT2G20250		AT2G32520	0.830133	0.819572	AT2G32520		AT1G27390	0.147911	-0.26001	TOM20-2
AT1G19960	-0.602284	-1.35375	AT1G19960		AT1G05360	-0.603421	0.0349249	KMS2		AT4G21326	0.293125	1.07311	SBT3.12		AT4G01320	0.828451	0.428175	ATSTE24		AT5G45390	0.190656	-0.259608	CLPP4
AT3G03780	-0.328355	-1.35274	MS2		AT5G53460	-0.603411	-0.0545475	GLT1		AT5G40240	0.407042	1.07264	UMAMIT40		AT3G14990	0.82798	0.384696	DJ1A		AT2G18020	0.5709	-0.259537	EMB2296
AT3G45210	-1.05961	-1.35204	AT3G45210		AT4G10180	-0.602496	-0.41804	DET1		AT3G15290	0.743403	1.07221	AT3G15290		AT2G47650	0.827809	0.65289	UXS4		AT2G03870	0.175616	-0.259292	EMB2816
AT5G19190	-1.32363	-1.35047	AT5G19190		AT1G52310	-0.602248	-0.0242135	AT1G52310		AT1G22360	-0.919986	1.07188	UGT85A2		AT1G05010	0.827481	1.38155	EFE		AT3G44430	0.153936	-0.25908	AT3G44430
AT3G54690	-0.747095	-1.34868	SETH3		AT4G00520	-0.602065	-0.066027	AT4G00520		AT1G22660	0.326435	1.07143	AT1G22660		AT2G46490	0.827163	1.40916	AT2G46490		AT1G27450	0.245265	-0.258965	APT1
AT1G12520	-1.22258	-1.34798	CCS		AT5G16610	-0.598487	0.0573299	AT5G16610		AT1G07230	0.356022	1.07132	NPC1		AT2G23770	0.827026	0.411503	LYK4		AT5G18410	0.00299473	-0.258284	PIR121
AT4G11175	-0.800273	-1.34795	AT4G11175		AT1G54090	-0.596428	-0.256251	EXO70D2		AT1G04970	0.662994	1.07128	AT1G04970		AT1G68820	0.825327	1.14877	AT1G68820		AT3G01500	0.191719	-0.257792	CA1
AT2G30460	-0.925194	-1.34719	AT2G30460		AT1G24148	-0.595791	-0.316154	AT1G24148		AT5G47370	0.20949	1.06843	HAT2		AT5G14800	0.824896	1.14367	P5CR		AT5G52580	0.349375	-0.257717	AT5G52580
AT2G44360	-0.596146	-1.34637	AT2G44360		AT5G41190	-0.595262	-0.134608	AT5G41190		AT2G16640	-0.144838	1.06818	TOC132		AT2G26740	0.822424	0.747761	SEH		AT3G25010	0.710654	-0.257477	RLP41
AT1G04550	-0.893303	-1.34561	IAA12		AT5G58350	-0.595093	-0.780367	WNK4		AT5G59980	0.194735	1.06743	GAF1		AT1G11360	0.821628	0.659318	AT1G11360		AT1G67190	-0.0096327	-0.256326	AT1G67190
AT1G04640	-0.52578	-1.34328	LIP2		AT1G08620	-0.59462	-0.0378625	PKDM7D		AT1G80270	-0.0391065	1.0664	PPR596		AT4G01026	0.820678	0.815808	PYL7		AT4G01310	0.220298	-0.25615	AT4G01310
AT1G48260	-0.985201	-1.34312	CIPK17		AT1G71710	-0.594476	-0.105137	AT1G71710		AT1G20010	-0.2311	1.06636	TUB5		AT5G42820	0.818102	1.00709	U2AF35B		AT4G31340	0.0332782	-0.25452	AT4G31340
AT4G38840	0.0695168	-1.34273	AT4G38840		AT2G01480	-0.593997	0.111257	AT2G01480		AT5G27380	0.259251	1.06483	GSH2		AT5G64240	0.81806	0.688973	MC3		AT5G52100	0.0880761	-0.254445	CRR1
AT1G27120	-0.476638	-1.34136	AT1G27120		AT5G65930	-0.593815	-0.220265	ZWI		AT1G47960	0.131305	1.06296	C/VIF1		AT4G24450	0.817099	1.16978	PWD		AT3G16480	0.150541	-0.254137	MPPalpha
AT3G63260	-0.537872	-1.33803	ATMRK1		AT1G71880	-0.592679	0.0131596	SUC1		AT5G65750	0.292323	1.06112	AT5G65750		AT3G22300	0.814902	0.644182	RPS10		AT2G20270	0.304345	-0.254114	AT2G20270
AT2G03350	-0.411686	-1.33797	AT2G03350		AT4G33625	-0.591997	0.345959	AT4G33625		AT1G63800	0.463436	1.06096	UBC5		AT5G11090	0.814312	0.0174748	AT5G11090		AT1G27970	0.288136	-0.253472	NTF2B
AT1G69160	-0.00788254	-1.3379	AT1G69160		AT1G61380	-0.591765	0.777357	SD1-29		AT5G58710	0.542624	1.0602	ROC7		AT2G46230	0.81275	0.17334	AT2G46230		AT4G11850	0.430482	-0.253383	PLDGAMMA1
AT5G38210	-0.985757	-1.33632	AT5G38210		AT2G35060	-0.590478	-0.127164	KUP11		AT1G07430	-0.391424	1.05927	HAI2		AT2G03760	0.812687	0.326564	SOT12		AT5G52010	0.207874	-0.252948	AT5G52010
AT3G57070	-0.576887	-1.33593	AT3G57070		AT3G09560	-0.590373	0.162712	PAH1		AT5G10780	0.405265	1.0573	AT5G10780		AT2G21150	0.811998	0.450656	XCT		AT1G55805	0.60634	-0.252674	AT1G55805
AT2G25480	-1.11746	-1.33588	AT2G25480		AT4G18010	-0.589681	-0.484624	IP5PII		AT3G11760	0.360838	1.05729	AT3G11760		AT5G48380	0.809542	0.695999	BIR1		AT5G36290	0.490012	-0.252623	AT5G36290
AT1G13440	-0.49909	-1.3342	GAPC2		AT3G60500	-0.589599	-0.199871	CER7		AT4G28652	0.501206	1.05703	AT4G28652		AT1G13210	0.808131	1.25001	ACA.l		AT5G12140	0.396797	-0.252382	CYS1
AT3G19370	-0.768191	-1.33323	AT3G19370		AT3G57965	-0.589593	-0.307517	AT3G57965		AT5G18780	0.474012	1.05698	AT5G18780		AT1G25145	0.807679	1.25912	LpxC4		AT1G22790	-0.0464851	-0.251932	AT1G22790
AT1G75750	-0.0960079	-1.33175	GASA1		AT1G55930	-0.589113	-0.353152	AT1G55930		AT3G02020	-0.249168	1.05509	AK3		AT1G03140	0.805444	0.497881	AT1G03140		AT1G11330	0.395083	-0.251177	AT1G11330
AT2G16280	-1.17061	-1.32938	KCS9		AT1G01860	-0.58849	-0.269821	PFC1		AT3G28860	0.401356	1.0549	ABCB19		AT5G52210	0.805349	0.539088	GB1		AT3G46040	0.333744	-0.251116	RPS15AD
AT5G49030	-0.414165	-1.32601	OVA2		AT5G06770	-0.58829	-0.46699	AT5G06770		AT1G17500	0.332181	1.05404	AT1G17500		AT5G03630	0.805189	0.956407	ATMDAR2		AT1G01440	-0.0607919	-0.250989	AT1G01440
AT3G52950	-1.09738	-1.32496	AT3G52950		AT1G64950	-0.587624	-0.570287	CYP89A5		AT1G25220	0.621144	1.05299	ASB1		AT4G01010	0.804345	0.552451	CNGC13		AT3G23100	0.424639	-0.250961	XRCC4
AT1G65190	-1.40252	-1.32388	AT1G65190		AT4G03260	-0.587194	-0.351819	AT4G03260		AT4G12030	-0.555972	1.05191	BAT5		AT4G05460	0.804196	0.844652	AT4G05460		AT3G46060	0.201824	-0.250933	RABE1c
AT3G11700	-0.183425	-1.32312	FLA18		AT5G45650	-0.585047	-0.167129	AT5G45650		AT5G49645	-0.380036	1.05161	AT5G49645		AT4G01120	0.802416	0.973652	GBF2		AT2G37270	0.073101	-0.250199	RPS5B
AT3G29030	-0.124679	-1.32293	EXPA5		AT1G76950	-0.58474	-0.319789	PRAF1		AT5G13800	0.464098	1.05077	PPH		AT5G66860	0.801741	1.11205	AT5G66860		AT1G32550	0.0845572	-0.248567	FdC2
AT4G34190	0.0788676	-1.32224	2001-09-01		AT2G23760	-0.584429	0.151003	BLH4		AT4G14520	0.432526	1.04858	AT4G14520		AT3G51980	0.801584	1.0411	AT3G51980		AT4G37000	0.0284128	-0.248486	ACD2
AT1G19700	-1.32776	-1.32181	BEL10		AT2G44150	-0.584155	-0.0145337	ASHH3		AT2G29200	0.111137	1.04659	PUM1		AT2G35320	0.801328	0.887291	EYA		AT4G00570	0.385901	-0.247037	NAD-ME2
AT4G39150	-0.601897	-1.32113	AT4G39150		AT5G61770	-0.58391	-0.399139	PPAN		AT2G17990	0.246093	1.04412	AT2G17990		AT1G76405	0.80121	0.230324	AT1G76405		AT1G50732	-0.0986907	-0.246908	AT1G50732
AT2G04039	-0.206667	-1.32109	AT2G04039		AT4G16250	-0.583685	-0.0684399	PHYD		AT5G28300	-0.269453	1.04362	AT5G28300		AT4G24730	0.801141	0.332738	AT4G24730		AT1G79985	0.0243582	-0.246197	AT1G79985
AT1G70410	-0.48709	-1.32027	BCA4		AT4G10760	-0.583594	-0.285952	MTA		AT1G77550	0.311633	1.04337	AT1G77550		AT2G04160	0.799225	0.907068	AIR3		AT2G39210	0.389908	-0.245698	AT2G39210
AT5G17920	-0.2957	-1.31948	ATMS1		AT2G29630	-0.583003	-0.0373397	THIC		AT1G13120	0.0930509	1.03599	GLE1		AT5G41110	0.798877	1.14986	AT5G41110		AT3G02090	0.175536	-0.244667	MPPBETA
AT4G15800	-0.929058	-1.31941	RALFL33		AT1G31070	-0.58272	-0.221713	GlcNAc1pUT1		AT1G75140	-0.274131	1.03582	AT1G75140		AT5G20020	0.796925	1.03662	RAN2		AT3G07568	-0.000326116	-0.244232	AT3G07568
AT2G43710	-0.48978	-1.31611	SSI2		AT2G33540	-0.581286	-0.246454	CPL3		AT1G70620	0.506493	1.03533	AT1G70620		AT2G35240	0.795697	0.744997	MORF6		AT2G39780	0.162326	-0.243834	RNS2
AT3G11280	-1.00147	-1.31593	AT3G11280		AT2G29900	-0.580222	-0.226164	PS2		AT4G25500	-0.250567	1.0343	RS40		AT2G01008	0.795434	-0.00285513	AT2G01008		AT5G42740	0.415528	-0.243286	AT5G42740
AT3G47430	-0.351752	-1.31531	PEX11B		AT1G34200	-0.579359	-0.117639	AT1G34200		AT5G17270	0.787354	1.03371	AT5G17270		AT5G60120	0.795111	0.880616	TOE2		AT1G26220	0.814696	-0.243229	AT1G26220
AT5G10930	-1.22915	-1.31512	CIPK5		AT3G53700	-0.579119	-0.261865	MEE40		AT3G10550	0.258887	1.03367	MTM1		AT4G31210	0.794237	1.27463	AT4G31210		AT4G04350	0.00573782	-0.242566	EMB2369
AT3G14940	-0.643357	-1.31401	PPC3		AT4G21060	-0.578868	0.00037489	AT4G21060		AT5G39850	0.637569	1.03348	AT5G39850		AT1G27130	0.793688	0.00863461	GSTU13		AT5G08160	0.494023	-0.242356	PK3
AT1G67700	-0.475668	-1.31301	AT1G67700		AT3G27090	-0.578865	-0.336068	AT3G27090		AT4G32910	0.654014	1.03333	AT4G32910		AT5G18100	0.793256	0.746704	CSD3		AT5G11110	0.36618	-0.241909	SPS2F
AT5G59880	-0.153412	-1.31196	ADF3		AT5G46840	-0.57747	-0.0178523	AT5G46840		AT1G64460	0.573765	1.03213	AT1G64460		AT5G62090	0.792877	0.534346	SLK2		AT1G13820	0.192348	-0.241818	AT1G13820
AT5G48830	-1.02817	-1.31093	AT5G48830		AT1G56720	-0.576296	0.0811077	AT1G56720		AT3G10530	-0.0155317	1.03187	AT3G10530		AT5G18420	0.790841	0.0502788	AT5G18420		AT5G45290	-0.0845093	-0.241623	AT5G45290
AT5G27350	-1.20589	-1.31066	SFP1		AT4G27910	-0.575967	0.0641689	SDG16		AT1G60700	0.254811	1.0303	AT1G60700		AT1G54150	0.789652	0.602601	SPL2		AT3G52660	-0.0978186	-0.240777	AT3G52660
AT4G33580	-0.450989	-1.31018	BCA5		AT1G64050	-0.575763	-0.0677121	AT1G64050		AT2G28070	0.00914452	1.02965	ABCG3		AT1G30680	0.783492	0.290297	AT1G30680		AT5G54900	0.285027	-0.240616	RBP45A
AT1G22650	-0.784737	-1.3094	A/N-InvD		AT5G66900	-0.57545	-0.268076	AT5G66900		AT2G05120	0.130368	1.02816	AT2G05120		AT5G10560	0.782994	0.57125	AT5G10560		AT3G46600	0.713192	-0.240331	AT3G46600
AT1G72430	0.180402	-1.30895	AT1G72430		AT3G52190	-0.575409	-0.140741	PHF1		AT3G50670	0.420408	1.02815	U1-70K		AT5G25840	0.780511	0.193323	AT5G25840		AT2G17360	0.348342	-0.240251	AT2G17360
AT3G09010	-0.583403	-1.30888	AT3G09010		AT1G08010	-0.574476	-0.150099	GATA11		AT1G09530	-0.239091	1.02699	PIF3		AT4G15520	0.780239	0.305407	AT4G15520		AT1G65486	1.24672	-0.239628	AT1G65486
AT3G10610	-0.322727	-1.30866	AT3G10610		AT4G19500	-0.569315	0.0116277	AT4G19500		AT2G42450	0.381738	1.02601	AT2G42450		AT3G18280	0.779402	0.698833	AT3G18280		AT2G19750	0.331961	-0.239241	AT2G19750
AT3G23090	-0.502753	-1.30857	AT3G23090		AT5G23720	-0.568068	-0.0321782	PHS1		AT1G54830	0.223653	1.02416	NF-YC3		AT5G50670	0.779256	1.12331	SPL13B		AT3G25660	0.031745	-0.239001	AT3G25660
AT3G56370	-0.354792	-1.30826	AT3G56370		AT2G03140	-0.567595	-0.299054	AT2G03140		AT5G47860	0.725606	1.02342	AT5G47860		AT5G65020	0.777734	0.830635	ANNAT2		AT4G26230	0.182301	-0.238945	AT4G26230
AT3G19980	-0.753543	-1.30729	FYPP3		AT1G47128	-0.567539	-0.438513	RD21A		AT1G55880	0.400252	1.02321	AT1G55880		AT2G42310	0.776457	0.240391	AT2G42310		AT3G10700	0.0811481	-0.238883	GalAK
AT5G40610	-0.400933	-1.30722	GPDHp		AT3G19580	-0.565501	-0.580832	ZF2		AT1G34210	-0.487008	1.02222	SERK2		AT2G26530	0.775349	0.89094	AR781		AT3G54366	0.30047	-0.238011	AT3G54366
AT3G52920	-1.10045	-1.30636	AT3G52920		AT1G09980	-0.565308	-0.120691	AT1G09980		AT4G25970	0.433664	1.02173	PSD3		AT3G55430	0.773243	-0.0519199	AT3G55430		AT5G16970	0.142665	-0.237028	AER
AT1G76670	-0.584336	-1.30607	AT1G76670		AT1G68790	-0.564188	-0.285365	LINC3		AT3G03330	0.453002	1.02107	AT3G03330		AT3G58600	0.773047	0.275838	AT3G58600		AT3G26932	0.648078	-0.236883	DRB3
AT5G24735	-0.885596	-1.30573	AT5G24735		AT2G33480	-0.562354	-0.064231	NAC041		AT5G57180	-0.237818	1.02006	CIA2		AT1G73380	0.773006	1.32616	AT1G73380		AT1G31340	0.0720256	-0.236389	RUB1
AT4G23730	-1.11648	-1.30256	AT4G23730		AT5G40270	-0.561568	-0.150398	AT5G40270		AT5G01210	-1.48308	1.01944	AT5G01210		AT5G55190	0.772073	0.591569	RAN3		AT5G57460	0.151307	-0.235821	AT5G57460
AT4G14740	-0.967878	-1.30227	AT4G14740		AT1G09310	-0.560533	-0.222329	AT1G09310		AT2G47890	-0.351058	1.0189	AT2G47890		AT4G02770	0.76936	0.587935	PSAD-1		AT1G05430	0.0680481	-0.23542	AT1G05430
AT1G63940	-0.572608	-1.30175	MDAR6		AT3G58160	-0.558876	0.0199895	XIJ		AT5G12200	0.367112	1.01673	PYD2		AT1G61250	0.7689	0.586617	SC3		AT1G18080	0.661387	-0.235206	ATARCA
AT3G27060	0.0578853	-1.30005	TSO2		AT1G76880	-0.557415	-0.368286	AT1G76880		AT1G19270	0.542763	1.01627	DA1		AT5G16150	0.768037	1.07586	PGLCT		AT3G56705	-0.179737	-0.234772	U2.6
AT5G15410	-1.95017	-1.2986	DND1		AT1G34020	-0.556982	-0.186261	AT1G34020		AT3G61780	0.458856	1.01504	emb1703		AT1G06630	0.767305	0.876936	AT1G06630		ATCG00380	0.287625	-0.234132	RPS4
AT5G17550	-0.662046	-1.29794	PEX19-2		AT1G62050	-0.556639	-0.171074	AT1G62050		AT3G17820	0.341483	1.01474	GLN1.3		AT4G18290	0.767226	1.12446	KAT2		AT1G12350	-0.0497245	-0.233835	COAB
AT5G61270	-0.752635	-1.29729	PIF7		AT1G35560	-0.555686	0.0138669	AT1G35560		AT1G21670	-0.252831	1.01358	AT1G21670		AT3G01790	0.766844	0.0312891	AT3G01790		AT2G26680	0.344958	-0.232203	AT2G26680
AT2G19780	-1.48105	-1.29728	AT2G19780		AT3G55510	-0.553378	-0.169403	RBL		AT1G74680	-0.102077	1.0116	AT1G74680		AT1G30480	0.764784	0.382906	DRT111		AT5G52960	0.451214	-0.231998	AT5G52960
AT3G05900	-0.937843	-1.29689	AT3G05900		AT1G71010	-0.552854	0.0793514	FAB1C		AT5G08230	-0.100262	1.00985	AT5G08230		AT3G02700	0.762811	0.902521	AT3G02700		AT2G38290	0.472771	-0.23182	AMT2
AT5G01810	-1.17047	-1.29671	CIPK15		AT4G34540	-0.552416	-0.438996	AT4G34540		AT1G06110	0.340857	1.00868	SKIP16		AT2G01100	0.762598	1.18266	AT2G01100		AT1G10870	0.0856004	-0.231553	AGD4
AT1G31420	-1.27468	-1.29668	FEI1		AT5G11530	-0.550199	0.100241	EMF1		AT1G60505	0.58461	1.0085	AT1G60505		AT4G31290	0.762201	1.16594	AT4G31290		AT3G15710	0.198933	-0.230512	AT3G15710
AT4G15550	-1.68271	-1.29176	IAGLU		AT1G69530	-0.549771	-0.367651	EXPA1		AT3G10260	0.213487	1.00816	AT3G10260		AT2G40950	0.761964	0.326873	BZIP17		AT3G52470	0.276555	-0.229976	AT3G52470
AT5G63380	-0.579759	-1.29175	AT5G63380		AT5G06110	-0.549506	-0.154764	AT5G06110		AT5G58200	0.611115	1.00748	AT5G58200		AT4G38790	0.76195	0.747388	AT4G38790		AT1G06190	0.274939	-0.229922	RHON1
AT3G10520	-1.03889	-1.29135	HB2		AT3G06410	-0.549129	-0.314562	AT3G06410		AT2G43100	0.370268	1.00735	IPMI2		AT4G19860	0.761426	1.01742	AT4G19860		AT1G19910	0.0959597	-0.229531	AVA-P2
AT4G35450	-0.25347	-1.29114	AKR2		AT5G33280	-0.546354	-0.0198633	AT5G33280		AT2G22690	0.442975	1.00709	AT2G22690		AT2G34510	0.760074	1.67653	AT2G34510		AT5G09920	0.259295	-0.228933	NRPB4
AT2G40140	-0.21086	-1.29065	CZF1		AT1G53800	-0.545631	-0.233556	AT1G53800		AT5G25560	0.267711	1.00582	AT5G25560		AT4G38932	0.75959	1.26753	AT4G38932		AT5G30490	0.285343	-0.228802	AT5G30490
AT1G47530	-1.03133	-1.29029	AT1G47530		AT4G30100	-0.545185	-0.191862	AT4G30100		AT1G61240	0.147287	1.00483	AT1G61240		AT2G02390	0.759172	0.883069	GSTZ1		AT3G09740	0.229915	-0.228613	SYP71
AT2G37630	-0.60981	-1.28791	AS1		AT2G40980	-0.545025	-0.339598	AT2G40980		AT5G03240	-0.0688141	1.0043	UBQ3		ATMG01200	0.758857	0.26396	ORF294		AT4G00895	-0.0903423	-0.228578	AT4G00895
AT3G55330	-0.608954	-1.28783	PPL1		AT5G67330	-0.544744	-0.545534	NRAMP4		AT1G17450	0.107524	1.00341	AT1G17450		AT5G51630	0.757139	0.15285	AT5G51630		AT1G63750	0.321751	-0.228019	AT1G63750
AT2G30140	-0.57366	-1.28737	UGT87A2		AT4G16960	-0.544715	0.0646831	AT4G16960		AT3G11590	0.520763	1.00175	AT3G11590		AT5G19690	0.757103	1.01244	STT3A		AT5G43430	0.111991	-0.227108	ETFBETA
AT1G53090	-1.49423	-1.28662	SPA4		AT2G31790	-0.544287	0.0194779	AT2G31790		AT4G04830	-1.02332	1.00174	MSRB5		AT1G63740	0.756909	0.835004	AT1G63740		AT2G07690	0.142934	-0.226849	MCM5
AT5G36160	-0.790851	-1.28657	AT5G36160		AT2G36430	-0.544254	-0.384016	AT2G36430		AT2G41705	-0.306261	0.998409	AT2G41705		AT2G34840	0.756797	0.935032	AT2G34840		AT3G57610	0.323475	-0.226806	ADSS
AT4G17360	-1.11925	-1.2864	AT4G17360		AT3G51630	-0.543718	-0.139378	WNK5		AT1G54100	0.139526	0.998388	ALDH7B4		AT2G21240	0.755263	0.79283	BPC4		AT2G02470	-0.0457667	-0.226655	AL6
AT5G48220	-0.525759	-1.28578	AT5G48220		AT1G62810	-0.543111	-0.685977	CuAO1		AT2G40360	0.172989	0.997093	AT2G40360		AT3G11440	0.755228	0.60465	MYB65		AT4G01690	0.313404	-0.226576	PPOX
AT2G43340	0.453438	-1.28524	AT2G43340		AT1G07360	-0.542104	-0.393617	MAC5A		AT1G28400	-0.0127601	0.995766	AT1G28400		AT1G21560	0.754985	0.241357	AT1G21560		AT4G31750	0.176687	-0.226409	WIN2
AT3G46870	-0.479267	-1.28514	AT3G46870		AT4G05000	-0.541854	-0.0182425	VPS28-2		AT2G42710	0.250814	0.993677	AT2G42710		AT2G37920	0.754866	0.752822	emb1513		AT1G02750	0.0371257	-0.226323	AT1G02750
AT2G28350	-0.751304	-1.27881	ARF10		AT1G01500	-0.54116	0.213561	AT1G01500		AT1G67560	0.580214	0.993191	LOX6		AT1G35720	0.754571	1.0051	ANNAT1		AT1G71950	0.412756	-0.225841	AT1G71950
AT2G15280	-0.654752	-1.2785	AT2G15280		AT4G32300	-0.540869	-0.247777	SD2-5		AT3G57520	-0.913942	0.99311	SIP2		AT3G05230	0.753933	0.795286	AT3G05230		AT1G15730	0.125768	-0.225693	AT1G15730
AT5G50530	-0.714969	-1.27839	AT5G50530		AT1G02270	-0.540247	-0.0690435	AT1G02270		AT5G06510	0.165969	0.992959	NF-YA10		AT5G59830	0.751736	0.562196	AT5G59830		AT3G07780	0.490028	-0.225644	OBE1
AT2G18890	-1.31613	-1.27807	AT2G18890		AT5G49100	-0.538488	-0.342276	AT5G49100		AT5G51660	0.415122	0.99221	CPSF160		AT3G06790	0.751648	0.92895	MORF3		AT1G73530	0.444158	-0.224672	AT1G73530
AT5G52030	-0.54345	-1.27793	AT5G52030		AT1G20910	-0.538277	0.0964689	AT1G20910		AT3G58530	0.384196	0.991145	AT3G58530		AT3G44400	0.750461	-0.0546983	AT3G44400		AT2G26330	-0.102881	-0.224036	ER
AT3G61590	-0.824976	-1.27791	HWS		AT5G06700	-0.538225	-0.0611072	AT5G06700		AT5G15270	-0.218554	0.990436	AT5G15270		AT3G06950	0.749719	1.16058	AT3G06950		AT1G76850	0.0196079	-0.223848	SEC5A
AT3G45640	-0.219208	-1.27745	MPK3		AT5G11280	-0.538024	-0.0221116	AT5G11280		AT3G51840	0.53134	0.990176	ACX4		AT1G14620	0.749133	0.795658	DECOY		AT3G08740	0.118361	-0.223776	AT3G08740
AT1G79510	-0.63003	-1.27593	AT1G79510		AT4G00755	-0.537735	-0.305475	AT4G00755		AT5G05690	0.286122	0.98883	CPD		AT5G11670	0.748258	0.822433	NADP-ME2		AT5G60860	0.206334	-0.223597	RABA1f
AT1G10740	-0.549075	-1.27191	AT1G10740		AT1G77280	-0.537533	-0.298798	AT1G77280		AT3G44160	0.287896	0.987929	AT3G44160		AT2G23120	0.748176	-0.0347065	AT2G23120		AT3G05710	0.134703	-0.222519	SYP43
AT1G62250	-0.302661	-1.27181	AT1G62250		AT2G45810	-0.536551	-0.137246	AT2G45810		AT5G51290	0.244439	0.987759	ACD5		AT5G37780	0.747599	1.47366	CAM1		AT3G62120	0.184046	-0.222285	AT3G62120
AT5G37790	-1.06345	-1.26979	AT5G37790		AT5G19430	-0.536548	-0.378495	AT5G19430		AT1G05890	0.444545	0.987304	ARI5		AT2G36740	0.745798	0.363682	SWC2		AT2G44050	0.402813	-0.22196	COS1
AT1G80300	-0.902726	-1.26967	NTT1		AT3G57980	-0.535848	-0.311673	AT3G57980		AT5G25350	0.0657186	0.984826	EBF2		AT4G18930	0.744266	1.02469	AT4G18930		AT4G29410	0.501936	-0.221226	AT4G29410
AT5G61420	-1.48466	-1.26772	MYB28		AT2G27950	-0.534467	-0.256204	AT2G27950		AT1G07380	0.0103457	0.984513	AT1G07380		AT4G33300	0.741693	0.527478	ADR1-L1		AT5G04940	0.332952	-0.220958	SUVH1
AT5G61820	-0.321277	-1.26692	AT5G61820		AT5G53890	-0.534239	0.0149036	PSKR2		AT5G43670	0.17173	0.982698	AT5G43670		AT1G04010	0.741644	0.403182	PSAT1		AT2G31141	0.635977	-0.22084	AT2G31141
AT5G19250	-0.077968	-1.26671	AT5G19250		AT2G39810	-0.534014	-0.175017	HOS1		AT2G28900	0.113862	0.981827	OEP16-1		AT2G20020	0.740994	0.79026	CAF1		AT3G18410	0.527666	-0.220547	AT3G18410
AT2G31230	-0.926643	-1.26624	ERF15		AT4G21190	-0.53347	-0.0265543	emb1417		AT3G43210	0.347232	0.981279	TES		AT1G72820	0.740317	1.06276	AT1G72820		AT1G20200	0.106301	-0.219681	EMB2719
AT5G67140	-0.937793	-1.26573	AT5G67140		AT3G45860	-0.533014	-0.185014	CRK4		AT1G71696	0.546913	0.981187	SOL1		AT2G40300	0.740045	0.232937	FER4		AT2G41870	0.0550867	-0.21838	AT2G41870
AT1G12900	-0.256263	-1.26565	GAPA-2		AT5G59030	-0.532301	-0.295148	COPT1		AT3G52180	0.46571	0.981177	SEX4		AT5G56980	0.73877	0.197581	AT5G56980		AT4G35350	0.325775	-0.217822	XCP1
AT5G60900	-0.788741	-1.26501	RLK1		AT3G20720	-0.531874	-0.198926	AT3G20720		AT1G30270	0.545952	0.979001	CIPK23		AT5G58980	0.738107	0.846299	AT5G58980		AT2G20420	0.29511	-0.217317	AT2G20420
AT1G31440	-0.886959	-1.26453	AT1G31440		AT1G15780	-0.530295	-0.00870867	NRB4		AT5G65760	0.245156	0.97818	AT5G65760		AT4G23330	0.736765	0.675292	AT4G23330		AT3G03160	0.700089	-0.216872	AT3G03160
AT2G46330	-0.23243	-1.26417	AGP16		AT2G31370	-0.528661	-0.0526347	AT2G31370		AT2G14120	0.374755	0.977636	DRP3B		AT1G34150	0.732746	0.416841	AT1G34150		AT3G55005	-0.120615	-0.216703	TON1B
AT3G16220	-0.725274	-1.26406	AT3G16220		AT5G15920	-0.527859	-0.0201268	SMC5		AT4G38270	0.221294	0.977172	GAUT3		AT5G62930	0.730834	0.995646	AT5G62930		ATMG00110	0.451607	-0.216461	ABCI2
AT1G66200	-0.37802	-1.26313	GSR2		AT1G15960	-0.527306	-0.530034	NRAMP6		AT5G43730	0.145487	0.977111	AT5G43730		AT3G63170	0.729758	0.674364	FAP1		AT5G37510	0.155838	-0.21601	EMB1467
AT1G64970	-0.657713	-1.26032	G-TMT		AT1G73930	-0.527249	-0.174622	AT1G73930		AT3G55500	0.0371368	0.976863	EXPA16		AT2G32800	0.729387	0.275469	AP4.3A		AT2G24500	-0.160451	-0.214739	FZF
AT2G46170	-1.0135	-1.26029	AT2G46170		AT5G15080	-0.525504	0.126133	AT5G15080		AT2G47760	0.721973	0.976059	ALG3		AT3G41768	0.728474	0.106999	AT3G41768		AT1G29220	0.218875	-0.213969	AT1G29220
AT4G35310	-0.598606	-1.25835	CPK5		AT1G67900	-0.52523	-0.277918	AT1G67900		AT2G04690	0.5317	0.974473	AT2G04690		AT5G64350	0.726444	0.154662	FKBP12		AT5G12240	0.265829	-0.213832	AT5G12240
AT3G44020	-0.20119	-1.25694	AT3G44020		AT1G68070	-0.525186	-0.164492	AT1G68070		AT4G16070	0.289731	0.974385	AT4G16070		AT4G01037	0.722988	0.952679	WTF1		AT5G13450	0.276242	-0.213278	ATP5
AT5G55260	-0.936484	-1.25644	PPX2		AT3G01860	-0.524105	-0.279267	AT3G01860		AT5G14120	0.153967	0.973822	AT5G14120		AT4G12600	0.722763	0.48094	AT4G12600		AT1G22300	0.138898	-0.211817	GRF10
AT5G12150	-0.496662	-1.25587	AT5G12150		AT1G08410	-0.524003	-0.201921	AT1G08410		AT5G26980	0.520201	0.972049	SYP41		AT3G54620	0.722531	0.863287	BZIP25		AT1G15400	0.356868	-0.211499	AT1G15400
AT1G12580	-0.791354	-1.25474	PEPKR1		AT5G40060	-0.523887	-0.22958	AT5G40060		AT2G31240	0.319869	0.972009	AT2G31240		AT2G32990	0.721643	0.737962	GH9B8		AT5G17840	-0.0226662	-0.211476	AT5G17840
AT2G17340	-0.45857	-1.25341	AT2G17340		AT5G26910	-0.523643	-0.259587	TRM8		AT4G30935	0.0872035	0.970743	WRKY32		AT1G76860	0.720483	0.574222	LSM3B		AT4G27320	0.210351	-0.211453	PHOS34
AT5G54280	-1.48193	-1.25296	ATM2		AT3G62200	-0.523491	0.147116	AT3G62200		AT1G53770	0.632801	0.970575	AT1G53770		AT1G17290	0.720147	0.443479	AlaAT1		AT5G24930	0.272425	-0.211343	COL4
AT2G34630	-0.641377	-1.25154	GPS1		AT1G80630	-0.523117	0.0263406	AT1G80630		AT3G26580	0.287001	0.970286	AT3G26580		AT5G45750	0.719928	0.837737	RABA1c		AT3G07370	0.365157	-0.211101	CHIP
AT3G07460	-1.50496	-1.25041	AT3G07460		AT1G79150	-0.522629	-0.135437	AT1G79150		AT4G14680	0.103773	0.969187	APS3		AT1G68140	0.719747	0.361054	AT1G68140		AT2G32040	-0.04597	-0.210739	AT2G32040
AT3G10420	-0.662793	-1.25026	SPD1		AT5G09850	-0.521922	-0.361108	AT5G09850		AT1G64380	0.455375	0.967967	AT1G64380		AT2G20530	0.719502	0.699328	PHB6		AT3G56580	0.274153	-0.210486	AT3G56580
AT1G29530	-1.14121	-1.24771	AT1G29530		AT5G13590	-0.521587	0.0281426	AT5G13590		AT2G41475	0.352865	0.967802	AT2G41475		AT5G57900	0.719015	1.0631	SKIP1		AT1G55890	0.0725195	-0.210205	AT1G55890
AT4G02420	-0.612783	-1.24727	AT4G02420		AT1G63850	-0.521452	-0.201673	AT1G63850		AT1G69830	0.477191	0.966766	AMY3		AT5G27830	0.71885	0.396008	AT5G27830		AT3G17410	0.159044	-0.209926	AT3G17410
AT4G36220	-1.09957	-1.24564	FAH1		AT2G38280	-0.521314	-0.194625	FAC1		AT1G51610	-0.693885	0.966382	AT1G51610		AT4G13830	0.718782	1.03005	J20		AT2G33800	0.295277	-0.209866	EMB3113
AT5G17170	-0.202894	-1.24541	ENH1		AT5G23580	-0.52131	0.201939	CDPK9		AT3G52060	-0.428584	0.966073	AT3G52060		AT5G01530	0.718514	0.517692	LHCB4.1		AT5G58230	-0.0641366	-0.209768	MSI1
AT3G16570	-0.215389	-1.24497	RALF23		AT1G48120	-0.520361	-0.0159086	AT1G48120		AT3G51530	0.559096	0.964131	AT3G51530		AT2G20180	0.718281	0.842703	PIL5		AT5G12370	0.0473072	-0.209674	SEC10
AT1G69570	-0.976546	-1.24172	AT1G69570		AT3G52840	-0.520252	-0.0301557	BGAL2		AT2G34900	0.477884	0.964036	IMB1		AT3G04880	0.717931	0.583219	DRT102		AT2G17510	0.140652	-0.209355	EMB2763
AT5G58870	-0.772876	-1.24169	ftsh9		AT3G52640	-0.520071	-0.479565	AT3G52640		AT2G24960	0.231638	0.963804	AT2G24960		AT2G05070	0.714924	0.49341	LHCB2.2		AT1G77490	0.0424006	-0.209072	TAPX
AT3G51080	-0.381401	-1.24151	GATA6		AT4G12250	-0.519891	-0.240065	GAE5		AT1G02860	0.0434742	0.96365	NLA		AT5G23850	0.713786	0.581152	AT5G23850		AT4G22830	0.137995	-0.207653	AT4G22830
AT3G18130	-0.275638	-1.24067	RACK1C_AT		AT1G61870	-0.519381	-0.0687703	PPR336		AT4G16280	0.447154	0.962596	FCA		AT2G35820	0.711228	0.579925	AT2G35820		AT4G11260	0.142729	-0.207488	SGT1B
AT5G67350	-0.539329	-1.23908	AT5G67350		AT4G18160	-0.51927	0.259241	KCO6		AT5G47940	0.146633	0.962161	AT5G47940		AT2G46270	0.710384	0.463745	GBF3		AT5G27470	0.25705	-0.20618	AT5G27470
AT1G61210	-0.872189	-1.23643	DWA3		AT3G51420	-0.51916	-0.0719253	SSL4		AT5G67150	0.0851721	0.961994	AT5G67150		AT5G11070	0.708973	0.284496	AT5G11070		AT3G52300	0.372748	-0.20585	ATPQ
AT5G63040	-0.920186	-1.23481	AT5G63040		AT4G31540	-0.518223	0.189555	EXO70G1		AT5G49840	0.686075	0.960528	AT5G49840		AT1G56140	0.708808	0.5626	AT1G56140		AT5G18850	0.218302	-0.205772	AT5G18850
AT4G38860	-0.934777	-1.23418	AT4G38860		AT5G14790	-0.517819	-0.0447677	AT5G14790		AT5G39940	0.570617	0.960026	AT5G39940		AT3G12210	0.708753	0.690152	AT3G12210		AT5G36230	-0.0282164	-0.204675	AT5G36230
AT1G01050	-0.48375	-1.23315	PPa1		AT5G03430	-0.517234	-0.396722	AT5G03430		AT5G42870	0.488778	0.959097	PAH2		AT5G37710	0.707443	0.656385	AT5G37710		AT2G07675	0.0989324	-0.204378	AT2G07675
AT1G55480	-0.270758	-1.2313	ZKT		AT3G20240	-0.516644	-0.260738	AT3G20240		AT4G34370	0.43386	0.956816	ARI1		AT1G32370	0.70611	0.8574	TOM2B		ATMG00980	0.0989324	-0.204378	RPSL2
AT5G59850	-0.128567	-1.23103	AT5G59850		AT2G39940	-0.516396	-0.534134	COI1		AT3G15590	0.577386	0.956558	AT3G15590		AT1G14740	0.705354	0.717178	TTA1		AT4G20960	0.256922	-0.203845	PyrD
AT3G13480	-0.822087	-1.23096	AT3G13480		AT5G43450	-0.515601	-0.361542	AT5G43450		AT1G10200	0.176093	0.95615	WLIM1		AT5G58490	0.704941	0.480341	AT5G58490		AT2G43160	0.155912	-0.203656	AT2G43160
AT3G26650	-0.196401	-1.22961	GAPA		AT4G22190	-0.514843	0.0155353	AT4G22190		AT1G33410	0.239765	0.956059	SAR1		AT4G25100	0.704557	0.447208	FSD1		AT4G23530	0.50506	-0.202704	AT4G23530
AT5G67360	-0.865887	-1.22923	ARA12		AT5G14700	-0.514314	0.0800141	AT5G14700		AT1G30330	0.577381	0.955671	ARF6		AT1G77440	0.704259	0.58477	PBC2		AT1G67870	0.474047	-0.202392	AT1G67870
AT4G15530	-0.0483747	-1.22922	PPDK		AT2G47830	-0.513548	-0.204083	AT2G47830		AT1G21730	0.0370002	0.95202	AT1G21730		AT1G29920	0.704031	0.420223	CAB2		AT2G34560	-0.033219	-0.20168	CCP1
AT4G18070	-1.25511	-1.22873	AT4G18070		AT3G07810	-0.513038	-0.246273	AT3G07810		AT3G50270	0.0605813	0.95184	AT3G50270		AT1G70830	0.701959	0.862252	MLP28		AT2G38580	0.170414	-0.201534	AT2G38580
AT5G52420	-1.42077	-1.22707	AT5G52420		AT5G07820	-0.512603	-0.252332	AT5G07820		AT4G16760	0.340482	0.951538	ACX1		AT2G17120	0.700828	0.542316	LYM2		AT1G19770	0.257372	-0.201094	PUP14
AT5G17010	-0.720524	-1.22632	AT5G17010		AT4G11110	-0.512436	-0.13425	SPA2		AT4G31430	0.475583	0.951332	AT4G31430		AT1G73440	0.70039	0.625771	AT1G73440		AT1G78140	0.0769199	-0.200734	AT1G78140
AT5G28030	-0.692279	-1.22601	DES1		AT1G79810	-0.511975	-0.265964	TED3		AT4G06634	0.541684	0.951059	YY1		AT5G64870	0.699245	-0.429406	AT5G64870		ATCG00580	0.0994145	-0.198954	PSBE
AT3G03250	-0.208317	-1.22471	UGP1		AT5G22030	-0.511928	-0.276167	UBP8		AT1G23390	0.396664	0.947201	AT1G23390		AT3G44150	0.698881	0.719554	AT3G44150		AT4G04470	0.0700945	-0.198511	PMP22
AT4G01883	-0.137564	-1.22421	AT4G01883		AT5G04460	-0.511492	-0.0757457	AT5G04460		AT1G14850	0.543892	0.947176	NUP155		AT1G14700	0.697989	1.27139	PAP3		AT1G18460	0.217004	-0.198398	AT1G18460
AT1G75170	-0.766726	-1.22399	AT1G75170		AT1G80940	-0.508348	-0.373694	AT1G80940		AT5G05550	0.218197	0.94715	AT5G05550		AT1G71695	0.696903	1.08884	AT1G71695		AT2G46600	1.68238	-0.198387	AT2G46600
AT1G78300	-0.373399	-1.22306	GRF2		AT5G17760	-0.506961	0.00268659	AT5G17760		AT5G66650	-0.221698	0.944564	AT5G66650		ATMG00830	0.69586	0.438748	CCB382		AT3G02660	0.223663	-0.197565	EMB2768
AT1G04290	-0.294032	-1.22192	AT1G04290		AT1G10660	-0.506425	-0.272959	AT1G10660		AT3G57470	0.288244	0.943296	AT3G57470		AT3G62370	0.69536	0.257694	AT3G62370		AT2G17780	-0.0454759	-0.19708	MCA2
AT5G65470	-0.385603	-1.21912	AT5G65470		AT1G69010	-0.505961	0.127286	BIM2		AT1G67300	0.061285	0.941297	AT1G67300		AT4G31670	0.693872	0.815274	UBP18		AT1G05163	0.845047	-0.197042
AT5G42720	-0.210495	-1.21771	AT5G42720		AT2G41820	-0.504961	-0.146351	AT2G41820		AT1G10657	-0.1489	0.940494	AT1G10657		AT4G05530	0.693723	0.44923	IBR1		AT3G10620	0.312158	-0.196999	NUDX26
AT3G51820	-0.138543	-1.21749	G4		AT1G20980	-0.504593	-0.149556	SPL14		AT1G52160	-0.236606	0.939631	TRZ3		AT5G44660	0.693698	0.97042	AT5G44660		AT4G16210	0.311417	-0.196339	ECHIA
AT5G15850	-0.285673	-1.21707	COL1		AT4G15415	-0.503765	-0.127936	ATB' GAMMA		AT2G02765	0.225909	0.939541	AT2G02765		AT5G20060	0.693473	0.229741	AT5G20060		AT4G23100	0.160992	-0.195527	GSH1
AT2G03420	-0.792187	-1.216	AT2G03420		AT5G20200	-0.50174	-0.322741	AT5G20200		AT2G17790	0.291591	0.938892	VPS35A		AT3G06050	0.693358	0.56817	PRXIIF		AT3G17440	0.031817	-0.195264	NPSN13
AT3G21110	0.0201212	-1.21581	PUR7		AT2G46380	-0.500933	-0.278766	AT2G46380		AT1G79620	-0.19001	0.938884	AT1G79620		AT5G51890	0.693259	0.823902	AT5G51890		AT1G74520	0.276746	-0.19475	HVA22A
AT3G26700	-0.761937	-1.21482	AT3G26700		AT4G38890	-0.500027	0.0982777	AT4G38890		AT2G29670	-0.423367	0.938467	AT2G29670		AT3G48330	0.692996	1.1759	PIMT1		AT4G20980	-0.384175	-0.194364	AT4G20980
AT3G57550	0.00773093	-1.21474	AGK2		AT3G46590	-0.499159	-0.431552	TRFL1		AT2G42890	0.137449	0.937096	ML2		AT4G23920	0.689005	0.51532	UGE2		AT1G07920	0.271742	-0.194259	AT1G07920
AT3G54470	-0.146925	-1.21448	AT3G54470		AT4G27620	-0.498972	0.020279	AT4G27620		AT4G21430	0.190318	0.937066	B160		AT3G58680	0.688548	0.815487	MBF1B		AT3G50910	0.184773	-0.193997	AT3G50910
AT4G02530	-0.221776	-1.21365	AT4G02530		AT2G15695	-0.498279	-0.296777	AT2G15695		AT1G60860	0.469202	0.936366	AGD2		AT3G47560	0.687626	0.247753	AT3G47560		AT5G19510	0.34272	-0.193947	AT5G19510
AT4G04223	-0.186084	-1.21319	AT4G04223		AT1G05230	-0.498227	0.0536338	HDG2		AT5G18750	0.281127	0.935081	AT5G18750		AT5G11060	0.687247	0.571048	KNAT4		ATCG00160	0.230975	-0.193763	RPS2
AT1G67950	-0.740025	-1.21173	AT1G67950		AT4G34630	-0.497822	-0.373284	AT4G34630		AT1G49850	0.235383	0.934003	AT1G49850		AT2G32090	0.68647	0.682189	AT2G32090		AT1G73870	0.145426	-0.193576	BBX16
AT2G21860	-0.404607	-1.21171	AT2G21860		AT3G25690	-0.4976	-0.132369	CHUP1		AT1G08210	0.232584	0.933356	AT1G08210		AT3G07680	0.686356	0.79802	p24beta2		AT4G11010	0.585624	-0.193198	NDPK3
AT4G33040	-0.92614	-1.21164	AT4G33040		AT5G50950	-0.497469	0.19989	FUM2		AT5G12440	-0.526775	0.931988	AT5G12440		AT5G58220	0.685988	0.504548	TTL		AT3G48670	0.144368	-0.19318	IDN2
AT2G23670	0.330814	-1.21124	YCF37		AT5G50310	-0.497299	-0.152996	AT5G50310		AT2G24650	0.451891	0.930989	AT2G24650		AT3G18430	0.685767	0.544346	AT3G18430		AT5G01590	0.105962	-0.192769	AT5G01590
AT4G38420	-0.838817	-1.21067	sks9		AT2G28890	-0.497148	-0.244393	PLL4		AT2G39850	0.384186	0.930866	AT2G39850		AT1G03970	0.685236	0.415086	GBF4		AT3G17590	0.610886	-0.191415	BSH
AT4G25290	-0.619417	-1.21019	AT4G25290		AT4G14560	-0.497114	-0.00513968	IAA1		AT1G73150	0.434699	0.930179	GTE3		AT4G13520	0.684514	0.407447	SMAP1		AT1G79850	1.13191	-0.191298	RPS17
AT1G14345	-1.07535	-1.20968	AT1G14345		AT5G36120	-0.495695	-0.259302	CCB3		AT4G15560	0.524602	0.92908	CLA1		AT5G23690	0.684438	0.903357	AT5G23690		AT5G01650	0.301887	-0.190166	AT5G01650
AT5G43850	-0.146302	-1.20689	ARD4		AT1G58235	-0.492803	-0.201956	AT1G58235		AT3G54960	0.428196	0.928807	PDIL1-3		AT4G33666	0.683921	0.378099	AT4G33666		AT2G45520	0.342639	-0.190014	AT2G45520
AT1G18900	-0.852056	-1.20672	AT1G18900		AT3G06340	-0.492456	0.0455387	AT3G06340		AT2G15080	-0.214884	0.92876	RLP19		AT4G23010	0.68289	0.320923	UTR2		AT5G41600	0.415546	-0.189683	BTI3
AT5G24165	-0.66476	-1.20353	AT5G24165		AT5G45260	-0.492141	-0.0684882	RRS1		AT2G02570	0.323878	0.927091	AT2G02570		AT2G30870	0.682445	0.795406	GSTF10		AT1G56190	0.32855	-0.189092	AT1G56190
AT5G28500	-0.333946	-1.20317	AT5G28500		AT3G05100	-0.491712	-0.158799	AT3G05100		AT5G10650	0.229242	0.926317	AT5G10650		AT1G52260	0.68186	0.39455	PDIL1-5		AT1G72520	0.888139	-0.189007	LOX4
AT5G15470	-0.92184	-1.20289	GAUT14		AT5G66520	-0.490855	0.00551824	AT5G66520		AT5G09770	0.534192	0.92611	AT5G09770		AT1G67740	0.681802	0.250175	PSBY		AT3G12740	0.739701	-0.188358	ALIS1
AT3G11800	-0.590698	-1.20249	AT3G11800		AT2G23950	-0.490495	-0.0203682	AT2G23950		AT1G65370	0.578768	0.925708	AT1G65370		AT5G09600	0.681451	0.488274	SDH3-1		ATCG00540	0.228636	-0.18832	PETA
AT1G67880	-0.860557	-1.20218	AT1G67880		AT2G22640	-0.489792	-0.553476	BRK1		AT3G03640	0.136705	0.925173	BGLU25		AT2G02148	0.681037	1.0037	AT2G02148		AT3G11650	0.697974	-0.188307	NHL2
ATCG00650	-0.145766	-1.20097	RPS18		AT2G23140	-0.488671	-0.10621	PUB4		AT5G06830	0.228984	0.924506	AT5G06830		AT1G71310	0.680712	0.991891	RAD52-1		AT5G27840	-0.138667	-0.188089	TOPP8
AT5G02280	-0.319224	-1.2008	AT5G02280		AT3G04080	-0.487574	-0.49158	APY1		AT1G47330	-0.153299	0.923764	AT1G47330		AT4G36290	0.680209	0.416104	CRT1		AT2G23940	0.244675	-0.187845	AT2G23940
AT5G26742	-0.83769	-1.20008	emb1138		AT1G49980	-0.486726	-0.512592	AT1G49980		AT3G53970	0.533896	0.922776	AT3G53970		AT3G46200	0.679761	0.503971	NUDT9		AT5G25080	0.182081	-0.186983	AT5G25080
AT3G22550	-1.07541	-1.1999	AT3G22550		AT3G55320	-0.4853	-0.20998	ABCB20		AT5G22700	0.525897	0.922727	AT5G22700		AT2G23985	0.679109	0.184416	AT2G23985		AT2G43920	0.262826	-0.18626	HOL2
AT5G64170	0.0967455	-1.19921	AT5G64170		AT1G48090	-0.484092	-0.442646	AT1G48090		AT5G44780	-0.698305	0.92096	MORF4		AT1G78620	0.679023	0.395724	AT1G78620		AT5G13970	-0.0262024	-0.185986	AT5G13970
AT3G62410	-0.393783	-1.19784	CP12-2		AT4G23260	-0.483183	-0.534179	CRK18		AT5G37370	0.523485	0.919133	ATSRL1		AT5G50375	0.6783	1.17363	CPI1		AT3G09980	0.678425	-0.184645	AT3G09980
AT2G32950	-0.956696	-1.19635	COP1		AT2G19600	-0.483023	-0.269845	KEA4		AT1G09710	-0.549127	0.91723	AT1G09710		AT4G16520	0.677708	0.974198	ATG8F		AT1G04985	0.0397502	-0.184437	AT1G04985
AT4G24972	-0.654214	-1.19629	TPD1		AT1G07870	-0.48227	0.124497	AT1G07870		AT1G02890	0.549061	0.916244	AT1G02890		AT1G12440	0.67742	0.744177	AT1G12440		AT3G26070	0.0937836	-0.184291	AT3G26070
AT1G62960	-1.19419	-1.19543	ACS10		AT2G18790	-0.481964	-0.176937	PHYB		AT3G09720	-0.126184	0.915875	AT3G09720		AT1G16870	0.676194	0.746885	AT1G16870		AT4G22340	0.174978	-0.184197	CDS2
AT3G49720	-0.146688	-1.19532	AT3G49720		AT1G30440	-0.481452	-0.230469	AT1G30440		AT5G04170	0.492716	0.91378	AT5G04170		AT1G26690	0.67467	0.480325	AT1G26690		AT1G64350	-0.26181	-0.183975	SEH1H
AT2G19880	-0.947976	-1.19521	AT2G19880		AT5G14210	-0.480695	0.0530681	AT5G14210		AT3G61150	-0.116088	0.913243	HDG1		AT2G37620	0.673731	1.10223	ACT1		AT5G66040	0.267492	-0.182885	STR16
AT1G06570	-0.829665	-1.19502	PDS1		AT3G61420	-0.480677	-0.123504	AT3G61420		AT4G29400	0.564517	0.913037	AT4G29400		AT2G40030	0.673005	0.978308	NRPD1B		AT4G32210	0.302822	-0.182099	SDH3-2
AT1G65930	-0.879118	-1.19415	cICDH		AT1G72010	-0.480405	0.0195985	AT1G72010		AT1G12810	0.322404	0.912273	AT1G12810		AT4G22360	0.672998	0.224229	AT4G22360		AT3G62190	0.0311403	-0.181621	AT3G62190
AT4G39990	-0.681201	-1.19357	RABA4B		AT3G05910	-0.48034	0.0238363	AT3G05910		AT3G13750	-0.221895	0.912214	BGAL1		AT3G11270	0.672944	0.899882	MEE34		AT1G22200	-0.0449022	-0.181292	AT1G22200
AT1G69252	-0.977506	-1.19009	AT1G69252		AT3G59870	-0.480171	-0.358564	AT3G59870		AT4G24690	0.34632	0.911758	NBR1		AT5G47070	0.671444	0.270901	AT5G47070		AT2G26570	0.13237	-0.180979	WEB1
AT1G72900	0.157007	-1.18941	AT1G72900		AT1G28340	-0.479907	-0.362662	RLP4		AT2G02160	0.0191011	0.910897	AT2G02160		AT4G19200	0.669708	0.0506143	AT4G19200		AT1G03030	0.382148	-0.180807	AT1G03030
AT3G05490	0.120645	-1.18895	RALFL22		AT4G30000	-0.479764	-0.175066	AT4G30000		AT4G27070	-0.06219	0.910813	TSB2		AT5G54855	0.669029	-0.000882404	AT5G54855		AT1G02280	0.155196	-0.179967	TOC33
AT5G09820	-1.25368	-1.1883	AT5G09820		AT4G20280	-0.478432	-0.19643	TAF11		AT2G05210	0.632891	0.910242	AtPOT1a		AT3G57280	0.66895	0.385042	AT3G57280		AT1G09390	0.255715	-0.179263	AT1G09390
AT4G29350	0.121433	-1.18771	PFN2		AT5G10760	-0.476616	-0.379918	AT5G10760		AT1G12730	-0.101471	0.909406	AT1G12730		AT1G28200	0.666876	0.606156	FIP1		AT3G11400	0.132446	-0.178638	EIF3G1
AT1G76450	-0.317363	-1.1876	AT1G76450		AT1G63700	-0.476012	-0.0563524	YDA		AT1G62540	0.431359	0.908634	FMO GS-OX2		AT2G26030	0.666275	1.08206	AT2G26030		AT4G14110	0.209874	-0.178555	COP9
AT3G18740	-0.044756	-1.1858	RLK902		AT5G20680	-0.474073	-0.112212	TBL16		AT3G57940	-0.12854	0.908003	AT3G57940		AT4G34180	0.665784	0.835455	AT4G34180		AT2G23390	0.0450295	-0.178057	AT2G23390
AT3G15260	-0.190228	-1.18445	AT3G15260		AT5G47550	-0.473711	0.0238133	AT5G47550		AT4G01810	0.0903207	0.906435	AT4G01810		AT3G59660	0.665391	0.640802	AT3G59660		AT1G23740	0.363534	-0.178045	AOR
AT3G55800	-0.205893	-1.184	SBPASE		AT5G36250	-0.472444	-0.202779	PP2C74		AT1G65660	0.425915	0.905605	SMP1		AT3G12260	0.664225	0.339623	AT3G12260		AT3G28760	0.171666	-0.177825	AT3G28760
AT5G42270	-0.231475	-1.18399	VAR1		AT1G05160	-0.472359	0.189886	CYP88A3		AT1G22540	-0.0444344	0.903223	AT1G22540		AT2G18770	0.663965	0.552568	AT2G18770		AT5G04720	0.664289	-0.177692	ADR1-L2
AT4G30470	-0.516003	-1.18396	AT4G30470		AT3G45850	-0.471307	-0.326149	AT3G45850		AT2G44640	0.438676	0.902743	AT2G44640		AT4G05060	0.663829	0.922545	AT4G05060		AT2G26340	-0.013876	-0.176762	AT2G26340
AT1G42970	-0.110966	-1.18254	GAPB		AT1G47240	-0.471123	0.0530783	NRAMP2		AT1G19850	0.168803	0.901792	MP		AT1G03590	0.663559	0.581342	AT1G03590		AT1G71720	0.198094	-0.176484	PDE338
AT5G58380	-0.911883	-1.18226	SIP1		AT5G19400	-0.470978	-0.160659	SMG7		AT2G18330	0.364022	0.900974	AT2G18330		AT2G47710	0.662499	-0.00260742	AT2G47710		AT3G56430	0.152008	-0.175736	AT3G56430
AT5G64230	-0.619148	-1.18222	AT5G64230		AT4G14605	-0.470415	0.0342306	MDA1		AT3G14100	0.260541	0.900639	AT3G14100		AT4G00026	0.660265	0.723588	SD3		AT2G17560	0.0673013	-0.175398	HMGB4
AT5G45430	-1.2837	-1.18147	AT5G45430		AT5G09350	-0.469413	-0.245722	PI-4KBETA2		AT3G12080	0.463877	0.900597	emb2738		AT4G26840	0.659004	0.190309	SUMO1		AT5G57015	0.0516837	-0.175068	ckl12
AT3G61130	-0.780279	-1.18147	GAUT1		AT3G47060	-0.468122	-0.105348	ftsh7		AT3G16800	0.241432	0.898836	AT3G16800		AT3G06380	0.657871	0.837615	TLP9		AT2G40290	0.12023	-0.174439	AT2G40290
AT3G61890	-1.16273	-1.18133	HB-12		AT5G33320	-0.4677	-0.282802	CUE1		AT2G17520	0.5686	0.898772	IRE1A		AT5G03030	0.657516	0.452413	AT5G03030		AT1G05385	0.500383	-0.17421	LPA19
AT4G24780	-1.36073	-1.18122	AT4G24780		AT5G22290	-0.467542	0.0829992	NAC089		AT5G12050	-0.205473	0.898088	AT5G12050		AT1G02840	0.657312	0.658006	SR34		AT4G25370	0.294642	-0.173993	AT4G25370
AT3G56910	0.0938015	-1.18052	PSRP5		AT5G15500	-0.466787	0.019658	AT5G15500		AT5G02950	-0.00514766	0.897941	AT5G02950		AT5G20650	0.656961	0.751321	COPT5		AT3G10670	0.111103	-0.173718	NAP7
AT5G53140	-0.861702	-1.1805	AT5G53140		AT2G02090	-0.466564	-0.327039	ETL1		AT1G69410	0.394803	0.897624	ELF5A-3		AT2G47580	0.656004	0.658692	U1A		AT2G47630	0.555253	-0.172455	AT2G47630
AT1G74380	-0.664268	-1.1805	XXT5		AT2G19110	-0.464755	0.0664872	HMA4		AT3G43670	0.599413	0.897531	AT3G43670		AT1G12230	0.655708	0.630454	AT1G12230		AT4G15470	0.251053	-0.171906	AT4G15470
AT3G13510	-0.743208	-1.18039	AT3G13510		AT2G01130	-0.464332	-0.141981	AT2G01130		AT2G20340	0.0307711	0.896268	AAS		AT4G15780	0.655339	0.9459	VAMP724		AT3G47390	0.0387582	-0.171902	PHS1
AT5G44050	-0.922635	-1.18027	AT5G44050		AT2G03710	-0.464198	-0.274322	2004-09-01		AT4G08170	0.357368	0.895702	AT4G08170		AT3G01850	0.655325	0.78679	AT3G01850		AT1G45050	0.122311	-0.171335	ATUBC2-1
AT5G48900	-1.03141	-1.17894	AT5G48900		AT5G39080	-0.463227	-0.0588188	AT5G39080		AT3G05970	0.179884	0.894507	LACS6		AT2G01420	0.654685	0.925109	PIN4		AT2G17720	0.478071	-0.171247	P4H5
AT5G27150	-1.36862	-1.17826	NHX1		AT4G28760	-0.462977	-0.1129	TRM20		AT1G22620	0.0949324	0.893161	ATSAC1		AT3G52240	0.653196	0.921838	AT3G52240		AT1G47830	0.401405	-0.170691	AT1G47830
AT5G48540	0.762078	-1.17806	AT5G48540		AT2G44500	-0.461795	-0.483891	AT2G44500		AT3G21175	-0.100486	0.893133	ZML1		AT3G43520	0.652705	0.435454	AT3G43520		AT1G30260	0.212351	-0.170388	AT1G30260
AT2G26550	-0.806084	-1.17805	HO2		AT1G61180	-0.461019	0.142024	AT1G61180		AT4G15090	-0.124367	0.892811	FAR1		AT1G20575	0.651946	0.643143	DPMS1		AT4G12120	0.742855	-0.169397	SEC1B
AT5G66310	-0.634058	-1.17758	AT5G66310		AT1G13650	-0.460887	-0.145321	AT1G13650		AT3G11240	0.473466	0.892013	ATE2		AT3G02860	0.650613	0.466194	AT3G02860		AT3G61650	0.403127	-0.168774	TUBG1
AT2G19650	-1.18961	-1.17757	AT2G19650		AT2G45150	-0.460227	-0.199042	CDS4		AT3G46920	-0.0705524	0.891389	AT3G46920		AT3G63400	0.65055	0.707104	AT3G63400		AT1G68310	0.563211	-0.168523	AE7
AT4G26480	-1.20776	-1.17743	AT4G26480		AT3G56270	-0.459787	-0.000613527	AT3G56270		AT5G64410	0.50046	0.890354	OPT4		AT4G35860	0.650498	0.431194	GB2		AT1G64280	0.0155086	-0.167425	NPR1
AT5G20360	-1.11874	-1.17641	Phox3		AT4G15840	-0.458056	-0.205307	AT4G15840		AT4G37180	0.206854	0.888912	AT4G37180		AT2G47970	0.650413	0.291081	AT2G47970		AT2G31440	0.0640704	-0.167408	AT2G31440
AT5G27760	0.125813	-1.17567	AT5G27760		AT2G17700	-0.457738	-0.0382515	STY8		AT4G24230	-0.00906549	0.887602	ACBP3		AT3G47850	0.649063	0.68578	AT3G47850		AT1G07930	0.253786	-0.167078	AT1G07930
AT5G65870	-1.21884	-1.17333	PSK5		AT4G12640	-0.457008	-0.201816	AT4G12640		AT5G35560	-0.0786148	0.88743	AT5G35560		AT1G79670	0.648979	0.687296	RFO1		AT1G21930	0.507039	-0.166647	AT1G21930
AT5G54100	-0.849708	-1.17325	AT5G54100		AT5G46520	-0.45517	0.577943	AT5G46520		AT5G27930	-0.727184	0.887156	AT5G27930		AT2G43420	0.648903	0.877099	AT2G43420		AT2G43810	0.10826	-0.166431	LSM6B
AT4G34720	-0.428296	-1.17315	AVA-P1		AT1G68710	-0.454865	0.111786	AT1G68710		AT2G39580	0.322566	0.88666	AT2G39580		AT2G33210	0.64714	0.532823	HSP60-2		AT5G52840	0.446832	-0.166274	AT5G52840
AT1G73885	-0.239208	-1.17301	AT1G73885		AT3G13360	-0.454679	-0.328812	WIP3		AT5G63930	0.360878	0.885653	AT5G63930		AT4G13560	0.646977	0.925758	UNE15		AT3G23900	-0.0194672	-0.16576	AT3G23900
AT5G38690	-0.505806	-1.17273	AT5G38690		AT1G77300	-0.45461	-0.119305	EFS		AT5G53080	0.130578	0.885391	AT5G53080		AT3G62560	0.646165	0.754598	AT3G62560		AT3G13740	-0.0412922	-0.165288	AT3G13740
AT5G11450	-0.104316	-1.17224	PPD5		AT5G04110	-0.45363	-0.231457	GYRB3		AT1G31600	0.171701	0.884638	TRM9		AT5G08120	0.644897	0.521728	MPB2C		AT2G37190	0.576715	-0.165104	AT2G37190
AT2G38640	-1.13768	-1.17118	AT2G38640		AT1G13160	-0.45345	-0.244639	AT1G13160		AT5G47720	0.236243	0.883132	AACT1		AT4G17070	0.64437	0.25988	AT4G17070		AT4G11380	0.0639627	-0.164955	AT4G11380
AT4G38950	-0.377764	-1.16992	AT4G38950		AT4G01030	-0.453317	0.0287216	AT4G01030		AT3G07640	0.138164	0.882866	AT3G07640		AT3G17020	0.643637	0.997626	AT3G17020		AT2G18740	0.269514	-0.164935	AT2G18740
AT1G69523	-0.479318	-1.16989	AT1G69523		AT3G10010	-0.453268	-0.399306	DML2		AT4G03390	0.400607	0.882418	SRF3		AT3G20060	0.643349	0.653442	UBC19		AT5G41685	0.230327	-0.164806	AT5G41685
AT4G14360	-0.64912	-1.16983	AT4G14360		AT5G54145	-0.45298	-0.212958	AT5G54145		AT3G63210	-0.969725	0.880921	AT3G63210		AT4G30260	0.642455	0.620095	AT4G30260		AT1G10830	0.0459686	-0.164539	Z-ISO
AT1G68590	-0.0385205	-1.16946	PSRP3/1		AT4G30890	-0.451506	-0.0862153	UBP24		AT3G49490	0.244964	0.880082	AT3G49490		AT4G32590	0.641503	0.411076	AT4G32590		AT2G21870	0.460165	-0.164391	MGP1
AT1G61215	-0.680538	-1.16843	BRD4		AT3G16350	-0.451309	-0.203458	AT3G16350		AT1G24625	-1.43454	0.879565	ZFP7		AT3G12760	0.641289	0.499521	AT3G12760		AT4G02640	0.0494767	-0.164388	BZO2H1
AT1G60690	-0.483415	-1.16558	AT1G60690		AT1G17550	-0.450891	-0.25625	HAB2		AT4G37870	0.470503	0.876555	PCK1		AT3G10380	0.640785	0.144927	SEC8		AT1G06530	0.010196	-0.164128	PMD2
AT5G48545	-1.20394	-1.16539	HINT3		AT2G17580	-0.449519	-0.104348	AT2G17580		AT5G07860	0.365065	0.875853	AT5G07860		AT2G38680	0.639872	0.476551	AT2G38680		AT3G28480	0.34459	-0.163727	AT3G28480
AT5G45680	-0.148931	-1.16161	FKBP13		AT5G55790	-0.44887	0.0432278	AT5G55790		AT1G14790	0.080078	0.874362	RDR1		AT5G62700	0.639823	0.154109	TUB3		AT3G47010	0.506737	-0.163592	AT3G47010
AT1G49580	-0.963053	-1.15897	AT1G49580		AT1G56230	-0.448814	0.276922	AT1G56230		AT5G56180	0.237437	0.873094	ARP8		AT5G43830	0.639004	0.669923	AT5G43830		AT4G00300	0.473163	-0.163336	AT4G00300
AT2G40400	-0.132302	-1.15764	AT2G40400		AT4G06534	-0.448715	-0.181375	AT4G06534		AT3G47610	0.486746	0.872434	AT3G47610		AT1G01930	0.638794	0.447361	AT1G01930		AT3G25610	0.860743	-0.16323	AT3G25610
AT1G22140	-0.406295	-1.15729	AT1G22140		AT5G49900	-0.448017	0.228932	AT5G49900		AT5G58340	0.247268	0.870216	AT5G58340		AT2G24940	0.638453	0.616903	MAPR2		AT2G13790	0.731624	-0.16209	SERK4
AT1G51390	-0.193697	-1.15671	NFU5		AT4G37480	-0.447616	-0.0522266	AT4G37480		AT3G14980	0.199827	0.869792	ROS4		AT1G30640	0.637373	0.154481	AT1G30640		AT4G22260	0.230269	-0.161691	IM
AT2G41120	-0.382222	-1.15607	AT2G41120		AT4G32030	-0.447366	-0.382424	AT4G32030		AT5G13270	-0.103018	0.869771	RARE1		AT3G07220	0.635889	0.78718	FHA2		ATMG00280	-0.303937	-0.161558	ORF110A
AT5G04430	-0.605008	-1.15587	BTR1L		AT1G66070	-0.445276	-0.233761	AT1G66070		AT1G22770	-0.295745	0.868877	GI		AT4G12800	0.635035	0.290982	PSAL		AT3G27925	-0.062389	-0.161249	DEG1
AT4G34350	-0.411762	-1.15363	HDR		AT5G19450	-0.445022	-0.0807371	CDPK19		AT3G06170	0.458106	0.864213	AT3G06170		AT5G58640	0.634386	0.85456	AT5G58640		AT1G01100	1.11267	-0.16123	AT1G01100
AT5G03900	-0.719236	-1.15355	AT5G03900		AT2G25800	-0.443998	-0.0647208	AT2G25800		AT2G37520	0.181858	0.862847	AT2G37520		AT1G45976	0.633871	0.323694	SBP1		AT5G52540	0.166023	-0.161029	AT5G52540
AT3G25590	-0.221305	-1.15249	AT3G25590		AT3G23620	-0.443826	-0.207385	AT3G23620		AT1G66350	-0.689593	0.860135	RGL1		AT1G16920	0.633825	-0.0722485	RABA1b		AT1G26630	0.39609	-0.160777	FBR12
AT1G18810	-1.22669	-1.15219	AT1G18810		AT1G28520	-0.442691	0.00973218	VOZ1		AT2G25010	0.238962	0.858843	AT2G25010		AT1G34130	0.63359	0.42052	STT3B		AT1G28280	-0.114384	-0.15992	AT1G28280
AT1G70250	-1.06283	-1.15215	AT1G70250		AT3G01160	-0.4425	-0.0384271	AT3G01160		AT2G26540	0.565599	0.858581	HEMD		AT3G53950	0.633028	0.98476	AT3G53950		AT4G02440	-0.0081359	-0.159798	EID1
AT1G14320	0.154091	-1.15171	SAC52		AT1G72320	-0.441817	-0.196269	PUM23		AT1G63880	0.162445	0.857499	AT1G63880		AT3G54300	0.632117	0.207417	VAMP727		AT4G08460	0.000577877	-0.159749	AT4G08460
AT3G48030	-0.314237	-1.15112	AT3G48030		AT4G34910	-0.441706	0.22052	AT4G34910		AT4G39160	0.386351	0.856945	AT4G39160		AT2G18876	0.631185	1.30041	AT2G18876		AT5G49540	0.0186924	-0.158694	AT5G49540
AT1G31580	-0.0262135	-1.1492	ECS1		AT4G12020	-0.439765	-0.48289	WRKY19		AT5G51540	0.347718	0.856904	AT5G51540		ATMG00180	0.629374	0.228087	CCB452		AT2G38700	0.251775	-0.158647	MVD1
AT2G45180	-0.687053	-1.14894	AT2G45180		AT3G02460	-0.439599	-0.0401568	AT3G02460		AT3G22380	-0.0104242	0.856867	TIC		AT5G27430	0.629169	0.908598	AT5G27430		AT1G61770	0.082565	-0.157723	AT1G61770
AT1G32080	-0.385687	-1.14828	LrgB		AT3G62940	-0.439328	-0.125863	AT3G62940		AT4G36690	0.146735	0.856091	ATU2AF65A		AT3G17170	0.628572	0.57395	RFC3		AT3G63420	0.342416	-0.156832	GG1
AT5G20885	-0.70005	-1.14804	AT5G20885		AT2G18730	-0.438068	-0.0666906	DGK3		AT5G14200	0.247316	0.855672	IMD1		AT1G23860	0.628089	0.986543	RSZ21		AT1G52300	0.413767	-0.156108	AT1G52300
AT4G12700	-0.880424	-1.14799	AT4G12700		AT5G20840	-0.437652	-0.357272	AT5G20840		AT5G56530	0.453655	0.855118	AT5G56530		AT2G15430	0.627218	0.868658	NRPB3		AT4G22720	-0.0355028	-0.154698	AT4G22720
AT1G03250	-0.585078	-1.1479	AT1G03250		AT3G48690	-0.437645	-0.377872	CXE12		AT1G05460	-0.228584	0.85505	SDE3		AT1G33780	0.626977	0.732948	AT1G33780		AT1G08450	0.582677	-0.154153	CRT3
AT5G03850	0.0641927	-1.14772	AT5G03850		AT1G59720	-0.4372	-0.0472952	CRR28		AT3G05650	0.059485	0.853988	RLP32		AT5G42850	0.626786	0.493112	AT5G42850		AT1G76200	0.408768	-0.15376	AT1G76200
AT5G63100	-0.618358	-1.14626	AT5G63100		AT1G55750	-0.437017	-0.0176454	AT1G55750		AT1G61580	0.502221	0.853432	RPL3B		AT1G56540	0.625217	0.28025	AT1G56540		AT3G27310	0.0908154	-0.153582	PUX1
AT3G61770	-0.39885	-1.14608	AT3G61770		AT4G13970	-0.436475	0.0556107	AT4G13970		AT5G13530	0.034543	0.851815	KEG		AT1G76940	0.625163	0.384019	AT1G76940		AT3G03100	0.188524	-0.153367	AT3G03100
AT5G40380	-0.640989	-1.14606	CRK42		AT3G48740	-0.435352	-0.434634	SWEET11		AT1G72830	0.349207	0.851562	NF-YA3		AT1G74560	0.623067	0.621532	NRP1		AT1G57720	0.223187	-0.152832	AT1G57720
AT3G26420	-0.885914	-1.14538	ATRZ-1A		AT3G07400	-0.435064	-0.0723378	AT3G07400		AT2G22910	0.318944	0.850969	NAGS1		AT5G03460	0.622759	0.840887	AT5G03460		AT1G74050	0.00512832	-0.152506	AT1G74050
AT1G54290	-0.765841	-1.14447	AT1G54290		AT5G41360	-0.434864	-0.0266006	XPB2		AT5G13610	0.187087	0.850687	AT5G13610		AT1G55830	0.620724	0.35925	AT1G55830		AT4G38225	0.300562	-0.151484	AT4G38225
AT3G54140	-0.893707	-1.14346	PTR1		AT2G25180	-0.432912	-0.236562	RR12		AT5G05140	0.387568	0.849457	AT5G05140		AT4G35740	0.620623	0.856606	RecQl3		AT1G66680	0.0220847	-0.15121	AR401
AT5G44580	-0.107812	-1.14309	AT5G44580		AT3G09540	-0.431349	-0.161162	AT3G09540		AT5G10180	0.356982	0.848595	SULTR2;1		AT5G42470	0.620076	0.68675	AT5G42470		AT1G76360	0.312459	-0.151065	AT1G76360
AT1G78290	-1.23537	-1.14259	SNRK2-8		AT3G17650	-0.428125	-0.0586751	YSL5		AT1G25470	-0.0616379	0.844952	CRF12		AT5G57710	0.618504	0.30895	AT5G57710		AT5G58090	0.050072	-0.150582	AT5G58090
AT1G62600	-0.683283	-1.14132	AT1G62600		AT5G61960	-0.42759	0.0184201	ML1		AT5G49650	0.271354	0.844821	XK-2		AT3G22200	0.618231	0.857855	POP2		AT5G58270	0.0899369	-0.150229	ABCB25
AT3G17770	-1.0563	-1.14128	AT3G17770		AT1G25260	-0.42661	-0.387595	AT1G25260		AT1G01260	-0.032238	0.844651	AT1G01260		AT1G73875	0.618132	0.67198	AT1G73875		AT1G11400	-0.0463144	-0.149866	PYM
AT1G09240	-1.21658	-1.14073	NAS3		AT5G08750	-0.425339	-0.317644	AT5G08750		AT3G46970	0.333115	0.844306	PHS2		AT2G33150	0.617995	0.917129	PKT3		AT2G45980	0.149712	-0.148988	ATI1
AT2G17820	-1.54981	-1.13922	HK1		AT3G02600	-0.42519	-0.205866	LPP3		AT3G02065	0.233397	0.843265	AT3G02065		AT3G45290	0.617711	0.487568	MLO3		AT5G14030	0.242779	-0.148882	AT5G14030
AT4G25300	-0.933378	-1.13859	AT4G25300		AT1G60010	-0.424726	-0.0969637	AT1G60010		AT3G18035	-0.125599	0.842119	HON4		AT2G30570	0.616049	0.519133	PSBW		AT4G15510	0.0521751	-0.148868	PPD1
AT5G10330	-0.300529	-1.13678	HPA1		AT4G32880	-0.424075	0.219316	HB-8		AT4G28570	0.39191	0.839181	AT4G28570		AT5G10160	0.615019	0.764848	AT5G10160		AT5G48760	0.322077	-0.148678	AT5G48760
AT2G32500	-0.671557	-1.1367	AT2G32500		AT3G07050	-0.423487	-0.111578	NSN1		AT2G31190	0.422067	0.838519	RUS2		AT3G48820	0.614466	0.643965	AT3G48820		AT1G31410	0.110203	-0.148572	AT1G31410
AT5G47650	-0.584894	-1.13594	NUDT2		AT3G15180	-0.423183	-0.314292	AT3G15180		AT2G26110	0.298214	0.8379	AT2G26110		AT2G02170	0.614297	0.605046	AT2G02170		AT3G49530	0.528397	-0.14813	NAC062
AT3G49470	-0.347129	-1.13486	NACA2		AT4G10170	-0.421802	-0.447996	AT4G10170		AT2G47790	0.33139	0.835748	AT2G47790		AT2G07741	0.613706	0.0907135	AT2G07741		AT4G29735	0.364495	-0.147031	AT4G29735
AT5G47640	-0.818172	-1.13343	NF-YB2		AT3G02320	-0.4213	-0.168579	AT3G02320		AT1G53440	0.15929	0.835626	AT1G53440		AT3G16720	0.613531	0.00582512	ATL2		AT5G23140	0.248971	-0.146731	NCLPP7
AT2G41680	-0.293481	-1.13286	NTRC		AT5G01290	-0.420978	-0.10609	AT5G01290		AT4G28910	-0.11464	0.833351	NINJA		AT4G28750	0.613459	0.37888	PSAE-1		AT5G08300	0.401685	-0.145966	AT5G08300
AT3G47370	-0.510421	-1.13275	AT3G47370		AT5G19460	-0.420159	-0.491308	NUDT20		AT1G61670	0.0820065	0.833302	AT1G61670		AT2G40640	0.612933	1.52527	AT2G40640		AT4G22240	0.294114	-0.145891	AT4G22240
AT3G13920	-0.287401	-1.13262	EIF4A1		AT4G11800	-0.418959	0.00924967	AT4G11800		AT1G10410	-0.136008	0.833138	AT1G10410		AT3G22330	0.612556	0.689572	PMH2		AT5G35995	-0.00243323	-0.145841	AT5G35995
AT5G43880	-0.729642	-1.13202	TRM21		AT1G31660	-0.418751	-0.0770349	AT1G31660		AT1G24450	0.338098	0.8324	NFD2		AT1G54040	0.611961	1.11607	ESP		AT3G52050	0.150098	-0.145664	AT3G52050
AT4G37210	-0.555773	-1.13146	AT4G37210		AT5G35750	-0.41874	0.217915	HK2		AT3G54460	0.426362	0.832099	AT3G54460		AT4G13575	0.611112	0.863085	AT4G13575		AT1G68260	0.0943028	-0.144948	AT1G68260
AT4G23250	-0.204674	-1.13086	EMB1290		AT1G79190	-0.417493	0.00211078	AT1G79190		AT2G42160	0.266225	0.831788	BRIZ1		AT5G42560	0.610565	0.503814	AT5G42560		AT1G06870	-0.245835	-0.144359	Plsp2A
AT5G21430	-0.181146	-1.12919	NdhU		AT3G59630	-0.416382	-0.234306	AT3G59630		AT1G11440	-0.600512	0.831623	AT1G11440		AT5G46160	0.609983	-0.0272426	AT5G46160		AT1G72480	0.0594327	-0.143899	AT1G72480
AT3G09650	-1.0593	-1.12829	HCF152		AT5G56650	-0.416244	0.130611	ILL1		AT3G48890	0.488978	0.830402	MAPR3		AT1G03090	0.609559	0.857294	MCCA		AT4G21110	0.595603	-0.143611	AT4G21110
AT1G23220	-0.154329	-1.12804	AT1G23220		AT2G25660	-0.416229	-0.263459	emb2410		AT5G04220	0.113023	0.829584	SYTC		AT2G19170	0.608896	1.23307	SLP3		AT3G48140	0.314181	-0.143153	AT3G48140
AT4G23820	-0.691996	-1.12742	AT4G23820		AT5G50000	-0.415093	0.0346103	AT5G50000		AT3G20550	0.468426	0.82798	DDL		AT1G62570	0.608415	0.695828	FMO GS-OX4		AT1G02410	0.263591	-0.143144	AT1G02410
AT3G04830	-0.528655	-1.12548	AT3G04830		AT5G25040	-0.413869	0.0202176	AT5G25040		AT5G40170	0.00935901	0.827619	RLP54		AT5G66140	0.607605	0.277372	PAD2		AT5G17530	0.059697	-0.143031	AT5G17530
AT1G22160	-0.470982	-1.1242	AT1G22160		AT5G67070	-0.413105	-0.256314	RALFL34		AT4G21570	0.399592	0.827233	AT4G21570		AT5G23430	0.60657	0.870397	AT5G23430		AT3G56940	0.227586	-0.142492	CRD1
AT1G22530	-1.25631	-1.12271	PATL2		AT2G23460	-0.412779	-0.0930162	XLG1		AT5G59430	0.371951	0.827166	TRP1		AT3G28940	0.606115	0.351237	AT3G28940		AT5G49830	-0.0335562	-0.142479	EXO84B
AT2G20290	-0.91008	-1.12264	XIG		AT5G47490	-0.412385	-0.222463	AT5G47490		AT2G31800	0.502332	0.824992	AT2G31800		AT5G51200	0.605828	0.304185	EMB3142		AT2G07671	0.375141	-0.141502	AT2G07671
AT2G44310	-0.355915	-1.12246	AT2G44310		AT1G22730	-0.411404	-0.188231	AT1G22730		AT1G13390	0.0644433	0.824143	AT1G13390		AT5G62270	0.605401	0.411329	GCD1		AT5G03370	0.674037	-0.141316	AT5G03370
AT5G36700	-0.233945	-1.12238	PGLP1		AT4G35890	-0.410665	-0.0870915	LARP1c		AT1G73710	-0.0113492	0.82258	AT1G73710		AT5G16800	0.604845	0.282602	AT5G16800		AT5G12480	0.0323312	-0.141127	CPK7
AT2G34660	-0.830357	-1.1211	ABCC2		AT3G18370	-0.410547	-0.0367858	ATSYTF		AT5G13010	0.342426	0.820273	EMB3011		AT2G21620	0.604442	0.900962	RD2		ATCG01110	0.199321	-0.140808	NDHH
AT3G02230	-0.488454	-1.12093	RGP1		AT5G38600	-0.410226	-0.304347	AT5G38600		AT1G68020	0.232834	0.819768	ATTPS6		AT4G00900	0.603873	0.139908	ECA2		AT1G10150	-0.0279446	-0.139897	AT1G10150
AT5G47540	-0.889363	-1.11992	AT5G47540		AT2G38440	-0.410004	-0.210772	SCAR2		AT5G08500	0.331527	0.819358	AT5G08500		AT3G13430	0.603728	0.346236	AT3G13430		AT4G30220	0.441537	-0.138776	RUXF
AT1G76570	-0.368307	-1.11933	AT1G76570		AT3G22520	-0.409861	-0.234619	AT3G22520		AT2G15230	0.495105	0.818171	LIP1		AT2G16586	0.603538	0.18868	AT2G16586		AT4G24400	0.0678956	-0.138735	CIPK8
AT3G43720	0.0683542	-1.11774	LTPG2		AT1G79490	-0.409831	0.297383	EMB2217		AT3G53410	0.406105	0.81753	LUL2		AT1G27840	0.602999	0.948974	ATCSA-1		ATCG00120	0.06115	-0.138685	ATPA
AT5G64460	-0.333225	-1.11765	AT5G64460		AT1G07650	-0.409798	0.0458196	AT1G07650		AT2G03340	-0.686891	0.816822	WRKY3		AT5G23900	0.602854	0.326731	AT5G23900		AT1G75080	0.0201286	-0.137677	BZR1
AT3G24430	-0.240078	-1.11737	HCF101		AT4G06599	-0.409447	-0.264356	AT4G06599		AT1G21610	-0.00540146	0.816705	AT1G21610		AT2G30070	0.60218	0.706132	KT1		AT2G19580	1.26812	-0.137586	TET2
AT1G78580	-0.830655	-1.11735	TPS1		AT1G69450	-0.409326	-0.0872522	AT1G69450		AT5G17990	0.198237	0.816699	TRP1		AT5G66930	0.60164	0.864568	AT5G66930		AT3G58140	0.126483	-0.137458	AT3G58140
AT3G44630	-0.544723	-1.11698	AT3G44630		AT4G08180	-0.409087	-0.0521172	ORP1C		AT3G62330	0.276956	0.816168	AT3G62330		AT1G72340	0.601111	0.678232	AT1G72340		AT5G03345	0.256265	-0.136187	AT5G03345
AT1G17610	-1.17388	-1.11643	AT1G17610		AT3G12120	-0.407738	-0.229569	FAD2		AT4G34030	0.369417	0.816161	MCCB		AT4G20130	0.600937	0.788485	PTAC14		AT3G57870	0.363752	-0.135912	SCE1
AT5G13000	-0.527548	-1.11611	GSL12		AT5G63410	-0.407549	0.23057	AT5G63410		AT4G02740	0.423832	0.816054	AT4G02740		AT2G03530	0.600783	0.480487	UPS2		AT5G57440	0.202936	-0.135541	GS1
AT2G13360	-0.342144	-1.1147	AGT		AT1G09810	-0.405654	0.100157	ECT11		AT3G43700	0.325818	0.816026	BPM6		AT2G27900	0.600599	0.228107	AT2G27900		AT2G41620	0.111683	-0.135204	AT2G41620
AT5G28050	-0.36104	-1.11463	AT5G28050		AT5G55920	-0.405414	0.127043	OLI2		AT1G78670	0.17656	0.815854	GGH3		AT4G24490	0.60032	0.545164	RGTA1		AT2G31740	-0.00429856	-0.135169	AT2G31740
AT3G29360	-0.178991	-1.11455	UGD2		AT4G33740	-0.405172	0.0501654	AT4G33740		AT3G15840	0.144569	0.81491	PIFI		AT3G06400	0.599469	0.696418	CHR11		AT3G07950	0.00316514	-0.134867	AT3G07950
AT2G42600	-0.608181	-1.11077	PPC2		AT5G01510	-0.403277	-0.337433	RUS5		AT3G14910	0.325297	0.813589	AT3G14910		ATMG00020	0.599036	0.266878	RRN26		AT2G37470	0.0356671	-0.134438	AT2G37470
AT4G02130	-1.0397	-1.11047	GATL6		AT1G60640	-0.402823	0.220556	AT1G60640		AT2G28360	0.149378	0.812932	AT2G28360		AT5G09810	0.598451	0.280863	ACT7		AT5G27720	0.442991	-0.134395	emb1644
AT5G21482	-0.722049	-1.1099	CKX7		AT2G27980	-0.400838	-0.122344	AT2G27980		AT3G05040	0.443107	0.812413	HST		AT5G13780	0.598	0.36052	AT5G13780		AT2G16390	-0.102209	-0.134363	DRD1
AT1G51070	-0.07427	-1.10984	bHLH115		AT3G55850	-0.400029	0.00383384	LAF3		AT4G29380	0.204056	0.812333	VPS15		AT4G05420	0.597961	0.40205	DDB1A		ATCG00670	0.233567	-0.133894	PCLPP
AT5G47140	-0.912836	-1.1086	GATA27		AT5G42090	-0.399975	-0.294475	AT5G42090		AT4G16150	0.177917	0.8118	AT4G16150		AT5G15880	0.596054	0.281454	AT5G15880		AT5G06970	-0.010621	-0.133767	AT5G06970
AT1G63000	-0.397285	-1.10757	NRS/ER		AT5G49710	-0.399203	-0.280003	AT5G49710		AT1G23400	0.361382	0.811663	CAF2		AT1G20270	0.595725	0.500182	AT1G20270		AT1G32130	-0.0374653	-0.133208	IWS1
AT5G08050	-0.12032	-1.10702	AT5G08050		AT5G42950	-0.398419	0.0375006	AT5G42950		AT5G27650	0.37701	0.810297	AT5G27650		AT2G22300	0.59543	0.693905	SR1/CAMTA3		AT3G56510	0.217801	-0.133191	AT3G56510
AT1G66140	-1.46689	-1.10641	ZFP4		AT4G02260	-0.398298	-0.139025	RSH1		AT4G12570	0.191896	0.81029	UPL5		AT5G11880	0.595174	0.385225	AT5G11880		AT1G31170	0.309552	-0.13259	SRX
AT1G74730	-0.130938	-1.10636	AT1G74730		AT2G45600	-0.398059	0.0664258	AT2G45600		AT4G13110	0.351132	0.809969	AT4G13110		AT1G22960	0.594664	0.469083	AT1G22960		AT1G10290	0.162367	-0.132366	ADL6
AT1G11050	-0.346339	-1.10617	AT1G11050		AT3G62980	-0.39799	-0.0432759	TIR1		AT2G01220	0.462076	0.809943	AT2G01220		AT5G11850	0.594459	0.65822	AT5G11850		AT5G60410	0.203986	-0.131864	SIZ1
AT4G31920	-0.918721	-1.10612	RR10		AT2G31820	-0.3977	-0.135478	AT2G31820		AT1G76660	-0.0843668	0.808821	AT1G76660		AT5G16880	0.594181	0.306152	AT5G16880		AT5G44400	0.167764	-0.131213	AT5G44400
AT2G01850	-0.317919	-1.1051	EXGT-A3		AT5G09450	-0.397551	-0.0400196	AT5G09450		AT2G14170	-0.0640471	0.807512	ALDH6B2		AT3G10405	0.594107	0.897604	AT3G10405		AT2G02500	0.411081	-0.131193	ISPD
AT1G53300	-1.16688	-1.10476	TTL1		AT1G22930	-0.396173	0.00309279	AT1G22930		AT2G37150	0.262692	0.803901	AT2G37150		AT5G02160	0.593748	1.20965	AT5G02160		AT1G22180	0.101114	-0.13005	AT1G22180
AT4G04570	-0.459172	-1.10328	CRK40		AT1G10920	-0.395469	-0.286259	LOV1		AT3G08840	0.164331	0.803045	AT3G08840		AT5G14590	0.592952	0.584486	AT5G14590		AT3G22590	0.0998412	-0.129916	PHP
AT1G78070	-0.951662	-1.10308	AT1G78070		AT5G24380	-0.395441	0.103035	YSL2		AT4G26630	0.0278407	0.802438	AT4G26630		AT3G09030	0.592748	0.611394	AT3G09030		AT5G18140	0.00754885	-0.129676	AT5G18140
AT4G21940	-1.21431	-1.10285	CPK15		AT2G23740	-0.395243	0.0343565	SUVR5		AT1G05120	0.264122	0.802064	AT1G05120		AT1G52600	0.592678	0.598736	AT1G52600		AT1G12410	0.210688	-0.127468	CLP2
AT2G04350	-0.225782	-1.10226	LACS8		AT1G21640	-0.394949	-0.353686	NADK2		AT2G39570	0.266829	0.80044	ACR9		AT4G09730	0.592388	0.652081	RH39		AT5G51620	0.285114	-0.127272	AT5G51620
AT4G15130	-0.465645	-1.10157	CCT2		AT4G31790	-0.394445	-0.428336	AT4G31790		AT1G02960	0.553623	0.800435	AT1G02960		AT2G23780	0.591649	0.247667	AT2G23780		AT1G25682	0.309571	-0.12693	AT1G25682
AT5G51260	-0.887298	-1.10145	AT5G51260		AT1G18580	-0.393941	-0.224608	GAUT11		AT3G08650	0.306625	0.799779	AT3G08650		AT1G11960	0.591347	0.502656	AT1G11960		AT2G07771	0.14516	-0.126866	ABCI5
AT3G28460	-0.276037	-1.10136	AT3G28460		AT3G46510	-0.39376	-0.355944	PUB13		AT1G35220	0.327166	0.799201	AT1G35220		AT5G53560	0.590875	0.329201	CB5-E		ATMG00900	0.14516	-0.126866	ABCI3
AT3G23910	0.10289	-1.10037	AT3G23910		AT2G43250	-0.393687	0.138505	AT2G43250		AT4G17486	0.454743	0.799193	AT4G17486		AT1G13930	0.590817	0.19353	AT1G13930		AT5G62540	0.0133213	-0.126445	UBC3
AT1G72770	-0.731281	-1.10008	HAB1		AT3G50840	-0.392672	0.259454	AT3G50840		AT5G07360	0.198017	0.79912	AT5G07360		AT3G14930	0.590519	0.400461	HEME1		AT4G33945	0.28119	-0.126026	AT4G33945
AT3G56010	-0.515683	-1.09994	AT3G56010		AT5G17910	-0.391877	-0.277052	AT5G17910		AT1G79560	0.343905	0.798346	FTSH12		AT3G10250	0.590498	0.876533	AT3G10250		AT2G47320	0.126949	-0.12594	AT2G47320
AT4G37610	-0.79545	-1.09887	BT5		AT3G07330	-0.391503	-0.243807	CSLC6		AT2G43650	0.0358186	0.798324	EMB2777		AT5G24490	0.590021	0.782182	AT5G24490		AT4G10920	0.133823	-0.125669	KELP
AT5G59130	-0.594518	-1.0981	AT5G59130		AT1G15350	-0.390754	-0.0448555	AT1G15350		AT5G66180	0.238974	0.797738	AT5G66180		AT5G19440	0.58988	0.412883	AT5G19440		AT2G06530	0.680145	-0.125366	VPS2.1
AT3G02250	-1.20277	-1.09785	AT3G02250		AT5G65380	-0.390663	-0.294441	AT5G65380		AT3G54640	0.163334	0.797407	TSA1		AT4G21180	0.588856	0.667622	ATERDJ2B		AT2G21600	0.203971	-0.124996	RER1B
AT4G13577	-1.2586	-1.09739	AT4G13577		AT4G22130	-0.389451	-0.421353	SRF8		AT5G04560	0.490044	0.79732	DME		AT1G18800	0.58875	0.397249	NRP2		AT2G06025	0.175597	-0.124953	AT2G06025
AT2G31450	-0.792815	-1.09694	ATNTH1		AT4G00880	-0.388997	-0.204475	AT4G00880		AT4G32670	0.563624	0.796965	AT4G32670		AT5G18480	0.588131	0.469033	PGSIP6		AT1G10510	0.12385	-0.124788	emb2004
AT5G49460	-0.328298	-1.09666	ACLB-2		AT5G47750	-0.388736	-0.101013	D6PKL2		AT5G44530	-0.745528	0.796871	AT5G44530		AT1G32210	0.587951	0.326807	ATDAD1		AT5G59290	-0.020865	-0.124525	UXS3
AT4G32920	-0.757157	-1.0958	AT4G32920		AT1G55350	-0.388326	-0.0744466	DEK1		AT3G18770	0.0837086	0.796776	AT3G18770		AT3G48680	0.587676	0.144694	GAMMA CAL2		AT5G58060	0.143822	-0.124157	YKT61
AT5G45950	-0.835803	-1.09493	AT5G45950		AT1G79050	-0.388227	-0.397332	RECA1		AT4G26370	0.243345	0.796261	AT4G26370		AT4G05631	0.587574	0.739101	AT4G05631		AT1G08480	0.47362	-0.124063	SDH6
AT1G02010	-1.12346	-1.09384	SEC1A		AT3G33530	-0.388012	-0.19998	AT3G33530		AT1G49032	0.327696	0.796243	AT1G49032		AT5G50680	0.586965	-0.119577	SAE1B		AT2G20140	0.324437	-0.123913	RPT2b
AT1G07010	-0.303436	-1.09352	SLP1		AT5G16760	-0.387182	-0.370773	ITPK1		AT3G13030	0.0281506	0.795779	AT3G13030		AT1G08720	0.586241	0.764693	EDR1		AT2G30410	0.235177	-0.123677	KIS
AT2G24090	0.165284	-1.0929	PRPL35		AT5G53440	-0.386964	-0.208233	AT5G53440		AT1G11180	0.201284	0.795452	SCAMP2		AT4G21540	0.584252	0.217772	SPHK1		AT1G23130	0.261996	-0.123414	AT1G23130
AT5G60790	-0.709189	-1.09233	ABCF1		AT3G28050	-0.38595	-0.104026	UMAMIT41		AT1G33415	0.196498	0.79545	AT1G33415		AT2G20740	0.584229	0.809335	AT2G20740		AT2G33700	0.0582797	-0.123379	PP2CG1
AT2G19680	-0.026583	-1.09224	AT2G19680		AT3G03940	-0.385113	0.130014	AT3G03940		AT2G40570	-0.213989	0.793361	AT2G40570		AT3G21350	0.583754	0.649387	MED6		AT3G07430	0.172778	-0.122833	YLMG1-1
AT2G36580	0.0363994	-1.09167	AT2G36580		AT2G27150	-0.38283	-0.124247	AAO3		AT3G59760	0.0818007	0.792732	OASC		AT3G28930	0.581662	0.820621	AIG2		AT4G13170	0.505996	-0.122323	AT4G13170
AT4G40030	-0.739526	-1.09103	AT4G40030		AT1G28420	-0.382544	0.0498506	HB-1		AT3G19290	0.27503	0.792501	ABF4		AT1G76040	0.581579	0.668534	CPK29		AT1G48170	0.431746	-0.122076	AT1G48170
AT3G01060	-0.112728	-1.09093	AT3G01060		AT4G19510	-0.381974	0.213838	AT4G19510		AT5G42400	0.293913	0.792431	SDG25		AT5G08330	0.581022	1.04065	TCP11		AT3G45260	0.243536	-0.121893	AT3G45260
AT5G20180	-0.553483	-1.0906	AT5G20180		AT1G28240	-0.381031	-0.164397	AT1G28240		AT1G23960	0.479445	0.792184	AT1G23960		AT5G64120	0.580983	0.589534	AT5G64120		AT3G04090	0.0960816	-0.121542	SIP1A
AT3G03900	-0.651005	-1.0888	APK3		AT5G18830	-0.380993	-0.275352	SPL7		AT5G12890	0.301428	0.792162	AT5G12890		AT2G21250	0.579882	0.669076	AT2G21250		AT2G34690	0.340987	-0.121273	ACD11
AT4G15000	0.123683	-1.08803	AT4G15000		AT5G44930	-0.380733	-0.0659799	ARAD2		AT5G56280	0.382724	0.792119	CSN6A		AT1G76700	0.579399	0.0688217	AT1G76700		AT2G17240	0.126581	-0.121182	AT2G17240
AT5G21920	0.0187598	-1.08751	YLMG2		AT5G50420	-0.380389	-0.183308	AT5G50420		AT1G53400	0.425773	0.791285	AT1G53400		AT4G13670	0.57933	0.238356	PTAC5		AT1G25290	0.147241	-0.120767	RBL10
AT2G34460	-0.238374	-1.0867	AT2G34460		AT1G65070	-0.380244	0.161914	AT1G65070		AT5G58290	0.168689	0.791101	RPT3		AT1G05840	0.577746	0.796672	AT1G05840		AT3G17090	0.234854	-0.120412	AT3G17090
AT4G34260	-0.451703	-1.08553	FUC95A		AT1G08910	-0.378693	0.0373171	AT1G08910		AT4G36630	0.342833	0.790343	EMB2754		AT2G33390	0.577235	0.687505	AT2G33390		AT5G53340	-0.0305551	-0.120328	AT5G53340
AT5G13180	-1.21686	-1.08397	NAC083		AT1G12930	-0.378621	-0.133292	AT1G12930		AT1G29370	0.421235	0.789491	AT1G29370		AT3G05000	0.577059	0.081259	AT3G05000		AT1G48030	0.25907	-0.118894	mtLPD1
AT4G05050	-0.315212	-1.08373	UBQ11		AT1G51690	-0.377388	-0.350195	B ALPHA		AT5G24800	0.528577	0.789079	BZIP9		AT5G10290	0.576993	0.595202	AT5G10290		AT5G52560	-0.0411427	-0.118445	USP
AT5G18500	-0.483533	-1.08354	AT5G18500		AT2G27500	-0.376917	0.147397	AT2G27500		AT3G23280	-0.100639	0.788165	XBAT35		AT2G20820	0.576668	0.131538	AT2G20820		AT5G04710	0.0709897	-0.118264	AT5G04710
AT5G18600	-0.836193	-1.0834	AT5G18600		AT3G03305	-0.376424	-0.240343	AT3G03305		AT5G61580	0.437207	0.788131	PFK4		AT4G03205	0.576588	1.31998	hemf2		AT4G35230	0.202717	-0.11729	BSK1
AT4G11410	-0.581072	-1.08313	AT4G11410		AT1G18610	-0.376413	-0.111118	AT1G18610		AT2G30740	0.06858	0.787649	AT2G30740		AT3G46540	0.57643	0.276639	AT3G46540		AT2G27680	-0.0974263	-0.115947	AT2G27680
AT5G38480	-0.272449	-1.08159	GRF3		AT4G40050	-0.376055	-0.313388	AT4G40050		AT1G18700	0.255391	0.786326	AT1G18700		AT2G05590	0.575921	0.309444	AT2G05590		AT3G13490	0.127889	-0.1158	OVA5
AT5G10150	-1.11924	-1.08138	AT5G10150		AT3G10650	-0.375781	0.147768	NUP1		AT3G62630	-1.03308	0.785941	AT3G62630		AT1G79870	0.575905	0.143599	AT1G79870		AT5G65840	-0.0275578	-0.115797	AT5G65840
AT2G46915	-0.237028	-1.07954	AT2G46915		AT2G20000	-0.375121	0.0996716	HBT		AT1G19870	0.318874	0.783698	iqd32		AT4G18230	0.575531	0.350033	AT4G18230		AT2G21530	0.182834	-0.115761	AT2G21530
AT4G13500	-0.234118	-1.07949	AT4G13500		AT3G45190	-0.374437	-0.129656	AT3G45190		AT3G61860	0.487928	0.782756	RS31		AT4G21280	0.575199	0.171727	PSBQA		AT4G02080	0.0902948	-0.115711	SAR2
AT2G35650	-0.673512	-1.07709	CSLA07		AT4G30825	-0.374283	-0.0129805	AT4G30825		AT5G61450	-0.0119524	0.781315	AT5G61450		AT1G13190	0.574795	0.749639	AT1G13190		AT1G30890	0.433725	-0.115628	AT1G30890
AT3G56360	0.00804486	-1.07708	AT3G56360		AT5G46760	-0.373324	0.22045	MYC3		AT3G48870	0.258463	0.780645	HSP93-III		ATMG00520	0.574726	0.642245	MATR		AT4G30910	0.546314	-0.115576	AT4G30910
AT4G34620	-0.0374454	-1.07699	SSR16		AT2G41520	-0.373063	-0.237125	TPR15		AT5G18490	0.507687	0.780517	AT5G18490		AT1G64370	0.57391	0.22017	AT1G64370		AT3G17920	0.124155	-0.113794	AT3G17920
AT1G35670	-0.726106	-1.07633	CDPK2		AT2G11000	-0.372978	-0.0502663	MAK10		AT4G27130	-0.541639	0.780006	AT4G27130		AT5G05750	0.5737	0.643599	AT5G05750		AT5G20610	-0.138882	-0.113497	AT5G20610
AT4G10040	0.809623	-1.07622	CYTC-2		AT2G47440	-0.372818	-0.084026	AT2G47440		AT1G17990	0.55456	0.779713	AT1G17990		AT1G11430	0.573043	0.49767	MORF9		AT5G63080	0.118056	-0.112699	AT5G63080
AT5G11950	-0.419297	-1.07611	LOG8		AT1G43770	-0.371938	-0.148632	AT1G43770		AT2G18900	0.0104787	0.778168	AT2G18900		AT4G14870	0.572968	0.373047	SECE1		AT1G15970	0.615703	-0.11266	AT1G15970
AT5G37020	-1.20346	-1.07535	ARF8		AT5G06100	-0.371123	0.140026	MYB33		AT3G11100	0.268544	0.776894	AT3G11100		AT2G46430	0.572635	0.0444991	CNGC3		AT5G46580	0.219178	-0.112382	AT5G46580
AT1G73110	-0.531057	-1.07445	AT1G73110		AT2G35920	-0.370933	-0.287038	AT2G35920		AT2G47410	0.354432	0.77653	AT2G47410		AT3G50880	0.572277	0.858344	AT3G50880		AT1G30755	0.935553	-0.111421	AT1G30755
AT1G34000	-0.250245	-1.07427	OHP2		AT3G12990	-0.370878	-0.141978	RRP45a		AT1G54380	0.0891783	0.776479	AT1G54380		AT1G27530	0.572116	0.417354	AT1G27530		AT3G54210	0.369818	-0.111028	AT3G54210
AT4G28100	-0.566492	-1.07405	AT4G28100		AT5G49930	-0.369585	-0.109142	emb1441		AT4G34900	0.110974	0.775321	XDH2		AT5G39950	0.571037	0.396906	TRX2		AT4G01940	0.17047	-0.110529	NFU1
AT1G68910	-0.666112	-1.07352	WIT2		AT4G00990	-0.368274	0.0414443	AT4G00990		AT3G63250	0.496089	0.774202	HMT2		AT5G08060	0.570558	0.181669	AT5G08060		AT1G07140	0.236732	-0.110491	SIRANBP
AT1G32470	-0.0462721	-1.07278	AT1G32470		AT5G58930	-0.367231	-0.435617	AT5G58930		AT2G30580	-0.0349248	0.773564	DRIP2		AT3G18350	0.568784	0.563373	AT3G18350		AT3G01130	0.306448	-0.110486	AT3G01130
AT5G47050	-0.927243	-1.07258	AT5G47050		AT1G43690	-0.366469	-0.134516	AT1G43690		AT5G56940	0.177382	0.773383	AT5G56940		AT5G02050	0.568712	0.628554	AT5G02050		AT3G10330	-0.00622104	-0.110385	AT3G10330
AT1G21080	-0.630437	-1.07078	AT1G21080		AT1G76110	-0.366303	-0.151911	AT1G76110		AT4G34020	0.484529	0.773129	DJ1C		AT2G37340	0.568573	0.569652	RS2Z33		AT4G01395	-0.00252442	-0.109975	AT4G01395
AT3G04590	-0.520335	-1.06988	AT3G04590		AT3G44310	-0.365902	0.0590127	NIT1		AT2G46020	0.235283	0.772781	BRM		AT4G33430	0.567769	0.75949	BAK1		AT3G06730	0.665765	-0.109963	TRX z
AT4G30110	-0.950581	-1.06988	HMA2		AT2G16950	-0.364788	-0.209538	TRN1		AT4G04620	0.543704	0.772689	ATG8B		AT4G30350	0.567278	0.736555	AT4G30350		AT1G45130	0.112932	-0.109389	BGAL5
AT4G30060	-0.836324	-1.0696	AT4G30060		AT1G78800	-0.364579	-0.128012	AT1G78800		AT3G56040	0.176071	0.772255	UGP3		AT1G55520	0.567018	0.807442	TBP2		AT1G77680	0.0671837	-0.108619	AT1G77680
AT1G27950	-0.455992	-1.06891	LTPG1		AT1G08760	-0.364317	0.0491345	AT1G08760		AT1G53390	0.0759787	0.771473	ABCG24		AT5G41990	0.56602	0.436377	WNK8		AT5G45480	0.313928	-0.108214	AT5G45480
AT4G01070	-1.18007	-1.06867	GT72B1		AT1G79030	-0.363735	-0.171962	AT1G79030		AT3G06530	-0.262147	0.77109	AT3G06530		AT2G45240	0.56454	0.743888	MAP1A		AT1G17890	0.36146	-0.108131	GER2
AT4G16380	-0.470987	-1.06861	AT4G16380		AT3G59400	-0.363269	-0.291125	GUN4		AT5G01850	-0.303724	0.770613	AT5G01850		AT1G12910	0.564022	0.865478	ATAN11		AT5G50250	0.245104	-0.10812	CP31B
AT3G53780	-0.423117	-1.06853	RBL4		AT5G10630	-0.363226	-0.0132517	AT5G10630		AT3G11540	0.160126	0.770509	SPY		AT1G06130	0.563315	0.306974	GLX2-4		AT3G20510	0.404607	-0.108102	AT3G20510
AT5G67340	-0.032918	-1.06721	AT5G67340		AT1G03310	-0.36256	-0.170012	DBE1		AT3G01370	0.383289	0.77027	CFM2		AT5G46410	0.563262	0.500333	SSP4		AT5G51880	0.137147	-0.107495	AT5G51880
AT3G19480	-0.275198	-1.0667	AT3G19480		AT5G07120	-0.362454	-0.00446605	SNX2b		AT5G15550	0.105784	0.768347	AT5G15550		AT1G45170	0.563171	0.289995	AT1G45170		AT4G23790	0.257369	-0.107388	TBL24
AT5G65720	-0.564117	-1.06629	NFS1		AT5G07890	-0.359697	0.0287754	AT5G07890		AT2G42670	0.378779	0.767823	AT2G42670		AT5G11480	0.562971	0.172897	AT5G11480		AT1G78915	0.333138	-0.106867	AT1G78915
AT5G06390	-0.753548	-1.06526	FLA17		AT2G42580	-0.357715	-0.364975	TTL3		AT3G26240	0.150313	0.766857	AT3G26240		AT1G69720	0.562748	0.672961	HO3		AT3G18890	0.151863	-0.106678	Tic62
AT1G45249	-1.06709	-1.06517	ABF2		AT5G15980	-0.356853	-0.213362	AT5G15980		AT3G15790	0.343674	0.765933	MBD11		AT4G26400	0.561665	0.376262	AT4G26400		AT5G22340	0.238091	-0.106119	AT5G22340
AT3G53890	0.153092	-1.06464	AT3G53890		AT2G18090	-0.356162	0.0573393	AT2G18090		AT1G64960	0.126676	0.765492	HEB1		AT4G02790	0.561665	0.531384	EMB3129		AT4G26910	0.233683	-0.106037	AT4G26910
AT2G37080	-1.06779	-1.06429	RIP2		AT2G41960	-0.356112	-0.126442	AT2G41960		AT1G78920	0.416847	0.765485	VP2		AT1G11310	0.561367	0.0578291	MLO2		AT3G08920	0.23903	-0.105753	AT3G08920
AT5G67510	-0.379226	-1.06415	AT5G67510		AT3G05700	-0.355733	0.133329	AT3G05700		AT1G77030	-0.0292176	0.765482	AT1G77030		AT3G18680	0.56094	0.322792	AT3G18680		AT3G03880	-0.183197	-0.10497	AT3G03880
AT4G13050	-0.674671	-1.06374	AT4G13050		AT1G34220	-0.354475	-0.067924	AT1G34220		AT5G01950	0.15665	0.76546	AT5G01950		AT1G21370	0.559012	0.56938	AT1G21370		AT4G23430	0.313327	-0.104295	Tic32-IVa
AT3G12685	-0.632046	-1.06211	AT3G12685		AT3G45830	-0.354198	0.0535321	AT3G45830		AT5G58510	0.449272	0.764921	AT5G58510		AT2G18410	0.558663	0.401511	AT2G18410		AT2G25710	-0.079804	-0.104253	HCS1
AT1G10900	-0.76089	-1.06203	AT1G10900		AT3G59420	-0.354095	-0.0134576	CR4		AT1G75500	0.0450252	0.764685	WAT1		AT2G44530	0.558631	0.816242	AT2G44530		AT3G10210	0.546334	-0.103946	AT3G10210
AT5G07220	-0.687798	-1.06107	BAG3		AT5G06265	-0.353674	0.0770324	AT5G06265		AT4G01020	0.0294164	0.764616	AT4G01020		AT3G56740	0.558143	0.278828	AT3G56740		AT2G38185	0.683734	-0.103663	APD1
AT5G37680	-0.395147	-1.06052	ARLA1A		AT4G25360	-0.353293	-0.11252	TBL18		AT4G38090	0.383242	0.762968	AT4G38090		AT5G02530	0.558113	0.243468	AT5G02530		AT4G39690	0.137419	-0.103305	AT4G39690
AT4G31140	-0.826305	-1.05933	AT4G31140		AT3G26560	-0.353243	0.177716	AT3G26560		AT5G19180	0.37349	0.762177	ECR1		AT1G13100	0.558084	0.103466	CYP71B29		AT3G26340	0.229397	-0.103245	AT3G26340
AT1G48850	-0.215231	-1.05889	EMB1144		AT1G33330	-0.352788	-0.164463	AT1G33330		AT1G30590	0.226146	0.761874	AT1G30590		AT1G73080	0.55783	0.774029	PEPR1		AT2G31170	0.107557	-0.103229	SYCO ARATH
AT3G52720	-0.651211	-1.05847	ACA1		AT1G14020	-0.352553	-0.271135	AT1G14020		AT3G52500	-0.887293	0.761747	AT3G52500		AT5G17700	0.557449	0.599414	AT5G17700		AT4G24440	0.331996	-0.102747	AT4G24440
AT4G04850	-0.58882	-1.058	KEA3		AT2G25450	-0.352408	0.252525	AT2G25450		AT2G15690	0.160256	0.761679	AT2G15690		AT5G39530	0.55671	0.577645	AT5G39530		AT2G32580	-0.0208723	-0.102456	AT2G32580
AT5G48870	-0.0196504	-1.05738	SAD1		AT2G23610	-0.35187	-0.329184	MES3		AT1G73130	0.324053	0.761622	AT1G73130		AT4G30620	0.556592	0.452028	AT4G30620		AT3G49880	-0.0950612	-0.102246	AT3G49880
AT1G09200	0.0352819	-1.05729	AT1G09200		AT5G21040	-0.35094	0.031155	FBX2		AT1G72500	0.0348719	0.758856	AT1G72500		AT2G35900	0.556093	0.520142	AT2G35900		AT1G75630	0.176996	-0.101906	AVA-P4
AT1G16320	-0.684904	-1.05729	AT1G16320		AT4G20840	-0.350933	-0.108716	AT4G20840		AT3G55130	-0.493125	0.75603	ABCG19		AT5G61840	0.555627	0.372324	GUT1		AT1G77590	0.496313	-0.101517	LACS9
AT4G04210	-0.612296	-1.05689	PUX4		AT3G14270	-0.350668	0.052643	FAB1B		AT3G44860	0.257863	0.755268	FAMT		AT5G05230	0.554465	0.763807	AT5G05230		AT3G11200	-0.0936422	-0.101443	AL2
AT1G65960	-0.188057	-1.0566	GAD2		AT4G24880	-0.350515	-0.039922	AT4G24880		AT1G64880	0.500763	0.755232	AT1G64880		AT3G45100	0.553198	0.538627	SETH2		AT3G51100	0.157533	-0.100584	AT3G51100
AT3G23390	0.0693734	-1.05648	AT3G23390		AT4G18810	-0.349825	-0.262207	AT4G18810		AT3G25840	-0.0206902	0.754704	AT3G25840		AT5G64130	0.553142	-0.0434046	AT5G64130		AT3G52580	0.340297	-0.100317	AT3G52580
AT2G32640	-0.427668	-1.05622	AT2G32640		AT2G19870	-0.349765	-0.243473	AT2G19870		AT1G61790	0.370676	0.754691	AT1G61790		AT3G45300	0.552538	0.762518	IVD		AT1G60070	0.0120997	-0.099872	AT1G60070
AT3G54950	-1.05281	-1.05612	pPLAIIIbeta		AT2G28520	-0.349589	-0.15848	VHA-A1		AT3G17250	0.495118	0.754386	AT3G17250		AT5G20040	0.552113	0.341253	IPT9		AT1G03900	0.0725197	-0.0996105	ABCI18
AT1G48630	-0.461331	-1.05549	RACK1B_AT		AT5G14440	-0.34876	-0.0530202	AT5G14440		AT1G67500	0.057396	0.753931	REV3		AT2G45010	0.552031	0.134889	AT2G45010		AT1G80350	0.214091	-0.0995597	ERH3
AT4G37470	-1.10181	-1.05534	KAI2		AT5G56850	-0.347298	-0.12391	AT5G56850		AT4G33510	0.449556	0.753693	DHS2		AT2G36360	0.551891	0.523967	AT2G36360		AT5G67590	0.44851	-0.0993888	FRO1
AT4G03020	-0.4853	-1.05491	AT4G03020		AT4G01570	-0.345751	0.00498437	AT4G01570		AT1G64990	0.231865	0.750966	GTG1		AT1G03630	0.551861	0.323617	POR C		AT1G26180	-0.00747118	-0.0992382	AT1G26180
AT3G05625	0.0944077	-1.05489	AT3G05625		AT3G16940	-0.345383	-0.217488	AT3G16940		AT3G04740	0.137966	0.750854	SWP		AT3G49680	0.550958	0.254607	BCAT3		AT5G24690	0.0339945	-0.0990605	AT5G24690
AT4G00750	-0.832067	-1.05481	AT4G00750		AT2G17640	-0.345338	0.0578873	ATSERAT3;1		AT3G51110	0.165604	0.750375	AT3G51110		AT3G56490	0.550893	0.376537	HIT3		AT2G21170	0.270691	-0.0989545	TIM
AT3G44190	0.338295	-1.05479	AT3G44190		AT5G64030	-0.345232	-0.0746914	AT5G64030		AT5G64570	-0.502916	0.75028	XYL4		AT1G71440	0.550604	0.292995	PFI		AT3G11290	0.0964834	-0.0987708	AT3G11290
AT2G24860	-0.368629	-1.05415	AT2G24860		AT3G42640	-0.344203	0.0560677	HA8		AT3G55200	0.114926	0.749717	SAP130a		AT5G63260	0.550552	0.702904	AT5G63260		AT5G01020	-0.0118194	-0.0987699	AT5G01020
AT1G17220	-0.507655	-1.05362	FUG1		AT3G20070	-0.34311	-0.288277	TTN9		AT5G16550	0.530076	0.749412	AT5G16550		AT1G12970	0.549073	0.646842	PIRL3		AT2G07773	0.157846	-0.0987463	AT2G07773
AT3G44100	-0.702036	-1.05301	AT3G44100		AT2G27810	-0.342724	-0.153003	NAT12		AT2G24830	0.289732	0.748714	AT2G24830		AT3G07565	0.548424	0.204809	AT3G07565		AT1G53850	0.206492	-0.097823	PAE1
AT1G71810	-0.801708	-1.0511	AT1G71810		AT4G33240	-0.342718	-0.0317319	FAB1A		AT1G71080	0.181173	0.748293	AT1G71080		AT2G43210	0.547955	0.709958	AT2G43210		AT1G53520	0.816623	-0.0977314	FAP3
AT1G21660	-0.805304	-1.04978	AT1G21660		AT5G13160	-0.341807	-0.536364	PBS1		AT3G19620	0.0935216	0.746308	AT3G19620		AT1G54320	0.547531	0.516559	AT1G54320		AT3G17040	0.0566376	-0.0975261	HCF107
AT1G11790	-0.162924	-1.04967	ADT1		AT5G22050	-0.341487	-0.0285694	AT5G22050		AT3G18210	0.338575	0.746218	AT3G18210		AT5G64920	0.54745	0.546216	CIP8		AT3G42790	0.278074	-0.0974029	AL3
AT3G13810	-0.870757	-1.04961	IDD11		AT5G62810	-0.341477	-0.147142	PEX14		AT5G24670	0.4203	0.745583	EMB2820		AT4G10790	0.547002	0.443118	AT4G10790		AT1G49590	0.314701	-0.0973167	AT1G49590
AT4G00165	-1.30394	-1.0494	AT4G00165		AT4G31350	-0.34136	-0.331248	AT4G31350		AT5G12350	0.0236748	0.744981	AT5G12350		AT2G30260	0.546473	0.549686	U2B''		AT3G15020	-0.0790228	-0.0973085	mMDH2
AT1G28560	-1.16502	-1.04919	SRD2		AT5G40440	-0.341059	0.0052696	MKK3		AT3G13445	0.215865	0.74463	TBP1		AT2G38540	0.545801	0.982851	LP1		AT5G12250	0.337193	-0.0971864	TUB6
AT4G24460	-0.649252	-1.04892	CLT2		AT5G01270	-0.340537	-0.0266374	CPL2		AT4G20400	0.189986	0.744395	JMJ14		AT4G29830	0.545756	0.103539	VIP3		AT2G23070	0.126811	-0.0966447	AT2G23070
AT4G03110	-0.220586	-1.04872	RBP-DR1		AT4G13460	-0.340198	-0.0684016	SUVH9		AT2G28810	-0.313976	0.744284	AT2G28810		AT1G77470	0.545751	0.329474	RFC3		AT5G62790	0.132315	-0.0961107	DXR
AT5G38980	-0.733012	-1.04606	AT5G38980		AT3G26850	-0.339598	0.171907	AT3G26850		AT5G45472	0.343396	0.744014	AT5G45472		AT5G24610	0.545404	1.11063	AT5G24610		AT5G16810	0.0861977	-0.0957816	AT5G16810
AT3G18750	-0.799324	-1.04555	WNK6		AT4G24760	-0.339137	-0.201026	AT4G24760		AT1G73680	0.323265	0.743449	ALPHA DOX2		AT4G05180	0.545028	0.567521	PSBQ-2		AT2G22475	0.232352	-0.0957377	GEM
AT4G17650	-0.765493	-1.04478	AT4G17650		AT1G24160	-0.33675	-0.0587422	AT1G24160		AT2G02370	0.00461017	0.743294	AT2G02370		AT3G18990	0.543616	0.570668	VRN1		AT1G50370	0.0818129	-0.0956195	FYPP1
AT1G14840	-1.17383	-1.0409	MAP70-4		AT3G55220	-0.336498	-0.302444	SAP130b		AT5G54810	0.256005	0.742929	TSB1		AT3G14180	0.542902	0.551042	ASIL2		AT3G11940	0.456578	-0.0955351	RPS5A
AT1G67480	-0.918406	-1.04057	AT1G67480		AT5G40910	-0.335815	0.186431	AT5G40910		AT3G19100	0.171306	0.742928	AT3G19100		AT5G23290	0.542266	-0.0119823	PFD5		AT4G39730	0.0465065	-0.0952672	PLAT1
AT3G05580	-0.183598	-1.03956	TOPP9		AT1G53650	-0.335446	-0.104412	CID8		AT3G26840	0.397386	0.74146	PES2		AT5G18980	0.542101	0.760826	AT5G18980		AT5G41580	-0.161692	-0.0952209	AT5G41580
AT1G09340	-0.179625	-1.03755	CRB		AT3G18870	-0.335402	0.0901097	AT3G18870		AT5G02770	0.25646	0.740807	MOS11		AT2G26590	0.541821	0.0170049	RPN13		AT3G19220	-0.017042	-0.0950044	SCO2
AT3G56140	-0.422376	-1.03745	AT3G56140		AT5G45050	-0.335157	-0.18665	TTR1		AT1G72090	0.266349	0.739603	AT1G72090		AT2G27960	0.541495	-0.00602541	CKS1		AT1G30580	0.328211	-0.0949317	AT1G30580
AT1G64740	-0.364623	-1.03707	TUA1		AT1G31350	-0.334995	-0.0335909	KUF1		AT5G23860	0.140251	0.739138	TUB8		AT2G45640	0.541442	0.171983	SAP18		AT3G47590	0.265906	-0.0948221	AT3G47590
AT5G20380	-0.422645	-1.03702	PHT4;5		AT1G53840	-0.334853	0.130086	PME1		AT2G21440	0.257265	0.738446	AT2G21440		AT1G05720	0.541266	0.508911	AT1G05720		ATMG00270	0.479709	-0.0947997	NAD6
AT3G60080	-0.420669	-1.03679	AT3G60080		AT4G24470	-0.33468	-0.205436	ZIM		AT1G20540	0.393329	0.737069	AT1G20540		AT3G26890	0.541158	0.763561	AT3G26890		AT1G75270	0.254246	-0.094167	DHAR2
AT2G44160	-0.332398	-1.03666	MTHFR2		AT5G18200	-0.33419	0.0237563	AT5G18200		AT5G27710	0.29686	0.737034	AT5G27710		AT4G20410	0.540776	0.317381	GSNAP		AT3G60820	0.149771	-0.0941165	PBF1
AT1G78040	-0.0460136	-1.03638	AT1G78040		AT3G10360	-0.3321	0.119538	PUM4		AT1G53450	-0.790719	0.736012	AT1G53450		AT1G78830	0.540468	0.0954339	AT1G78830		AT2G24360	0.0857317	-0.093885	AT2G24360
AT1G28680	-0.797	-1.03632	AT1G28680		AT1G35510	-0.331178	-0.21401	AT1G35510		AT5G63860	0.405136	0.734804	UVR8		AT3G54890	0.540206	0.702494	LHCA1		AT2G19830	0.123326	-0.0938062	SNF7.2
AT1G20450	0.0821778	-1.03615	ERD10		AT2G18960	-0.330971	-0.0823377	HA1		AT1G80960	0.325122	0.734468	AT1G80960		AT4G28450	0.539575	0.977273	AT4G28450		AT1G04750	0.473171	-0.0936769	VAMP721
AT2G25290	-0.590567	-1.03564	Phox1		AT1G13900	-0.330936	-0.191107	PAP2		AT1G55280	0.251366	0.73318	AT1G55280		AT5G18610	0.539291	-0.0439044	AT5G18610		AT1G29990	0.386356	-0.0933099	PFD6
AT5G22880	-0.519586	-1.03462	HTB2		AT5G41770	-0.330247	-0.0796741	AT5G41770		AT4G32010	0.446046	0.733055	HSL1		AT3G25150	0.538296	0.921185	AT3G25150		AT5G67230	0.0921997	-0.0932978	IRX14-L
AT3G47080	-0.828786	-1.03415	AT3G47080		AT4G26510	-0.330237	-0.232986	UKL4		AT2G36670	0.395894	0.732108	AT2G36670		AT1G79040	0.538021	0.167282	PSBR		AT3G22845	0.158504	-0.0931279	AT3G22845
AT5G35480	-0.797679	-1.03364	AT5G35480		AT2G27190	-0.330019	-0.126388	PAP12		AT1G28150	0.438257	0.731631	AT1G28150		AT5G01160	0.537726	0.838236	AT5G01160		AT5G57035	0.259087	-0.0931049	AT5G57035
AT5G54660	-0.609145	-1.03267	AT5G54660		AT3G16857	-0.329312	-0.137299	RR1		AT1G32540	0.0264574	0.731608	LOL1		AT5G13760	0.537358	0.629503	AT5G13760		AT3G43740	0.192604	-0.0929968	AT3G43740
AT2G45950	-0.820447	-1.03264	SK20		AT3G28540	-0.3292	-0.591605	AT3G28540		AT3G21215	0.451575	0.73129	AT3G21215		AT2G20490	0.536376	0.506556	NOP10		AT1G06400	0.201047	-0.0921182	ARA-2
AT2G38610	-0.850375	-1.03227	AT2G38610		AT2G17800	-0.327392	-0.334317	ARAC1		AT5G62950	0.348649	0.731089	AT5G62950		AT4G37510	0.536024	0.114359	AT4G37510		AT3G17470	0.0838392	-0.0915912	CRSH
AT4G17600	-0.122652	-1.03223	LIL3:1		AT1G13090	-0.327218	-0.117965	CYP71B28		AT3G27470	0.118038	0.730652	AT3G27470		AT4G25900	0.535091	0.331944	AT4G25900		AT5G22820	0.052649	-0.091516	AT5G22820
AT3G60245	0.0272859	-1.03184	AT3G60245		AT2G18915	-0.327032	-0.0666568	LKP2		AT3G54600	0.0461781	0.729792	DJ1F		AT1G75330	0.532589	0.62924	OTC		AT1G31480	0.111347	-0.0914311	SGR2
AT1G60950	0.112276	-1.03065	FED A		AT5G16680	-0.326821	0.0664827	AT5G16680		AT1G19290	0.210381	0.729577	AT1G19290		AT1G61430	0.532552	0.509418	AT1G61430		AT3G10690	0.200535	-0.0912858	GYRA
AT3G07170	-0.290063	-1.03055	AT3G07170		AT3G55160	-0.325709	-0.164819	AT3G55160		AT1G15440	0.0521688	0.729512	PWP2		AT5G57160	0.532529	0.980285	ATLIG4		AT3G57785	0.315032	-0.0911459	AT3G57785
AT1G23190	-0.0369264	-1.02962	PGM3		AT3G62650	-0.325312	0.301579	AT3G62650		AT2G45660	0.176652	0.728861	AGL20		AT2G11890	0.529579	0.105439	AT2G11890		AT2G27600	0.178305	-0.0909333	SKD1
AT1G79080	-0.92302	-1.02936	AT1G79080		AT4G00500	-0.323721	-0.324638	AT4G00500		AT3G46440	-0.0860823	0.728706	UXS5		AT5G45500	0.529572	0.328353	AT5G45500		AT4G32930	0.441975	-0.0908391	AT4G32930
AT4G13840	-0.820107	-1.02884	AT4G13840		AT1G71480	-0.322743	-0.2651	AT1G71480		AT5G39960	0.124168	0.728281	AT5G39960		AT4G12790	0.529468	0.735623	AT4G12790		AT1G09160	0.195182	-0.0908117	AT1G09160
AT3G06650	-0.732169	-1.02783	ACLB-1		AT1G23480	-0.322546	-0.118233	CSLA03		AT1G17850	-0.0138919	0.727368	AT1G17850		AT1G54060	0.529284	0.332334	ASIL1		AT5G53540	0.0857007	-0.0907456	AT5G53540
AT2G40270	-0.963609	-1.02693	AT2G40270		AT3G19553	-0.321937	0.11879	PUT5		AT2G32880	-0.00424564	0.727128	AT2G32880		AT1G14710	0.529052	0.601537	AT1G14710		AT4G24020	0.21242	-0.0904167	NLP7
AT5G59550	0.11173	-1.02683	RDUF2		AT5G46070	-0.321702	-0.0112447	AT5G46070		AT2G40610	-0.745648	0.727101	EXPA8		AT4G01330	0.528942	1.01201	AT4G01330		AT5G66510	0.370507	-0.0902465	GAMMA CA3
AT3G21220	-0.773323	-1.02589	MKK5		AT3G03720	-0.32004	-0.351056	CAT4		AT1G23080	-1.03172	0.727087	PIN7		AT4G19440	0.527892	0.534652	AT4G19440		AT2G01600	0.259745	-0.0892423	AT2G01600
AT5G56170	-0.276189	-1.02547	LLG1		AT3G04940	-0.318739	-0.245511	CYSD1		AT5G52410	0.405716	0.726596	AT5G52410		AT4G40060	0.527813	0.583732	HB16		AT3G10860	0.638328	-0.0891693	AT3G10860
AT4G20360	-0.0624408	-1.02523	RABE1b		AT5G60550	-0.31777	0.092345	GRIK2		AT1G08900	0.543247	0.725821	AT1G08900		AT2G43330	0.527745	0.309224	INT1		AT3G58640	-0.0648971	-0.0888613	AT3G58640
AT2G16510	-0.495329	-1.02508	AT2G16510		AT3G22890	-0.317538	0.00593228	APS1		AT1G59580	0.551199	0.725593	MPK2		AT1G80600	0.527425	0.132015	WIN1		AT5G37070	0.239845	-0.088729	AT5G37070
AT3G15090	-0.748329	-1.02426	AT3G15090		AT1G08030	-0.315186	0.132933	TPST		AT5G60710	-0.201365	0.725543	AT5G60710		AT1G09970	0.527126	0.645771	LRR XI-23		AT3G51890	0.138401	-0.088053	AT3G51890
AT1G54500	-0.530596	-1.02377	AT1G54500		AT1G43850	-0.315093	-0.00389698	SEU		AT4G12590	0.279133	0.725328	AT4G12590		AT3G11530	0.526835	0.522073	AT3G11530		AT3G03490	0.181506	-0.0879413	PEX19-1
AT5G57960	-0.743712	-1.0237	AT5G57960		AT3G20500	-0.315039	0.0415064	PAP18		AT1G09770	0.289257	0.724945	CDC5		AT4G34230	0.526181	0.83974	CAD5		AT5G04060	-0.0761488	-0.0870701	AT5G04060
AT5G28150	-0.651335	-1.02349	AT5G28150		AT4G22150	-0.315028	-0.0336826	PUX3		AT3G54790	0.188111	0.724682	AT3G54790		AT4G17510	0.525585	0.523278	UCH3		AT4G37020	0.180973	-0.0868815	AT4G37020
AT5G20130	-0.663967	-1.02296	AT5G20130		AT4G26640	-0.314998	-0.269441	WRKY20		AT5G15230	0.290642	0.724287	GASA4		AT5G20165	0.524987	0.307439	AT5G20165		AT1G11750	0.275498	-0.0867553	CLPP6
AT3G04840	0.201351	-1.02247	AT3G04840		AT3G08943	-0.313138	-0.320516	AT3G08943		AT3G54850	0.350775	0.724068	PUB14		AT4G16710	0.524794	0.411855	AT4G16710		AT1G73030	0.378898	-0.0864313	VPS46.2
AT3G25500	-1.15981	-1.02146	AFH1		AT1G26340	-0.312121	-0.163631	CB5-A		AT2G46900	0.525255	0.723916	AT2G46900		AT3G02110	0.524004	0.642236	scpl25		AT1G60940	0.129596	-0.0851766	SNRK2.10
AT4G08930	-0.646128	-1.02126	APRL6		AT1G06900	-0.311594	0.0745739	AT1G06900		AT4G27340	0.0967916	0.721019	AT4G27340		AT1G16240	0.522104	0.262421	SYP51		AT3G13882	0.629155	-0.0850357	AT3G13882
AT5G06220	-0.561762	-1.02065	AT5G06220		AT1G62330	-0.311461	-0.103645	AT1G62330		AT1G24100	-0.514546	0.720984	UGT74B1		AT5G65260	0.521932	0.189564	AT5G65260		AT1G12770	0.139972	-0.0848798	EMB1586
AT3G15820	-0.505388	-1.02064	ROD1		AT1G58025	-0.310675	0.0472358	AT1G58025		AT1G67310	0.146704	0.720939	AT1G67310		AT1G65820	0.521587	0.481856	AT1G65820		AT2G02730	0.105391	-0.0848539	AT2G02730
AT1G35350	-0.312735	-1.02029	AT1G35350		AT3G07940	-0.310239	-0.404766	AT3G07940		AT4G35750	0.573939	0.720875	AT4G35750		AT4G14880	0.521249	0.253494	OASA1		AT2G44065	0.265787	-0.0847784	AT2G44065
AT3G52940	-0.280636	-1.02005	FK		AT3G09100	-0.310225	0.0912335	AT3G09100		AT4G29820	0.287046	0.72062	CFIM-25		AT4G35980	0.520662	0.0196017	AT4G35980		AT5G59950	0.476353	-0.0834689	AT5G59950
AT5G10200	-0.72988	-1.02	AT5G10200		AT5G08550	-0.309021	-0.0520899	ILP1		AT2G37400	0.240574	0.718503	AT2G37400		AT1G77370	0.520612	0.999773	AT1G77370		AT3G59090	-0.029173	-0.0831756	Cand3
AT3G26030	-0.841086	-1.01975	ATB' DELTA		AT1G52980	-0.308369	0.0337408	AtNug2		AT5G50150	0.264711	0.717886	AT5G50150		AT4G34270	0.518955	0.260262	AT4G34270		AT2G40490	0.442549	-0.0825695	HEME2
AT3G09810	-0.110065	-1.01918	IDH-VI		AT1G73460	-0.307372	-0.244837	AT1G73460		AT2G40940	-0.295587	0.716904	ERS1		AT5G66400	0.518602	0.462271	RAB18		AT3G51310	0.265481	-0.0823743	VPS35C
AT2G04790	-0.907698	-1.01907	AT2G04790		AT1G28120	-0.307026	-0.26763	AT1G28120		AT1G75460	0.431249	0.716765	AT1G75460		AT5G49570	0.518421	0.31198	PNG1		AT2G03750	0.379822	-0.0823254	AT2G03750
AT2G41770	-0.957645	-1.01858	AT2G41770		AT4G39400	-0.306513	0.189422	BRI1		AT4G20480	0.321036	0.71638	AT4G20480		ATMG00220	0.51774	0.302097	COB		AT4G35020	-0.0293306	-0.0809886	RAC3
AT5G17600	-0.715164	-1.01831	AT5G17600		AT1G03280	-0.306123	0.0271378	AT1G03280		AT3G13224	0.408716	0.716156	AT3G13224		AT1G53280	0.517428	0.70065	DJ1B		AT4G32530	0.0508294	-0.0809327	AT4G32530
AT2G43235	-0.956253	-1.01722	AT2G43235		AT5G07320	-0.304897	-0.0936651	APC3		AT1G78060	0.457482	0.71559	AT1G78060		AT4G17410	0.516889	0.376971	AT4G17410		AT1G63900	-0.0209824	-0.0807673	DAL1
AT1G32060	-0.387277	-1.01714	PRK		AT3G01180	-0.304692	-0.0793206	SS2		AT5G50580	-2.01376	0.714927	SAE1B		AT5G55100	0.516852	0.641615	AT5G55100		AT3G53500	0.408965	-0.0806795	RS2Z32
AT1G11720	-0.354484	-1.01661	SS3		AT1G23330	-0.304174	-0.00897766	AT1G23330		AT2G16990	-0.231018	0.71419	AT2G16990		AT2G30790	0.51672	1.11388	PSBP-2		AT2G01090	0.0826256	-0.0803877	AT2G01090
AT3G15570	-1.30925	-1.01621	AT3G15570		AT3G43590	-0.303426	-0.263616	AT3G43590		AT5G27395	0.270695	0.714119	AT5G27395		AT2G39480	0.516506	0.543674	ABCB6		AT2G03510	0.154871	-0.0803773	AT2G03510
AT5G53490	-0.234559	-1.01507	AT5G53490		AT3G21540	-0.303365	0.223406	AT3G21540		AT2G35520	0.298432	0.712731	DAD2		AT2G33835	0.516066	0.810182	FES1		AT1G63980	-0.0144251	-0.0802166	AT1G63980
AT4G27720	-0.235294	-1.0148	AT4G27720		AT1G21160	-0.301825	-0.0382569	AT1G21160		AT4G28200	0.229177	0.712248	AT4G28200		AT3G17700	0.515833	0.265124	CNBT1		ATCG00730	-0.0203907	-0.0798942	PETD
AT2G47170	-0.0605296	-1.01415	ARF1A1C		AT1G65800	-0.301127	0.0542579	RK2		AT5G44180	0.147293	0.712154	RLT2		AT1G31130	0.515645	0.0283142	AT1G31130		AT4G26700	0.24631	-0.0796854	FIM1
AT3G11090	-0.450555	-1.01314	LBD21		AT1G19720	-0.300382	0.258716	AT1G19720		AT5G37830	0.114884	0.710434	OXP1		AT3G12150	0.515618	0.325981	AT3G12150		AT5G60670	0.660734	-0.0793076	AT5G60670
AT1G54270	-0.630484	-1.01269	EIF4A-2		AT1G51570	-0.300202	-0.237599	AT1G51570		AT2G21050	-0.0366197	0.709925	LAX2		AT2G03680	0.515239	0.294211	SPR1		AT4G19003	0.271254	-0.0789002	VPS25
AT3G17340	-0.320825	-1.01237	AT3G17340		AT3G26670	-0.30018	-0.223303	AT3G26670		AT2G35780	0.141457	0.709268	scpl26		AT2G03690	0.51511	0.480853	AT2G03690		AT3G52260	0.504205	-0.0784288	AT3G52260
AT4G19410	-0.563217	-1.01054	AT4G19410		AT4G02680	-0.299611	-0.00680324	EOL1		AT4G21710	0.433507	0.707932	NRPB2		AT5G04490	0.514894	0.581788	VTE5		AT5G50520	0.122381	-0.0780374	AT5G50520
AT4G30190	-0.928733	-1.01	HA2		AT3G13350	-0.298715	0.0375622	AT3G13350		AT1G05940	0.0908559	0.707239	CAT9		AT5G15970	0.51402	0.843762	KIN2		AT5G50630	0.122381	-0.0780374	AT5G50630
AT5G20830	-0.360522	-1.00988	SUS1		AT3G07660	-0.297839	0.0628209	AT3G07660		AT1G78420	0.381755	0.705645	AT1G78420		AT2G04900	0.513421	0.309941	AT2G04900		AT3G18140	0.192568	-0.0775179	LST8-1
AT3G47500	-1.0903	-1.00975	CDF3		AT2G04270	-0.297295	-0.204432	RNEE/G		AT4G24060	0.230002	0.705638	AT4G24060		AT2G19540	0.512491	0.266796	AT2G19540		AT3G24420	0.164964	-0.0773192	AT3G24420
AT1G16020	-0.782091	-1.00948	AT1G16020		AT1G72560	-0.297221	-0.160169	PSD		AT3G18850	0.369511	0.705617	LPAT5		AT3G45310	0.512378	0.64879	AT3G45310		AT1G47290	0.119776	-0.0758246	3BETAHSD/D1
AT1G44575	-0.126415	-1.00821	NPQ4		AT5G42970	-0.29704	-0.0894239	COP8		AT1G27150	0.246826	0.705452	AT1G27150		AT1G18500	0.512269	0.854473	MAML-4		AT1G20580	0.486578	-0.0756603	AT1G20580
AT5G64300	-0.852242	-1.00815	GCH		AT3G50370	-0.296632	-0.0396727	AT3G50370		AT4G35880	-0.102695	0.705207	AT4G35880		AT3G16140	0.512101	0.173994	PSAH-1		AT4G17040	-0.0230758	-0.0754833	CLPR4
AT4G21210	-0.278295	-1.0077	RP1		AT1G70280	-0.296442	-0.161432	AT1G70280		AT1G21580	-0.184081	0.705163	AT1G21580		AT5G53330	0.51106	0.168846	AT5G53330		AT5G58440	0.0273472	-0.0754476	SNX2a
AT5G09230	-0.36003	-1.00682	SRT2		AT4G37550	-0.295742	-0.140885	AT4G37550		AT1G72450	-0.032408	0.703333	JAZ6		AT5G05100	0.509659	0.392546	AT5G05100		AT5G42140	-0.020675	-0.0750442	AT5G42140
AT2G32720	-0.137555	-1.00644	CB5-B		AT1G06650	-0.29281	-0.287431	AT1G06650		AT2G25760	0.450998	0.701734	AT2G25760		AT3G11730	0.508794	0.35482	ATFP8		ATCG00520	0.224589	-0.0747782	YCF4
AT2G02860	-0.340602	-1.0062	SUT2		AT1G19835	-0.292251	-0.104418	AT1G19835		AT1G34420	0.629205	0.701509	AT1G34420		AT5G39730	0.508699	0.341917	AT5G39730		AT1G65260	0.129433	-0.0747318	PTAC4
AT3G44010	0.187371	-1.00567	AT3G44010		AT5G35210	-0.290774	0.00206115	PTM		AT3G07010	0.00646588	0.701086	AT3G07010		AT2G33630	0.508681	0.48408	AT2G33630		AT3G16640	0.0363179	-0.0744616	TCTP
AT3G46630	-0.0479745	-1.00514	AT3G46630		AT5G44290	-0.290742	-0.130008	AT5G44290		AT1G03000	0.403911	0.700933	PEX6		AT1G30320	0.507917	-0.0311473	AT1G30320		AT4G37280	0.137267	-0.0742545	AT4G37280
AT1G33110	-1.24646	-1.0047	AT1G33110		AT1G42470	-0.289874	0.076759	AT1G42470		AT1G50620	0.181825	0.700418	AT1G50620		AT2G30280	0.507779	0.656576	RDM4		AT3G48750	0.127672	-0.0738932	CDC2
AT5G13460	-1.02005	-1.00459	IQD11		AT4G36650	-0.288763	-0.0868955	PBRP		AT4G25440	0.442284	0.700365	ZFWD1		AT5G52470	0.507043	0.017232	FIB1		AT3G09210	0.413976	-0.0737832	PTAC13
AT3G56710	-0.0930423	-1.00405	SIB1		AT2G31660	-0.288488	-0.164323	SAD2		AT3G51130	0.337824	0.700308	AT3G51130		AT2G43080	0.506082	0.774609	AT-P4H-1		AT1G50500	0.0823885	-0.0736696	HIT1
AT1G38131	-1.12867	-1.00367	AT1G38131		AT5G25220	-0.288481	-0.213138	KNAT3		AT4G29490	0.266805	0.700182	AT4G29490		AT5G12840	0.505995	0.252289	NF-YA1		AT1G64550	0.107804	-0.0731947	ABCF3
AT4G30010	0.121535	-1.0028	AT4G30010		AT5G11640	-0.28832	-0.597507	AT5G11640		AT1G70810	-0.0419061	0.699798	AT1G70810		AT4G09830	0.505924	0.463829	AT4G09830		AT1G12760	0.25961	-0.072999	AT1G12760
AT4G25050	-0.191303	-1.00268	ACP4		AT3G26000	-0.288166	-0.116117	AT3G26000		AT4G02340	0.308724	0.698947	AT4G02340		AT3G14110	0.504813	0.210797	FLU		AT3G04930	0.126556	-0.0728935	AT3G04930
AT1G03440	-1.02889	-1.00266	AT1G03440		AT5G54830	-0.286816	0.0335648	AT5G54830		AT5G47430	0.54337	0.698657	AT5G47430		AT2G43090	0.504045	0.138251	AT2G43090		AT1G18640	-0.0486735	-0.0728009	PSP
AT5G66760	-0.306477	-1.00216	SDH1-1		AT1G25480	-0.286711	0.0486087	AT1G25480		AT1G07750	0.136996	0.697245	AT1G07750		AT4G14615	0.503763	0.516087	AT4G14615		AT3G55140	0.220587	-0.0723144	AT3G55140
AT1G53120	-0.352838	-1.00182	AT1G53120		AT2G26600	-0.286217	-0.150706	AT2G26600		AT2G20310	0.493315	0.69668	RIN13		AT1G73470	0.503206	0.738516	AT1G73470		AT5G57300	0.341286	-0.0722786	AT5G57300
AT2G41140	0.0696841	-1.00168	CRK1		AT2G21370	-0.286079	-0.121088	XK-1		AT4G39940	-0.960094	0.696377	AKN2		AT1G74180	0.503062	0.730315	RLP14		AT4G11630	0.511018	-0.0721891	AT4G11630
AT5G19730	-0.703707	-1.00128	AT5G19730		AT3G11320	-0.285934	-0.328192	AT3G11320		AT3G13380	0.0176875	0.696155	BRL3		AT4G17420	0.502906	0.302864	AT4G17420		AT5G44020	0.241682	-0.0717764	AT5G44020
AT4G09620	-0.253134	-0.99955	AT4G09620		AT3G25540	-0.285847	-0.111271	LAG1		AT5G64280	-0.280684	0.695919	DiT2.2		AT5G10050	0.501623	0.0854552	AT5G10050		AT5G53000	0.300213	-0.0715741	TAP46
AT4G33530	-0.474995	-0.999284	KUP5		AT3G58790	-0.285812	-0.0381556	GAUT15		AT4G12340	0.344939	0.6953	AT4G12340		AT5G47040	0.501494	0.36762	LON2		AT3G09860	0.300866	-0.0691754	AT3G09860
AT5G55610	-0.256202	-0.999174	AT5G55610		AT3G53270	-0.285766	-0.320195	AT3G53270		AT1G01820	0.169352	0.695071	PEX11C		AT1G06070	0.501395	0.530626	AT1G06070		AT1G55340	0.0488655	-0.0690181	AT1G55340
AT2G47500	-0.717472	-0.998303	AT2G47500		AT5G40300	-0.284719	0.143474	AT5G40300		AT3G52850	0.378279	0.694972	VSR1		AT1G58220	0.500877	0.593109	AT1G58220		AT2G17320	0.105083	-0.0687954	AT2G17320
AT1G49975	-0.345295	-0.997678	AT1G49975		AT4G36480	-0.283301	0.0325679	LCB1		AT3G61210	0.0180344	0.694957	AT3G61210		AT3G52090	0.500216	0.203722	NRPB11		AT2G45440	0.0569325	-0.0685946	DHDPS2
AT2G19860	-0.610163	-0.997203	HXK2		AT1G67720	-0.282417	-0.206884	AT1G67720		AT3G19490	0.134932	0.694247	NHD1		AT4G33460	0.50002	0.527855	ABCI10		AT3G57750	-0.0983033	-0.0682672	AT3G57750
AT3G01810	-0.544546	-0.996608	AT3G01810		AT1G01140	-0.281829	-0.0917032	CIPK9		AT4G36520	0.218328	0.69303	AT4G36520		AT5G66570	0.499655	0.181188	PSBO1		AT1G24510	0.113635	-0.0679357	AT1G24510
AT5G46260	-0.974405	-0.995787	AT5G46260		AT5G63800	-0.281284	0.0290042	MUM2		AT3G50920	0.331199	0.692008	LPPepsilon1		AT4G11240	0.499226	0.617913	TOPP7		AT1G74060	0.154883	-0.06678	AT1G74060
AT1G70660	-0.489436	-0.995384	MMZ2		AT3G51580	-0.281087	-0.0854126	AT3G51580		AT1G02305	0.065961	0.69137	AT1G02305		AT1G49300	0.499193	0.297519	RABG3E		AT1G19800	0.254644	-0.0667473	ABCI14
AT4G35250	-0.107263	-0.995326	HCF244		AT1G26110	-0.280854	-0.127675	DCP5		AT1G19680	0.393471	0.691192	AT1G19680		AT3G19520	0.499027	0.661974	AT3G19520		AT3G06355	0.785606	-0.0666354
AT4G36530	-0.171403	-0.99525	AT4G36530		AT1G17040	-0.280501	-0.00299369	SHA		AT5G53010	-0.00087559	0.690213	AT5G53010		AT3G58460	0.498345	0.369092	RBL15		AT5G14310	0.349288	-0.0663882	CXE16
AT3G05560	-0.189431	-0.994984	AT3G05560		AT4G14350	-0.280179	-0.110118	AT4G14350		AT3G28690	0.135704	0.689354	AT3G28690		AT1G79730	0.497418	0.677095	ELF7		ATMG01130	0.187115	-0.0653094	ORF106F
AT3G55280	-0.214163	-0.994943	RPL23AB		AT5G49945	-0.280089	0.0108485	AT5G49945		AT1G13450	0.432164	0.689128	GT-1		AT4G21450	0.495722	0.494817	AT4G21450		AT3G15360	0.685003	-0.0647866	TRX-M4
AT3G16850	-0.720814	-0.993762	AT3G16850		AT1G27180	-0.279982	-0.21233	AT1G27180		AT1G24460	-0.0641095	0.689059	TNO1		AT2G35450	0.495313	0.774607	AT2G35450		AT1G44835	0.269623	-0.0645839	AT1G44835
AT4G37680	-0.868831	-0.99364	HHP4		AT5G17070	-0.27985	-0.182841	AT5G17070		AT1G23230	0.109059	0.688628	AT1G23230		AT3G51260	0.49431	0.143863	PAD1		AT5G24650	0.157643	-0.0645757	AT5G24650
AT5G60370	-0.533999	-0.993574	AT5G60370		AT2G01820	-0.279499	-0.185462	AT2G01820		AT5G46180	0.342886	0.688445	DELTA-OAT		AT1G04440	0.494306	0.703559	CKL13		AT2G24690	0.0634899	-0.0641509	AT2G24690
AT1G57770	-0.034799	-0.99299	AT1G57770		AT3G44670	-0.279164	-0.206011	AT3G44670		AT5G67320	0.164603	0.688046	HOS15		AT5G05660	0.493584	0.561099	NFXL2		AT1G09640	0.0752776	-0.0638454	AT1G09640
AT1G73670	-0.912234	-0.992953	MPK15		AT3G18100	-0.279023	0.160355	MYB4R1		AT2G38970	0.166712	0.68801	AT2G38970		AT1G04820	0.491073	0.58535	TUA4		AT5G61670	0.0656934	-0.0637687	AT5G61670
AT2G35800	-0.974824	-0.991927	SAMTL		AT1G05860	-0.278533	-0.133431	AT1G05860		AT3G14050	0.310551	0.687531	RSH2		AT4G35785	0.490851	0.357368	AT4G35785		AT3G22480	-0.0556889	-0.0636313	PDF2
AT1G55675	-0.485214	-0.99177	AT1G55675		AT1G22970	-0.278211	-0.0678236	AT1G22970		AT1G49820	0.243376	0.685511	MTK		AT3G43270	0.490633	0.286957	AT3G43270		AT1G74910	0.0244094	-0.063144	AT1G74910
AT5G25140	-0.401835	-0.991687	CYP71B13		AT3G28970	-0.27819	-0.506627	AAR3		AT3G56408	-0.353711	0.68447	AT3G56408		AT1G77710	0.490576	0.226222	CCP2		AT5G07960	0.645002	-0.062901	AT5G07960
AT1G59700	-0.48685	-0.991032	GSTU16		AT5G08010	-0.277585	0.0252494	AT5G08010		AT1G73980	0.32832	0.684365	AT1G73980		AT5G14370	0.490527	0.61777	AT5G14370		AT2G36160	0.446927	-0.0628215	AT2G36160
AT4G36660	-0.687961	-0.990378	AT4G36660		AT1G16010	-0.277052	-0.226148	MGT2		AT3G58110	0.135517	0.684166	AT3G58110		AT5G27120	0.489775	0.653725	AT5G27120		AT3G54860	-0.0496894	-0.0618981	ATVPS33
AT5G35450	-0.500108	-0.989634	AT5G35450		AT4G22285	-0.276557	0.0808118	AT4G22285		AT3G03040	0.450323	0.683612	AT3G03040		AT5G65440	0.489773	0.500933	AT5G65440		AT4G33540	0.328849	-0.0618545	AT4G33540
AT5G42990	-0.691314	-0.989181	UBC18		AT4G09980	-0.275643	-0.178607	EMB1691		AT3G04350	0.00584362	0.68331	AT3G04350		AT2G40860	0.489589	0.471721	AT2G40860		AT4G34700	0.525795	-0.0615539	CIB22
AT3G24830	0.217071	-0.989056	AT3G24830		AT5G16520	-0.27386	0.109591	AT5G16520		AT3G60310	0.113461	0.683091	AT3G60310		AT5G55840	0.488993	0.191368	AT5G55840		AT1G29250	0.454854	-0.0612457	AT1G29250
AT4G18030	-0.277627	-0.988341	AT4G18030		AT2G26690	-0.273508	-0.00666581	AT2G26690		AT5G26180	-0.311386	0.682619	AT5G26180		AT5G67630	0.488719	0.470446	AT5G67630		AT1G62820	0.315902	-0.0610439	AT1G62820
AT4G19530	-0.971087	-0.987538	AT4G19530		AT1G07820	-0.271353	-0.0564931	AT1G07820		AT5G35690	0.250155	0.682407	AT5G35690		AT5G55860	0.488684	0.471849	AT5G55860		AT5G51100	0.45264	-0.0606844	FSD2
AT3G29400	-0.832183	-0.987215	EXO70E1		AT1G79570	-0.2713	-0.0546874	AT1G79570		AT1G09100	0.0675321	0.682018	RPT5B		AT1G52220	0.487836	0.157152	AT1G52220		AT5G53310	0.218216	-0.0605135	AT5G53310
AT4G00490	-0.101743	-0.985056	BAM2		AT2G31320	-0.270222	0.113374	PARP1		AT2G46580	0.176242	0.681963	AT2G46580		AT3G58180	0.487545	0.365304	AT3G58180		AT5G18030	0.607649	-0.0599617	AT5G18030
AT1G27700	-0.349329	-0.984981	AT1G27700		AT1G49340	-0.269519	-0.0127946	ATPI4K ALPHA		AT1G30240	0.00818983	0.681957	AT1G30240		AT1G07210	0.487187	0.465259	AT1G07210		AT1G11930	0.189031	-0.0597779	AT1G11930
AT2G25840	-0.130147	-0.984074	OVA4		AT3G60800	-0.268396	0.011617	AT3G60800		AT5G02880	0.0299536	0.681925	UPL4		AT5G35530	0.487022	0.280897	AT5G35530		AT2G42220	0.178592	-0.0595437	AT2G42220
AT3G46830	-0.606238	-0.982104	RABA2c		AT1G64570	-0.267613	0.0922591	DUO3		AT5G26600	-0.528089	0.681802	AT5G26600		AT4G23910	0.486254	0.252999	AT4G23910		AT5G40780	0.147492	-0.0593395	LHT1
AT5G45470	-0.246193	-0.981871	AT5G45470		AT5G03330	-0.265805	-0.454176	AT5G03330		AT5G37930	0.138455	0.681663	AT5G37930		AT1G63010	0.485578	0.310971	AT1G63010		AT2G02040	0.0434294	-0.059166	PTR2
AT1G53240	-0.0586038	-0.981424	mMDH1		AT1G80410	-0.265522	-0.0981348	EMB2753		AT4G16770	0.263531	0.681363	AT4G16770		AT4G13430	0.485254	0.312149	IIL1		AT5G39450	0.405968	-0.0588892	AT5G39450
AT1G75210	-0.235343	-0.981142	AT1G75210		AT3G61240	-0.265341	-0.148954	AT3G61240		AT1G27520	0.322419	0.681007	AT1G27520		AT1G20340	0.485037	0.145384	DRT112		AT3G50520	0.240534	-0.0588622	AT3G50520
AT1G05900	-0.78661	-0.980124	NTH2		AT1G04210	-0.261772	-0.0763148	AT1G04210		AT2G37362	-0.477573	0.6805	AT2G37362		AT2G30050	0.484508	0.0905703	AT2G30050		AT5G66850	0.159531	-0.0588237	MAPKKK5
AT1G27100	0.0277819	-0.97984	AT1G27100		AT4G40040	-0.261262	-0.153624	AT4G40040		AT5G22850	0.388657	0.680376	AT5G22850		AT3G63150	0.484311	0.26665	MIRO2		AT3G19010	0.253728	-0.0588064	AT3G19010
AT4G02860	-0.572034	-0.979837	AT4G02860		AT1G03610	-0.26061	-0.0259295	AT1G03610		AT1G71240	0.391111	0.680123	AT1G71240		AT1G66410	0.484176	0.313031	CAM4		AT5G43600	0.187641	-0.0587149	UAH
AT5G42310	-0.798249	-0.979505	AT5G42310		AT2G01690	-0.259985	-0.0992655	AT2G01690		AT2G46530	-0.13511	0.679502	ARF11		AT4G34870	0.483602	0.157267	ROC5		AT1G73090	0.107311	-0.0587127	AT1G73090
AT3G01440	-0.157577	-0.978538	PnsL3		AT1G48040	-0.259008	-0.35998	AT1G48040		AT5G14390	-0.136996	0.679227	AT5G14390		AT2G19180	0.482196	0.169496	AT2G19180		AT3G01200	0.297805	-0.0586647	RP2
AT4G35040	-0.910035	-0.977949	bZIP19		AT2G38860	-0.258391	-0.390596	YLS5		AT2G24530	0.353213	0.678021	AT2G24530		AT5G16140	0.482157	0.720774	AT5G16140		AT1G04710	0.595519	-0.0585475	PKT4
AT1G67090	-0.0852738	-0.977667	RBCS1A		AT1G05520	-0.25645	0.121278	AT1G05520		AT1G49520	0.0667196	0.677798	AT1G49520		AT3G19515	0.481878	0.251835	AT3G19515		AT1G18170	0.417028	-0.0584264	AT1G18170
AT4G32700	-0.945524	-0.977046	AT4G32700		AT3G56050	-0.255957	0.0895585	AT3G56050		AT2G46060	0.170766	0.677619	AT2G46060		AT1G44770	0.481216	0.388054	AT1G44770		AT2G20860	0.30131	-0.0579398	LIP1
ATCG00040	0.267878	-0.97676	MATK		AT3G09770	-0.255088	0.250138	LOG2		AT2G13800	0.320521	0.677098	SERK5		AT2G35260	0.481194	0.333355	AT2G35260		AT5G54630	0.41498	-0.0579176	AT5G54630
AT3G59140	-0.690079	-0.975875	ABCC10		AT5G40340	-0.254684	0.182762	AT5G40340		AT1G28010	-0.331318	0.676751	ABCB14		AT5G37720	0.481148	0.659362	ALY4		AT2G17033	0.0908852	-0.0578214	AT2G17033
AT1G72890	-0.388702	-0.975705	AT1G72890		AT4G39970	-0.254375	-0.0898157	AT4G39970		AT3G19670	0.0996331	0.676124	PRP40B		AT5G43780	0.48072	0.603547	APS4		AT3G26210	0.410102	-0.057509	CYP71B23
AT3G12630	-0.623721	-0.975596	SAP5		AT1G21060	-0.254235	-0.253817	AT1G21060		AT1G04390	0.0261095	0.674514	AT1G04390		AT5G66420	0.480468	0.680626	AT5G66420		AT5G64600	0.0176852	-0.0570046	AT5G64600
ATCG00840	-0.266291	-0.974737	RPL23.1		AT5G49665	-0.254094	0.357947	AT5G49665		AT3G14010	0.201229	0.672725	CID4		AT5G51970	0.4786	0.697944	AT5G51970		AT3G01780	0.125519	-0.0569847	TPLATE
ATCG01300	-0.266291	-0.974737	RPL23.2		AT1G64900	-0.253109	0.135127	CYP89A2		AT3G24040	0.171662	0.672459	AT3G24040		AT3G21070	0.478059	0.168878	NADK1		AT4G33410	0.111964	-0.0568928	SPPL1
AT1G51060	-0.945897	-0.973891	HTA10		AT5G13770	-0.252961	-0.192319	AT5G13770		AT4G36730	0.38705	0.672335	GBF1		AT5G19370	0.478024	0.0216912	AT5G19370		AT3G51880	0.119146	-0.0568394	HMGB1
AT5G12130	-0.24099	-0.971883	PDE149		AT3G11420	-0.252502	0.181442	AT3G11420		AT4G12010	0.413396	0.67218	AT4G12010		AT5G41100	0.477125	-0.0963712	AT5G41100		AT1G26300	0.307517	-0.0568	AT1G26300
AT4G13990	-1.14097	-0.971834	AT4G13990		AT2G46710	-0.252475	-0.152691	ROPGAP3		AT4G24520	0.251506	0.67216	ATR1		AT4G38740	0.476853	0.383496	ROC1		AT4G30920	0.31645	-0.0565735	LAP2
AT1G60870	-0.432613	-0.971609	MEE9		AT1G01550	-0.252297	-0.219813	BPS1		AT5G51300	0.344065	0.670751	AT5G51300		AT4G18020	0.476601	0.383905	APRR2		AT5G57040	-0.0139933	-0.0564484	AT5G57040
AT1G56510	-0.699093	-0.97132	WRR4		AT5G57940	-0.251517	-0.106469	CNGC5		AT1G48440	0.177687	0.670698	AT1G48440		AT5G58960	0.476601	0.120024	GIL1		AT1G76140	-0.119143	-0.0562556	AT1G76140
AT4G11330	-0.485562	-0.969665	MPK5		AT3G03810	-0.25139	-0.0974655	EDA30		AT3G06450	0.0228843	0.669445	AT3G06450		AT5G61520	0.475247	0.285674	AT5G61520		AT5G64580	0.267546	-0.0557599	EMB3144
AT4G23710	-0.140909	-0.969251	VAG2		AT3G16520	-0.250986	0.117021	UGT88A1		AT1G16180	0.336073	0.668669	AT1G16180		AT1G04960	0.47481	0.266974	AT1G04960		ATCG00900	0.222567	-0.0552137	RPS7.1
AT2G01250	0.117151	-0.968487	AT2G01250		AT4G00630	-0.250484	0.0877771	KEA2		AT3G52140	0.248008	0.667709	NOXY38		AT3G21630	0.474506	0.228517	CERK1		ATCG01240	0.222567	-0.0552137	RPS7.2
AT5G63530	-1.26566	-0.967295	FP3		AT5G43130	-0.249861	-0.0222419	TAF4		AT1G72710	0.095497	0.667378	CKL2		AT2G33840	0.474427	0.57525	AT2G33840		AT5G38630	0.304158	-0.0546949	CYB-1
AT5G52650	0.362051	-0.967091	AT5G52650		AT5G64070	-0.248174	-0.144781	PI-4KBETA1		AT3G01380	0.155152	0.666561	AT3G01380		AT5G07470	0.474284	0.457492	PMSR3		AT2G03800	0.424211	-0.0546457	GEK1
AT5G46280	-0.158784	-0.966665	MCM3		AT1G01470	-0.247928	0.0809908	LEA14		AT5G05110	0.031986	0.666495	AT5G05110		AT4G34200	0.474098	0.615989	EDA9		AT5G18460	0.460206	-0.0542708	AT5G18460
AT1G43560	-0.0572093	-0.965789	ty2		AT5G63110	-0.246537	-0.16738	HDA6		AT4G34140	0.0074315	0.666477	AT4G34140		AT5G11770	0.473258	0.384707	AT5G11770		AT5G20160	0.123793	-0.0535181	AT5G20160
AT2G18860	-0.970881	-0.965524	AT2G18860		AT1G69800	-0.246487	-0.0330314	AT1G69800		AT4G24830	0.303005	0.666292	AT4G24830		AT2G40410	0.472763	0.421672	AtCaN2		AT5G42980	0.224128	-0.0531087	TRX3
AT4G26940	-0.676296	-0.964444	AT4G26940		AT1G44960	-0.24576	0.156686	AT1G44960		AT5G06370	0.264296	0.66481	AT5G06370		AT4G22755	0.472598	0.700511	AT4G22755		AT1G79230	0.197818	-0.0526426	MST1
AT2G22250	-0.393481	-0.963995	AAT		AT5G24890	-0.245042	-0.0682249	AT5G24890		AT1G20560	0.0600249	0.664494	AAE1		AT3G28950	0.472572	0.189529	AT3G28950		AT3G47540	0.260777	-0.0525923	AT3G47540
AT1G53500	-0.845619	-0.963568	MUM4		AT3G57660	-0.244388	0.132054	NRPA1		AT4G00040	-0.0372028	0.664068	AT4G00040		AT3G51010	0.472007	0.264103	AT3G51010		AT1G47270	0.266356	-0.0522311	TLP6
AT5G11000	-0.316005	-0.962808	AT5G11000		AT1G66150	-0.243941	-0.15604	TMK1		AT1G80460	0.521078	0.663982	NHO1		AT3G06210	0.471826	0.605356	AT3G06210		AT3G22630	0.500631	-0.0521632	PBD1
AT1G30510	-0.406416	-0.962706	RFNR2		AT3G21290	-0.243714	-0.134665	AT3G21290		AT3G20010	0.391183	0.662383	AT3G20010		AT1G17145	0.471771	0.656532	AT1G17145		AT1G10380	0.758223	-0.052163	AT1G10380
AT5G04830	0.0257301	-0.96117	AT5G04830		AT5G24530	-0.243403	-0.0207811	DMR6		AT5G02130	0.18416	0.661522	NDP1		AT4G19660	0.471715	0.333973	NPR4		AT2G28800	0.136401	-0.0519006	ALB3
AT4G32770	0.0783539	-0.959919	VTE1		AT4G14160	-0.242962	-0.311842	AT4G14160		AT1G52520	0.441713	0.661187	FRS6		AT1G62040	0.471366	0.286854	ATG8C		AT2G45200	0.135371	-0.0518223	GOS12
AT4G23400	-0.866777	-0.959803	PIP1;5		AT5G26770	-0.241333	0.177808	AT5G26770		AT5G61480	-0.0273041	0.660134	PXY		AT3G23940	0.470597	0.171429	AT3G23940		AT5G19630	-0.0655836	-0.0511417	AT5G19630
AT5G66530	-0.224145	-0.958562	AT5G66530		AT5G53170	-0.24123	0.0320695	FTSH11		AT3G16500	-0.269157	0.659431	PAP1		AT4G02610	0.470535	0.811351	AT4G02610		AT2G21270	0.00818978	-0.0511348	UFD1
AT1G49430	-0.788118	-0.958452	LACS2		AT5G11560	-0.241072	-0.109504	AT5G11560		AT5G15680	0.100356	0.65888	AT5G15680		AT5G42790	0.470212	0.191445	PAF1		AT5G15390	0.0411908	-0.0510228	AT5G15390
AT1G78180	-0.896672	-0.957663	AT1G78180		AT3G29290	-0.240591	-0.127049	emb2076		AT5G09310	0.393459	0.658872	AT5G09310		AT3G05010	0.470099	0.3665	Cand2		AT1G51950	-0.102092	-0.0509047	IAA18
AT2G28470	-0.961877	-0.95725	BGAL8		AT2G02020	-0.240436	-0.10988	PTR4		AT1G08600	0.12028	0.658263	ATRX		AT5G03320	0.469816	-0.113875	AT5G03320		AT2G30060	-0.00261361	-0.050903	AT2G30060
AT4G32190	-0.589482	-0.957193	AT4G32190		AT1G25280	-0.240346	-0.0410087	TLP10		AT1G71190	0.401241	0.658177	SAG18		AT4G34480	0.46885	0.260936	AT4G34480		AT1G10630	0.397208	-0.0508756	ARFA1F
AT1G27480	-0.943862	-0.957142	AT1G27480		AT3G25717	-0.240249	0.0247516	RTFL16		AT4G15770	-0.253109	0.657559	AT4G15770		AT4G26555	0.467665	0.186199	AT4G26555		AT3G59500	0.230573	-0.0497552	AT3G59500
AT2G32060	-0.0197546	-0.955678	AT2G32060		AT5G59710	-0.23951	-0.00665892	VIP2		AT4G18975	0.448478	0.656129	AT4G18975		AT5G17410	0.467294	0.14648	AT5G17410		AT5G17710	0.351239	-0.0494177	EMB1241
AT1G60270	-0.792665	-0.955383	BGLU6		AT2G16800	-0.239186	-0.0809798	AT2G16800		AT3G61460	-0.059434	0.655818	BRH1		AT4G02230	0.466563	0.321288	AT4G02230		AT1G36050	0.0711865	-0.0493072	AT1G36050
AT4G34490	-0.43064	-0.954507	CAP1		AT5G11600	-0.23903	-0.417268	AT5G11600		AT4G14930	0.104143	0.655805	AT4G14930		AT3G25910	0.466207	0.396195	AT3G25910		AT5G37480	0.265863	-0.0490917	AT5G37480
AT1G64060	-0.870808	-0.954101	RBOH F		AT3G06620	-0.238759	-0.0131284	AT3G06620		AT1G05790	0.190905	0.654753	AT1G05790		AT2G46800	0.465463	0.466873	ZAT		AT4G04955	0.217237	-0.047558	ALN
AT5G46290	-0.071407	-0.953533	KASI		AT3G09760	-0.238105	0.144856	AT3G09760		AT5G20000	0.133373	0.65343	AT5G20000		AT4G17970	0.465019	0.0141624	ALMT12		AT5G22280	0.178766	-0.047536	AT5G22280
AT5G53370	-0.536946	-0.953215	PMEPCRF		AT2G27090	-0.237831	0.0237753	AT2G27090		AT2G02360	0.335828	0.653299	PP2-B10		AT5G20010	0.464651	0.603089	RAN-1		AT5G60340	0.400965	-0.0472759	AAK6
AT3G04110	-0.189271	-0.951785	GLR1.1		AT5G22360	-0.237632	-0.240817	VAMP714		AT1G64630	0.300375	0.653169	WNK10		AT3G12290	0.464528	0.256504	AT3G12290		AT5G10100	0.965627	-0.0468942	TPPI
AT5G39340	-0.195159	-0.951194	AHP3		AT2G22740	-0.237008	-0.0824812	SUVH6		AT1G75310	-0.299879	0.652861	AUL1		AT3G25120	0.463952	0.38539	AT3G25120		AT1G07960	-0.080674	-0.0465852	PDIL5-1
AT4G09890	-0.894295	-0.950926	AT4G09890		AT3G63070	-0.236627	0.102419	AT3G63070		AT2G45700	0.0376436	0.652185	AT2G45700		AT2G32600	0.46303	0.706119	AT2G32600		AT3G59290	0.102868	-0.0454311	AT3G59290
AT2G32290	-0.863345	-0.950644	BAM6		AT3G19650	-0.235672	0.0887333	AT3G19650		AT3G14150	-0.159939	0.649218	HAOX2		AT3G49140	0.463006	0.721717	AT3G49140		AT3G51140	0.197408	-0.0437611	AT3G51140
AT1G13170	-0.475284	-0.950435	ORP1D		AT5G20730	-0.235631	0.0592008	NPH4		AT3G61280	-0.130836	0.64877	AT3G61280		AT5G14240	0.461461	0.356173	AT5G14240		AT1G66180	0.18396	-0.0436301	AT1G66180
AT4G38810	-0.747267	-0.950435	AT4G38810		AT5G35730	-0.235162	-0.0443589	AT5G35730		AT2G46470	0.32818	0.648389	OXA1L		AT1G26460	0.461227	0.474244	AT1G26460		AT2G37550	0.16471	-0.0426376	AGD7
AT5G49470	-0.670682	-0.95014	AT5G49470		AT1G77600	-0.234712	0.0218802	AT1G77600		AT5G14620	-0.123744	0.648328	DRM2		AT1G51160	0.460844	0.0458565	AT1G51160		AT2G39190	0.0540587	-0.0424543	ATATH8
AT4G26690	-0.334468	-0.949892	SHV3		AT1G71090	-0.233742	-0.0780756	AT1G71090		AT5G55300	0.291569	0.648224	TOP1ALPHA		AT3G02340	0.460238	0.614841	AT3G02340		ATMG01170	0.165758	-0.0420573	ATP6-2
AT2G32295	-0.916859	-0.949394	AT2G32295		AT1G15810	-0.233442	0.112321	AT1G15810		AT3G54980	-0.554077	0.646494	AT3G54980		AT2G29290	0.459828	0.502712	AT2G29290		AT5G48655	0.16911	-0.0418017	AT5G48655
AT1G66330	-0.594909	-0.948892	AT1G66330		AT3G07760	-0.231585	-0.201058	AT3G07760		AT1G06720	-0.140094	0.64643	AT1G06720		AT4G20010	0.459383	0.732455	PTAC9		AT1G50510	0.23104	-0.0413109	AT1G50510
AT3G10060	-0.392721	-0.948681	AT3G10060		AT1G19000	-0.231393	-0.0682879	AT1G19000		AT4G36870	-0.163353	0.645675	BLH2		AT1G04810	0.459378	0.594595	AT1G04810		AT3G15353	0.437191	-0.0409604	MT3
AT3G56650	-0.329333	-0.948667	PPD6		AT1G71040	-0.230298	-0.141493	LPR2		AT4G33210	0.307182	0.645071	SLOMO		AT3G16000	0.458656	0.625066	MFP1		AT5G47570	0.803301	-0.0406442	AT5G47570
AT4G05090	-0.237275	-0.948112	AT4G05090		AT1G09230	-0.230258	0.0646742	AT1G09230		AT3G43240	0.19438	0.644669	AT3G43240		AT3G04560	0.458297	0.577094	AT3G04560		AT3G56880	0.297054	-0.0403931	AT3G56880
AT5G16590	-0.576191	-0.947876	AT5G16590		AT4G23500	-0.229922	-0.108112	AT4G23500		AT2G36960	-0.159747	0.644552	TKI1		AT1G36980	0.458184	0.624194	AT1G36980		AT5G04480	0.409231	-0.0403274	AT5G04480
AT1G16880	-0.0949649	-0.947157	ACR11		AT3G11780	-0.229856	-0.0988031	AT3G11780		AT1G29240	-0.0294447	0.643904	AT1G29240		AT5G25520	0.458107	0.303094	AT5G25520		AT4G09640	0.020674	-0.0401574	AT4G09640
AT3G24503	-0.766706	-0.946589	ALDH2C4		AT3G57410	-0.229748	-0.0322963	VLN3		AT3G58720	0.194956	0.643112	AT3G58720		AT1G72800	0.457243	0.291567	AT1G72800		AT4G03080	0.1992	-0.0390066	BSL1
AT5G56090	-0.929668	-0.946071	COX15		AT1G67530	-0.229615	-0.0451698	AT1G67530		AT5G66160	0.266371	0.643046	RMR1		AT3G26430	0.456978	-0.195822	AT3G26430		AT1G28490	0.181861	-0.0388749	SYP61
AT4G39640	0.221954	-0.945842	GGT1		AT5G44800	-0.228546	0.119388	CHR4		AT2G20850	-0.167947	0.642873	SRF1		AT2G01140	0.456842	-0.148656	PDE345		AT3G24590	0.349539	-0.0387276	PLSP1
AT5G47970	-0.329812	-0.944712	AT5G47970		AT3G58580	-0.227474	0.150567	AT3G58580		AT1G29350	0.141183	0.642722	AT1G29350		AT1G33290	0.4567	0.458482	AT1G33290		AT4G27760	0.356126	-0.0375077	FEY
AT1G04430	-0.312676	-0.94451	AT1G04430		AT5G20300	-0.226829	-0.0619576	Toc90		AT1G45231	-0.0950341	0.642389	AT1G45231		AT2G20920	0.456598	0.285776	AT2G20920		AT2G30575	-0.143429	-0.0373349	LGT5
AT1G22750	-0.271519	-0.94422	AT1G22750		AT2G44950	-0.226471	-0.0659256	HUB1		AT1G22640	-0.797608	0.642132	MYB3		AT4G32520	0.45649	0.50104	SHM3		AT5G06580	0.150422	-0.0372705	AT5G06580
AT1G71500	-0.0415527	-0.943834	AT1G71500		AT1G10940	-0.226189	0.0342993	SNRK2.4		AT3G01320	0.0399037	0.642086	SNL1		AT1G06290	0.456244	0.353379	ACX3		ATCG00490	0.245529	-0.0371951	RBCL
AT2G30390	-0.384399	-0.943819	FC2		AT3G23310	-0.225653	-0.111498	AT3G23310		AT3G15970	0.00266554	0.641158	AT3G15970		AT1G15130	0.455839	0.426703	AT1G15130		AT5G59300	0.109622	-0.0364265	UBC7
AT5G56710	-0.0720901	-0.943738	AT5G56710		AT5G27030	-0.22518	-0.269799	TPR3		AT2G25740	0.390797	0.64072	AT2G25740		AT4G36960	0.455798	0.411169	AT4G36960		AT5G22780	0.0620724	-0.0361643	AT5G22780
AT2G29650	-0.584456	-0.943545	PHT4;1		AT4G32285	-0.224605	-0.158517	AT4G32285		AT1G56310	0.170835	0.640187	AT1G56310		AT1G27650	0.455741	0.486166	ATU2AF35A		AT1G71730	0.238858	-0.0357757	AT1G71730
AT1G25390	-0.962354	-0.942926	AT1G25390		AT3G59300	-0.224389	0.0194374	AT3G59300		AT3G54440	0.30536	0.640027	AT3G54440		AT1G25440	0.455708	0.645292	BBX15		AT1G13880	0.062719	-0.0355057	AT1G13880
AT5G53470	-0.529063	-0.942372	ACBP1		AT4G26720	-0.223879	-0.0990666	PPX1		AT5G59780	-0.436342	0.639526	MYB59		AT5G56590	0.455669	0.408093	AT5G56590		ATMG00960	-0.168305	-0.0353451	CCB203
AT2G44490	-0.251646	-0.941497	PEN2		AT5G55500	-0.223528	-0.114677	XYLT		AT5G03450	0.186048	0.639233	AT5G03450		AT2G37790	0.455439	0.253181	AKR4C10		AT4G35570	0.369919	-0.0348154	HMGB5
AT2G16750	-1.26691	-0.941455	AT2G16750		AT4G16430	-0.222485	-0.125676	AT4G16430		AT3G51600	0.614662	0.638752	LTP5		AT5G01750	0.454755	0.489408	AT5G01750		AT5G58560	-0.214694	-0.0345233	FOLK
AT1G29700	-0.193801	-0.940913	AT1G29700		AT2G32430	-0.220569	-0.101585	AT2G32430		AT3G21790	-0.0576431	0.638115	AT3G21790		AT3G06860	0.454345	0.742397	MFP2		AT1G33140	0.38849	-0.0343214	PGY2
AT1G18060	-0.255362	-0.940621	AT1G18060		AT1G26170	-0.219192	-0.0219483	AT1G26170		AT4G17460	0.538903	0.636944	HAT1		AT5G49510	0.454081	0.329485	PFD3		AT5G07270	0.0444247	-0.0343071	XBAT33
AT3G57062	-0.515426	-0.940221	AT3G57062		AT5G57330	-0.218917	-0.067075	AT5G57330		AT2G20320	0.222448	0.63674	AT2G20320		AT1G16280	0.453997	0.237175	RH36		AT1G47278	0.656227	-0.0341419	AT1G47278
AT5G56140	-0.504558	-0.940178	AT5G56140		AT5G61640	-0.21821	-0.223883	PMSR1		AT4G32150	0.324678	0.636424	VAMP711		AT1G63020	0.453326	0.498895	NRPD1A		AT4G30480	0.345079	-0.0333694	TPR1
AT5G43140	-0.614494	-0.939854	AT5G43140		AT5G65687	-0.21704	0.175374	AT5G65687		AT1G10600	0.0747915	0.636344	AMSH2		AT1G20850	0.452881	0.832555	XCP2		AT4G31580	0.418717	-0.0325668	RSZ22
AT4G04840	-0.271968	-0.939478	MSRB6		AT2G45190	-0.215294	0.127215	AFO		AT5G18680	-0.313033	0.636231	TLP11		AT5G40760	0.45288	0.548475	G6PD6		AT3G60260	0.81087	-0.0321902	AT3G60260
AT2G43750	-0.673094	-0.93936	OASB		AT3G04470	-0.214968	0.0487183	AT3G04470		AT1G24764	0.15416	0.636077	MAP70-2		AT2G38660	0.452118	0.586064	AT2G38660		AT2G40060	0.225846	-0.0313424	CLC2
AT1G06240	-0.804635	-0.938722	AT1G06240		AT1G50260	-0.214911	0.110669	NTMC2T5.1		AT3G24929	0.146422	0.635413	AT3G24929		AT2G24755	0.451901	0.687581	AT2G24755		AT2G16900	0.229924	-0.0307823	AT2G16900
AT3G24030	-0.242872	-0.938649	AT3G24030		AT1G61140	-0.214892	-0.216385	EDA16		AT2G23450	0.144826	0.635281	AT2G23450		AT3G21360	0.451116	0.248763	AT3G21360		AT5G24710	0.130305	-0.03018	AT5G24710
AT3G18500	-0.773018	-0.938119	AT3G18500		AT3G44530	-0.214578	-0.0319024	HIRA		AT2G40700	-0.0249264	0.635071	AT2G40700		AT5G27600	0.450836	0.858439	LACS7		AT3G18190	0.0784383	-0.0301683	AT3G18190
AT5G64740	-0.675858	-0.938093	CESA6		AT5G48970	-0.212667	-0.0573426	AT5G48970		AT5G51340	-0.093596	0.634872	AT5G51340		AT5G03650	0.450718	0.35307	SBE2.2		AT4G38630	0.263107	-0.0301423	RPN10
AT1G75690	-0.137577	-0.938066	LQY1		AT4G30200	-0.211882	-0.0955221	VEL1		AT2G11225	0.0839096	0.634824	AT2G11225		AT2G20120	0.450673	0.384581	COV1		AT3G09250	0.288869	-0.0300683	AT3G09250
AT5G18280	-0.175959	-0.937313	APY2		AT1G19430	-0.21113	-0.0582249	AT1G19430		AT1G56580	0.208136	0.634656	SVB		AT4G22745	0.450513	0.467164	MBD1		AT3G49650	-0.0315556	-0.0297529	AT3G49650
AT4G01660	-0.876726	-0.937035	ABC1		AT4G19880	-0.210133	0.0890694	AT4G19880		AT3G19840	-0.0408804	0.634421	PRP40C		AT2G03440	0.450341	0.0722846	NRP1		AT2G07681	0.184893	-0.0294957	ABCI4
AT5G55630	-0.842227	-0.937024	KCO1		AT1G54730	-0.20956	0.140253	AT1G54730		AT3G18215	0.197675	0.634413	AT3G18215		AT1G11580	0.45014	0.910098	PMEPCRA		AT1G69490	0.433302	-0.0294284	NAP
AT3G14350	-0.687874	-0.936935	SRF7		AT2G02870	-0.209029	0.0258319	AT2G02870		AT5G17520	0.160497	0.634117	RCP1		AT3G16190	0.449652	0.533452	AT3G16190		AT1G13080	1.21155	-0.0283536	CYP71B2
AT4G39710	-0.299344	-0.936392	PnsL4		AT3G58040	-0.208568	-0.00640657	SINAT2		AT5G19330	0.292039	0.633719	ARIA		ATMG01220	0.449567	0.254676	ORF113		AT2G31560	0.398566	-0.0280723	AT2G31560
AT5G35490	-0.953815	-0.936375	MRU1		AT5G49760	-0.2079	-0.204956	AT5G49760		AT4G28630	0.16456	0.633661	ABCB23		AT4G25720	0.448846	0.627174	QC		AT1G79990	0.193013	-0.0274231	AT1G79990
AT2G26770	-0.505532	-0.936372	SCAB1		AT3G62300	-0.207178	-0.00409227	DUF7		AT5G21160	0.251583	0.633534	LARP1a		AT3G17712	0.44835	0.295531	AT3G17712		AT3G59380	0.0793582	-0.0265444	FTA
AT2G46192	-0.0776035	-0.936051	AT2G46192		AT1G07840	-0.206531	-0.136882	AT1G07840		AT1G33050	0.311021	0.633426	AT1G33050		AT3G54820	0.44832	0.233836	PIP2;5		AT2G38710	0.0567142	-0.026139	AT2G38710
AT3G14420	-0.394918	-0.935858	GOX1		AT4G31860	-0.206075	0.14672	AT4G31860		AT1G75200	0.131843	0.633025	AT1G75200		AT5G13570	0.448266	0.660178	DCP2		AT3G58780	0.651845	-0.0259991	SHP1
AT1G69420	-0.666084	-0.935345	AT1G69420		AT1G51630	-0.205606	-0.216837	MSR2		AT3G45780	-0.0512995	0.632632	PHOT1		AT2G11910	0.447782	-0.100756	AT2G11910		AT5G67500	0.0351816	-0.0254699	VDAC2
AT2G31390	-0.107407	-0.934514	AT2G31390		AT1G31230	-0.203925	-0.00345208	AK-HSDH I		AT3G13340	0.0581824	0.632558	AT3G13340		AT3G23600	0.447766	0.209323	AT3G23600		AT3G18165	0.121075	-0.0254657	MOS4
AT5G50340	-0.270395	-0.933779	AT5G50340		AT3G54720	-0.203468	0.170247	AMP1		AT2G01460	0.227298	0.632512	AT2G01460		AT5G36880	0.44766	0.663032	ACS		AT5G40930	0.444332	-0.0249787	TOM20-4
AT3G23760	-0.381429	-0.933511	AT3G23760		AT1G76630	-0.203199	0.0777872	AT1G76630		AT3G10915	0.361622	0.632478	AT3G10915		AT1G12360	0.446452	0.283616	KEU		AT1G20970	0.138966	-0.0248559	AT1G20970
AT1G07220	-0.421237	-0.931419	AT1G07220		AT4G24530	-0.203113	-0.06307	AT4G24530		AT5G66910	0.0460499	0.632472	AT5G66910		AT4G14710	0.445825	0.350478	ATARD2		AT2G19940	0.197823	-0.0246987	AT2G19940
AT3G28180	-0.946893	-0.931277	CSLC04		AT5G22320	-0.201617	0.0165613	AT5G22320		AT4G16670	0.459873	0.632376	AT4G16670		AT2G29530	0.445784	0.328291	TIM10		AT5G08670	0.203938	-0.0241216	AT5G08670
ATCG00190	0.130531	-0.93127	RPOB		AT1G15280	-0.20158	-0.112221	AT1G15280		AT3G12950	-0.102913	0.63197	AT3G12950		AT2G26300	0.445776	0.483739	GP ALPHA 1		AT2G22170	0.536317	-0.0239185	PLAT2
AT4G15545	-0.489772	-0.930673	AT4G15545		AT4G10730	-0.201575	-0.116901	AT4G10730		AT3G22290	0.287193	0.631244	AT3G22290		AT5G66320	0.444859	0.396101	GATA5		AT1G48450	0.0255852	-0.0234373	AT1G48450
AT3G60620	-0.925219	-0.930422	CDS5		AT3G59950	-0.201408	-0.0690568	AT3G59950		AT3G54360	0.269876	0.631037	AT3G54360		AT2G07798	0.444319	0.429038	AT2G07798		AT2G33310	0.152263	-0.0233488	IAA13
AT3G15810	-0.759918	-0.930264	AT3G15810		AT1G50380	-0.200338	-0.118075	AT1G50380		AT2G34780	0.137189	0.630934	MEE22		AT5G52780	0.444083	0.65142	AT5G52780		AT4G30580	0.206588	-0.0230222	ATS2
AT1G63090	-0.644559	-0.930153	PP2-A11		AT3G11660	-0.199863	-0.22744	NHL1		AT4G32160	0.178812	0.630677	AT4G32160		AT1G10360	0.443931	0.661796	GSTU18		AT1G72550	0.0988891	-0.0225079	AT1G72550
AT5G59770	-0.24047	-0.929934	AT5G59770		AT3G49640	-0.199692	-0.280329	AT3G49640		AT5G56790	0.076188	0.629885	AT5G56790		AT2G19790	0.443319	0.326662	AT2G19790		AT1G35460	0.322239	-0.0222594	FBH1
AT1G10930	-0.173109	-0.929786	RECQ4A		AT5G19290	-0.199535	-0.0842741	AT5G19290		AT5G27730	-0.0767777	0.629796	AT5G27730		AT4G36195	0.442747	0.545827	AT4G36195		AT5G64500	0.0898599	-0.0221568	AT5G64500
AT5G43260	-0.780024	-0.928002	AT5G43260		AT4G26870	-0.199021	0.092403	AT4G26870		AT5G58920	0.0441925	0.629566	AT5G58920		AT4G26530	0.442278	0.00327061	FBA5		AT2G17540	-0.03528	-0.0220531	AT2G17540
AT3G11010	-0.223424	-0.927901	RLP34		AT1G07990	-0.198267	0.0440863	AT1G07990		AT2G33610	0.156955	0.629116	SWI3B		AT5G10380	0.442112	0.215382	RING1		AT4G17060	0.130259	-0.021568	FIP2
AT1G22410	0.00210268	-0.927422	AT1G22410		AT2G02790	-0.196973	-0.0688398	IQD29		AT2G47850	-0.499234	0.628599	AT2G47850		AT2G23890	0.442081	0.565148	AT2G23890		AT1G32400	0.266704	-0.0214773	TOM2A
AT3G16080	-0.10786	-0.927136	AT3G16080		AT1G04780	-0.196899	-0.0850096	AT1G04780		AT3G60400	0.182859	0.628034	SHOT1		AT2G01410	0.442035	-0.288939	AT2G01410		AT5G42825	0.0794452	-0.0209714	AT5G42825
AT5G56670	0.447124	-0.926554	AT5G56670		AT1G76490	-0.196632	-0.0379145	HMG1		AT2G39550	0.216672	0.626715	PGGT-I		AT2G44140	0.441894	0.518335	AT2G44140		AT1G66580	0.549542	-0.0209225	SAG24
AT5G13630	-0.373681	-0.926392	GUN5		AT1G27595	-0.19608	0.0483575	AT1G27595		AT1G19220	-0.57842	0.626351	ARF19		AT1G47640	0.441509	0.653818	AT1G47640		AT1G73655	0.15812	-0.0206744	AT1G73655
AT3G10160	-0.788617	-0.926271	DFC		AT3G13300	-0.195953	0.113289	VCS		AT1G27385	0.242241	0.625829	AT1G27385		AT2G19270	0.441323	0.333269	AT2G19270		AT1G10500	0.201192	-0.0205802	CPISCA
AT4G25030	-0.128097	-0.925531	AT4G25030		AT5G44100	-0.195417	-0.0320446	ckl7		AT5G36890	0.0464555	0.625227	BGLU42		AT5G62690	0.441277	0.291524	TUB2		AT3G04890	0.059105	-0.0204828	AT3G04890
AT1G64390	-1.03097	-0.924188	GH9C2		AT5G49950	-0.195084	0.255636	AT5G49950		AT2G22400	-0.254335	0.625014	AT2G22400		AT4G10070	0.44123	0.654145	AT4G10070		AT4G28210	0.1685	-0.0200997	EMB1923
AT5G55050	-0.135365	-0.922368	AT5G55050		AT1G31817	-0.194696	-0.28358	NFD3		AT5G10710	0.185669	0.623997	AT5G10710		AT5G64880	0.441065	0.485301	AT5G64880		AT4G14342	0.0645942	-0.0200839	AT4G14342
AT5G65810	-0.275794	-0.922308	CGR3		AT1G07080	-0.194537	0.0910644	AT1G07080		AT2G45910	0.404266	0.622606	AT2G45910		AT4G02840	0.440945	0.224952	AT4G02840		AT3G58050	0.219341	-0.0199398	AT3G58050
AT5G10010	-0.767412	-0.921653	AT5G10010		AT4G30960	-0.193908	-0.268021	SIP3		AT3G18600	0.0251903	0.62258	AT3G18600		AT5G22080	0.440907	0.527388	AT5G22080		AT3G54100	0.362237	-0.0198134	AT3G54100
AT5G39785	-0.589141	-0.921561	AT5G39785		AT3G27260	-0.192437	-0.134409	GTE8		AT5G43280	0.412539	0.6216	DCI1		AT1G36730	0.440514	0.476528	AT1G36730		AT5G46630	0.240479	-0.019613	AT5G46630
AT3G61440	-0.295947	-0.920319	CYSC1		AT2G43410	-0.192126	-0.0200383	FPA		AT5G54910	-0.119849	0.621563	AT5G54910		AT5G16660	0.439028	0.308986	AT5G16660		AT2G45060	0.342652	-0.019331	AT2G45060
AT3G26080	-0.133113	-0.91997	AT3G26080		AT1G61990	-0.190924	0.177345	AT1G61990		AT3G23480	0.127857	0.621304	AT3G23480		AT2G48110	0.438668	0.318669	REF4		AT5G08290	0.149333	-0.0192671	YLS8
AT1G17600	-0.621806	-0.918917	AT1G17600		AT4G30900	-0.190736	0.104747	AT4G30900		AT3G23570	-0.0706342	0.620885	AT3G23570		AT3G01910	0.438485	0.446032	SOX		AT5G66120	0.0943701	-0.0189432	AT5G66120
AT5G48880	-0.919066	-0.91835	KAT5		AT1G60670	-0.190682	-0.0730871	AT1G60670		AT4G13630	-0.296234	0.620561	AT4G13630		AT1G19580	0.43772	0.320259	GAMMA CA1		AT1G59620	0.04924	-0.018369	CW9
AT5G48840	-0.374578	-0.918328	PANC		AT4G01860	-0.190586	0.0072844	AT4G01860		AT1G21600	0.0679424	0.618923	PTAC6		AT1G08710	0.436077	0.649568	AT1G08710		AT5G03660	0.253076	-0.0170298	AT5G03660
AT2G27530	0.132843	-0.918229	PGY1		AT4G14900	-0.188865	-0.172292	AT4G14900		AT2G25970	0.374933	0.618875	AT2G25970		AT3G27990	0.434332	0.293277	AT3G27990		AT5G11760	-0.0801488	-0.016921	AT5G11760
AT1G64680	-0.386008	-0.91821	AT1G64680		AT4G35290	-0.18884	-0.294045	GLUR2		AT5G35910	0.143717	0.618248	AT5G35910		AT5G64960	0.43377	0.622501	CDKC2		AT5G57020	0.0635574	-0.0159353	NMT1
AT1G01950	-0.290328	-0.917723	ARK2		AT1G02475	-0.188499	-0.198468	AT1G02475		AT4G38280	0.105081	0.617807	AT4G38280		AT1G32360	0.433207	0.0759012	AT1G32360		AT1G27400	0.526925	-0.0159055	AT1G27400
AT1G72880	-0.274249	-0.916802	AT1G72880		AT1G73960	-0.187683	0.178118	TAF2		AT1G75900	-0.752105	0.617722	AT1G75900		AT3G25220	0.432569	0.113911	FKBP15-1		AT1G31180	0.427662	-0.0156316	IMD3
AT3G52870	-0.996868	-0.915887	AT3G52870		AT5G56660	-0.187125	-0.107886	ILL2		AT1G10820	-0.557578	0.617526	AT1G10820		AT1G74470	0.432192	0.149057	AT1G74470		AT1G03160	0.169315	-0.0152283	FZL
AT5G56950	-0.64376	-0.915398	NAP1;3		AT1G80750	-0.186903	-0.272788	AT1G80750		AT3G20330	0.368863	0.617335	PYRB		AT1G19980	0.431937	0.596087	AT1G19980		AT4G14440	0.07568	-0.0151433	HCD1
AT2G46790	0.0499284	-0.914873	PRR9		AT5G11430	-0.186787	-0.000234036	AT5G11430		AT1G65440	0.0983161	0.616624	GTB1		AT1G79500	0.431883	0.551207	AtkdsA1		AT2G06000	0.356635	-0.014965	AT2G06000
AT1G19970	-0.767516	-0.913642	AT1G19970		AT4G19520	-0.185759	-0.162074	AT4G19520		AT5G61230	0.283098	0.61625	ANK6		AT4G34100	0.431451	0.506771	CER9		AT2G46505	0.377769	-0.0146323	SDH4
AT3G59540	0.180272	-0.913313	AT3G59540		AT2G32760	-0.185459	-0.063301	AT2G32760		AT1G63810	0.0485021	0.615821	AT1G63810		AT1G28090	0.431256	0.633584	AT1G28090		AT4G09570	0.545181	-0.0144984	CPK4
AT4G23630	-0.735851	-0.913004	BTI1		AT1G02990	-0.185282	0.0499385	AT1G02990		AT2G19470	-0.0702243	0.61538	ckl5		AT3G10850	0.431234	0.575658	GLY2		AT1G53190	0.0114691	-0.0137647	AT1G53190
AT5G47110	-0.339581	-0.91288	LIL3:2		AT3G28030	-0.185137	0.126723	UVH3		AT5G41330	0.264603	0.614985	AT5G41330		AT5G14250	0.431181	0.505307	COP13		AT1G63610	0.149854	-0.0128941	AT1G63610
AT4G09000	-0.515335	-0.912477	GRF1		AT1G80620	-0.185053	-0.110708	AT1G80620		AT2G40930	0.041816	0.612674	UBP5		AT5G55000	0.430899	0.550906	FIP2		AT2G47510	0.222197	-0.0128387	FUM1
AT3G02050	-0.805859	-0.911068	KUP3		AT4G02720	-0.184348	-0.130111	AT4G02720		AT1G59520	0.180334	0.612671	CW7		AT2G36130	0.43036	0.645222	AT2G36130		AT3G52880	0.413913	-0.0127307	MDAR1
AT1G75280	-0.30818	-0.909322	AT1G75280		AT5G01770	-0.183913	-0.0499355	RAPTOR2		AT5G67180	-0.511728	0.612217	TOE3		AT1G27540	0.430038	0.354492	AT1G27540		AT4G00420	-0.00937722	-0.0123893	AT4G00420
AT1G15060	-0.797377	-0.907464	AT1G15060		AT3G59020	-0.183326	0.0150379	AT3G59020		AT5G62760	0.0774054	0.611434	AT5G62760		AT5G22450	0.429963	0.555346	AT5G22450		AT1G57700	0.134244	-0.0121216	AT1G57700
AT4G31700	0.0228846	-0.907329	RPS6		AT1G08880	-0.183248	-0.00133668	H2AXA		AT5G09740	0.371384	0.611066	HAM2		AT1G12470	0.429754	0.650052	AT1G12470		AT4G14890	0.0219082	-0.0114158	FdC1
AT5G22090	-0.21574	-0.907083	AT5G22090		AT5G48120	-0.183209	0.0794604	MET18		AT2G42700	0.204519	0.609328	AT2G42700		AT3G66658	0.429476	0.138595	ALDH22A1		AT4G24920	0.378997	-0.0113816	AT4G24920
AT1G68410	-0.277447	-0.907043	AT1G68410		AT2G36720	-0.183067	-0.091228	AT2G36720		AT3G05640	-0.368782	0.609285	AT3G05640		ATCG00905	0.429015	0.23852	RPS12C		AT4G33060	0.160066	-0.0108912	AT4G33060
AT2G24060	0.0446696	-0.906909	AT2G24060		AT3G26290	-0.183059	-0.0362806	CYP71B26		AT5G23670	0.253318	0.609218	LCB2		ATCG01230	0.429015	0.23852	RPS12B		AT1G79650	0.296835	-0.0101083	RAD23B
AT2G13650	-0.588818	-0.906536	GONST1		AT3G11330	-0.182084	-0.0700585	PIRL9		AT3G18520	0.155198	0.609198	HDA15		AT1G08380	0.428756	0.283837	PSAO		AT5G55160	0.328699	-0.010077	SUMO2
AT2G37250	-0.528713	-0.906097	ADK		AT2G36240	-0.181812	0.0518536	AT2G36240		AT1G27750	0.399154	0.609104	AT1G27750		AT3G47700	0.428661	0.420999	MAG2		AT1G28140	0.0240869	-0.00942082	AT1G28140
AT3G45600	-0.751954	-0.90488	TET3		AT1G05570	-0.181494	-0.0192081	CALS1		AT2G24200	0.335663	0.607773	LAP1		AT3G13800	0.427121	-0.0761307	AT3G13800		AT2G23090	0.542562	-0.00933518	AT2G23090
AT3G02350	-0.595028	-0.904473	GAUT9		AT1G03040	-0.180843	0.137858	AT1G03040		AT2G31350	0.357342	0.60686	GLX2-5		AT2G47450	0.427052	0.12956	CAO		AT3G54826	0.206427	-0.00929047	ZR3
AT1G42550	-0.890577	-0.903656	PMI1		AT5G47690	-0.180035	0.0390707	AT5G47690		AT1G58180	0.0948047	0.606593	BCA6		AT2G31580	0.426634	0.474445	AT2G31580		AT1G14400	0.374182	-0.00874645	UBC1
AT3G02560	-0.194739	-0.903647	AT3G02560		AT3G27325	-0.179647	0.00239074	AT3G27325		AT3G50750	-0.306377	0.606241	BEH1		AT3G06960	0.426552	0.452445	PDE320		AT1G32150	0.347305	-0.00822047	bZIP68
AT2G32540	-0.769765	-0.903088	CSLB04		AT4G31480	-0.178813	-0.102915	AT4G31480		AT1G06470	-0.400979	0.605102	AT1G06470		AT3G56070	0.425622	0.0860718	ROC2		AT3G02180	-0.0489226	-0.00774524	SP1L3
AT1G69480	-0.296236	-0.902615	AT1G69480		AT2G31130	-0.17829	0.0756177	AT2G31130		AT2G19390	-0.00853338	0.604414	AT2G19390		AT5G05800	0.425405	0.431668	AT5G05800		AT2G26990	0.293412	-0.00725031	FUS12
AT5G07240	-0.608295	-0.902411	IQD24		AT4G00550	-0.177601	-0.238081	DGD2		AT4G25880	0.241978	0.60403	PUM6		AT3G09370	0.424695	0.732846	MYB3R-3		AT3G02220	0.120868	-0.0071049	AT3G02220
AT5G19770	-0.315693	-0.902262	TUA3		AT3G02890	-0.17704	-0.0399446	AT3G02890		AT5G23150	0.095551	0.603628	HUA2		AT4G08470	0.424404	0.371133	MEKK3		AT3G49430	0.174543	-0.00660383	SR34a
AT1G22630	-0.568995	-0.901393	AT1G22630		AT1G48920	-0.176629	0.0325667	NUC-L1		AT1G47570	0.171451	0.603173	AT1G47570		ATMG01190	0.424324	0.413241	ATP1		AT2G33470	0.228253	-0.00591629	GLTP1
AT2G36895	-0.161841	-0.900894	AT2G36895		AT2G32710	-0.175823	0.26414	AT2G32710		AT5G16260	0.162087	0.602565	ELF9		AT4G20380	0.424065	0.458672	LSD1		AT1G02140	0.335233	-0.00506735	MAGO
AT1G70730	-0.108204	-0.900892	PGM2		AT2G48160	-0.174736	-0.0462621	AT2G48160		AT4G29420	0.398781	0.602393	AT4G29420		AT4G00231	0.423927	-0.00334725	MEE50		AT4G11840	0.00835202	-0.00454397	PLDGAMMA3
AT4G28220	-0.0495629	-0.900306	NDB1		AT4G04890	-0.174709	-0.0714277	PDF2		AT5G24350	0.00808854	0.60193	AT5G24350		AT3G07300	0.423278	0.564621	AT3G07300		AT1G56200	0.546428	-0.00445021	EMB1303
AT3G57780	-0.321591	-0.899362	AT3G57780		AT1G61150	-0.173986	-0.0455285	AT1G61150		AT2G30990	0.0149318	0.600838	AT2G30990		AT5G06140	0.423111	0.614424	SNX1		AT1G10095	-0.0493712	-0.00417388	AT1G10095
AT2G44210	-0.63226	-0.898986	AT2G44210		AT1G60995	-0.173608	-0.140457	AT1G60995		AT1G68990	-0.150246	0.600218	MGP3		AT2G20930	0.423014	0.123113	AT2G20930		AT1G50120	-0.0214767	-0.00404228	AT1G50120
AT2G04305	-0.85642	-0.897872	AT2G04305		AT1G11060	-0.172109	-0.03748	AT1G11060		AT4G07390	0.292689	0.600171	AT4G07390		AT5G46210	0.422837	0.240995	CUL4		AT5G37380	0.120233	-0.00394363	AT5G37380
AT5G54300	-0.0328945	-0.897834	AT5G54300		AT4G29890	-0.171834	0.179134	AT4G29890		AT1G18620	0.115718	0.599569	TRM3		AT5G18110	0.422767	0.503473	NCBP		AT4G19640	0.438186	-0.00269383	ARA7
AT2G36885	-0.18827	-0.897485	AT2G36885		AT4G14950	-0.170872	0.0358935	KMS1		AT3G17860	0.198012	0.597992	JAZ3		AT1G14310	0.42255	0.190028	AT1G14310		AT1G76280	-0.0383988	-0.00264508	AT1G76280
AT1G75020	-0.277793	-0.89725	LPAT4		AT3G16830	-0.170551	-0.0288566	TPR2		AT3G19780	0.0340621	0.596492	AT3G19780		AT3G13200	0.422314	0.0942316	EMB2769		AT1G70370	-0.18367	-0.00222911	PG2
AT4G13940	-0.379126	-0.897069	HOG1		AT2G34730	-0.170106	0.0945499	AT2G34730		AT1G76510	0.176064	0.596334	AT1G76510		AT1G58807	0.422153	0.0807553	AT1G58807		AT1G68000	0.354845	-0.00145454	PIS1
AT1G76180	-0.267049	-0.896819	ERD14		AT5G47435	-0.169783	-0.120625	AT5G47435		AT5G13480	0.184833	0.596113	FY		AT1G59124	0.422153	0.0807553	AT1G59124		AT5G22510	0.170656	-0.00107662	INV-E
AT5G67420	0.0336391	-0.896725	LBD37		AT3G53390	-0.169359	-0.0299097	AT3G53390		AT4G11130	0.122191	0.595727	RDR2		AT1G33600	0.422108	0.257732	AT1G33600		AT2G14850	0.0131328	-0.00047658	AT2G14850
AT3G17800	8.53604e-05	-0.896461	AT3G17800		AT2G35510	-0.16922	0.0970839	SRO1		AT3G02630	0.0441499	0.594515	AT3G02630		AT2G20330	0.421801	0.447141	AT2G20330		AT1G49970	0.126236	0.00017096	CLPR1
AT2G33180	-0.0178978	-0.895478	AT2G33180		AT5G25630	-0.168215	-0.147361	AT5G25630		AT5G23080	0.094513	0.59433	TGH		AT5G43940	0.421362	0.517459	HOT5		AT4G26100	0.209362	0.000475407	CK1
AT4G27430	-0.987955	-0.895035	CIP7		AT1G31870	-0.167841	0.0146429	AT1G31870		AT5G50970	-0.0961763	0.594103	AT5G50970		AT3G46740	0.420755	0.31684	TOC75-III		AT3G23400	0.356802	0.000714703	FIB4
AT4G01450	-0.0110883	-0.894606	UMAMIT30		AT1G33230	-0.167646	0.0275215	AT1G33230		AT4G14990	-0.129366	0.592795	AT4G14990		AT1G80260	0.420447	0.411732	emb1427		AT1G04590	0.0489068	0.000907586	AT1G04590
AT3G23820	-0.648049	-0.894355	GAE6		AT1G17210	-0.167216	-0.105405	ILP1		AT1G65280	0.0813186	0.592397	AT1G65280		AT3G07140	0.419832	0.504148	AT3G07140		AT3G45620	0.144234	0.000912365	AT3G45620
AT5G48730	-1.09677	-0.894102	AT5G48730		AT2G32070	-0.167032	-0.152837	AT2G32070		AT5G48370	0.365415	0.592177	AT5G48370		AT5G48160	0.419675	0.496637	OBE2		AT3G08960	0.380629	0.00108041	AT3G08960
AT1G77450	-0.677721	-0.894085	NAC032		AT5G05520	-0.166981	-0.0262839	AT5G05520		AT3G19860	0.343833	0.591453	bHLH121		AT3G58490	0.41965	0.122407	SPP1		AT4G18700	0.18561	0.00228138	CIPK12
AT1G17650	-0.22312	-0.893623	GLYR2		AT5G53620	-0.166283	-0.141196	AT5G53620		AT2G44900	0.0744986	0.591308	ARABIDILLO-1		AT4G26900	0.4194	0.191813	AT-HF		AT5G55290	0.375444	0.00245429	AT5G55290
AT4G08390	-0.0402309	-0.893032	SAPX		AT5G01980	-0.166221	0.0457827	AT5G01980		AT5G48610	0.116978	0.591272	AT5G48610		AT2G38410	0.4193	0.657415	AT2G38410		AT1G53000	0.479874	0.00256884	CKS
AT1G51500	-0.594041	-0.892958	ABCG12		AT1G33980	-0.1653	0.0560508	UPF3		AT4G18240	-0.239813	0.590507	SS4		AT3G66654	0.419257	0.483666	AT3G66654		AT3G14220	0.144276	0.00311998	AT3G14220
AT5G09220	-0.68147	-0.89274	AAP2		AT1G17780	-0.165129	0.173055	AT1G17780		AT2G41710	0.345628	0.589778	AT2G41710		AT3G48780	0.418845	0.485975	SPT1		AT3G14600	0.17636	0.00381794	AT3G14600
AT3G01040	-0.883212	-0.891193	GAUT13		AT1G08420	-0.163452	-0.0485561	BSL2		AT5G67380	0.347654	0.588686	CKA1		AT4G19100	0.41882	0.191358	PAM68		AT5G61560	0.246884	0.00401697	AT5G61560
AT2G29550	-0.46164	-0.89004	TUB7		AT5G65560	-0.163097	0.306184	AT5G65560		AT2G28290	0.008333	0.588195	SYD		AT4G00430	0.418355	0.0639382	PIP1;4		AT1G05333	0.549617	0.00500621
AT3G53920	-0.629428	-0.887362	SIGC		AT2G40730	-0.161386	0.0224105	CTEXP		AT1G17230	-0.484759	0.58811	AT1G17230		AT5G10270	0.418247	0.751501	CDKC;1		AT4G17616	0.0202899	0.00529261	AT4G17616
AT4G19985	-0.306952	-0.887115	AT4G19985		AT3G03870	-0.160949	-0.00565325	AT3G03870		AT4G23060	-0.297775	0.585608	IQD22		AT3G58020	0.417633	0.54937	AT3G58020		AT5G62880	-0.103969	0.00558308	RAC10
AT4G10480	0.0169854	-0.887039	AT4G10480		AT3G45240	-0.160367	0.0765382	GRIK1		AT1G80790	0.257933	0.585429	FDM5		AT4G00090	0.417503	0.523614	AT4G00090		AT2G41530	0.204482	0.00670513	SFGH
AT1G65010	-0.963448	-0.885312	AT1G65010		AT2G27210	-0.160295	-0.045373	BSL3		AT2G23310	0.422261	0.585162	ATRER1C1		AT5G11730	0.415514	0.249668	AT5G11730		AT5G52440	-0.104192	0.00691505	HCF106
AT5G08650	-0.202682	-0.882455	AT5G08650		AT4G01880	-0.159994	-0.103489	AT4G01880		AT3G26280	0.317377	0.58482	CYP71B4		AT3G61470	0.414274	0.588896	LHCA2		AT2G05170	0.0318156	0.00728844	VPS11
AT3G27820	-0.437363	-0.882364	MDAR4		AT3G51620	-0.159394	0.243388	AT3G51620		AT4G31510	-0.0407912	0.584352	AT4G31510		AT2G35010	0.413957	0.284126	TO1		AT5G45620	0.391907	0.00757035	AT5G45620
AT1G64850	-0.114086	-0.882335	AT1G64850		AT5G44240	-0.158936	0.0429335	ALA2		AT5G11810	0.155906	0.583843	AT5G11810		AT2G25910	0.413935	0.533435	AT2G25910		AT5G44000	0.1914	0.00818086	AT5G44000
AT4G09900	-0.590017	-0.882187	MES12		AT3G26230	-0.158925	-0.112066	CYP71B24		AT2G45620	0.0954395	0.582969	AT2G45620		AT1G07728	0.413815	0.331404	AT1G07728		AT3G25805	0.155363	0.00897383	AT3G25805
AT1G48610	-0.273675	-0.881792	AT1G48610		AT2G02970	-0.158794	-0.0712534	AT2G02970		AT1G63690	0.158882	0.582858	SPPL2		AT3G54080	0.412976	0.322254	AT3G54080		AT2G18630	0.225388	0.00951341	AT2G18630
AT1G45180	-0.731919	-0.881203	AT1G45180		AT2G43970	-0.15822	-0.188052	LARP6b		AT3G48195	0.304385	0.582546	AT3G48195		AT2G22080	0.412631	0.0368952	AT2G22080		AT5G52520	0.183929	0.00971073	OVA6
AT3G55750	0.189635	-0.881195	AT3G55750		AT3G29310	-0.157313	0.0783038	AT3G29310		AT5G55700	0.108286	0.582218	BAM4		AT1G77350	0.412395	0.563016	AT1G77350		AT5G09890	0.0633452	0.00988427	AT5G09890
AT1G55110	-0.821906	-0.880777	IDD7		AT1G64810	-0.155387	0.17285	APO1		AT2G39630	0.329643	0.582048	AT2G39630		AT5G39600	0.412226	0.531185	AT5G39600		AT2G03780	0.0468163	0.0100534	AT2G03780
AT5G56740	-0.577148	-0.880507	HAG2		AT2G44410	-0.15519	-0.0494706	AT2G44410		AT4G13770	0.00400078	0.58145	CYP83A1		AT5G05930	0.410854	0.601752	GC1		AT3G50360	0.306179	0.0101248	CEN2
AT2G20760	-0.185986	-0.880228	AT2G20760		AT3G23030	-0.154381	0.0268322	IAA2		AT3G13940	-0.365439	0.580771	AT3G13940		AT3G58730	0.410726	0.119518	AT3G58730		AT5G54440	0.057413	0.0111063	CLUB
AT4G30996	-0.19446	-0.879631	NKS1		AT5G21105	-0.153294	0.198233	AT5G21105		AT3G10130	0.438932	0.58076	AT3G10130		AT1G01170	0.409358	0.274322	AT1G01170		AT1G54920	0.0729777	0.0111285	AT1G54920
AT3G51250	-0.340375	-0.878799	AT3G51250		AT3G54540	-0.153222	-0.10383	ABCF4		AT2G38670	0.155089	0.580446	PECT1		AT2G28410	0.408268	1.31973	AT2G28410		AT3G22320	0.261033	0.0111674	NRPB5
AT1G29070	0.0462738	-0.878607	AT1G29070		AT2G01440	-0.152997	-0.00351198	AT2G01440		AT1G55540	0.113467	0.580235	LNO1		AT3G60600	0.407631	0.463713	VAP27-1		AT1G14560	-0.0600646	0.0114661	AT1G14560
AT1G18600	-0.146539	-0.877964	RBL12		AT1G64230	-0.152053	-0.141907	UBC28		AT2G33860	-0.59822	0.579671	ETT		AT2G36250	0.407388	0.51049	FTSZ2-1		AT3G02530	0.175967	0.0115207	AT3G02530
AT1G52290	-0.69565	-0.877845	PERK15		AT1G15910	-0.150734	0.0943655	FDM1		AT3G54380	-0.0654432	0.578778	SAC3C		AT2G37160	0.406417	0.492367	AT2G37160		AT1G63770	0.0618301	0.0118799	AT1G63770
AT2G43910	-0.0846713	-0.87686	HOL1		AT3G58560	-0.149768	-0.149378	AT3G58560		AT3G20770	0.196945	0.578721	EIN3		AT5G20120	0.406395	0.302532	AT5G20120		AT3G02200	0.121492	0.0125431	AT3G02200
AT4G29120	-0.632979	-0.876684	AT4G29120		AT3G54760	-0.147634	0.236133	AT3G54760		AT1G78240	-0.215374	0.578669	TSD2		AT3G56590	0.406277	0.2262	AT3G56590		AT3G62830	0.0844108	0.0146544	AUD1
AT1G17880	0.213886	-0.876302	BTF3		AT3G60850	-0.147507	-0.0131515	AT3G60850		AT1G78210	-0.554924	0.578389	AT1G78210		AT3G48170	0.406051	0.734106	ALDH10A9		AT4G26620	0.0243257	0.0146714	AT4G26620
AT5G64940	-0.369697	-0.876226	ATH13		AT5G40200	-0.147403	-0.0929169	DEG9		AT4G33910	0.433689	0.578151	AT4G33910		AT4G10810	0.405869	0.05628	AT4G10810		AT4G39460	0.267459	0.0146802	SAMC1
AT3G52560	0.00733757	-0.875723	UEV1D-4		AT3G07870	-0.147091	-0.14074	AT3G07870		AT3G29390	0.13709	0.578052	RIK		AT1G61690	0.405627	0.738235	AT1G61690		AT2G42910	0.33226	0.0160249	AT2G42910
AT3G59910	-0.666009	-0.875504	AT3G59910		AT1G60990	-0.146028	-0.137115	AT1G60990		AT1G30360	-0.25707	0.577887	ERD4		AT2G44760	0.405541	0.763537	AT2G44760		AT5G37360	0.238669	0.0162147	AT5G37360
AT3G10760	-0.782713	-0.875224	AT3G10760		AT5G57120	-0.145223	-0.223428	AT5G57120		AT2G22990	0.212101	0.577782	SNG1		AT3G61260	0.405351	0.216693	AT3G61260		AT2G17200	0.340491	0.0163603	DSK2
AT2G39170	-0.486209	-0.87514	AT2G39170		AT1G30825	-0.145074	-0.141733	DIS2		AT2G46100	0.0178047	0.577659	AT2G46100		AT1G50640	0.404984	0.240325	ERF3		AT4G02990	0.577923	0.0178367	BSM
AT1G78200	-0.537848	-0.875011	AT1G78200		AT5G43760	-0.144966	-0.134448	KCS20		AT4G24210	0.157003	0.577116	SLY1		AT3G12300	0.403138	0.226082	BUG22		AT1G32220	0.217419	0.0183074	AT1G32220
AT1G56423	0.223675	-0.874803	AT1G56423		AT5G14930	-0.143414	-0.26889	SAG101		AT5G03230	0.449078	0.576913	AT5G03230		AT1G04690	0.402736	0.399556	KAB1		AT5G55280	0.353364	0.0183956	FTSZ1-1
AT5G19220	-0.101113	-0.873829	APL1		AT3G60590	-0.142244	0.177103	AT3G60590		AT1G23020	-0.471149	0.576714	FRO3		AT5G45350	0.402712	0.396822	AT5G45350		AT4G09010	0.252278	0.0190809	TL29
AT4G30310	-0.129509	-0.87372	AT4G30310		AT1G19110	-0.140633	-0.0455627	AT1G19110		AT5G23610	0.102514	0.575871	AT5G23610		AT2G07678	0.402007	0.356107	AT2G07678		AT1G09430	0.232667	0.0195912	ACLA-3
AT1G73020	-0.0659828	-0.873383	AT1G73020		AT1G20100	-0.139483	-0.0866203	AT1G20100		AT3G29270	0.0398743	0.57421	AT3G29270		AT1G29340	0.40152	0.225261	PUB17		AT3G05530	0.205076	0.0198293	RPT5A
AT5G22210	0.246534	-0.872838	AT5G22210		AT1G31810	-0.138857	0.103334	AFH14		AT4G36440	0.149448	0.573039	AT4G36440		AT5G54270	0.401507	0.210172	LHCB3		AT1G48830	0.495083	0.0202931	AT1G48830
AT5G59613	0.0900374	-0.871099	AT5G59613		AT2G47980	-0.138124	-0.117938	SCC3		AT1G32340	-0.00201012	0.572787	NHL8		AT3G56460	0.401145	0.235815	AT3G56460		AT2G27020	0.478467	0.0203701	PAG1
AT3G49870	-0.0923583	-0.870264	ARLA1C		AT4G32660	-0.135701	0.0204659	AME3		AT1G26920	-0.393312	0.572613	AT1G26920		AT4G27690	0.399801	0.204593	VPS26B		AT2G07768	0.533075	0.0205111	AT2G07768
AT4G22290	-0.435566	-0.87014	AT4G22290		AT4G38240	-0.135438	-0.0333077	CGL1		AT5G07830	0.174936	0.572159	GUS2		AT4G37830	0.399447	0.0968641	AT4G37830		AT1G51560	0.103419	0.020764	AT1G51560
AT2G36990	-0.788386	-0.869875	SIGF		AT1G48635	-0.135188	-0.0245334	PEX3		AT3G09470	0.289074	0.571884	AT3G09470		AT4G19490	0.398775	0.353479	VPS54		AT1G66920	0.485042	0.0212277	AT1G66920
AT2G36800	-0.902023	-0.869583	DOGT1		AT5G04810	-0.134937	0.0425828	AT5G04810		AT4G24270	0.0600774	0.571833	EMB140		AT5G24400	0.39853	0.459118	EMB2024		AT5G04760	0.321982	0.022066	AT5G04760
AT3G59980	-0.253906	-0.869524	AT3G59980		AT4G03250	-0.134807	0.104498	AT4G03250		AT3G66652	-0.307679	0.571386	AT3G66652		AT1G61890	0.398219	-0.018323	AT1G61890		ATCG01100	0.339909	0.0220731	NDHA
AT2G42070	-0.687519	-0.869402	NUDX23		AT5G06600	-0.134629	-0.0796557	UBP12		AT1G01960	0.292485	0.571157	EDA10		AT4G19990	0.39734	0.652317	FRS1		AT3G11470	-0.0289469	0.0221804	AT3G11470
AT2G45670	-0.366095	-0.869376	AT2G45670		AT2G39840	-0.134521	0.0228942	TOPP4		AT2G43180	0.242584	0.571094	AT2G43180		AT1G30910	0.397267	0.15572	AT1G30910		AT1G26550	0.263776	0.0225198	AT1G26550
AT3G20790	-0.05652	-0.868327	AT3G20790		AT5G06280	-0.134455	-0.0701784	AT5G06280		AT5G15170	-0.0402496	0.570767	TDP1		AT5G60160	0.396833	0.466943	AT5G60160		AT4G29070	0.406478	0.022627	AT4G29070
AT5G62840	-0.305902	-0.867491	AT5G62840		AT4G10400	-0.132956	0.263417	AT4G10400		AT1G08125	0.192306	0.570498	AT1G08125		AT3G57340	0.39578	0.308446	AT3G57340		AT5G63670	0.554939	0.0226681	SPT42
AT1G55120	-0.135499	-0.86749	FRUCT5		AT1G70750	-0.131937	0.0505769	AT1G70750		AT3G08020	0.0494617	0.570244	AT3G08020		AT1G50480	0.395234	0.559669	THFS		AT5G02740	0.348724	0.0227478	AT5G02740
AT1G62640	-0.411474	-0.866982	KAS III		AT4G31880	-0.131933	-0.0217795	AT4G31880		AT1G14370	0.133821	0.570188	APK2A		AT3G44340	0.394946	0.485715	CEF		AT4G10320	0.0543728	0.0232483	AT4G10320
AT4G29260	-0.272062	-0.866811	AT4G29260		AT3G05210	-0.130045	-0.00910785	ERCC1		AT3G46790	-0.371214	0.569857	CRR2		AT3G46780	0.394866	0.22674	PTAC16		AT4G10610	0.0449634	0.023986	CID12
AT1G04350	-0.469838	-0.866545	AT1G04350		AT3G14960	-0.12971	0.102491	AT3G14960		AT4G32551	0.114199	0.569366	LUG		AT1G18450	0.394578	0.50038	ARP4		AT1G80000	-0.127683	0.0242713	AT1G80000
AT5G63790	-0.60617	-0.866428	NAC102		AT5G11720	-0.128803	-0.108782	AT5G11720		AT1G15420	0.305632	0.569319	AT1G15420		AT1G03600	0.394299	0.0346529	PSB27		AT3G07790	-0.0402144	0.0243588	AT3G07790
AT1G52540	-0.81684	-0.866293	AT1G52540		AT2G17970	-0.128146	-0.210733	AT2G17970		AT1G29760	0.238191	0.568551	AT1G29760		AT4G11120	0.393824	0.381463	AT4G11120		AT5G36210	0.278013	0.0250994	AT5G36210
AT3G56160	-0.220687	-0.86611	AT3G56160		AT1G09010	-0.127895	0.1951	AT1G09010		AT5G65050	0.0734488	0.568529	AGL31		AT3G10390	0.393462	0.48789	FLD		AT5G51140	0.321191	0.0261759	AT5G51140
AT4G24090	-0.220198	-0.865839	AT4G24090		AT3G06670	-0.127856	-0.0302544	AT3G06670		AT5G40870	0.303526	0.568139	UK/UPRT1		AT5G23510	0.39343	0.150155	AT5G23510		AT2G46070	-0.00802916	0.0261844	MPK12
AT3G52230	-0.220164	-0.863078	AT3G52230		AT1G19715	-0.12714	-0.040052	AT1G19715		AT2G35605	-0.140962	0.568119	AT2G35605		AT1G08770	0.393131	-0.152894	PRA1.E		AT2G14880	0.938635	0.0275105	AT2G14880
AT4G01100	-0.508738	-0.862121	ADNT1		AT1G14140	-0.126628	0.0843228	UCP3		AT1G36070	-0.0435858	0.568064	AT1G36070		AT1G06200	0.39201	0.173963	AT1G06200		AT5G03210	1.59002	0.0276723	DIP2
AT4G33360	-0.11742	-0.862097	FLDH		AT4G04720	-0.125596	0.020731	CPK21		AT1G74090	-0.344534	0.567943	SOT18		AT2G15240	0.391528	0.277801	AT2G15240		AT1G16810	0.278087	0.0277005	AT1G16810
AT5G48790	-0.331146	-0.86183	AT5G48790		AT4G17150	-0.125223	0.153152	AT4G17150		AT5G11700	0.433149	0.567863	AT5G11700		AT5G05620	0.391364	0.377058	GCP2		AT5G12210	-0.0483164	0.0277838	RGTB1
AT3G04480	-0.197559	-0.861786	AT3G04480		AT1G07030	-0.125079	-0.0734297	AT1G07030		AT5G01400	0.126315	0.567404	ESP4		AT1G62850	0.391352	0.193776	AT1G62850		AT4G38040	-0.149381	0.0283406	AT4G38040
AT1G32520	-0.473908	-0.861685	AT1G32520		AT1G61030	-0.124386	0.126823	AT1G61030		AT5G47480	0.137518	0.567167	AT5G47480		AT5G23210	0.389643	0.273343	SCPL34		AT2G39990	0.282796	0.0298836	EIF2
AT3G02730	0.0286106	-0.861634	TRXF1		AT2G17440	-0.123164	-0.366473	PIRL5		AT2G22870	0.123966	0.566784	EMB2001		AT3G45040	0.389265	0.312633	AT3G45040		AT1G47550	0.0759439	0.0301661	SEC3A
AT3G57220	-0.68075	-0.861431	AT3G57220		AT1G64790	-0.122973	0.0229177	ILA		AT5G43100	0.235602	0.566266	AT5G43100		AT5G03540	0.388184	0.0920101	EXO70A1		AT2G44440	-0.202432	0.0304066	EML4
AT1G74330	0.0662045	-0.861417	AT1G74330		AT2G43070	-0.122807	0.20235	SPPL3		AT3G17100	-0.254715	0.565961	AT3G17100		AT3G15920	0.387807	0.204452	AT3G15920		AT5G51700	0.225263	0.0304184	PBS2
AT1G11890	-0.247211	-0.85974	SEC22		AT3G02760	-0.122011	-0.313752	AT3G02760		AT5G06050	0.20819	0.565833	AT5G06050		AT1G06680	0.387544	0.203203	PSBP-1		AT2G26060	0.181032	0.0309922	emb1345
AT3G07700	-0.23599	-0.859721	AT3G07700		AT4G16790	-0.121927	0.0187552	AT4G16790		AT1G69750	0.010663	0.565764	COX19-2		ATMG01275	0.387538	0.0488076	NAD1A		AT5G64670	0.437691	0.0314151	AT5G64670
AT5G21326	-0.619653	-0.85971	CIPK26		AT4G15540	-0.121921	0.0994753	UMAMIT38		AT1G55000	-0.122892	0.565759	AT1G55000		AT1G80550	0.387512	0.120957	AT1G80550		AT4G30810	0.148752	0.0316418	scpl29
AT1G06430	-0.221272	-0.85908	FTSH8		AT3G44680	-0.121323	-0.0137756	HDA9		AT3G15010	-0.0744418	0.565667	AT3G15010		AT1G75130	0.387055	0.400943	CYP721A1		AT4G15930	0.715626	0.0317205	AT4G15930
AT5G19855	0.0338265	-0.858074	RbcX2		AT5G07710	-0.120092	0.190102	AT5G07710		AT3G61960	-0.287158	0.565627	AT3G61960		AT5G15220	0.38636	0.180967	AT5G15220		AT5G56910	0.288879	0.0320582	AT5G56910
AT1G55020	-0.963022	-0.857216	LOX1		AT1G22020	-0.119973	-0.0374819	SHM6		AT1G16900	-0.185065	0.565526	EBS3		AT1G48160	0.386166	0.113286	AT1G48160		AT3G06930	0.0621817	0.0322979	PRMT4B
AT5G08720	-0.281925	-0.855789	AT5G08720		AT3G24550	-0.118499	-0.103773	PERK1		AT1G62130	-0.242393	0.564872	AT1G62130		AT3G27610	0.38592	0.439092	AT3G27610		AT2G37660	0.322873	0.0326696	AT2G37660
AT5G45170	-0.146958	-0.855599	AT5G45170		AT4G32940	-0.117895	-0.0622278	GAMMA-VPE		AT1G20840	-0.626998	0.564499	TMT1		AT2G35330	0.385766	0.326541	AT2G35330		AT2G33040	0.539339	0.0329986	ATP3
AT4G26790	-0.633926	-0.854809	AT4G26790		AT4G10590	-0.117513	-0.175869	UBP10		AT2G45330	0.0599572	0.563234	emb1067		AT1G32790	0.385689	0.308902	CID11		AT5G26000	0.291495	0.0335164	TGG1
AT1G63420	-1.36633	-0.854545	AT1G63420		AT2G25490	-0.116803	0.173185	EBF1		AT4G10550	-0.44873	0.562262	AT4G10550		AT5G56420	0.384628	0.540269	AT5G56420		AT4G10970	0.507079	0.0339441	AT4G10970
AT5G62570	-0.164864	-0.854123	AT5G62570		AT2G32870	-0.116608	0.00963117	AT2G32870		AT3G62580	-0.0364008	0.562112	AT3G62580		AT2G24765	0.384584	-0.106598	ARF3		AT1G70070	-0.0195777	0.0342817	EMB25
AT2G21160	-0.278751	-0.853916	AT2G21160		AT2G34750	-0.116251	0.00943128	AT2G34750		AT4G30530	-0.0494484	0.561728	GGP1		AT3G57300	0.383878	0.573324	INO80		AT3G57330	0.751906	0.0348749	ACA11
AT3G55520	-0.474637	-0.853829	AT3G55520		AT4G11820	-0.115639	-0.138628	HMGS		AT1G80070	0.141916	0.561702	SUS2		AT2G36680	0.383752	0.139269	AT2G36680		ATCG01050	0.251636	0.034974	NDHD
AT1G25560	-0.775041	-0.853547	TEM1		AT5G41370	-0.115631	-0.129927	XPB1		AT1G28060	0.137844	0.561323	AT1G28060		AT4G13345	0.383333	0.490129	MEE55		AT5G63030	0.182762	0.0355567	GRXC1
AT5G66470	-0.00522918	-0.852944	AT5G66470		AT1G50600	-0.115163	0.103259	SCL5		AT2G16090	0.0781547	0.561313	ARI2		AT5G38290	0.382615	0.447318	AT5G38290		AT2G40800	0.0788837	0.0357241	AT2G40800
AT4G28730	0.159399	-0.852535	GrxC5		AT2G32320	-0.114569	0.288242	AT2G32320		AT1G01160	0.456767	0.56125	GIF2		AT3G55380	0.382156	0.546682	UBC14		AT5G01450	0.42746	0.0366079	APD2
AT2G34585	-0.192322	-0.852268	AT2G34585		AT2G23080	-0.113905	-0.0576068	CKA3		AT5G19130	0.101684	0.559911	AT5G19130		AT3G53180	0.382107	0.356805	NodGS		AT1G27000	0.146895	0.0370658	AT1G27000
AT4G37640	-0.097177	-0.851903	ACA2		AT3G06570	-0.112045	0.109949	AT3G06570		AT5G65940	0.30102	0.559098	CHY1		AT5G22350	0.381884	0.375063	ELM1		AT5G67530	-0.0430496	0.0375251	PUB49
AT4G37100	-0.718831	-0.851652	AT4G37100		AT2G34970	-0.111608	0.0164115	AT2G34970		AT1G07200	0.0963404	0.558719	AT1G07200		AT3G12490	0.380159	0.415236	CYSB		AT5G54310	0.0921273	0.0378937	AGD5
AT3G56950	-0.888942	-0.851038	SIP2;1		AT4G15240	-0.111555	0.0198781	AT4G15240		AT3G13990	0.189744	0.557702	AT3G13990		AT4G21560	0.379973	0.0380446	VPS28-1		AT1G34430	0.306516	0.0384368	EMB3003
AT3G62110	-0.648926	-0.850028	AT3G62110		AT2G43850	-0.1114	0.172483	AT2G43850		AT5G16180	0.300551	0.557453	CRS1		AT5G63490	0.378656	0.397343	AT5G63490		AT1G52780	0.109868	0.0388368	AT1G52780
AT2G29360	-0.699174	-0.84975	AT2G29360		AT1G21170	-0.110446	-0.202857	SEC5B		AT5G19940	0.33282	0.557128	AT5G19940		AT3G51670	0.378613	0.528495	AT3G51670		AT1G69250	0.576758	0.0403391	AT1G69250
AT1G08250	-0.881613	-0.848161	ADT6		AT1G56700	-0.110348	-0.116472	AT1G56700		AT4G35580	-0.0884762	0.555828	NTL9		AT3G23490	0.377513	0.287823	CYN		AT1G69740	0.400555	0.0405145	HEMB1
AT4G34000	-0.469342	-0.847409	ABF3		AT1G76810	-0.10813	-0.178094	AT1G76810		AT1G01650	-0.0249209	0.555106	SPPL4		ATMG00570	0.377483	0.472154	ORFX		AT3G54670	0.0819224	0.040891	TTN8
AT1G13560	-0.414797	-0.845983	AAPT1		AT1G73720	-0.108119	-0.0362324	SMU1		AT1G58230	-0.0280258	0.555031	AT1G58230		AT1G02170	0.37717	0.348335	MC1		AT5G04600	0.137068	0.0418277	AT5G04600
AT4G30440	-0.355424	-0.845929	GAE1		AT1G32230	-0.108085	-0.0918907	RCD1		AT4G16330	0.230069	0.554661	AT4G16330		AT1G11240	0.376544	0.345406	AT1G11240		AT4G13550	0.648566	0.0418579	AT4G13550
AT1G66230	-0.393192	-0.844241	MYB20		AT4G28880	-0.107765	-0.142878	ckl3		AT3G03340	0.219353	0.554068	UNE6		AT5G48680	0.376398	0.490653	AT5G48680		AT1G24881	0.203468	0.042122	AT1G24881
AT5G35160	-0.669276	-0.843573	AT5G35160		AT1G17370	-0.106977	0.0372963	UBP1B		AT3G56860	-0.0795556	0.553131	UBA2A		AT1G29820	0.374679	-0.045789	AT1G29820		AT4G22220	0.393037	0.042487	ISU1
AT1G06690	-0.0258582	-0.843525	AT1G06690		AT3G19420	-0.106698	-0.128111	PEN2		AT1G53460	0.19827	0.552831	AT1G53460		AT1G48420	0.374043	0.433726	D-CDES		AT4G01150	0.312572	0.0426495	AT4G01150
AT2G43360	-0.414637	-0.843363	BIO2		AT5G11030	-0.104075	0.0834501	ALF4		AT3G05290	0.303826	0.552752	PNC1		AT5G50320	0.373628	0.360431	ELO3		AT5G05060	0.325576	0.043053	AT5G05060
AT3G06510	-0.471741	-0.843206	SFR2		AT2G40920	-0.103804	0.341537	AT2G40920		AT3G12640	0.120828	0.552428	AT3G12640		AT5G51410	0.373479	0.32292	AT5G51410		AT4G11900	0.0365838	0.044699	AT4G11900
AT5G49230	-0.400763	-0.842426	HRB1		AT4G02510	-0.103511	-0.0995924	TOC159		AT5G09410	0.166641	0.551955	EICBP.B		AT5G41960	0.3723	0.360382	AT5G41960		AT1G12330	0.167534	0.0454536	AT1G12330
AT5G26820	-0.442503	-0.842301	IREG3		AT5G55140	-0.102369	0.238342	AT5G55140		AT2G36000	-0.126062	0.551662	EMB3114		AT3G01280	0.372259	0.262149	VDAC1		AT3G01300	0.0632006	0.045505	AT3G01300
AT4G17560	-0.117795	-0.841987	AT4G17560		AT3G53960	-0.102112	0.0515817	AT3G53960		AT2G39000	0.241882	0.551179	AT2G39000		AT3G19810	0.372058	0.486951	AT3G19810		AT5G55130	0.0780983	0.046253	CNX5
AT5G23060	-0.281275	-0.841345	CaS		AT5G41480	-0.101511	-0.175551	GLA1		AT4G19600	0.24934	0.550772	CYCT1;4		AT4G22750	0.372002	0.513097	AT4G22750		AT5G62030	0.524972	0.0465343	AT5G62030
AT3G17930	-0.324677	-0.841104	DAC		AT5G54680	-0.100871	-0.0603168	ILR3		AT4G27120	0.182776	0.550562	AT4G27120		AT5G48580	0.370658	-0.214907	FKBP15-2		AT5G17440	0.263066	0.0465714	AT5G17440
AT5G08260	-0.720487	-0.840868	scpl35		AT1G73350	-0.10077	-0.11451	AT1G73350		AT3G20280	0.202611	0.550294	AT3G20280		AT1G26090	0.370468	0.561951	AT1G26090		AT5G55940	0.456489	0.0466497	emb2731
AT1G56045	0.315158	-0.84083	AT1G56045		AT2G39760	-0.100588	0.0400648	BPM3		AT5G43320	0.277038	0.549775	ckl8		AT3G50685	0.370367	0.270193	AT3G50685		AT3G53470	0.245871	0.0468776	AT3G53470
AT5G56340	-0.71648	-0.840099	ATCRT1		AT1G71410	-0.0999013	-0.0142454	AT1G71410		AT1G31175	0.132066	0.549702	AT1G31175		AT5G19070	0.370016	0.250888	AT5G19070		AT5G03420	0.00387593	0.0477682	AT5G03420
AT4G35510	-0.80089	-0.840095	AT4G35510		AT1G10180	-0.0985767	0.0437803	AT1G10180		AT5G37310	-0.155732	0.54962	AT5G37310		AT4G31460	0.36976	0.137728	AT4G31460		AT4G03240	0.0790949	0.0481373	FH
AT3G11510	0.292596	-0.840078	AT3G11510		AT4G13980	-0.0982571	0.172441	AT-HSFA5		AT3G24740	0.122693	0.549215	AT3G24740		AT5G20520	0.369455	0.52744	WAV2		AT1G56330	0.166584	0.0484537	SAR1B
AT2G28320	-0.834024	-0.83972	AT2G28320		AT5G64250	-0.0973229	-0.0219208	AT5G64250		AT4G11270	0.0424028	0.549171	AT4G11270		AT1G28100	0.369008	1.07389	AT1G28100		AT3G44620	0.286941	0.049252	AT3G44620
AT2G38170	-0.151256	-0.839518	CAX1		AT2G41220	-0.0972313	-0.0254115	GLU2		AT2G47350	0.122935	0.549009	AT2G47350		AT1G03150	0.367834	0.373457	AT1G03150		AT4G26980	0.0788963	0.0492637	AT4G26980
AT2G35130	-0.559156	-0.838121	AT2G35130		AT1G10570	-0.0969953	0.107152	OTS2		AT1G61520	0.318562	0.548759	LHCA3		AT1G76920	0.366593	0.423715	AT1G76920		AT1G79210	0.563621	0.0499159	AT1G79210
AT5G48230	-0.191049	-0.838037	ACAT2		AT1G06230	-0.0967768	0.101218	GTE4		AT2G40660	-0.0160997	0.548593	AT2G40660		AT5G41760	0.365933	0.385633	AT5G41760		AT4G27880	0.243317	0.0515088	AT4G27880
AT5G24314	0.158137	-0.837859	PTAC7		AT1G22882	-0.0963704	-0.175457	AT1G22882		AT1G15240	0.300448	0.548492	AT1G15240		AT2G39280	0.365735	0.588981	AT2G39280		AT5G16710	0.164103	0.0518408	DHAR3
AT3G13060	-0.658065	-0.83745	ECT5		AT2G06010	-0.0962669	-0.057761	ORG4		AT1G72390	-0.0409071	0.548377	AT1G72390		AT5G08580	0.364477	0.76156	AT5G08580		AT5G06960	0.194837	0.0532383	OBF5
AT1G54580	-0.10196	-0.837282	ACP2		AT2G20280	-0.0955403	-0.00273071	AT2G20280		AT2G27770	-0.0902007	0.548271	AT2G27770		AT5G44080	0.363286	0.369106	AT5G44080		AT5G16440	0.355243	0.0544517	IPP1
AT2G35830	-0.256116	-0.837162	AT2G35830		AT5G42320	-0.0946928	0.23103	AT5G42320		AT3G03380	0.216105	0.547499	DEG7		AT2G29020	0.362934	0.249855	AT2G29020		AT1G10310	0.669317	0.0546232	AT1G10310
AT1G11860	0.113664	-0.836828	AT1G11860		AT3G19895	-0.0931306	0.0796099	AT3G19895		AT2G04400	-0.185272	0.54673	AT2G04400		AT1G16890	0.362209	0.297465	UBC36		AT2G31865	1.21249	0.0588385	PARG2
AT1G45230	-0.485276	-0.834828	AT1G45230		AT4G13150	-0.092122	-0.00317224	AT4G13150		AT1G31360	0.484663	0.546452	RECQL2		AT5G23590	0.36208	0.514959	AT5G23590		AT1G13195	0.749277	0.0594444	AT1G13195
AT3G13040	-0.751167	-0.833753	AT3G13040		AT3G58220	-0.0909588	0.280524	AT3G58220		AT1G30090	0.205584	0.546206	AT1G30090		AT3G61050	0.36194	0.301893	NTMC2T4		AT4G10340	0.107018	0.0594998	LHCB5
AT1G67730	-0.904149	-0.833536	KCR1		AT1G71340	-0.0906775	0.0836986	GDPD4		AT4G00238	-0.267619	0.545924	AT4G00238		AT1G63660	0.361874	0.148123	AT1G63660		AT1G60600	0.0816814	0.0598596	ABC4
AT5G46490	-0.646495	-0.833501	AT5G46490		AT1G30810	-0.0880147	0.116874	JMJ18		AT3G63000	0.338661	0.54552	NPL41		AT5G13850	0.361863	-0.163916	NACA3		AT5G18900	0.105969	0.0599313	AT5G18900
AT1G77940	0.0147575	-0.832985	AT1G77940		AT3G28430	-0.0863742	-0.152615	AT3G28430		AT1G60420	0.0159148	0.545435	AT1G60420		AT5G12400	0.361862	0.606032	AT5G12400		AT5G56680	0.142374	0.060371	SYNC1
AT5G67250	-0.44894	-0.831982	SKIP2		AT3G13320	-0.0857081	-0.261777	CAX2		AT4G17080	-0.0111045	0.545338	AT4G17080		AT4G27750	0.361381	0.403045	ISI1		AT4G15010	0.197612	0.0618832	AT4G15010
AT1G31800	-0.206829	-0.831923	CYP97A3		AT5G01960	-0.0856335	0.0309628	AT5G01960		AT4G27990	0.0959919	0.5449	YLMG1-2		AT5G23440	0.361317	0.254446	FTRA1		AT3G52155	0.173523	0.0627288	AT3G52155
AT2G21280	-0.074896	-0.831897	SULA		AT1G74860	-0.0832745	0.0281788	AT1G74860		AT2G18245	0.161226	0.544559	AT2G18245		AT2G16930	0.360831	0.518979	AT2G16930		AT1G17080	0.0914435	0.0630353	AT1G17080
AT3G23160	-0.652975	-0.831334	AT3G23160		AT4G01935	-0.0828296	-0.0896388	AT4G01935		AT1G25540	0.180335	0.544189	PFT1		AT1G09830	0.360429	-0.0506333	PUR2		AT3G14595	0.342175	0.0635534	AT3G14595
AT3G56130	0.276034	-0.830783	AT3G56130		AT4G39240	-0.0824644	0.0814078	AT4G39240		AT1G30250	-0.123697	0.544019	AT1G30250		AT1G53560	0.360032	0.468864	AT1G53560		AT3G49260	-0.20624	0.0651419	iqd21
AT3G47090	-0.517038	-0.830723	AT3G47090		AT4G27640	-0.082214	0.0869585	AT4G27640		AT5G07690	-0.271172	0.543896	MYB29		AT5G41940	0.359961	0.418156	AT5G41940		AT4G17730	0.197301	0.0665031	SYP23
AT2G22360	-0.0122948	-0.830645	AT2G22360		AT4G34430	-0.0820202	0.0294295	CHB3		AT5G28350	0.230709	0.54344	AT5G28350		AT2G40600	0.359671	0.254928	AT2G40600		AT3G19170	0.172155	0.0671862	PREP1
AT5G17870	0.280244	-0.830037	PSRP6		AT5G65770	-0.0817729	-0.138621	LINC4		AT2G18440	-0.134643	0.543199	GUT15		AT4G14190	0.358562	0.351354	AT4G14190		AT5G14780	0.105383	0.0673056	FDH
AT3G23580	-0.969455	-0.829985	RNR2A		AT1G31970	-0.0804116	-0.0463979	STRS1		AT2G24520	-0.030797	0.54264	HA5		AT1G17980	0.358333	0.434062	PAPS1		AT5G51940	0.521008	0.0674024	NRPB6A
AT3G54400	-0.54043	-0.829048	AT3G54400		AT5G19590	-0.0784372	0.0404515	AT5G19590		AT5G63630	-0.406383	0.542406	AT5G63630		AT3G50000	0.358296	0.315061	CKA2		AT3G51500	0.239458	0.0684407	AT3G51500
AT1G18740	0.109026	-0.828158	AT1G18740		AT3G46980	-0.0782605	-0.15046	PHT4;3		AT1G60160	0.227217	0.5421	AT1G60160		AT5G63890	0.357973	0.175389	HDH		AT1G15390	0.605668	0.0687655	PDF1A
AT5G58320	-0.881966	-0.827944	NET4A		AT2G13440	-0.0772546	0.0431822	AT2G13440		AT3G57170	-0.238033	0.542024	AT3G57170		AT1G35420	0.35787	0.235936	AT1G35420		AT3G06240	0.0541175	0.0694993	AT3G06240
AT5G25360	-0.631236	-0.82743	AT5G25360		AT3G16090	-0.0762911	0.175067	Hrd1A		AT5G49990	-0.133691	0.541432	AT5G49990		AT4G36648	0.357627	0.589275	AT4G36648		AT1G51200	0.196804	0.0695914	AT1G51200
AT4G03200	-0.400493	-0.826373	AT4G03200		AT3G08530	-0.0714117	0.00536079	AT3G08530		AT5G64270	0.233183	0.540475	AT5G64270		AT1G72410	0.357355	0.669762	AT1G72410		AT5G51450	0.339862	0.0697417	RIN3
AT1G21400	-0.554687	-0.826168	AT1G21400		AT1G50840	-0.0682068	-0.122287	POLGAMMA2		AT1G27070	0.129404	0.540284	AT1G27070		AT3G62840	0.357008	0.147142	AT3G62840		AT3G49160	0.769462	0.0703774	AT3G49160
AT2G03810	-0.469798	-0.826061	AT2G03810		AT5G17510	-0.06805	0.132511	AT5G17510		AT4G38170	-0.150424	0.540175	FRS9		AT3G13580	0.356868	0.290658	AT3G13580		AT5G10690	0.236735	0.0710598	AT5G10690
AT1G71840	-0.540586	-0.825278	AT1G71840		AT5G11500	-0.0674604	0.00629509	AT5G11500		AT2G32700	0.22437	0.539388	LUH		AT1G63110	0.356459	0.356605	AT1G63110		AT1G30500	0.157253	0.0712289	NF-YA7
AT5G56860	-1.01805	-0.824927	GNC		AT5G22120	-0.0662252	-0.0103792	AT5G22120		AT4G31410	0.283446	0.539355	AT4G31410		AT1G26670	0.356236	0.376107	VTI1B		AT2G39270	0.0705793	0.0712493	AT2G39270
AT1G58080	-0.378812	-0.824159	ATP-PRT1		AT1G32940	-0.0662166	0.00872219	SBT3.5		AT1G77220	0.127471	0.53935	AT1G77220		AT3G55460	0.35591	0.280796	SCL30		AT1G72740	0.132954	0.0715936	AT1G72740
AT4G00360	-0.229294	-0.824026	CYP86A2		AT3G48060	-0.0649094	0.0688962	AT3G48060		AT5G23110	-0.104044	0.539087	AT5G23110		AT5G63680	0.355388	0.104522	AT5G63680		ATMG01000	0.253672	0.0717156	ORF114
AT4G30020	-0.849433	-0.822803	AT4G30020		AT1G55810	-0.0635004	-0.245092	UKL3		AT4G35220	0.288904	0.538876	AT4G35220		AT3G60880	0.354102	0.530088	DHDPS1		AT1G49630	0.199244	0.071927	PREP2
AT5G23740	0.0982328	-0.822461	RPS11-BETA		AT2G16940	-0.0627578	-0.0792746	AT2G16940		AT5G49430	-0.303792	0.538838	AT5G49430		AT2G22780	0.353748	0.206081	PMDH1		AT1G21410	0.150874	0.072094	SKP2A
AT3G22420	-0.854278	-0.822426	WNK2		AT4G17640	-0.06242	-0.0802255	CKB2		AT1G27460	-0.154584	0.538779	NPGR1		AT2G07777	0.353747	0.164774	AT2G07777		AT5G46470	0.220909	0.072138	RPS6
AT5G09660	0.00320103	-0.821168	PMDH2		AT2G18220	-0.0618848	0.380245	AT2G18220		AT4G29510	0.137117	0.538047	PRMT11		AT1G69030	0.353639	-0.125999	AT1G69030		AT3G52750	0.185301	0.0725566	FTSZ2-2
AT4G22920	-0.407353	-0.820789	NYE1		AT2G35020	-0.0618841	0.0660464	GlcNAc1pUT2		AT4G18820	-0.417678	0.537913	AT4G18820		AT4G28030	0.353487	0.146539	AT4G28030		AT1G49140	0.327011	0.0729611	AT1G49140
AT4G10360	-0.280386	-0.819611	AT4G10360		AT1G11280	-0.0604174	0.110845	AT1G11280		AT4G32060	0.157607	0.537701	AT4G32060		AT5G52240	0.353335	0.18239	MSBP1		AT4G21460	0.27757	0.0738677	AT4G21460
AT1G29890	-0.771357	-0.819481	RWA4		AT1G73920	-0.0599118	-0.0471744	AT1G73920		AT4G30630	-0.338195	0.53745	AT4G30630		AT3G06440	0.353071	0.698528	AT3G06440		AT1G52230	0.308641	0.0742978	PSAH2
AT5G51110	0.0620957	-0.81943	AT5G51110		AT3G28670	-0.0596794	-0.234309	AT3G28670		AT3G61480	0.00123467	0.536955	AT3G61480		ATMG00580	0.352458	0.348608	NAD4		AT3G12480	0.0639391	0.0765658	NF-YC11
AT4G30950	-0.185564	-0.818921	FAD6		AT1G33680	-0.0592129	-0.0851128	AT1G33680		AT5G43930	0.112686	0.536687	AT5G43930		AT4G25170	0.352388	0.248479	AT4G25170		AT1G30380	0.534963	0.0766404	PSAK
AT1G55500	-0.955554	-0.818735	ECT4		AT1G31814	-0.0590916	0.20792	FRL2		AT5G06260	0.200416	0.535775	AT5G06260		AT1G49950	0.352251	0.0390696	TRB1		AT2G35750	0.202102	0.0780141	AT2G35750
AT5G57270	-0.648114	-0.818514	AT5G57270		AT2G35720	-0.058909	0.211678	OWL1		AT4G02480	0.263248	0.535687	AT4G02480		AT2G29690	0.352069	0.0242552	ASA2		AT5G62580	-0.0171	0.0781219	AT5G62580
AT2G32440	-0.710191	-0.818383	KAO2		AT4G26000	-0.0571271	0.0948631	PEP		AT1G52150	-0.0689077	0.535444	ATHB-15		AT5G55040	0.352048	0.442677	AT5G55040		AT1G22270	0.463847	0.0792781	AT1G22270
AT5G42130	-0.920172	-0.817972	Mfl1		AT2G15560	-0.0569779	0.099706	AT2G15560		AT5G03500	0.221658	0.53519	AT5G03500		AT5G67220	0.351472	0.0387598	AT5G67220		AT1G49400	-0.0885478	0.081133	emb1129
AT4G30340	-0.296102	-0.817204	DGK7		AT5G09330	-0.0560433	0.0696284	NAC082		AT1G54490	0.205995	0.53507	XRN4		AT5G13560	0.350481	0.315155	AT5G13560		AT5G27990	0.384327	0.081326	AT5G27990
AT5G39040	-0.614666	-0.817147	ABCB27		AT5G40670	-0.0559117	-0.0636957	AT5G40670		AT3G54480	0.165002	0.534997	SKIP5		AT5G22650	0.349031	0.309548	HD2B		AT2G35795	0.264556	0.0814348	AT2G35795
AT4G36090	-0.27837	-0.817096	AT4G36090		AT1G34190	-0.0546446	-0.0584733	NAC017		AT1G65860	-0.77202	0.534856	FMO GS-OX1		AT2G47420	0.348993	0.50064	DIM1A		AT1G48900	0.0487134	0.0818596	AT1G48900
AT5G19500	-0.721682	-0.817007	AT5G19500		AT5G06560	-0.0521769	0.244319	AT5G06560		AT2G14680	0.0947901	0.534682	MEE13		AT5G66055	0.348928	-0.00512821	AKRP		AT1G42960	0.113186	0.0820122	AT1G42960
AT4G20760	0.220099	-0.816581	AT4G20760		AT3G11130	-0.0492039	-0.102937	AT3G11130		AT5G64390	0.0816279	0.533296	HEN4		AT5G02560	0.34789	0.813729	HTA12		AT3G10920	0.397188	0.0825798	MSD1
AT3G22950	-0.296903	-0.816549	ARFC1		AT1G67930	-0.0479671	-0.316241	AT1G67930		AT2G29140	-0.140165	0.532615	PUM3		AT3G19400	0.34721	0.384084	AT3G19400		AT3G10940	-0.00270682	0.0838834	LSF2
AT5G04440	-0.40457	-0.816242	AT5G04440		AT3G43300	-0.0477345	-0.0707179	ATMIN7		AT1G71210	0.0936793	0.532595	AT1G71210		AT5G40660	0.346508	0.207212	AT5G40660		AT1G05830	0.241841	0.0840477	ATX2
AT5G10840	-0.119221	-0.815818	EMP1		AT1G71960	-0.0471656	0.116312	ABCG25		AT4G20270	-0.052421	0.532242	BAM3		AT1G19880	0.346329	0.222026	AT1G19880		AT1G63970	0.404795	0.0843359	ISPF
AT1G76350	-0.691122	-0.815402	AT1G76350		AT5G04260	-0.0468673	0.297137	WCRKC2		AT5G60580	-0.0213708	0.531702	AT5G60580		AT2G19560	0.346071	0.336582	EER5		AT5G25130	0.149938	0.0848745	CYP71B12
AT5G16130	-0.0641209	-0.814748	AT5G16130		AT4G32640	-0.0465737	0.0511465	AT4G32640		AT5G07740	-0.119253	0.530414	AT5G07740		AT1G67960	0.345566	0.252758	POD1		AT2G43490	0.070675	0.0850886	AT2G43490
AT1G01090	-0.0780576	-0.814632	PDH-E1 ALPHA		AT3G03990	-0.0457519	0.215023	AT3G03990		AT1G07705	0.171401	0.530395	AT1G07705		AT1G29040	0.345256	0.037962	AT1G29040		AT4G12780	0.149779	0.0856458	AT4G12780
AT5G63320	-0.94951	-0.814422	NPX1		AT2G46370	-0.045273	-0.138443	JAR1		AT2G32010	-0.0188783	0.529619	CVL1		AT5G23250	0.344338	0.336235	AT5G23250		AT1G61780	0.542685	0.086433	AT1G61780
AT4G29130	-0.545892	-0.813862	HXK1		AT5G45510	-0.0451209	-0.0217382	AT5G45510		AT3G18860	0.226248	0.52929	AT3G18860		AT1G30450	0.343912	0.356974	CCC1		AT1G10865	0.0750155	0.0870526	AT1G10865
AT5G51020	-0.289673	-0.813214	CRL		AT2G38800	-0.0446415	0.148629	AT2G38800		AT4G16190	0.247011	0.528643	AT4G16190		AT1G01510	0.343695	0.23982	AN		AT3G12360	0.106691	0.0879921	ITN1
AT1G56500	-0.266082	-0.813007	AT1G56500		AT3G16270	-0.0433151	0.0174854	AT3G16270		AT1G26620	-0.499811	0.527975	AT1G26620		AT5G47680	0.343656	0.561833	TRM10		AT5G53300	0.225071	0.0880691	UBC10
AT2G20890	-0.103982	-0.812808	PSB29		AT4G35140	-0.0425403	-0.0260301	AT4G35140		AT4G35800	0.28162	0.527931	NRPB1		AT5G15260	0.343484	0.608429	AT5G15260		AT1G17280	0.268965	0.0894101	UBC34
AT4G39080	-0.291544	-0.812786	VHA-A3		AT4G32720	-0.0392432	0.133262	La1		AT2G29580	-0.121289	0.52735	MAC5B		AT4G31300	0.343408	0.211403	PBA1		AT3G12670	0.0720756	0.0905595	emb2742
AT5G01620	-0.535442	-0.812193	TBL35		AT1G33270	-0.0387892	-0.000394158	AT1G33270		AT4G36080	-0.113167	0.527348	AT4G36080		AT5G17650	0.342549	0.406451	AT5G17650		AT3G21055	0.842447	0.0906714	PSBTN
AT5G35620	-0.254361	-0.812051	LSP1		AT3G06720	-0.0369978	0.0349119	IMPA-1		AT4G38690	0.172155	0.527319	AT4G38690		AT3G15580	0.342282	0.187167	APG8H		AT5G10350	0.286944	0.0909331	AT5G10350
AT3G24840	-0.766937	-0.811207	AT3G24840		AT4G14965	-0.0362431	-0.0143313	MAPR4		AT1G25098	0.118745	0.527226	AT1G25098		AT3G15160	0.341871	0.281678	AT3G15160		AT2G27730	0.509643	0.0918185	AT2G27730
AT1G08190	-0.462387	-0.81106	VPS41		AT2G36480	-0.0360187	-0.0420168	AT2G36480		AT4G24220	0.0878125	0.526627	VEP1		AT5G04900	0.341864	0.254879	NOL		AT2G03667	0.241736	0.0922708	AT2G03667
AT5G65140	-0.0201839	-0.810802	TPPJ		AT3G62310	-0.0325887	0.071299	AT3G62310		AT4G16180	0.0920446	0.526408	AT4G16180		AT5G54580	0.34177	0.532344	AT5G54580		AT4G20330	0.5134	0.0923804	AT4G20330
AT5G42765	-0.3091	-0.809921	AT5G42765		AT1G06840	-0.0317076	0.121045	AT1G06840		AT1G13940	-0.314406	0.526013	AT1G13940		AT1G02150	0.341265	0.259092	AT1G02150		AT4G32240	0.089605	0.0946336	AT4G32240
AT5G10460	-0.298812	-0.809571	AT5G10460		AT5G24520	-0.030712	-0.0139289	TTG1		AT2G43680	0.184855	0.52579	IQD14		AT1G07940	0.341195	-0.0349782	AT1G07940		AT5G50810	0.355464	0.0948238	TIM8
AT5G48520	-0.581499	-0.809183	2003-08-01		AT1G23900	-0.0305067	0.0685771	GAMMA-ADAPTIN 1		AT3G27670	0.0667984	0.525671	RST1		AT2G33845	0.341016	0.562288	AT2G33845		AT2G26695	1.09863	0.0952988	AT2G26695
AT1G67850	-0.016958	-0.808961	AT1G67850		AT5G14050	-0.0303727	0.0346991	AT5G14050		AT3G01460	-0.0148039	0.524982	MBD9		AT1G36380	0.340347	0.375126	AT1G36380		AT2G35630	0.0390734	0.095336	MOR1
AT4G16442	-0.934859	-0.80873	AT4G16442		AT5G04670	-0.0298986	-0.0596789	AT5G04670		AT2G43400	0.201813	0.524917	ETFQO		AT5G42300	0.339851	0.298186	UBL5		AT5G40580	0.131421	0.0955824	PBB2
AT3G07990	-0.517659	-0.808492	SCPL27		AT4G15020	-0.0287247	0.212577	AT4G15020		AT5G41350	-0.276688	0.524276	AT5G41350		AT3G63500	0.33957	0.363075	TTA2		AT3G02780	0.457174	0.09837	IPP2
AT3G24770	-0.639726	-0.808305	CLE41		AT5G41950	-0.0282876	-0.0685751	AT5G41950		AT5G16910	0.216516	0.524128	CSLD2		AT1G16540	0.339374	0.215484	ABA3		AT4G15620	-0.108645	0.100516	AT4G15620
AT2G41840	0.23221	-0.808274	AT2G41840		AT3G51640	-0.0263319	0.183184	AT3G51640		AT1G13960	-0.4114	0.523425	WRKY4		AT5G43500	0.339128	0.139374	ARP9		AT1G67080	-0.0586519	0.10054	ABA4
AT1G11650	-0.0541353	-0.807785	RBP45B		AT2G20190	-0.0252225	-0.0210463	CLASP		AT4G36980	0.195225	0.523084	AT4G36980		AT1G07970	0.337325	0.316187	AT1G07970		AT1G13690	1.1161	0.10099	ATE1
AT1G08830	-0.191624	-0.807466	CSD1		AT3G19760	-0.0248578	-0.138792	EIF4A-III		AT4G25230	-0.0268079	0.522901	RIN2		AT1G55670	0.337019	0.404097	PSAG		AT5G63220	0.282352	0.101021	AT5G63220
AT1G14000	-0.339472	-0.807187	VIK		AT5G52180	-0.0238299	0.0379094	AT5G52180		AT2G41500	0.159099	0.52261	LIS		AT4G34310	0.33678	0.433249	AT4G34310		AT4G23190	2.42432	0.103144	CRK11
AT2G25190	-0.542661	-0.806982	AT2G25190		AT3G62970	-0.023828	0.284278	AT3G62970		AT5G50400	-0.613622	0.521991	PAP27		AT3G61710	0.336732	0.240367	ATG6		AT5G47320	0.314658	0.10329	RPS19
AT4G35110	-0.318554	-0.806537	AT4G35110		AT5G62460	-0.023552	0.0327356	AT5G62460		ATMG00070	0.226331	0.520322	NAD9		AT3G53580	0.336729	-0.0435279	AT3G53580		AT2G04550	0.453963	0.10599	IBR5
AT1G02000	-0.595783	-0.80649	GAE2		AT4G08960	-0.0204557	-0.303371	AT4G08960		AT5G46250	0.232298	0.520204	LARP6a		AT3G01100	0.336653	0.51069	HYP1		AT2G05380	1.22427	0.106937	GRP3S
AT1G70600	0.0156635	-0.805349	AT1G70600		AT4G19180	-0.020204	0.100359	AT4G19180		AT1G10390	0.252253	0.519993	AT1G10390		AT2G45140	0.336303	0.357235	PVA12		AT4G22350	0.463645	0.107554	AT4G22350
AT5G38520	0.0868399	-0.805196	AT5G38520		AT5G14680	-0.0198385	-0.134477	AT5G14680		AT3G12980	0.189566	0.519844	HAC5		AT2G35635	0.336199	0.179679	UBQ7		AT3G07560	0.181297	0.109226	PEX13
AT1G26880	0.14324	-0.805141	AT1G26880		AT1G19360	-0.0183795	0.123663	RRA3		AT1G73200	0.354944	0.51901	AT1G73200		AT3G45770	0.335907	0.41508	AT3G45770		AT3G51460	0.160098	0.109228	RHD4
AT3G21750	-0.99053	-0.80479	UGT71B1		AT2G35610	-0.0166892	0.0509486	XEG113		AT4G09680	0.0188	0.518966	CTC1		AT1G05180	0.335008	0.700871	AXR1		AT2G37035	0.0361649	0.111932	AT2G37035
AT5G47880	-0.131466	-0.804514	ERF1-1		AT3G63340	-0.0154475	0.0316669	AT3G63340		AT3G01360	0.428947	0.518018	AT3G01360		AT2G18710	0.334418	0.28655	SCY1		AT1G32920	1.02583	0.112377	AT1G32920
AT1G44920	-0.147064	-0.804436	AT1G44920		AT3G01400	-0.0140196	-0.0617225	AT3G01400		AT2G03150	0.14549	0.517769	emb1579		AT5G08410	0.334159	0.520053	FTRA2		AT5G05670	0.453448	0.112797	AT5G05670
AT2G30910	-0.0461594	-0.803734	ARPC1A		AT2G33730	-0.0133705	-0.000460354	AT2G33730		AT5G49660	0.124546	0.516097	XIP1		AT1G07530	0.334062	0.178817	SCL14		AT1G13360	0.370543	0.114289	AT1G13360
AT1G12850	-1.10126	-0.802768	AT1G12850		AT5G11840	-0.0123481	0.175595	AT5G11840		AT3G11964	-0.00141043	0.515788	AT3G11964		AT4G13495	0.333959	0.700778	AT4G13495		AT1G19740	0.292333	0.115924	AT1G19740
AT4G16990	-0.207753	-0.802638	RLM3		AT2G06990	-0.0123244	0.0251654	HEN2		AT4G19020	-0.0229691	0.514975	CMT2		AT4G33250	0.333801	0.197517	EIF3K		AT1G60770	0.0144014	0.115952	AT1G60770
AT3G62030	0.0914698	-0.802558	ROC4		AT3G06580	-0.0081972	0.167618	GALK		AT1G08680	0.168343	0.514192	ZIGA4		AT3G16110	0.333641	0.242401	PDIL1-6		AT3G61870	0.258037	0.116163	AT3G61870
AT1G12140	-0.302558	-0.802327	FMO GS-OX5		AT2G21410	-0.0047302	-0.103281	VHA-A2		AT3G47570	0.111913	0.514104	AT3G47570		AT4G27700	0.333614	0.35577	AT4G27700		AT5G40370	0.273681	0.116828	GRXC2
AT1G51080	-0.279869	-0.800979	AT1G51080		AT1G51590	-0.00433296	-0.257335	MNS1		AT1G48760	0.0778946	0.513782	delta-ADR		AT3G06810	0.333057	0.0556987	IBR3		AT5G21020	0.454909	0.118258	AT5G21020
AT2G46910	-0.0316361	-0.800857	AT2G46910		AT1G12430	-0.00195054	0.0804351	ARK3		AT3G01490	-0.263575	0.512899	AT3G01490		AT3G53120	0.333003	0.0204119	VPS37-1		AT4G39470	0.220542	0.118539	AT4G39470
AT1G07570	-0.532248	-0.800827	APK1A		AT4G24550	-0.00130163	-0.0727622	AT4G24550		AT3G22440	0.20667	0.511872	AT3G22440		AT3G54840	0.332879	0.278943	ARA6		AT1G26750	0.697602	0.121722	AT1G26750
AT4G28360	0.0904729	-0.80052	AT4G28360		AT1G06890	-0.000728344	0.0554469	AT1G06890		AT2G44710	-0.0467636	0.511672	AT2G44710		AT2G05215	0.332347	0.246537			AT5G58250	0.260818	0.122013	EMB3143
AT2G05310	-0.224105	-0.800436	AT2G05310		AT5G10940	-0.000612605	0.189565	ASG2		AT1G80680	0.226951	0.511427	SAR3		AT1G33120	0.332328	0.0441145	AT1G33120		AT5G16470	0.514213	0.123643	AT5G16470
AT2G24390	-0.0121201	-0.800359	AT2G24390		AT4G11860	-0.000599728	0.017554	AT4G11860		AT4G00335	0.117089	0.511317	RHB1A		AT4G14000	0.332295	0.183103	AT4G14000		AT1G54440	0.122699	0.125485	AT1G54440
AT2G29180	0.228618	-0.799906	AT2G29180		AT1G79940	-0.000360269	0.0844553	ATERDJ2A		AT3G11250	0.127447	0.51111	AT3G11250		AT2G44350	0.331819	0.134651	ATCS		AT5G38410	0.377139	0.126816	RBCS3B
AT4G38320	-0.407163	-0.799397	HHP5		AT3G57150	0.000494979	0.194801	NAP57		AT5G55530	0.0146965	0.510587	AT5G55530		AT5G16220	0.331265	0.364775	AT5G16220		AT5G48300	0.434097	0.127409	ADG1
AT4G17340	-0.345995	-0.798859	TIP2;2		AT5G65240	0.000675593	0.23524	AT5G65240		AT1G50030	0.214365	0.510488	TOR		AT1G12050	0.330477	0.198224	AT1G12050		AT5G42190	0.0603726	0.127601	AT5G42190
AT2G39720	-0.823943	-0.798452	RHC2A		AT5G08450	0.000985596	-0.0490841	AT5G08450		AT2G38000	-0.0483706	0.510156	AT2G38000		AT3G49800	0.330335	0.102873	AT3G49800		AT3G55000	0.406042	0.128726	TON1A
AT1G64090	-0.290193	-0.797736	RTNLB3		AT5G65960	0.00276793	0.209567	AT5G65960		AT1G09050	-0.595436	0.509787	AT1G09050		AT5G58740	0.330309	0.200234	AT5G58740		AT1G10970	0.659585	0.129623	ZIP4
AT1G64150	-0.282127	-0.797734	AT1G64150		AT3G25800	0.00310691	0.0618585	PP2AA2		AT5G07460	-0.180349	0.508858	PMSR2		AT2G32730	0.33024	0.286162	AT2G32730		AT4G39040	0.416397	0.1307	AT4G39040
AT5G55990	-0.673432	-0.797652	CBL2		AT2G05830	0.00319444	0.153703	AT2G05830		AT1G55150	0.36824	0.50875	RH20		AT3G15660	0.330101	0.221543	GRX4		AT4G33110	0.6025	0.133063	AT4G33110
AT5G44650	-0.232354	-0.796341	CEST		AT3G07020	0.00473426	0.21022	SGT		AT3G02580	-0.363597	0.508245	STE1		AT1G78560	0.329907	0.544763	AT1G78560		AT3G14390	0.0861161	0.133152	AT3G14390
AT3G23750	-0.45989	-0.795662	AT3G23750		AT3G17900	0.00516436	-0.102752	AT3G17900		AT2G45250	0.0604017	0.507726	AT2G45250		AT2G42390	0.329637	0.450491	AT2G42390		AT2G46030	0.0697284	0.135111	UBC6
AT5G64770	-0.336693	-0.79476	RGF9		AT1G78890	0.00520031	0.224796	AT1G78890		AT2G44860	0.301557	0.507385	AT2G44860		AT4G15110	0.329502	0.16135	CYP97B3		AT5G45900	-0.026205	0.137584	APG7
AT4G22570	-0.522178	-0.794146	APT3		AT1G42440	0.00812795	0.266143	AT1G42440		AT3G16810	-0.262724	0.507023	PUM24		AT4G12880	0.328749	-0.304957	ENODL19		AT5G06340	0.317368	0.139093	NUDX27
AT3G12345	-0.00129863	-0.793858	AT3G12345		AT2G30880	0.00838975	0.0185715	SWAP70		AT1G17680	-0.0524634	0.506141	AT1G17680		AT1G77060	0.328691	0.519402	AT1G77060		AT5G50230	0.00206581	0.140995	AT5G50230
AT1G69770	-0.0979466	-0.793738	CMT3		AT1G70310	0.00864726	0.130441	SPDS2		AT5G66240	0.216744	0.50614	AT5G66240		AT5G19050	0.328416	0.384853	AT5G19050		AT5G16390	0.40685	0.142922	CAC1
AT3G53610	0.0928626	-0.792726	RAB8		AT1G29900	0.0102603	0.0405015	CARB		AT2G25350	-0.21601	0.506117	AT2G25350		AT5G61500	0.328316	0.385322	ATG3		AT1G17160	0.364849	0.143132	AT1G17160
AT2G37540	-0.849543	-0.791491	AT2G37540		AT1G30000	0.0104462	0.102375	MNS3		AT1G78540	0.0838882	0.505426	SHB		AT3G47470	0.328096	0.223955	LHCA4		AT4G02220	0.03593	0.143293	AT4G02220
AT2G47110	-0.078021	-0.790837	UBQ6		AT1G17470	0.0105927	0.084549	DRG1		AT5G02600	0.0836921	0.505342	NAKR1		AT5G07250	0.328088	0.401988	RBL3		AT1G55620	0.744934	0.146748	CLC-F
AT4G33920	-0.432043	-0.790298	AT4G33920		AT5G23450	0.0108211	0.0763007	LCBK1		AT3G60860	0.213565	0.505255	AT3G60860		AT5G64830	0.327872	0.465216	AT5G64830		AT3G53560	0.624981	0.148732	AT3G53560
AT5G38990	-0.257841	-0.79008	AT5G38990		AT1G60525	0.01088	0.266672	AT1G60525		AT4G36032	-0.166498	0.505041	AT4G36032		AT1G74920	0.327796	0.440423	ALDH10A8		AT3G54110	0.652889	0.150406	PUMP1
AT2G27920	-0.594922	-0.789199	SCPL51		AT2G28930	0.0112029	0.348711	PK1B		AT1G80780	0.327048	0.504335	AT1G80780		AT4G37440	0.327738	0.353324	AT4G37440		AT3G47490	0.673169	0.151781	AT3G47490
AT4G13020	-0.848741	-0.788828	MHK		AT3G60740	0.0123089	0.176292	TTN1		AT4G30750	0.238312	0.503949	AT4G30750		AT2G36060	0.327471	0.224233	MMZ3		AT3G59280	0.605607	0.152064	TXR1
AT5G49810	-0.468383	-0.788822	MMT		AT1G04830	0.0129821	0.0807666	AT1G04830		AT2G36410	-0.27453	0.503741	AT2G36410		AT1G51360	0.327253	0.411889	DABB1		AT2G37500	0.494134	0.152506	AT2G37500
AT5G63700	-0.392966	-0.78756	AT5G63700		AT5G53770	0.013004	0.284711	AT5G53770		AT2G21500	0.28998	0.502431	AT2G21500		AT3G62820	0.327194	0.762871	AT3G62820		AT4G12060	0.260641	0.153812	AT4G12060
AT4G24540	-0.206373	-0.787389	AGL24		AT1G17580	0.0145951	0.0704526	MYA1		AT3G32930	0.273444	0.501818	AT3G32930		AT3G47930	0.327063	0.356162	GLDH		AT2G31140	0.485006	0.154554	AT2G31140
AT5G27770	0.239733	-0.787157	AT5G27770		AT1G04910	0.0147309	0.0843043	AT1G04910		AT3G15355	0.25262	0.501592	UBC25		AT3G54010	0.3268	0.491786	PAS1		AT1G66240	0.32032	0.155279	ATX1
AT1G22940	-0.408206	-0.787121	TH1		AT3G18830	0.0152807	0.250103	PMT5		AT2G37570	-0.369167	0.501276	SLT1		AT4G36210	0.326786	-0.0807843	AT4G36210		AT4G28490	0.621606	0.156007	HAE
AT1G06960	-0.0569202	-0.787078	AT1G06960		AT1G73430	0.0162385	0.106762	AT1G73430		AT3G13290	-0.018382	0.500964	VCR		AT2G35530	0.3267	0.284646	bZIP16		AT5G58005	0.232993	0.156246	AT5G58005
AT4G31115	-0.72196	-0.785957	AT4G31115		AT4G15880	0.0164041	-0.0405882	ESD4		AT3G61690	-0.225944	0.500284	AT3G61690		AT5G03940	0.325101	0.498355	CPSRP54		AT1G36390	0.440352	0.158442	AT1G36390
AT2G46420	-0.820186	-0.785341	AT2G46420		AT1G58440	0.0167045	0.018764	XF1		AT4G28300	0.121582	0.500217	AT4G28300		AT4G34110	0.324772	0.17438	PAB2		AT4G33680	0.408287	0.160153	AGD2
AT3G54050	-0.00834354	-0.784916	HCEF1		AT1G32810	0.0168971	0.102937	AT1G32810		AT1G12270	0.113177	0.500136	Hop1		AT3G56760	0.32332	0.164816	AT3G56760		AT5G60700	0.252353	0.16334	AT5G60700
AT1G50320	-0.00750065	-0.784799	THX		AT5G28740	0.017156	0.0995066	AT5G28740		AT2G07180	0.283954	0.500086	AT2G07180		AT5G52970	0.323263	0.460547	AT5G52970		AT5G04740	0.257781	0.163615	ACR12
AT1G79520	-0.551082	-0.784383	AT1G79520		AT3G61790	0.0180973	0.24998	AT3G61790		AT5G13550	-0.462671	0.499922	SULTR4;1		AT5G60980	0.32319	0.171004	AT5G60980		AT4G20940	0.178111	0.164466	GHR1
AT3G55040	-0.151947	-0.784001	GSTL2		AT4G26210	0.0188755	-0.00332464	AT4G26210		AT1G70160	0.279203	0.499376	AT1G70160		AT4G31180	0.322828	0.267655	AT4G31180		AT2G17380	0.70151	0.166755	AP19
AT2G45970	-0.382603	-0.783176	CYP86A8		AT3G61740	0.0199301	0.0591995	SDG14		AT1G12220	0.132383	0.499352	RPS5		AT1G72175	0.322388	0.295039	AT1G72175		AT5G59910	0.341527	0.16885	HTB4
AT3G14415	-0.452507	-0.78257	GOX2		AT2G40880	0.0203769	-0.00386612	CYSA		AT5G35930	0.153305	0.498525	AT5G35930		AT2G41020	0.322242	0.277437	AT2G41020		AT5G10540	0.368202	0.172608	AT5G10540
AT5G64050	-0.134226	-0.782339	ERS		AT4G21660	0.0205984	0.128767	AT4G21660		AT5G64380	0.257865	0.497913	AT5G64380		AT1G54460	0.321916	0.0908624	AT1G54460		AT1G63290	0.412182	0.172829	AT1G63290
AT3G09820	-0.183704	-0.781759	ADK1		AT1G59218	0.0207381	-0.012197	AT1G59218		AT1G76460	-0.202233	0.49694	AT1G76460		AT3G07880	0.321542	0.0453266	SCN1		AT3G01520	0.124902	0.173734	AT3G01520
AT1G67350	0.258858	-0.781022	AT1G67350		AT3G57540	0.023116	0.212335	AT3G57540		AT5G25060	0.103539	0.496925	RRC1		AT5G17900	0.321427	0.422598	AT5G17900		AT4G01700	0.828728	0.174945	AT4G01700
AT2G25520	-0.323746	-0.780489	AT2G25520		AT1G23780	0.0234795	0.0296756	AT1G23780		AT1G67490	0.154611	0.496818	GCS1		AT5G08660	0.320826	0.129701	AT5G08660		AT5G24830	0.0687098	0.178794	AT5G24830
AT5G37475	-0.193514	-0.77986	AT5G37475		AT1G50460	0.0236615	0.207944	HKL1		AT4G11560	0.14412	0.496493	AT4G11560		AT2G06520	0.320577	0.259343	PSBX		AT2G43320	0.921738	0.17883	AT2G43320
AT3G53420	-0.0716625	-0.778188	PIP2A		AT2G22090	0.0240179	0.152285	UBA1A		AT2G24150	0.0461861	0.496215	HHP3		AT2G46260	0.320285	0.24511	LRB1		AT3G18295	0.387684	0.180617	AT3G18295
AT1G79600	-0.31719	-0.778019	AT1G79600		AT4G13730	0.0252109	0.0413357	AT4G13730		AT3G02130	0.139874	0.496133	RPK2		AT4G13780	0.319448	0.255297	AT4G13780		AT4G21800	0.245067	0.181056	QQT2
AT1G12750	-0.813508	-0.777308	RBL6		AT5G42660	0.0257854	0.108381	AT5G42660		AT1G10450	-0.333783	0.49565	SNL6		AT5G43050	0.318874	0.248894	NPQ6		AT4G36780	0.0191517	0.181662	BEH2
AT3G12800	-0.397187	-0.777086	SDRB		AT4G10050	0.0259151	0.0645647	AT4G10050		AT5G63840	0.267417	0.495561	RSW3		AT1G17520	0.318863	0.453308	AT1G17520		AT1G48550	-0.0175265	0.182374	AT1G48550
AT5G42000	-0.799309	-0.776937	AT5G42000		AT1G80860	0.0288568	0.203344	PLMT		AT1G69070	-0.118893	0.495216	AT1G69070		AT1G29970	0.318826	0.208299	RPL18AA		AT1G49480	0.26059	0.18241	RTV1
AT5G13090	-0.822864	-0.776914	AT5G13090		AT5G54870	0.0290672	0.0312404	AT5G54870		AT1G14690	-0.170455	0.494748	MAP65-7		AT5G16010	0.318596	0.142405	AT5G16010		AT2G47590	0.303141	0.182412	PHR2
AT2G44090	-0.723557	-0.776297	AT2G44090		AT1G02330	0.0296371	0.0231706	AT1G02330		AT4G32272	0.0905168	0.493786	AT4G32272		AT1G71860	0.318281	0.312019	PTP1		AT3G15356	0.806048	0.183057	AT3G15356
AT5G55910	-0.827248	-0.775963	D6PK		AT2G38020	0.0304265	0.0431101	VCL1		AT5G42520	0.271805	0.493681	BPC6		AT1G05500	0.318081	0.253317	NTMC2T2.1		AT1G47510	1.98725	0.184682	5PTASE11
AT1G49380	-0.252127	-0.775711	AT1G49380		AT1G48050	0.0304266	0.171456	KU80		AT5G05700	-0.30353	0.493495	ATE1		AT1G16470	0.317815	-0.0261936	PAB1		AT2G33380	-0.000454369	0.186378	RD20
AT5G05860	-0.326841	-0.775687	UGT76C2		AT1G27752	0.0309441	-0.0225888	AT1G27752		AT3G53000	0.0414763	0.493259	PP2-A15		AT4G00730	0.317778	0.332926	ANL2		AT4G27060	0.0754921	0.186541	TOR1
AT4G32915	-0.253519	-0.775413	AT4G32915		AT1G08370	0.0328068	0.216093	DCP1		AT4G30270	0.351926	0.493165	XTH24		AT5G08630	0.316952	0.127833	AT5G08630		AT1G01350	0.112172	0.187167	AT1G01350
AT5G13720	-0.214014	-0.774222	AT5G13720		AT3G57570	0.0341116	-0.0234138	AT3G57570		AT1G02080	0.140243	0.490972	AT1G02080		AT1G12250	0.316848	0.158635	AT1G12250		AT5G01500	0.739324	0.190402	TAAC
AT1G18650	-0.440297	-0.772817	PDCB3		AT2G37990	0.0347915	0.146452	AT2G37990		AT1G11910	0.173937	0.490965	APA1		AT4G29040	0.316517	0.206095	RPT2a		AT5G05610	0.250442	0.190531	AL1
AT5G05740	-0.0824254	-0.772278	EGY2		AT3G17465	0.0350077	0.182642	RPL3P		AT2G34357	0.0121129	0.489873	AT2G34357		AT5G06210	0.316423	0.0965742	AT5G06210		AT2G30320	0.975013	0.192778	AT2G30320
AT1G78690	-0.530526	-0.771774	At1g78690p		AT3G18380	0.0356003	-0.0225595	SHH2		AT2G04890	-0.391011	0.489744	SCL21		AT5G60850	0.31606	0.145352	OBP4		AT2G48120	0.39116	0.195877	PAC
AT1G20810	-0.275356	-0.771308	AT1G20810		AT1G56610	0.039145	-0.0191815	AT1G56610		AT5G21090	0.307817	0.489608	AT5G21090		AT2G46280	0.315524	0.0163585	TRIP-1		AT1G60810	0.640602	0.198201	ACLA-2
AT5G06660	-0.778637	-0.771139	AT5G06660		AT4G38360	0.0393034	0.0715885	LAZ1		AT1G55870	-0.277578	0.489282	AHG2		AT5G47030	0.315098	-0.0465884	AT5G47030		AT1G06950	0.322608	0.198671	TIC110
AT3G06070	-0.027234	-0.770928	AT3G06070		AT3G23540	0.0396404	0.0537956	AT3G23540		AT1G66900	0.00262563	0.489069	AT1G66900		AT1G16560	0.315079	0.10344	AT1G16560		AT5G18240	-0.0340585	0.200054	MYR1
AT2G45770	-0.0499395	-0.770443	CPFTSY		AT2G11520	0.0401226	0.0206469	CRCK3		AT3G56640	0.00124095	0.488981	SEC15A		AT1G09520	0.314742	0.290778	AT1G09520		AT5G63960	0.306875	0.200858	AT5G63960
AT1G51100	-0.665587	-0.770426	CRR41		AT5G19680	0.0417826	0.106648	AT5G19680		AT1G54710	-0.0935813	0.488663	ATG18H		AT3G09900	0.314734	0.271198	RABE1e		AT1G04630	0.740726	0.202959	MEE4
AT1G72970	-0.387997	-0.770367	HTH		AT3G56410	0.0419022	-0.0245789	AT3G56410		AT3G54230	0.0465114	0.487922	SUA		AT1G54570	0.314338	0.528805	PES1		AT2G23820	0.428984	0.203854	AT2G23820
AT3G04920	0.104846	-0.770335	AT3G04920		AT1G55730	0.0420473	0.0630795	CAX5		AT2G42320	-0.221174	0.487175	AT2G42320		AT4G28860	0.313892	0.390835	ckl4		AT3G25545	0.0984711	0.204526	AT3G25545
AT1G61190	-0.729878	-0.770276	AT1G61190		AT1G15940	0.0428297	0.329414	AT1G15940		AT4G17370	0.000430746	0.486603	AT4G17370		AT1G65020	0.31384	0.353582	AT1G65020		AT5G12230	0.565708	0.205694	MED19A
AT4G24380	0.144422	-0.770172	AT4G24380		AT5G60553	0.0429686	-0.0628242	AT5G60553		AT1G11480	0.0821216	0.486476	AT1G11480		AT5G04320	0.313534	0.291026	AT5G04320		AT3G51610	0.243271	0.20615	NPU
AT4G29590	-0.40253	-0.770004	AT4G29590		AT1G07810	0.044457	0.180787	ECA1		AT4G08540	-0.156896	0.486346	AT4G08540		AT4G36710	0.313304	-0.0272608	HAM4		AT4G36910	0.359229	0.206228	LEJ2
AT5G38530	-0.387751	-0.768455	TSBtype2		AT3G19510	0.045654	0.125162	HAT3.1		AT4G03415	0.10485	0.486113	PP2C52		AT4G23895	0.312885	0.150839	AT4G23895		AT1G56590	0.303416	0.208782	ZIP4
AT5G19390	-0.889232	-0.768144	AT5G19390		AT3G57650	0.0458767	0.0868228	LPAT2		AT3G29090	0.323893	0.485402	PME31		AT4G17190	0.312819	0.307219	FPS2		AT2G39080	0.381575	0.211002	EMB2799
AT4G23130	-0.0458212	-0.766619	CRK5		AT3G19630	0.046865	-0.140297	AT3G19630		AT5G07970	-0.0517524	0.485015	AT5G07970		AT5G11520	0.312404	0.380112	ASP3		AT1G33520	0.20578	0.211983	MOS2
AT1G12460	-0.932343	-0.766558	AT1G12460		AT1G17930	0.0478811	0.219266	AT1G17930		AT3G03680	0.160888	0.484769	AT3G03680		AT4G01650	0.312395	0.504521	AT4G01650		AT5G64370	0.127022	0.21359	BETA-UP
AT3G50830	-0.0511879	-0.766324	COR413-PM2		AT1G73180	0.048036	0.12668	AT1G73180		AT5G58410	-0.174181	0.484441	AT5G58410		AT3G59600	0.310873	0.137602	NRPB8B		AT1G03475	0.343657	0.214312	LIN2
AT3G63130	-0.547105	-0.766212	RANGAP1		AT5G17190	0.0483774	0.128944	AT5G17190		AT1G18030	0.323717	0.484281	AT1G18030		AT5G26760	0.3098	0.18111	AT5G26760		AT4G28706	0.193586	0.21677	AT4G28706
AT4G22820	-0.248426	-0.765859	AT4G22820		AT2G45530	0.0485932	0.293137	AT2G45530		AT3G03300	0.302688	0.483901	DCL2		AT3G19640	0.309073	0.446282	MGT4		AT3G09570	0.469142	0.217779	AT3G09570
AT1G53290	-0.131044	-0.765643	AT1G53290		AT4G08580	0.0491093	0.357646	AT4G08580		AT4G38350	0.172784	0.483344	AT4G38350		AT5G58020	0.308892	0.0978397	AT5G58020		AT3G61630	0.790801	0.217926	CRF6
AT4G14320	0.301823	-0.765007	AT4G14320		AT3G51650	0.0494421	0.336073	AT3G51650		AT3G57350	0.178594	0.482035	AT3G57350		AT1G35580	0.308207	0.406755	CINV1		AT5G08280	0.306357	0.220093	HEMC
AT2G32480	-0.484694	-0.764526	ARASP		AT3G17450	0.051006	0.135451	AT3G17450		AT4G18600	-0.230155	0.481483	WAVE5		AT5G21990	0.307976	0.249249	TPR7		AT4G08320	0.972971	0.220843	TPR8
AT1G21650	-0.415856	-0.764344	SECA2		AT5G44790	0.0523468	0.296957	RAN1		AT2G25640	0.0393009	0.481313	AT2G25640		AT4G32470	0.307531	0.075428	AT4G32470		AT5G53550	0.352276	0.221975	YSL3
AT4G09320	0.320821	-0.763819	NDPK1		AT5G02800	0.0527586	0.129446	CDL1		AT4G02900	-0.0345894	0.481216	AT4G02900		AT1G27310	0.307086	0.222296	NTF2A		AT5G48530	1.56947	0.224723	AT5G48530
AT2G24050	-0.555478	-0.762677	eIFiso4G2		AT5G01670	0.052994	0.234787	AT5G01670		AT5G01390	-0.0991118	0.480954	AT5G01390		AT5G16450	0.307085	0.3037	AT5G16450		AT5G06290	0.705845	0.226274	2-Cys Prx B
AT3G48930	0.00613624	-0.762614	EMB1080		AT2G26240	0.0533226	0.190845	AT2G26240		AT1G52380	-0.185756	0.480389	AT1G52380		AT5G03220	0.306564	0.341712	AT5G03220		AT1G31780	0.301454	0.227186	AT1G31780
AT5G13420	-0.352933	-0.762447	TRA2		AT5G10745	0.0561201	0.602043	AT5G10745		AT5G39050	-0.55159	0.480388	PMAT1		AT2G01350	0.306539	0.0774415	QPT		AT2G29340	0.411646	0.227603	AT2G29340
AT2G44620	-0.00623287	-0.761513	MTACP-1		AT3G51780	0.0568171	0.0197331	BAG4		AT5G43710	-0.0344483	0.479144	AT5G43710		AT3G20800	0.30619	0.0490975	AT3G20800		AT2G27060	0.180093	0.228441	AT2G27060
AT4G21470	-0.2822	-0.761366	FMN/FHY		AT4G24990	0.0575521	-0.0885948	ATGP4		AT3G13772	0.0710087	0.478645	TMN7		AT3G18940	0.305264	0.282715	AT3G18940		AT5G57700	0.377849	0.23037	AT5G57700
AT2G29700	-0.424803	-0.761346	PH1		AT3G18480	0.0576749	0.156557	CASP		AT2G14080	-0.315706	0.478304	AT2G14080		AT3G49310	0.305043	0.334988	AT3G49310		AT5G66560	0.487669	0.231062	AT5G66560
AT5G14660	0.0837236	-0.761014	PDF1B		AT3G27460	0.0592635	0.586141	SGF29a		AT3G22150	-0.387493	0.478081	AT3G22150		AT4G33760	0.304695	0.21078	AT4G33760		AT2G38270	0.297166	0.234394	CXIP2
AT4G25680	-0.386837	-0.760478	AT4G25680		AT2G21470	0.0592658	-0.0714279	SAE2		AT4G36400	-0.252635	0.478024	D2HGDH		AT1G09795	0.304537	0.360344	ATP-PRT2		AT5G64760	0.383428	0.247411	RPN5B
AT1G02390	-0.288851	-0.760408	GPAT2		AT5G26830	0.0601241	0.106252	AT5G26830		AT5G24010	-0.296442	0.476282	AT5G24010		AT4G15475	0.304084	0.408209	AT4G15475		AT2G45500	0.543392	0.250633	AT2G45500
AT3G16780	-0.099108	-0.760324	AT3G16780		AT1G18190	0.060497	0.187203	GC2		AT5G62640	-0.106127	0.476153	ELF5		AT3G03570	0.303968	0.246732	AT3G03570		AT3G51830	0.127169	0.253071	SAC8
AT4G10430	-0.387135	-0.76029	AT4G10430		AT1G05590	0.0608408	-0.114715	HEXO2		AT4G05440	0.126289	0.475218	EDA35		AT2G44270	0.303913	0.467431	ROL5		AT1G77500	0.125711	0.253152	AT1G77500
AT4G29060	-0.20268	-0.760253	emb2726		AT3G04820	0.0616757	0.381528	AT3G04820		AT2G31510	-0.111811	0.475059	ARI7		AT5G20950	0.303516	0.754762	AT5G20950		AT5G15750	0.202232	0.256838	AT5G15750
AT3G16100	-0.372679	-0.760117	RABG3c		AT3G22990	0.0623625	-0.0608876	LFR		AT3G60210	0.296368	0.474899	AT3G60210		AT4G21090	0.302972	-0.135338	MFDX2		AT1G04940	0.409568	0.260573	Tic20-I
AT5G02960	0.210319	-0.760107	AT5G02960		AT5G05200	0.0627192	0.0342323	AT5G05200		AT1G29395	0.186515	0.474518	COR413IM1		AT1G56280	0.302972	0.292617	DI19		AT3G48880	0.215467	0.281423	AT3G48880
AT1G61660	-0.649662	-0.760076	AT1G61660		AT2G22900	0.0629826	0.215238	AT2G22900		AT3G52250	-0.119794	0.474222	AT3G52250		AT5G44200	0.302716	0.199215	CBP20		AT5G47180	0.147606	0.281689	AT5G47180
AT1G08470	-0.47626	-0.759683	SSL3		AT1G14590	0.0648138	-0.118696	AT1G14590		AT2G15910	0.212243	0.474001	AT2G15910		AT1G07910	0.302469	0.412988	RNL		AT1G61570	0.587484	0.285075	TIM13
AT4G37925	-0.45851	-0.759415	NdhM		AT5G35980	0.0657817	0.109155	YAK1		AT4G35440	0.188775	0.473952	CLC-E		AT1G21480	0.301765	0.415505	AT1G21480		AT3G13062	0.683139	0.286593	AT3G13062
AT2G34710	-0.937034	-0.758104	PHB		AT4G28270	0.0697805	0.29001	RMA2		AT5G15540	-0.0366514	0.473307	EMB2773		AT1G64520	0.301413	0.254418	RPN12a		AT1G04280	0.244927	0.286849	AT1G04280
AT3G03710	-0.524785	-0.757824	RIF10		AT3G20250	0.0728488	0.462026	PUM5		AT4G19900	0.143572	0.473087	AT4G19900		AT4G32360	0.30137	0.311664	AT4G32360		AT2G20240	0.296642	0.299826	TRM17
AT5G43970	0.028492	-0.756983	TOM22-V		AT5G37130	0.0731548	0.0195908	AT5G37130		AT1G51550	-0.136967	0.472724	AT1G51550		AT4G11830	0.300936	0.390804	PLDGAMMA2		AT1G33250	0.211975	0.315244	AT1G33250
AT5G17400	-0.332171	-0.75595	ER-ANT1		AT3G26618	0.0737723	0.136512	ERF1-3		AT4G35470	-0.132051	0.472246	PIRL4		AT3G06270	0.300867	0.2306	AT3G06270		AT5G47760	0.255698	0.320113	PGLP2
AT2G47060	-0.0754786	-0.754351	PTI1-4		AT2G26260	0.0757901	0.0518765	3BETAHSD/D2		AT1G55860	-0.230863	0.472029	UPL1		ATMG00090	0.300711	0.343356	RPS3		AT1G54210	0.263039	0.331935	ATG12A
AT3G44280	-0.291486	-0.753698	AT3G44280		AT1G66530	0.0767002	0.000220303	AT1G66530		AT4G11670	0.0732615	0.471724	AT4G11670		AT3G03890	0.299782	0.186379	AT3G03890		AT1G07310	-0.108017	0.341288	AT1G07310
AT1G48240	-0.436216	-0.75343	NPSN12		AT3G47000	0.0788628	0.0662011	AT3G47000		AT4G00340	-0.536923	0.47133	RLK4		AT2G01710	0.299733	0.225953	AT2G01710		AT5G23020	0.997089	0.34345	IMS2
AT2G09990	0.00793256	-0.753176	AT2G09990		AT2G47330	0.0794147	0.17252	AT2G47330		AT2G04865	0.0111426	0.471242	AT2G04865		AT3G55770	0.29962	0.502496	WLIM2b		AT3G08780	0.292791	0.344153	AT3G08780
AT1G70230	-0.659514	-0.752968	TBL27		AT2G38130	0.0795115	0.163742	ATMAK3		AT3G20630	0.24041	0.470979	UBP14		AT5G32440	0.299111	0.218373	AT5G32440		AT3G59490	0.100294	0.344427	AT3G59490
AT3G61380	-0.785997	-0.752661	TRM14		AT3G25570	0.0817328	0.103456	AT3G25570		AT5G22730	0.136062	0.470747	AT5G22730		AT5G44785	0.298529	0.299696	OSB3		AT4G29360	0.42629	0.349057	AT4G29360
AT5G04140	-0.441899	-0.751562	GLU1		AT3G46220	0.0838103	0.327281	AT3G46220		AT5G16270	0.15729	0.470399	SYN4		AT2G04570	0.298224	0.715541	AT2G04570		AT1G75340	-0.00122848	0.350465	AT1G75340
AT4G18100	0.120933	-0.751519	AT4G18100		AT3G09300	0.0841882	-0.137226	ORP3B		AT5G43680	0.4187	0.470318	AT5G43680		AT1G79430	0.298161	0.389619	APL		AT3G01670	0.374836	0.3635	SEOa
AT1G70060	-0.859455	-0.750553	SNL4		AT5G19990	0.0847219	-0.0437229	RPT6A		AT1G52320	-0.16116	0.47028	AT1G52320		AT1G14410	0.297634	0.338212	WHY1		AT4G01900	0.572628	0.378302	GLB1
AT1G07250	-0.850642	-0.750503	UGT71C4		AT5G20620	0.0852335	0.36311	UBQ4		AT5G20320	-0.17704	0.47011	DCL4		AT5G63460	0.297444	0.178605	AT5G63460		AT3G59010	0.62898	0.380704	PME61
AT5G20700	-0.736154	-0.750112	AT5G20700		AT5G63870	0.0865109	0.0850452	PP7		AT1G04140	-0.0273199	0.469456	AT1G04140		AT2G37760	0.297072	0.51305	AKR4C8		AT5G12940	1.46228	0.432335	AT5G12940
AT1G10470	-0.0109157	-0.750105	ARR4		AT1G05030	0.0880153	0.0545438	AT1G05030		AT5G39030	-0.0458467	0.468484	AT5G39030		AT5G12290	0.296116	0.352023	DGS1		AT2G30920	0.489659	0.437122	COQ3
AT1G53670	-0.0996034	-0.749578	MSRB1		AT1G12650	0.0889578	-0.149027	AT1G12650		AT3G17810	0.131293	0.4683	PYD1		AT4G26970	0.295945	0.102585	ACO2		AT3G18980	0.609764	0.452892	ETP1
AT1G04340	-0.290525	-0.748902	AT1G04340		AT5G43460	0.0901923	0.127668	AT5G43460		AT1G05670	-0.287056	0.467471	AT1G05670		AT5G06950	0.295612	0.447124	AHBP-1B		AT2G33810	0.3418	0.472029	SPL3
AT1G52280	-0.726819	-0.748703	RABG3d		AT5G25754	0.0940103	-0.416099	AT5G25754		AT5G18650	-0.0289619	0.467269	AT5G18650		AT4G13360	0.29552	0.445838	AT4G13360		AT3G03980	0.623509	0.50521	AT3G03980
AT5G21930	-0.389249	-0.747799	PAA2		AT1G65950	0.094715	0.25058	AT1G65950		AT3G11960	0.121406	0.466991	AT3G11960		AT5G63910	0.295327	0.313294	FCLY		ATCG01000	1.35271	0.510418	YCF1.1
AT2G24280	-0.901176	-0.747723	AT2G24280		AT3G51270	0.0953988	0.226294	AT3G51270		AT5G15710	0.25386	0.466889	AT5G15710		AT4G09140	0.295147	0.410223	MLH1		AT1G78170	0.741972	0.512408	AT1G78170
AT1G80850	-0.344174	-0.747653	AT1G80850		AT1G27900	0.0967084	0.291245	AT1G27900		AT4G04970	0.123155	0.466294	GSL1		AT5G13410	0.295063	0.445341	AT5G13410		AT2G14878	0.670058	0.528227	AT2G14878
AT2G31410	-0.242577	-0.747315	AT2G31410		ATMG00650	0.0987399	0.218228	NAD4L		AT2G38770	0.111945	0.466273	EMB2765		AT1G69460	0.294965	0.276982	AT1G69460		AT2G27830	0.543234	0.558727	AT2G27830
AT1G41880	0.04155	-0.74712	AT1G41880		AT5G51690	0.0992673	0.313273	ACS12		AT4G38800	0.209237	0.465751	MTN1		AT1G56460	0.294804	0.313266	AT1G56460		AT1G78370	0.909228	0.564613	GSTU20
AT3G19340	-0.354255	-0.747096	AT3G19340		AT1G14510	0.0994616	0.0271378	AL7		AT4G11160	0.176609	0.465336	AT4G11160		AT2G34470	0.294361	0.49887	UREG		AT1G21500	1.73071	0.628563	AT1G21500
AT1G04270	0.162009	-0.746649	RPS15		AT5G60990	0.101518	0.153121	AT5G60990		ATMG00513	0.263497	0.464737	NAD5A		AT5G26990	0.292884	0.117834	AT5G26990		AT5G25980	0.764622	0.632744	TGG2
AT4G00970	0.851802	-0.746554	CRK41		AT4G18465	0.101884	0.156514	AT4G18465		AT4G14620	-0.110911	0.46354	AT4G14620		AT4G28470	0.292642	0.314267	RPN1B		AT5G18470	2.03216	0.636385	AT5G18470
AT4G17170	-0.253315	-0.745189	RABB1C		AT2G19080	0.108812	0.42527	AT2G19080		AT3G27690	0.367699	0.463222	LHCB2.3		AT3G15730	0.292196	-0.0777027	PLDALPHA1		AT1G33811	0.888316	0.637741	AT1G33811
AT3G15390	-0.802955	-0.743545	SDE5		AT3G17000	0.110907	0.227292	UBC32		AT4G04885	0.0891103	0.462229	PCFS4		AT5G60600	0.29214	0.368975	HDS		AT5G37400	1.77776	0.738508	AT5G37400
AT4G25210	-0.232986	-0.743088	AT4G25210		AT1G23950	0.111764	0.305566	AT1G23950		AT1G76390	0.10315	0.462154	PUB43		AT3G28715	0.29161	-0.026768	AT3G28715		AT3G19270	1.81863	0.78845	CYP707A4
AT1G79720	-0.731799	-0.742879	AT1G79720		AT4G20850	0.111882	0.192777	TPP2		AT3G19150	-0.344966	0.461795	KRP6		AT4G31080	0.291463	0.323528	AT4G31080
AT5G65360	0.121694	-0.742215	AT5G65360		AT3G19460	0.112555	0.193459	AT3G19460		AT4G16900	-0.0552602	0.461705	AT4G16900		AT2G05100	0.290783	0.0405453	LHCB2.1
AT3G11170	-0.368334	-0.741998	FAD7		AT5G27640	0.11424	0.149342	TIF3B1		AT2G42240	0.0919874	0.460599	AT2G42240		AT5G49020	0.290767	0.450265	PRMT4A
AT1G76020	-0.0603797	-0.741926	AT1G76020		AT5G20570	0.115996	-0.0723538	RBX1		AT4G30780	0.198466	0.460386	AT4G30780		ATCG00500	0.290101	0.16434	ACCD
AT4G13350	-0.725212	-0.74136	NIG		AT5G55310	0.116103	0.276497	TOP1BETA		AT5G20660	-0.116322	0.46013	AT5G20660		AT1G56450	0.289614	0.092791	PBG1
AT1G56180	-0.448393	-0.73986	AT1G56180		AT1G10890	0.117945	0.349091	AT1G10890		AT5G23200	-0.149795	0.459967	AT5G23200		AT3G17850	0.289447	0.324037	AT3G17850
AT2G42500	-0.36887	-0.739429	PP2A-3		AT3G50590	0.118059	0.100222	AT3G50590		AT2G28450	0.226886	0.458987	AT2G28450		AT4G14070	0.289379	0.213863	AAE15
AT1G66740	-0.32885	-0.738681	SGA2		AT4G04740	0.118582	0.026805	CPK23		AT5G38360	0.232506	0.457754	AT5G38360		AT1G02680	0.288599	0.350501	TAF13
AT3G56840	-0.123815	-0.738253	AT3G56840		AT3G13670	0.119605	0.19274	AT3G13670		AT4G24480	0.221023	0.457285	AT4G24480		AT1G69510	0.288529	0.468547	AT1G69510
AT4G18040	-0.0753519	-0.737664	EIF4E		AT2G32080	0.11999	0.0402366	PUR ALPHA-1		AT2G26350	0.0571786	0.456938	PEX10		AT3G20920	0.28825	0.224478	AT3G20920
AT1G43670	0.0388758	-0.736908	FBP		AT1G21760	0.120444	0.0791251	FBP7		AT5G11040	0.216514	0.456163	TRS120		AT5G51750	0.288117	0.966267	SBT1.3
AT3G22110	-0.144998	-0.736413	PAC1		AT4G29670	0.122107	0.0262284	ACHT2		AT2G48060	-0.242437	0.455597	AT2G48060		AT1G51510	0.287991	0.152319	Y14
AT1G07470	-0.487082	-0.736037	AT1G07470		AT1G32530	0.124098	0.000826924	AT1G32530		AT4G09340	0.111483	0.455467	AT4G09340		AT2G31810	0.287127	0.247792	AT2G31810
AT5G02710	-0.655681	-0.735898	AT5G02710		AT4G26455	0.124534	0.0722233	WIP1		AT4G38900	-0.0245646	0.455303	AT4G38900		AT1G78590	0.287044	0.00398235	NADK3
AT1G70570	-0.426173	-0.735832	AT1G70570		AT3G04260	0.125093	0.100665	PTAC3		AT5G58375	0.154271	0.454924	AT5G58375		AT5G60620	0.286367	0.487803	GPAT9
AT1G35680	0.119937	-0.735435	RPL21C		AT1G05060	0.126774	0.203104	AT1G05060		AT4G02540	-0.0844149	0.454811	AT4G02540		AT4G39910	0.286279	0.100419	UBP3
AT5G20490	-0.679921	-0.735113	XIK		AT3G03740	0.136001	0.122649	BPM4		AT1G58030	0.218961	0.454477	CAT2		AT2G07732	0.285941	0.166827	AT2G07732
AT2G31490	0.221229	-0.734359	AT2G31490		AT5G58100	0.13694	0.0782189	AT5G58100		AT2G43980	0.165419	0.454396	ITPK4		AT1G60490	0.285687	0.0422296	VPS34
AT4G34090	-0.0156918	-0.734132	AT4G34090		AT5G35370	0.137015	0.442578	AT5G35370		AT4G32760	0.238672	0.454379	AT4G32760		AT3G04500	0.285639	0.581976	AT3G04500
AT1G56070	-0.18081	-0.733198	LOS1		AT2G47620	0.139817	0.41307	SWI3A		AT1G02880	0.202083	0.454308	TPK1		AT1G63460	0.285629	0.425307	GPX8
AT4G31985	0.393696	-0.733166	AT4G31985		AT5G55060	0.140242	0.331527	AT5G55060		AT1G01710	0.201432	0.45292	AT1G01710		ATMG00560	0.285368	0.212636	RPL2
AT2G31610	0.105898	-0.732977	AT2G31610		AT5G19485	0.144303	0.151751	AT5G19485		AT3G19820	-0.0567608	0.452362	DWF1		AT1G75760	0.285333	0.435357	AT1G75760
AT1G19400	-0.0299901	-0.732764	AT1G19400		AT3G02650	0.144638	0.475847	AT3G02650		AT3G07630	0.132024	0.452269	ADT2		AT1G49730	0.285195	0.512131	AT1G49730
AT5G63950	-0.119155	-0.732654	CHR24		AT5G13070	0.153986	0.194166	AT5G13070		AT5G18370	0.0331838	0.451774	AT5G18370		AT1G19170	0.285125	0.437489	AT1G19170
AT1G07700	-0.0285668	-0.732593	AT1G07700		AT5G24360	0.158105	0.338301	IRE1-1		AT5G57250	0.172247	0.451678	AT5G57250		AT2G07734	0.284518	0.191218	AT2G07734
AT5G55850	-0.243792	-0.732389	NOI		AT5G25540	0.158658	0.229315	CID6		AT1G03740	0.187652	0.451431	AT1G03740		AT1G51730	0.284405	0.133602	AT1G51730
AT3G27240	-0.228303	-0.732265	AT3G27240		AT1G51540	0.158803	0.408155	AT1G51540		AT1G32750	-0.00317748	0.4511	HAF01		AT3G42150	0.284183	0.439833	AT3G42150
AT5G58240	-0.0273484	-0.732145	FHIT		AT3G48860	0.159338	0.170004	AT3G48860		AT1G30490	-0.362918	0.450855	PHV		AT3G12380	0.283859	0.463067	ARP5
AT5G60050	-1.00917	-0.731882	AT5G60050		AT5G49400	0.166009	0.0939198	AT5G49400		AT3G60810	0.277195	0.450625	AT3G60810		AT5G46420	0.282831	0.30042	AT5G46420
AT1G80030	-0.18648	-0.731388	AT1G80030		AT2G17840	0.168897	0.409153	ERD7		AT1G73950	-0.199692	0.450216	AT1G73950		AT5G57860	0.282684	0.310737	AT5G57860
AT5G58260	-0.0765925	-0.731302	NdhN		AT5G17290	0.17334	0.447386	APG5		AT4G20110	0.330669	0.450176	VSR7		AT5G35100	0.282501	0.125259	AT5G35100
AT2G40020	-0.359735	-0.730243	AT2G40020		AT3G04460	0.177425	0.433147	PEX12		AT2G19950	0.172059	0.449723	GC1		AT3G53030	0.282399	0.0948771	SRPK4
AT1G22850	-0.366412	-0.729673	AT1G22850		AT2G07776	0.179308	0.135421	AT2G07776		AT1G13220	0.116288	0.449002	LINC2		AT1G02560	0.281593	0.117894	CLPP5
AT2G27030	-0.0192144	-0.72866	CAM5		AT5G28320	0.180021	0.164823	AT5G28320		AT5G40890	-0.241347	0.448444	CLC-A		AT2G33490	0.280913	0.0281265	AT2G33490
AT3G46820	-0.539029	-0.727832	TOPP5		AT5G27270	0.188446	0.306753	EMB976		AT4G28050	0.0747962	0.448043	TET7		AT4G29940	0.279601	0.5112	PRHA
AT3G02880	0.0400853	-0.727135	AT3G02880		AT1G67170	0.190883	0.114781	AT1G67170		AT1G55590	0.310851	0.447869	AT1G55590		AT4G37980	0.279555	0.0660755	ELI3-1
AT5G61830	-0.45739	-0.726912	AT5G61830		AT5G61910	0.193157	0.222808	AT5G61910		AT1G16270	-0.0659415	0.447761	AT1G16270		AT3G61200	0.278612	0.390133	AT3G61200
AT3G03090	-0.607807	-0.726894	VGT1		AT4G16144	0.195021	0.491899	AMSH3		AT5G11240	-0.173899	0.447697	AT5G11240		AT1G47710	0.278426	0.527902	SERPIN1
AT3G06550	-0.613805	-0.726843	RWA2		AT3G52030	0.203681	0.496936	AT3G52030		AT4G35790	0.222039	0.44714	PLDDELTA		AT5G54430	0.278218	0.362569	PHOS32
AT3G24050	-0.412043	-0.726615	GATA1		AT4G00355	0.21752	0.106392	ATI2		AT5G39020	0.209608	0.447036	AT5G39020		AT1G52740	0.278018	0.0425211	HTA9
AT3G25520	0.202108	-0.726357	ATL5		AT1G43700	0.219987	0.128757	VIP1		AT4G13270	0.228534	0.446979	AT4G13270		AT5G15210	0.27785	0.914932	HB30
AT1G01970	-0.516208	-0.725843	AT1G01970		AT3G12140	0.22219	0.283885	EML1		AT3G16785	0.027113	0.446972	PLDP1		AT4G37910	0.2772	0.306113	mtHsc70-1
AT4G15790	-0.283522	-0.725335	AT4G15790		AT3G19990	0.226154	0.464546	AT3G19990		AT5G26880	0.051582	0.446867	AGL26		AT1G69220	0.277154	0.297733	SIK1
AT5G52870	-0.663231	-0.725225	MAKR5		AT2G35790	0.226279	0.186778	AT2G35790		AT4G11600	0.0203743	0.446358	GPX6		AT1G21720	0.276848	-0.0508379	PBC1
AT3G53870	0.272826	-0.724457	AT3G53870		AT3G56930	0.240058	0.330061	AT3G56930		AT2G41060	-0.188933	0.44481	AT2G41060		AT2G17110	0.276217	0.294615	AT2G17110
AT4G09040	-0.597874	-0.7243	AT4G09040		AT1G68160	0.262803	0.229665	AT1G68160		AT1G42540	-0.335255	0.444612	GLR3.3		AT5G04850	0.275461	0.168851	VPS60.2
AT1G15750	-0.409528	-0.724194	TPL		AT1G09910	0.269837	0.406726	AT1G09910		AT5G48720	-0.0533668	0.444289	XRI1		AT1G22870	0.274756	0.257399	AT1G22870
AT1G47490	-0.524827	-0.723948	RBP47C		AT2G42780	0.273323	0.222223	AT2G42780		AT5G20170	0.156227	0.444178	AT5G20170		AT1G50430	0.274505	0.121573	DWF5
AT3G48200	-0.580814	-0.723494	AT3G48200		AT4G12070	0.277902	0.465675	AT4G12070		AT2G35690	-0.105349	0.443227	ACX5		AT5G16050	0.273837	0.0631923	GRF5
AT5G16990	-0.30903	-0.722972	AT5G16990		AT5G46150	0.28114	0.419539	AT5G46150		AT2G17930	-0.212672	0.443075	AT2G17930		AT2G37410	0.272549	0.147632	TIM17-2
AT3G47290	-0.646481	-0.722708	PLC8		AT3G26090	0.320579	0.416233	RGS1		AT5G48340	0.0430573	0.442479	AT5G48340		AT3G57000	0.272368	0.371676	AT3G57000
AT5G59690	0.0180349	-0.721996	AT5G59690		AT1G11020	0.324882	0.366686	AT1G11020		AT4G16765	-0.130634	0.44195	AT4G16765		AT3G62360	0.271975	0.374557	AT3G62360
AT2G18160	-0.129861	-0.721957	bZIP2		AT1G74370	0.340417	0.1878	AT1G74370		AT2G21340	0.287797	0.441594	AT2G21340		AT2G45880	0.271924	0.2123	BAM7
AT3G26710	0.0410157	-0.721903	CCB1		AT5G65740	0.38176	0.461148	AT5G65740		AT4G28980	0.333791	0.441474	CAK1AT		AT4G38460	0.271852	-0.0784794	GGR
AT5G48910	-1.00501	-0.721539	LPA66		AT2G02960	0.400043	0.225103	AT2G02960		AT1G08700	0.158203	0.441138	PS1		ATMG00080	0.271699	0.264066	RPL16
AT1G75180	-0.485031	-0.720582	AT1G75180		AT3G01800	0.425428	0.67646	AT3G01800		AT4G28540	0.0357129	0.440616	CKL6		AT5G53180	0.271243	0.168061	PTB2
AT1G51350	-0.562729	-0.720509	AT1G51350							AT1G65920	-1.31361	0.440271	AT1G65920		AT3G47450	0.271088	0.208999	NOA1
AT4G24620	-0.0412236	-0.720225	PGI1							AT4G00752	0.0137472	0.440018	AT4G00752		AT2G44870	0.27082	-0.0242949	AT2G44870
AT4G33865	0.180369	-0.720042	AT4G33865							AT5G13680	0.0591384	0.438929	ABO1		AT4G10080	0.270747	0.136273	AT4G10080
AT2G16070	-0.877259	-0.720024	PDV2							AT2G17030	0.409755	0.438567	AT2G17030		AT2G27290	0.270243	0.152881	AT2G27290
AT1G24180	-0.0493643	-0.719993	IAR4							AT2G35500	0.208812	0.438373	SKL2		AT3G55260	0.27022	0.417876	HEXO1
AT1G60790	-0.285402	-0.719521	TBL2							AT3G20930	0.102519	0.438251	AT3G20930		AT2G07698	0.269955	0.197317	AT2G07698
AT4G32600	-0.64006	-0.719343	AT4G32600							AT5G24500	-0.0616244	0.438142	AT5G24500		AT3G03150	0.269603	0.631709	AT3G03150
AT5G51710	-0.666974	-0.718626	KEA5							AT5G25610	-0.4266	0.437828	RD22		AT5G10190	0.266375	0.0373215	AT5G10190
AT2G33360	-0.931409	-0.71709	AT2G33360							AT3G19280	-0.0635622	0.437676	FUT11		AT5G06130	0.265515	0.233542	AT5G06130
AT2G39470	-0.211195	-0.717064	PnsL1							AT1G55325	-0.141796	0.437511	GCT		AT5G50920	0.26537	0.173037	CLPC1
AT1G58290	-0.62934	-0.716932	HEMA1							ATMG00516	0.381401	0.437425	NAD1C		AT5G11200	0.264702	0.239943	UAP56b
AT2G18040	-0.0803838	-0.716869	PIN1AT							AT5G14080	0.139657	0.436423	AT5G14080		AT1G08260	0.264416	0.229532	TIL1
AT2G25430	-0.393342	-0.716729	AT2G25430							AT4G32730	-0.16829	0.436043	PC-MYB1		AT4G13200	0.264236	0.269493	AT4G13200
AT3G22230	0.356293	-0.715969	AT3G22230							AT2G32970	0.127537	0.435514	AT2G32970		AT5G14170	0.264216	0.183618	CHC1
AT2G46810	-0.767574	-0.715502	AT2G46810							AT3G14860	-0.146765	0.435218	AT3G14860		AT1G50360	0.264061	0.393406	VIIIA
AT5G08390	-0.842065	-0.714824	AT5G08390							AT3G09670	0.00268586	0.435041	AT3G09670		AT3G18420	0.263976	0.333459	AT3G18420
AT5G67560	-0.319464	-0.714731	ARLA1D							AT2G33340	0.153271	0.434219	MAC3B		AT1G69980	0.263601	0.247443	AT1G69980
AT3G46030	-0.49267	-0.713985	HTB11							AT1G09280	-0.0693081	0.434072	AT1G09280		AT5G62390	0.262631	0.234152	BAG7
AT1G15370	0.0989585	-0.713503	AT1G15370							AT5G45610	-0.363412	0.433937	SUV2		AT1G80530	0.261754	0.151559	AT1G80530
AT4G32410	-0.421228	-0.713265	CESA1							AT1G20110	0.237308	0.433896	AT1G20110		AT3G22960	0.261653	0.00663706	PKP-ALPHA
AT5G47200	0.145914	-0.713147	RAB1A							AT3G18050	-0.0226521	0.433638	AT3G18050		AT1G04850	0.26105	0.227472	AT1G04850
AT5G35680	-0.253414	-0.712892	AT5G35680							AT3G18440	-0.15681	0.433615	ALMT9		AT4G26410	0.259551	0.142072	AT4G26410
AT3G05180	-0.531522	-0.712802	AT3G05180							AT3G12250	-0.410892	0.433488	TGA6		AT2G44100	0.259416	0.168411	GDI1
AT1G74960	-0.263911	-0.71229	FAB1							AT2G20230	0.0284481	0.433421	AT2G20230		AT5G57850	0.25905	0.425346	ADCL
AT3G20270	-0.348575	-0.711626	AT3G20270							AT3G53100	0.0542844	0.432057	AT3G53100		AT2G41600	0.258964	0.279941	AT2G41600
AT5G10730	-0.0816664	-0.711005	AT5G10730							AT2G46650	-0.51293	0.43158	CB5-C		AT1G75560	0.25867	0.152509	AT1G75560
AT3G46450	-0.190582	-0.710999	AT3G46450							AT5G48620	0.0697233	0.431572	AT5G48620		AT2G35490	0.258647	0.15188	AT2G35490
AT1G68010	-0.123325	-0.709933	HPR							AT5G67130	0.0312428	0.431216	AT5G67130		AT1G75860	0.258334	0.188576	AT1G75860
AT1G24120	-0.791698	-0.709634	ARL1							AT3G14330	-0.227819	0.430843	AT3G14330		ATMG00285	0.257948	0.249214	NAD2A
AT1G80640	-0.57803	-0.708201	AT1G80640							AT2G30350	0.238966	0.430672	AT2G30350		AT1G35516	0.257922	0.142598	AT1G35516
AT3G08580	-0.0256234	-0.70767	AAC1							AT1G43620	-0.255083	0.43024	UGT80B1		AT5G47090	0.256941	0.2585	AT5G47090
AT3G53730	-0.735344	-0.707567	AT3G53730							AT3G20350	0.170901	0.42948	AT3G20350		AT1G59820	0.256862	-0.0302581	ALA3
AT2G24395	0.356652	-0.70755	AT2G24395							AT1G70210	-0.443709	0.428936	CYCD1;1		AT2G47960	0.256104	0.410834	AT2G47960
AT4G18480	0.0185452	-0.707333	CHLI1							AT2G27460	0.188493	0.428609	AT2G27460		ATMG01350	0.255962	0.305592	ORF145C
AT5G23120	-0.0262303	-0.707053	HCF136							AT2G21520	0.131992	0.428188	AT2G21520		AT3G59920	0.255282	0.322564	GDI2
AT3G01480	-0.0394953	-0.706969	CYP38							AT3G10080	-0.148028	0.428	AT3G10080		AT5G09900	0.254964	0.249903	EMB2107
AT1G55160	-0.272216	-0.70681	AT1G55160							AT2G22430	-0.034225	0.427861	HB6		AT4G33350	0.254843	0.172089	Tic22-IV
AT5G13510	-0.0619422	-0.70676	EMB3136							AT4G25550	0.0641377	0.427781	AT4G25550		AT5G38470	0.254709	0.0328482	RAD23D
AT5G62610	-0.137026	-0.706187	AT5G62610							AT4G27585	0.0826098	0.427548	AT4G27585		AT1G55090	0.254607	0.246618	AT1G55090
AT2G41350	0.00512286	-0.706082	2001-08-01							AT5G17880	0.185197	0.427536	CSA1		AT1G76960	0.254135	0.330355	AT1G76960
AT3G48990	-0.512606	-0.705608	AAE3							AT4G30160	-0.0559494	0.427271	VLN4		AT3G11710	0.253212	0.317731	ATKRS-1
AT5G43150	-0.420078	-0.705576	AT5G43150							AT3G50440	0.0124797	0.42695	MES10		AT2G20010	0.252745	0.317878	AT2G20010
AT5G57610	-0.205678	-0.705502	AT5G57610							AT1G29750	0.162886	0.426829	RKF1		AT1G30880	0.25265	0.449954	AT1G30880
AT5G02610	0.0031111	-0.705289	AT5G02610							AT5G45160	0.0168013	0.426786	RL2		AT4G33890	0.252546	0.246622	AT4G33890
AT3G60630	-0.855625	-0.704915	HAM2							AT4G00660	-0.131621	0.425476	RH8		AT5G63200	0.252381	0.668985	AT5G63200
AT1G78900	-0.0425899	-0.704297	VHA-A							AT3G20080	-0.759332	0.425452	CYP705A15		AT3G17940	0.252297	0.372097	AT3G17940
AT2G30520	-0.320033	-0.704297	RPT2							AT1G10170	0.124468	0.425391	NFXL1		AT2G15860	0.252095	0.313721	AT2G15860
AT4G13530	-0.473322	-0.702241	AT4G13530							AT4G11970	0.151091	0.425217	AT4G11970		AT5G45190	0.251669	0.285595	AT5G45190
AT1G55260	-0.871753	-0.701769	AT1G55260							AT3G60350	-0.126129	0.423935	ARABIDILLO-2		AT2G43350	0.250794	0.280911	GPX3
AT1G61740	-0.645632	-0.701764	AT1G61740							AT4G28770	0.213517	0.423358	AT4G28770		AT5G56350	0.250781	0.0405373	AT5G56350
AT4G27380	-0.686661	-0.701705	AT4G27380							AT1G71030	-0.502704	0.422745	MYBL2		ATMG00730	0.250616	0.127748	COX3
AT5G42240	-0.253491	-0.701359	scpl42							AT1G18010	0.0938836	0.422715	AT1G18010		AT5G16750	0.250363	0.200395	TOZ
AT1G57660	0.077162	-0.701046	AT1G57660							AT3G53570	-0.120078	0.422476	FC1		AT4G01000	0.249536	0.289088	AT4G01000
AT5G07090	0.239329	-0.700763	AT5G07090							AT1G53720	0.200383	0.422447	CYP59		AT4G39660	0.248155	0.0878262	AGT2
AT1G23290	0.287077	-0.70061	RPL27AB							AT5G40250	0.0513366	0.422323	AT5G40250		AT1G21900	0.247835	0.533648	p24delta5
AT2G39435	-0.971393	-0.700439	TRM18							AT2G01490	0.271703	0.421744	PAHX		AT4G32130	0.247671	0.039753	AT4G32130
AT2G41940	-0.377377	-0.700385	ZFP8							AT2G19130	0.00220515	0.420538	AT2G19130		AT1G19600	0.247377	0.140886	AT1G19600
AT4G26650	-0.540545	-0.700234	AT4G26650							AT5G65540	0.111971	0.420506	AT5G65540		AT3G27530	0.247377	0.424506	GC6
AT1G62480	-0.277561	-0.699431	AT1G62480							AT5G56190	0.195203	0.420505	AT5G56190		AT2G04940	0.24664	0.469263	AT2G04940
AT1G04770	-1.29285	-0.696971	AT1G04770							AT2G19280	-0.370687	0.420379	AT2G19280		AT2G07751	0.24641	-0.0535588	AT2G07751
AT3G25480	-0.328489	-0.696806	AT3G25480							AT1G11755	-0.109582	0.420307	LEW1		AT1G54520	0.246019	0.10977	AT1G54520
AT5G43720	-0.351084	-0.696715	AT5G43720							AT5G62000	0.132053	0.420011	ARF2		AT1G50200	0.245818	0.111273	ALATS
AT4G20300	-0.688807	-0.696623	AT4G20300							AT3G12680	0.275131	0.419676	HUA1		AT4G10000	0.245388	0.350956	AT4G10000
AT2G31400	-0.466302	-0.695328	GUN1							AT5G24740	0.0104511	0.419667	AT5G24740		AT2G07718	0.243934	0.203678	AT2G07718
AT4G17615	-0.0681485	-0.695227	CBL1							AT1G56110	0.0571086	0.419062	NOP56		AT1G58848	0.243836	0.172915	AT1G58848
AT1G69780	-0.6357	-0.694358	ATHB13							AT3G03140	0.016827	0.418659	AT3G03140		AT3G55410	0.243674	0.392183	AT3G55410
AT3G44890	0.136589	-0.693237	RPL9							AT5G58670	-0.389693	0.418486	PLC1		AT1G21450	0.243297	0.197755	SCL1
AT5G45775	0.171313	-0.692368	AT5G45775							AT5G60840	-0.0465513	0.41843	AT5G60840		AT4G32320	0.241909	0.148795	APX6
AT5G40810	-0.00220799	-0.69212	AT5G40810							AT1G65430	-0.00813639	0.41818	ARI8		AT1G03687	0.241569	0.248871	AT1G03687
AT3G57990	-0.442695	-0.692016	AT3G57990							AT1G50410	0.0641362	0.418048	AT1G50410		AT5G03455	0.240426	0.142215	CDC25
AT5G50180	-0.835513	-0.691983	AT5G50180							AT5G13730	0.00733443	0.417657	SIG4		AT4G20440	0.240365	0.0389563	smB
AT5G47620	-0.332042	-0.691798	AT5G47620							ATMG01080	-0.474451	0.417213	ATP9		AT2G25280	0.240157	0.23941	AT2G25280
AT3G09050	-0.243454	-0.691797	AT3G09050							AT1G05380	-0.0906452	0.416953	AT1G05380		AT1G17790	0.240011	0.351103	AT1G17790
AT2G39010	-0.450543	-0.691728	PIP2E							AT2G32560	0.0623063	0.416674	AT2G32560		AT4G39220	0.238842	0.0931233	ATRER1A
AT2G17695	-0.164874	-0.69161	AT2G17695							AT5G07180	-0.197059	0.416469	ERL2		AT1G08970	0.238775	0.282108	NF-YC9
AT4G33565	-0.601903	-0.691361	AT4G33565							AT1G27921	-0.30663	0.416461	AT1G27921		AT2G14835	0.238266	0.0974511	AT2G14835
AT1G08510	-0.661499	-0.690834	FATB							AT1G54390	0.00642794	0.416265	ING2		AT2G40840	0.237881	0.114209	DPE2
AT3G49850	-0.564355	-0.690712	TRB3							AT1G24330	-0.95938	0.415908	AT1G24330		AT1G22860	0.23767	0.343233	AT1G22860
AT4G34640	-0.155078	-0.690343	SQS1							AT3G59350	-0.341388	0.415228	AT3G59350		AT2G16405	0.237363	0.444459	AT2G16405
AT1G25520	-0.109814	-0.690324	AT1G25520							AT3G29180	-0.00278838	0.41506	AT3G29180		AT3G02540	0.236899	0.457399	RAD23C
AT2G31570	-0.112341	-0.689326	GPX2							AT5G58620	0.0736	0.415039	AT5G58620		AT2G20790	0.236652	0.332889	AT2G20790
AT5G09510	-0.151451	-0.689138	AT5G09510							AT1G05960	-0.100567	0.414765	AT1G05960		AT3G27740	0.236052	-0.0551545	CARA
AT4G27680	0.0552669	-0.688749	AT4G27680							AT1G35190	-0.388424	0.414539	AT1G35190		AT4G26310	0.23593	0.358888	AT4G26310
AT2G37220	-0.34974	-0.688601	AT2G37220							AT1G77230	-0.349526	0.414495	AT1G77230		AT3G18270	0.235804	0.299511	CYP77A5P
AT3G12400	-0.562382	-0.688545	ELC							AT1G64840	-0.0651134	0.41407	AT1G64840		AT5G35590	0.235646	0.0657412	PAA1
AT4G22930	0.0584945	-0.688444	PYR4							AT4G10750	-0.0560613	0.413615	AT4G10750		AT3G11930	0.235051	0.179583	AT3G11930
AT1G10430	-0.402516	-0.688129	PP2A-2							AT1G70320	-0.133905	0.41344	UPL2		AT5G02240	0.234384	0.111181	AT5G02240
AT5G08740	-0.321116	-0.68805	NDC1							AT1G50140	-0.133694	0.413346	AT1G50140		AT3G20410	0.232936	0.315928	CPK9
AT5G04870	-0.17842	-0.687243	CPK1							AT1G20410	0.0367279	0.41312	AT1G20410		AT1G74260	0.23274	0.199517	PUR4
AT3G58830	-0.235707	-0.687238	AT3G58830							AT5G14520	-0.0232448	0.412555	AT5G14520		AT2G32170	0.232611	0.404999	AT2G32170
AT4G05020	0.0582472	-0.686753	NDB2							AT1G78880	-0.217693	0.411855	AT1G78880		AT2G34520	0.232518	0.0796205	RPS14
AT5G49630	-0.360569	-0.686002	AAP6							AT3G58660	-0.473301	0.411832	AT3G58660		AT4G00830	0.231921	0.241339	LIF2
AT1G21460	-0.167822	-0.685494	SWEET1							AT3G23780	0.100835	0.411531	NRPD2A		AT3G21200	0.231698	0.0536155	PGR7
AT5G05000	0.0314506	-0.685301	TOC34							AT2G47700	0.403988	0.411346	RFI2		AT3G56320	0.231608	0.50937	AT3G56320
AT3G55020	-0.503856	-0.685215	AT3G55020							AT1G04950	0.105063	0.410867	TAFII59		AT1G71980	0.231276	0.330252	AT1G71980
AT4G21380	-0.444129	-0.684471	RK3							AT2G14720	0.17347	0.410745	VSR4		ATMG00410	0.231253	0.159972	ATP6-1
AT3G60770	-0.180867	-0.684216	AT3G60770							AT2G16370	-0.437192	0.410549	THY-1		AT3G61140	0.230297	0.264113	FUS6
AT4G25450	0.112287	-0.683835	ABCB28							AT2G05520	-0.249874	0.410533	GRP-3		AT3G02710	0.23002	0.411066	AT3G02710
AT5G18380	0.332577	-0.683323	AT5G18380							AT1G24190	-0.0511269	0.410211	SNL3		AT3G61070	0.229497	0.363606	PEX11E
AT1G36310	-0.667244	-0.683273	AT1G36310							AT5G56040	-0.901719	0.41021	AT5G56040		AT5G62050	0.229169	0.429513	OXA1
AT5G58950	-0.628396	-0.683007	AT5G58950							AT2G19260	-0.147175	0.41017	AT2G19260		AT1G54370	0.228678	0.0358836	NHX5
AT3G43440	-0.711462	-0.682985	JAZ11							AT3G22170	0.0323887	0.410073	FHY3		AT1G06210	0.228109	0.0101476	AT1G06210
AT3G24120	-0.360024	-0.682863	AT3G24120							ATMG00510	0.28579	0.41	NAD7		AT5G36170	0.22669	0.27582	HCF109
AT2G43560	-0.00654279	-0.682257	AT2G43560							AT3G14075	0.25531	0.409983	AT3G14075		AT3G06190	0.226306	0.2019	BPM2
AT2G33250	-0.271922	-0.682013	AT2G33250							AT3G62290	0.287536	0.409931	ARFA1E		AT5G11960	0.226231	0.325843	AT5G11960
AT4G23940	-0.137085	-0.681557	FtsHi1							AT3G15220	0.000940449	0.40992	AT3G15220		AT3G15070	0.225743	0.643865	AT3G15070
AT3G09970	-0.830841	-0.681556	AT3G09970							AT4G33480	-0.0458187	0.40961	AT4G33480		AT1G47310	0.225336	0.481738	AT1G47310
AT2G30440	-0.296461	-0.681313	TPP							AT5G66290	-0.0393134	0.407371	AT5G66290		AT1G29800	0.225154	0.143436	AT1G29800
AT4G28610	-0.796276	-0.681262	PHR1							AT5G02310	0.14051	0.407365	PRT6		AT1G55250	0.224855	0.217131	HUB2
AT3G23700	-0.302506	-0.68125	AT3G23700							AT4G04940	-0.214017	0.407296	AT4G04940		AT3G05350	0.22479	0.0917007	AT3G05350
AT2G14285	-0.964803	-0.681213	AT2G14285							AT1G03410	-0.281973	0.407279	2A6		AT4G16420	0.224754	0.221976	ADA2B
AT2G43945	0.0169898	-0.680329	AT2G43945							AT4G29000	-0.0851606	0.406936	AT4G29000		AT5G05080	0.224244	0.296708	UBC22
AT4G24120	-0.328405	-0.680308	YSL1							AT4G31160	-0.143417	0.40673	DCAF1		AT2G45030	0.223207	0.297676	AT2G45030
AT5G47210	0.0104315	-0.680126	AT5G47210							AT5G14950	-0.103001	0.406591	GMII		AT3G51050	0.223151	0.400091	AT3G51050
AT3G07980	-0.559703	-0.679967	MAPKKK6							AT3G17880	0.00374954	0.406575	TDX		AT5G24260	0.221956	0.626403	AT5G24260
AT5G61170	0.101137	-0.679827	AT5G61170							AT1G17970	-0.576736	0.406321	AT1G17970		AT3G23660	0.221643	0.231092	AT3G23660
AT1G80380	-0.201924	-0.679651	AT1G80380							AT2G43060	-0.433863	0.406316	IBH1		AT5G41210	0.22115	0.0708564	GSTT1
AT3G55960	-0.306621	-0.678868	AT3G55960							AT5G66030	0.14389	0.406115	ATGRIP		AT1G65590	0.2203	0.469228	HEXO3
AT1G12880	0.0175771	-0.678752	NUDT12							AT2G22120	0.144143	0.40583	AT2G22120		AT3G55530	0.220036	0.604916	SDIR1
AT4G30993	-0.399019	-0.677822	AT4G30993							AT1G28960	-0.244033	0.4056	NUDX15		AT1G14610	0.219066	0.114329	TWN2
ATCG00860	0.152659	-0.677774	YCF2.1							AT5G09400	0.201088	0.404995	KUP7		AT3G47990	0.21822	0.282941	SIS3
ATCG01280	0.152659	-0.677774	YCF2.2							AT4G31420	0.153431	0.404953	AT4G31420		AT1G60900	0.217265	0.290089	AT1G60900
AT5G10450	-0.23113	-0.677657	GRF6							AT5G60640	0.168856	0.404591	PDIL1-4		AT2G38560	0.217086	0.289229	TFIIS
AT5G40500	-0.410291	-0.677367	AT5G40500							AT4G04340	0.0248162	0.404325	AT4G04340		AT4G14960	0.216471	0.172416	TUA6
AT3G46430	0.192925	-0.676696	AT3G46430							AT4G00450	-0.108905	0.403453	CCT		AT1G80950	0.216021	0.27465	AT1G80950
AT5G05470	-0.0246066	-0.676472	EIF2 ALPHA							AT4G20060	-0.369321	0.403325	EMB1895		AT1G04080	0.215614	0.047981	PRP39
AT3G61310	-0.326502	-0.676015	AT3G61310							AT1G10910	-0.0436287	0.402289	EMB3103		AT3G60830	0.215041	0.141369	ARP7
AT3G46100	0.0311099	-0.675979	HRS1							AT2G42760	-0.737347	0.401988	AT2G42760		AT5G57580	0.214308	0.231937	AT5G57580
AT1G19650	-0.649869	-0.674876	AT1G19650							AT4G16630	-0.223882	0.401936	AT4G16630		AT1G20225	0.213954	0.136827	AT1G20225
AT1G18440	-0.039367	-0.674717	AT1G18440							AT5G42890	0.297397	0.401928	SCP2		AT1G76320	0.213901	0.547085	FRS4
AT1G76340	-0.419582	-0.674714	GONST3							AT4G37880	-0.203015	0.401789	AT4G37880		ATCG00350	0.213432	0.295733	PSAA
AT1G57680	-0.0249728	-0.674158	Cand1							AT3G09410	-0.0706094	0.401751	AT3G09410		AT5G20890	0.213298	0.0111572	AT5G20890
AT3G05750	-0.694693	-0.673838	TRM6							AT5G27950	-0.144861	0.401557	AT5G27950		AT5G02790	0.212618	0.268047	GSTL3
AT4G38770	-0.493722	-0.673392	PRP4							AT3G15530	-0.0615434	0.400839	AT3G15530		AT3G47810	0.21213	0.250853	MAG1
AT4G02620	0.0704866	-0.673158	AT4G02620							AT1G20020	-0.00342891	0.400589	FNR2		AT1G58060	0.211822	0.627673	AT1G58060
AT1G10670	-0.262097	-0.673158	ACLA-1							AT1G54770	-0.454507	0.400209	AT1G54770		AT3G59310	0.211299	0.163281	AT3G59310
AT1G34260	-0.519893	-0.673155	FAB1D							AT1G63490	-0.303601	0.399588	AT1G63490		AT5G39510	0.211274	0.124282	SGR4
AT3G49910	0.142499	-0.672442	AT3G49910							AT3G19130	0.194322	0.399343	RBP47B		AT5G57815	0.211181	0.178071	AT5G57815
AT2G35370	0.134936	-0.672355	GDCH							AT4G25180	0.324219	0.399122	AT4G25180		AT2G35810	0.211057	0.0594302	AT2G35810
AT3G01390	0.0463662	-0.671397	VMA10							AT5G55540	-0.256282	0.398873	TRN1		AT4G01040	0.21095	0.354076	AT4G01040
AT1G04870	0.17097	-0.671357	PRMT10							AT3G30841	0.0259569	0.3986	AT3G30841		AT1G02100	0.210139	0.378216	SBI1
AT3G19830	-0.170334	-0.670832	NTMC2T5.2							AT1G08820	0.190668	0.398425	VAP27-2		AT1G24340	0.209969	0.0412196	EMB2421
AT2G21385	-0.2598	-0.669833	AT2G21385							AT2G27040	0.0101556	0.397413	AGO4		AT3G55030	0.209637	0.0279123	PGPS2
AT2G40100	0.0563299	-0.669477	LHCB4.3							AT3G10572	0.180645	0.396797	APEM9		AT2G19430	0.208358	0.0680025	DWA1
AT3G47420	0.0720557	-0.668642	G3Pp1							AT1G19485	0.125246	0.3967	AT1G19485		AT2G01060	0.208166	0.327545	AT2G01060
AT3G15430	-0.605	-0.668114	AT3G15430							AT3G62750	0.0956876	0.39642	BGLU8		AT2G25310	0.207405	0.0644235	AT2G25310
AT3G04870	-0.0433528	-0.667512	ZDS							AT4G28710	0.209439	0.396226	XIH		AT4G14800	0.207389	0.292382	PBD2
AT2G24820	-0.191777	-0.66683	TIC55-II							AT5G54380	0.0629747	0.396171	THE1		AT1G50940	0.207144	0.350636	ETFALPHA
AT2G01670	-0.589386	-0.666635	NUDT17							AT1G48490	0.128554	0.396065	AT1G48490		AT5G63610	0.206086	0.176913	CDKE;1
AT5G50240	-0.110987	-0.666551	PIMT2							AT5G65780	0.215503	0.395769	ATBCAT-5		AT1G13060	0.205628	0.16179	PBE1
AT1G50660	-0.768023	-0.666415	AT1G50660							AT1G61010	0.0962106	0.395502	CPSF73-I		AT3G10770	0.2052	0.201132	AT3G10770
AT3G57400	-0.578058	-0.666396	AT3G57400							AT3G26920	0.0242246	0.395287	AT3G26920		AT2G39770	0.204878	0.306123	CYT1
AT4G28060	-0.175429	-0.665836	AT4G28060							AT4G23270	0.17077	0.395019	CRK19		AT3G46960	0.204871	0.0932299	AT3G46960
AT2G30270	-0.164823	-0.665442	AT2G30270							AT3G55640	-0.222456	0.394969	AT3G55640		AT3G49390	0.20478	0.243178	CID10
AT5G13640	-0.545766	-0.665332	PDAT							AT3G28730	0.0172302	0.394843	HMG		AT2G17190	0.204692	0.0385857	AT2G17190
AT5G60570	-0.629637	-0.664832	AT5G60570							AT3G48380	0.101981	0.394747	AT3G48380		AT4G04860	0.204127	0.352998	DER2.2
AT3G13930	-0.328681	-0.664583	AT3G13930							AT3G62800	-0.129266	0.394448	DRB4		AT4G16060	0.203785	0.0942425	AT4G16060
AT4G36250	-0.518607	-0.664447	ALDH3F1							AT1G16970	0.0688705	0.394348	KU70		AT3G27930	0.203391	0.256261	AT3G27930
AT1G13870	-0.234643	-0.664428	DRL1							AT3G62420	0.215404	0.39385	BZIP53		AT2G19520	0.202933	0.0503125	FVE
AT5G51220	-0.380125	-0.664335	AT5G51220							AT1G61730	-0.123451	0.393816	AT1G61730		AT3G55830	0.201587	0.272218	EPC1
AT2G34300	-0.0985755	-0.663526	AT2G34300							AT5G09880	-0.182172	0.393812	AT5G09880		AT1G54990	0.200651	0.0673656	AXR4
AT3G02900	0.0196927	-0.663112	AT3G02900							AT3G10810	-0.224224	0.393438	AT3G10810		AT1G56290	0.200486	0.34731	AT1G56290
AT5G16650	-0.293564	-0.66257	AT5G16650							AT4G23540	0.127658	0.393162	AT4G23540		AT5G13390	0.199823	0.316485	NEF1
AT2G42770	-0.0491245	-0.662329	AT2G42770							AT2G47900	0.119569	0.393116	TLP3		AT5G50410	0.199753	0.198004	AT5G50410
AT1G67430	0.107653	-0.662213	AT1G67430							AT4G24560	0.0693584	0.392957	UBP16		AT3G05545	0.199396	0.243843	AT3G05545
AT3G07670	-0.355904	-0.661541	AT3G07670							AT1G08230	0.261491	0.392922	AT1G08230		AT3G06350	0.198974	0.149296	MEE32
AT4G13040	-0.96771	-0.661536	AT4G13040							AT3G51040	0.310772	0.392745	RTH		AT5G62650	0.198694	0.0911708	AT5G62650
AT3G21160	-0.366952	-0.661154	MNS2							AT5G17690	0.0197341	0.392401	TFL2		AT1G68920	0.197787	0.412403	AT1G68920
AT3G27850	0.263284	-0.660807	RPL12-C							AT1G62030	-0.088403	0.391988	AT1G62030		AT4G21150	0.197315	0.0525478	HAP6
AT5G56730	-0.448105	-0.659711	AT5G56730							AT5G25070	-0.0702921	0.391225	AT5G25070		AT5G61780	0.196491	0.503842	Tudor2
AT3G52730	0.147623	-0.65964	AT3G52730							AT3G07550	-0.668857	0.390639	AT3G07550		AT2G03470	0.196439	0.33421	AT2G03470
AT3G60750	-0.140877	-0.659381	AT3G60750							AT1G79690	0.159698	0.389395	NUDT3		AT1G79590	0.19613	0.196173	SYP52
AT2G41630	-0.5875	-0.658596	TFIIB							AT1G27580	0.0798648	0.389232	AT1G27580		ATCG00340	0.19573	0.321552	PSAB
AT4G38510	-0.0633257	-0.658462	VAB2							AT5G54390	-0.0195403	0.389009	HL		AT5G22370	0.195009	0.0656414	QQT1
AT2G46930	-0.055368	-0.658293	AT2G46930							AT1G70940	-0.368591	0.388614	PIN3		AT2G36810	0.194945	0.0259806	AT2G36810
AT5G07920	-0.553285	-0.657757	DGK1							AT1G66340	0.0817709	0.387136	ETR1		AT4G16440	0.194834	0.17378	NAR1
AT3G54030	-0.442771	-0.657685	BSK6							AT5G04130	0.0187747	0.387109	GYRB2		AT1G78280	0.194788	0.446346	AT1G78280
AT1G54630	0.14727	-0.657634	ACP3							AT1G60200	0.145905	0.386884	AT1G60200		AT1G36320	0.194177	0.0554015	AT1G36320
AT3G47350	-0.451251	-0.657594	HSD2							AT2G07360	0.0288648	0.386645	AT2G07360		AT1G53750	0.194116	-0.0148262	RPT1A
AT4G22580	-0.530743	-0.657344	AT4G22580							AT3G26990	0.164509	0.38637	AT3G26990		AT3G15610	0.194092	0.209123	AT3G15610
AT5G26780	-0.855585	-0.657119	SHM2							AT4G02560	0.13704	0.38611	LD		AT2G01470	0.193048	0.0186369	STL2P
AT1G61300	-0.875742	-0.656676	AT1G61300							AT5G64420	-0.286235	0.385524	AT5G64420		AT2G32900	0.192143	0.263747	ATZW10
AT3G10050	-0.301377	-0.65653	OMR1							AT5G43560	-0.136518	0.384673	AT5G43560		AT1G13110	0.192034	0.0897794	CYP71B7
AT1G80500	0.101838	-0.656405	AT1G80500							AT4G14040	0.185887	0.384228	SBP2		AT5G24450	0.191983	0.280509	AT5G24450
AT2G01890	-0.515883	-0.656168	PAP8							AT1G29940	-0.251566	0.383734	NRPA2		ATMG00160	0.191879	0.129081	COX2
AT5G17060	-0.132366	-0.656075	ARFB1B							AT1G69390	0.261137	0.383722	MINE1		AT3G58500	0.191244	0.144793	PP2A-4
AT1G27340	-0.496899	-0.655844	LCR							AT5G63760	-0.142696	0.383541	ARI15		AT3G57890	0.190645	0.13471	AT3G57890
AT1G18210	0.193462	-0.655435	AT1G18210							AT2G39805	0.0838973	0.383332	AT2G39805		AT5G66250	0.19054	0.372551	AT5G66250
AT4G39050	-0.379917	-0.654883	AT4G39050							AT3G27560	0.0533566	0.382938	ATN1		AT2G25580	0.190464	0.266999	MEF8
AT2G22125	-0.505601	-0.654839	CSI1							AT3G22970	-0.435383	0.382818	AT3G22970		AT3G57390	0.190366	0.206213	AGL18
AT3G12390	-0.0401867	-0.653837	AT3G12390							AT1G58350	-0.457888	0.382781	ZW18		AT1G59900	0.190229	0.207012	E1 ALPHA
AT1G23310	-0.402392	-0.653057	GGT1							AT5G27410	-0.0481132	0.38274	AT5G27410		AT4G21350	0.189928	0.0816755	PUB8
AT5G63150	-0.186006	-0.651909	AT5G63150							AT1G03190	-0.194264	0.382636	UVH6		AT4G37920	0.187672	0.0442416	AT4G37920
AT5G08200	-0.770179	-0.651842	AT5G08200							AT5G43745	-0.135341	0.382479	AT5G43745		AT2G40316	0.186443	-0.0541412	AT2G40316
AT5G46570	0.157766	-0.650421	BSK2							AT5G08470	0.0934869	0.382294	PEX1		AT2G42620	0.185929	-0.0505955	MAX2
AT1G20780	-0.232946	-0.650036	SAUL1							AT3G05680	0.0235388	0.381795	EMB2016		AT4G30550	0.185646	0.271099	GGP3
AT1G18750	-0.661331	-0.649548	AGL65							AT4G32180	0.18909	0.381401	PANK2		AT5G16210	0.185347	0.335321	AT5G16210
AT5G07370	-0.710456	-0.648575	IPK2a							AT1G79830	0.0589918	0.380587	GC5		AT4G28370	0.185171	0.152394	AT4G28370
AT1G68660	0.104836	-0.648524	AT1G68660							AT5G16780	-0.0404146	0.38044	DOT2		AT1G67680	0.184624	0.186206	AT1G67680
AT5G46390	-0.596266	-0.648473	AT5G46390							AT1G27190	-0.0125497	0.380216	AT1G27190		AT2G07715	0.184602	0.145362	AT2G07715
AT1G18070	-0.222394	-0.648299	AT1G18070							AT2G01870	-0.116589	0.380119	AT2G01870		AT5G12410	0.184573	0.388818	AT5G12410
AT2G34860	-0.124246	-0.648266	EDA3							AT3G08850	-0.0485208	0.379971	RAPTOR1		AT3G28450	0.184076	0.233102	AT3G28450
AT3G27570	-0.574928	-0.648019	AT3G27570							AT1G18160	0.212694	0.379729	AT1G18160		AT3G20560	0.181724	0.234746	PDIL5-3
[truncated: 1,307 more rows]

## Sheet: COLD C1-C5
C1	Col-0 CS3	Col-0 CS72	Name		C2	WT CS3	WT CS72	Name		C3	Col-0 CS3	Col-0 CS72	Name		C4	Col-0 CS3	Col-0 CS72	Name		C5	WT CS3	WT CS72	Name
AT1G68050	13.8585	10.2473	FKF1		AT1G18010	-8.43329	-3.57323	AT1G18010		AT1G74930	-1.51401	-7.03063	ORA47		AT4G12470	5.84848	11.6454	AZI1		AT1G17665	9.14723	9.25761	AT1G17665
AT5G24470	12.677	9.18489	PRR5		AT4G38840	-6.43502	-2.37747	AT4G38840		AT1G13650	-1.69595	-6.76746	AT1G13650		AT5G42800	1.30328	6.79448	DFR		AT4G33070	9.35476	8.34897	AT4G33070
AT4G33980	12.238	7.27852	AT4G33980		AT4G38860	-5.23589	-2.15182	AT4G38860		AT2G37180	-1.61777	-6.40015	RD28		AT5G15960	2.66417	6.40318	KIN1		AT5G28080	6.97342	7.90026	WNK9
AT1G70640	10.6958	6.76278	AT1G70640		AT1G14200	-4.80667	-2.40637	AT1G14200		AT5G58770	-2.11255	-6.36876	cPT4		AT4G22880	1.24555	6.3622	LDOX		AT3G50970	7.02382	7.72567	LTI30
AT5G62360	8.87977	4.60964	AT5G62360		AT5G10930	-4.5041	-3.50277	CIPK5		AT2G29300	-1.63416	-6.10256	AT2G29300		AT1G31690	2.8034	6.34032	AT1G31690		AT2G02100	7.86666	6.93075	LCR69
AT1G66060	8.87612	6.49676	AT1G66060		AT1G02380	-4.3859	-3.22349	AT1G02380		AT2G26150	-3.88428	-5.92883	HSFA2		AT5G17030	3.36286	6.32909	UGT78D3		AT2G21660	6.32114	6.86002	GRP7
AT5G42900	8.83523	5.97026	COR27		AT2G03750	-4.20051	-1.65467	AT2G03750		AT5G52640	-0.563767	-5.64069	HSP90.1		AT3G20440	2.10675	6.02361	EMB2729		AT5G25110	6.74204	6.61449	CIPK25
AT3G04010	8.6355	4.04226	AT3G04010		AT3G26510	-4.03721	-2.66004	AT3G26510		AT5G24160	-0.415541	-5.56534	SQE6		AT3G29590	1.07152	5.9148	AT5MAT		AT2G19450	7.9326	6.20061	TAG1
AT4G18422	8.59941	5.76603	AT4G18422		AT5G65683	-3.91449	-1.99065	WAVH2		AT2G40610	-1.52908	-5.51845	EXPA8		AT1G24090	2.34738	5.91141	AT1G24090		AT2G33830	5.45573	6.11767	AT2G33830
AT4G33467	8.31332	2.39682	AT4G33467		AT3G01350	-3.73768	-0.422815	AT3G01350		AT3G12580	-1.23339	-5.40555	HSP70		AT1G23100	2.77149	5.82317	AT1G23100		AT5G60100	5.71084	5.80007	PRR3
AT1G07137	8.20181	6.21493	MIR5645d		AT3G23880	-3.6882	-2.22513	AT3G23880		AT4G21760	-0.477081	-5.34626	BGLU47		AT1G03940	0.69651	5.78452	AT1G03940		AT4G30830	4.15563	5.76758	AT4G30830
AT4G04450	8.083	4.24668	WRKY42		AT3G48240	-3.47	-0.355876	AT3G48240		AT4G12690	-2.71962	-5.28881	AT4G12690		AT3G49320	1.67243	5.19897	AT3G49320		AT4G26670	4.15717	5.69714	AT4G26670
AT4G25480	7.99613	3.06085	DREB1A		AT1G60590	-3.44041	-1.60701	AT1G60590		AT5G51190	-2.17984	-5.11359	AT5G51190		AT3G22142	2.43252	5.19517	AT3G22142		AT2G40340	7.28203	5.63883	DREB2C
AT5G50450	7.69671	3.33796	AT5G50450		AT5G03230	-3.353	-2.44268	AT5G03230		AT4G26790	-1.58393	-4.95429	AT4G26790		AT2G43620	2.43435	5.07563	AT2G43620		AT3G59820	4.61607	5.31526	LETM1
AT4G16740	7.63215	-0.46761	TPS03		AT3G02380	-3.34276	-0.385847	COL2		AT4G33666	-2.73853	-4.80374	AT4G33666		AT5G14580	1.47455	4.9587	AT5G14580		AT5G23240	6.32722	5.10788	AT5G23240
AT5G48250	7.55214	4.37323	BBX8		AT1G69490	-3.28439	-2.99336	NAP		AT5G37300	-2.49318	-4.77597	WSD1		AT4G25630	1.29411	4.90887	FIB2		AT4G30650	3.9015	4.92869	AT4G30650
AT3G07650	7.47389	4.78758	COL9		AT4G28290	-3.18882	-2.96431	AT4G28290		AT5G53200	-2.77676	-4.7136	TRY		AT5G54060	-0.255422	4.83449	UF3GT		AT5G57110	6.03849	4.83784	ACA8
AT3G11020	7.34896	4.04671	DREB2B		AT1G62030	-3.18498	-0.690283	AT1G62030		AT4G20820	-2.08037	-4.66981	AT4G20820		AT5G20630	0.569135	4.77676	GER3		AT1G54217	5.9563	4.61412	AT1G54217
AT1G49230	7.08929	3.48618	AT1G49230		AT2G33480	-3.11253	-0.347212	NAC041		AT1G35180	-2.60172	-4.62712	AT1G35180		AT5G08610	1.47252	4.771	PDE340		AT2G25930	4.3947	4.47373	ELF3
AT4G36010	7.05183	1.64895	AT4G36010		AT3G61950	-3.08882	-1.69754	AT3G61950		AT1G18300	-0.407498	-4.4958	NUDT4		AT4G18750	1.0813	4.71797	DOT4		AT1G77120	4.28127	4.4512	ADH1
AT3G50260	7.04691	1.36883	CEJ1		AT1G72430	-3.05677	-2.51821	AT1G72430		AT3G24750	-4.36219	-4.46237	AT3G24750		AT1G51380	0.985906	4.70034	AT1G51380		AT2G21130	3.95186	4.36788	AT2G21130
AT3G46640	7.02997	3.55043	PCL1		AT3G25590	-3.03099	-1.788	AT3G25590		AT2G40000	-0.677161	-4.38104	HSPRO2		AT5G14920	2.52089	4.67852	AT5G14920		AT2G15890	4.76853	4.28586	MEE14
AT5G37260	6.84845	4.26055	RVE2		AT1G15550	-3.02747	-1.49142	GA3OX1		AT5G02230	-1.34363	-4.16618	AT5G02230		AT5G66960	2.01543	4.54402	AT5G66960		AT5G25210	5.59318	4.17128	AT5G25210
AT1G11210	6.78237	4.46451	AT1G11210		AT5G02760	-3.00194	1.08146	AT5G02760		AT2G37170	-1.45652	-4.16486	PIP2B		AT4G14690	1.22369	4.41126	ELIP2		AT1G16850	4.3161	4.1583	AT1G16850
AT1G53035	6.77575	4.89199	AT1G53035		AT4G01460	-2.88737	-1.43284	AT4G01460		AT1G56600	-1.30238	-4.16172	GolS2		AT3G22840	0.13466	4.35176	ELIP1		AT3G47800	3.50359	4.11326	AT3G47800
AT1G51780	6.77518	-1.40889	ILL5		AT3G30180	-2.85804	1.19898	BR6OX2		AT2G27420	-2.96823	-4.16059	AT2G27420		AT2G23910	2.08771	4.26838	AT2G23910		AT2G16890	5.00329	4.0612	AT2G16890
AT5G17460	6.77204	4.65759	AT5G17460		AT3G58070	-2.79372	-0.0728731	GIS		AT1G73540	-1.65088	-4.10751	NUDT21		AT2G37690	1.26519	4.23154	AT2G37690		AT5G61380	5.51606	4.01075	TOC1
AT1G22570	6.51286	2.88039	AT1G22570		AT4G14620	-2.76788	-1.30056	AT4G14620		AT5G48570	-0.668911	-4.10553	AT5G48570		AT3G28290	1.56558	4.21539	AT14A		AT2G42530	2.71376	3.97313	COR15B
AT5G64750	6.43877	-0.246039	ABR1		AT3G26932	-2.7413	-1.26403	DRB3		AT5G19970	-2.93319	-4.05751	AT5G19970		AT3G28300	1.56558	4.21539	AT14A		AT5G58600	3.85888	3.93766	PMR5
AT1G07050	6.26658	3.63631	AT1G07050		AT2G30300	-2.73983	-1.45716	AT2G30300		AT2G42760	-0.821231	-4.05678	AT2G42760		AT3G03060	1.38521	4.162	AT3G03060		AT1G04570	5.85521	3.87556	AT1G04570
AT4G28140	6.21614	-1.34411	AT4G28140		AT3G19850	-2.73339	-1.29561	AT3G19850		AT5G12110	-0.919581	-4.0328	AT5G12110		AT3G22120	2.20248	4.1482	CWLP		AT2G28900	3.98317	3.87375	OEP16-1
AT1G20030	6.14234	-0.592134	AT1G20030		AT5G18670	-2.72863	-1.84558	BMY3		AT2G24550	-1.94659	-3.98942	AT2G24550		AT1G48570	1.18725	4.13311	AT1G48570		AT2G15090	4.65604	3.8684	KCS8
AT5G65300	6.01915	1.37657	AT5G65300		AT5G25130	-2.65571	-1.98374	CYP71B12		AT3G44260	-1.60134	-3.94056	CAF1a		AT4G35130	1.76922	4.10199	AT4G35130		AT3G05660	3.17728	3.84787	RLP33
AT5G17850	5.97916	2.92608	AT5G17850		AT2G41170	-2.6483	-2.36826	AT2G41170		AT3G18773	-3.91974	-3.93556	AT3G18773		AT3G21300	1.6874	3.99073	AT3G21300		AT4G01670	4.11558	3.81864	AT4G01670
AT3G48520	5.96907	-1.98749	CYP94B3		AT3G20830	-2.62301	-0.829801	UCNL		AT3G52360	-2.32717	-3.87945	AT3G52360		AT1G64600	1.30013	3.97243	AT1G64600		AT5G39410	3.13473	3.78113	AT5G39410
AT3G50120	5.94432	3.2613	AT3G50120		AT1G55920	-2.59882	-2.56363	SERAT2;1		AT1G29460	-2.30753	-3.87733	AT1G29460		AT4G40000	0.965465	3.93418	AT4G40000		AT1G51940	4.64089	3.77182	LYK3
AT1G76790	5.85722	1.71476	IGMT5		AT5G67350	-2.59485	-1.15948	AT5G67350		AT3G24500	-2.84944	-3.86462	MBF1C		AT5G16930	1.33589	3.90356	AT5G16930		AT3G58570	2.99648	3.7559	AT3G58570
AT3G51400	5.81702	3.73499	AT3G51400		AT1G11700	-2.53803	-1.61677	AT1G11700		AT3G18750	-0.935221	-3.83503	WNK6		AT5G26860	1.08453	3.89478	LON1		AT5G46330	2.88908	3.74559	FLS2
AT5G17490	5.78521	1.79653	RGL3		AT4G11660	-2.52184	-2.08571	AT-HSFB2B		AT5G67420	-4.24571	-3.82368	LBD37		AT3G44750	1.09725	3.88765	HDA3		AT3G53460	1.90198	3.73663	CP29
AT1G51090	5.76525	1.74436	AT1G51090		AT5G15210	-2.51445	-1.32845	HB30		AT3G06070	-0.131713	-3.82225	AT3G06070		AT4G38380	0.662183	3.86995	AT4G38380		AT1G75040	2.01609	3.6986	PR5
AT5G46710	5.75173	1.56217	AT5G46710		AT2G23430	-2.46309	-0.781657	ICK1		AT1G62510	-0.606818	-3.81595	AT1G62510		AT3G22310	1.77979	3.85268	PMH1		AT5G53290	5.46497	3.67221	CRF3
AT5G47060	5.73799	2.43297	AT5G47060		AT2G21185	-2.46207	-2.31283	AT2G21185		AT2G20750	-1.5513	-3.81041	EXPB1		AT5G49110	0.632139	3.84266	AT5G49110		AT5G49330	4.35248	3.66041	MYB111
AT1G09950	5.73746	-4.57699	RAS1		AT1G18000	-2.45853	-1.47923	AT1G18000		AT3G53830	-1.0558	-3.80862	AT3G53830		AT3G10110	0.836044	3.8169	MEE67		AT1G48210	2.84909	3.65609	AT1G48210
AT5G04250	5.73436	2.51544	AT5G04250		AT3G47640	-2.37151	-1.61466	PYE		AT4G37610	-2.81571	-3.77473	BT5		AT3G15140	0.617518	3.81354	AT3G15140		AT4G13850	2.53068	3.57805	GR-RBP2
AT3G05800	5.73266	1.83907	AIF1		AT5G15310	-2.30532	-0.626491	MYB16		AT5G24155	-1.6765	-3.73296	AT5G24155		AT3G23020	0.97469	3.78527	AT3G23020		AT5G61370	3.60736	3.56666	AT5G61370
AT5G63450	5.59838	-3.27302	CYP94B1		AT3G09450	-2.29795	0.941263	AT3G09450		AT1G72920	-1.40035	-3.66819	AT1G72920		AT5G61030	0.254603	3.77989	GR-RBP3		AT4G15910	2.64847	3.51544	DI21
AT1G32860	5.56281	2.09088	AT1G32860		AT4G24700	-2.28912	-1.21186	AT4G24700		AT3G55646	0.0350325	-3.66654	AT3G55646		AT4G27010	1.25481	3.77429	EMB2788		AT3G50700	4.57595	3.46256	IDD2
AT1G62981	5.55713	2.59379	AT1G62981		AT2G38820	-2.28196	-1.17095	AT2G38820		AT1G61795	-2.12074	-3.63556	AT1G61795		AT5G49560	0.21039	3.75448	AT5G49560		AT5G67480	4.21783	3.43389	BT4
AT1G28050	5.54911	2.87298	BBX13		AT3G18950	-2.2515	-1.6792	AT3G18950		AT5G46220	-1.33502	-3.62047	AT5G46220		AT4G36180	1.08285	3.75165	AT4G36180		AT5G44565	3.59808	3.4159	AT5G44565
AT2G39920	5.5405	3.73213	AT2G39920		AT1G14600	-2.24846	-0.949746	AT1G14600		AT5G19190	-3.78139	-3.6056	AT5G19190		AT3G23830	0.244425	3.70764	GRP4		AT3G55580	3.77369	3.4136	AT3G55580
AT1G78600	5.48965	1.89328	LZF1		AT5G06790	-2.24114	-0.768955	AT5G06790		AT5G43850	-1.38792	-3.59709	ARD4		AT3G17830	1.39861	3.69414	AT3G17830		AT5G07010	5.07158	3.38634	ST2A
AT3G28880	5.48381	2.18634	AT3G28880		AT4G15248	-2.21942	-2.46774	BBX30		AT5G24150	-1.4233	-3.58941	SQP1		AT1G63250	0.870334	3.67659	AT1G63250		AT1G09350	4.12409	3.35111	GolS3
AT1G69890	5.48252	2.20165	AT1G69890		AT3G63210	-2.20883	-2.12403	AT3G63210		AT4G10770	-0.673792	-3.58546	OPT7		AT1G16480	1.20948	3.66881	AT1G16480		AT1G48370	2.98699	3.31829	YSL8
AT4G29610	5.4455	0.319702	AT4G29610		AT2G05160	-2.20796	-1.64056	AT2G05160		AT5G43400	-0.105075	-3.57576	AT5G43400		AT3G58520	0.205551	3.64868	AT3G58520		AT3G15450	3.63087	3.2968	AT3G15450
AT4G25490	5.42383	0.177317	CBF1		AT2G43340	-2.19809	-1.1163	AT2G43340		AT1G13080	-2.5377	-3.5705	CYP71B2		AT5G18820	1.15265	3.61711	Cpn60alpha2		AT1G79440	2.84739	3.29342	ALDH5F1
AT4G25470	5.42354	1.83192	CBF2		AT1G01520	-2.19384	0.444341	ASG4		AT4G28270	-3.53598	-3.53648	RMA2		AT1G17170	0.39672	3.59778	GSTU24		AT1G52200	3.31887	3.29291	AT1G52200
AT1G49720	5.41806	3.3407	ABF1		AT5G24870	-2.17583	-1.74595	AT5G24870		AT1G62540	-1.04661	-3.52431	FMO GS-OX2		AT5G04895	1.51604	3.59145	ABO6		AT1G25320	3.18539	3.29059	AT1G25320
AT2G44800	5.40834	0.702345	AT2G44800		AT5G45100	-2.17553	-0.988836	BRG1		AT3G23510	-0.90023	-3.52123	AT3G23510		AT5G27120	0.800165	3.57961	AT5G27120		AT4G02710	1.58538	3.28349	NET1C
AT2G31360	5.37994	3.10551	ADS2		AT1G54740	-2.17483	-0.954114	AT1G54740		AT1G51400	-0.812601	-3.52121	AT1G51400		AT4G16835	0.634048	3.54425	AT4G16835		AT3G62550	3.04961	3.27561	AT3G62550
AT1G08890	5.3557	3.02151	AT1G08890		AT4G09890	-2.15184	-1.30277	AT4G09890		AT5G39860	-2.86274	-3.51532	PRE1		AT3G58590	1.48886	3.53363	AT3G58590		AT2G22450	3.05092	3.27219	RIBA2
AT1G64890	5.33673	2.73833	AT1G64890		AT3G18320	-2.14255	-1.45211	AT3G18320		AT3G52720	-1.10633	-3.50527	ACA1		AT5G48470	0.421684	3.53087	AT5G48470		AT4G09020	2.08835	3.27031	ISA3
AT4G27950	5.30503	2.82756	CRF4		AT4G14540	-2.14089	-1.61088	NF-YB3		AT3G24463	-3.45608	-3.48518	AT3G24463		AT1G52930	1.03994	3.52707	AT1G52930		AT5G55180	3.94594	3.25215	AT5G55180
AT1G70800	5.27668	2.32811	EHB1		AT2G19650	-2.11882	-0.797477	AT2G19650		AT1G22370	-1.52667	-3.42762	UGT85A5		AT4G18840	0.458861	3.51635	AT4G18840		AT5G63810	2.45107	3.24315	BGAL10
AT2G39200	5.19816	2.95436	MLO12		AT1G23390	-2.10958	-2.09098	AT1G23390		AT2G33380	-0.555302	-3.42478	RD20		AT1G59990	0.57058	3.50994	EMB3108		AT5G51570	2.77737	3.2044	AT5G51570
AT1G76590	5.18443	2.05158	AT1G76590		AT1G69160	-2.10875	-1.46363	AT1G69160		AT2G34620	-2.05241	-3.41632	AT2G34620		AT4G12480	-1.31649	3.49367	EARLI1		AT3G18600	1.19386	3.20353	AT3G18600
AT4G16146	5.14502	2.84625	AT4G16146		AT4G18220	-2.10028	-1.45048	AT4G18220		AT1G66090	-0.275446	-3.40145	AT1G66090		AT1G04900	0.749361	3.46956	AT1G04900		AT5G46600	4.65128	3.19237	AT5G46600
AT1G56300	5.14285	1.91617	AT1G56300		AT1G14280	-2.08067	-1.01359	PKS2		AT4G27280	-1.86055	-3.39513	AT4G27280		AT2G33210	0.936885	3.42903	HSP60-2		AT5G14550	4.74305	3.18092	AT5G14550
AT3G15750	5.13484	1.27849	AT3G15750		AT5G47610	-2.06529	-0.288364	AT5G47610		AT1G52827	-0.914068	-3.38967	CDT1		AT1G13410	1.31176	3.42556	AT1G13410		AT5G09420	1.75418	3.17029	TOC64-V
AT3G45970	5.0379	0.162755	EXLA1		AT4G34630	-2.02011	-1.20546	AT4G34630		AT2G22240	-1.25959	-3.38876	MIPS2		AT1G06360	0.346645	3.42021	AT1G06360		AT5G23575	2.55268	3.1532	AT5G23575
AT5G05410	4.99418	2.76472	DREB2A		AT3G61890	-2.00719	-1.27607	HB-12		AT1G68870	-1.82654	-3.37479	SOFL2		AT2G29760	0.871902	3.41922	OTP81		AT2G42540	1.41687	3.15218	COR15A
AT1G19370	4.99305	2.9297	AT1G19370		AT1G31350	-2.00209	-0.521538	KUF1		AT1G17870	-1.77076	-3.3742	EGY3		AT4G31810	1.09576	3.37885	AT4G31810		AT3G05880	3.70247	3.14641	RCI2A
AT2G27690	4.97251	-1.26495	CYP94C1		AT1G15260	-2.00152	-0.811461	AT1G15260		AT2G21210	-4.19173	-3.36807	AT2G21210		AT1G54570	1.06197	3.33586	PES1		AT4G04330	3.56573	3.10789	RbcX1
AT4G33985	4.92514	1.68207	AT4G33985		AT3G57040	-1.99116	-1.58301	ARR9		AT4G15210	0.50457	-3.31509	BAM5		AT3G13150	1.2787	3.33468	AT3G13150		AT4G12750	2.60668	2.99764	AT4G12750
AT2G17660	4.88004	-2.96644	AT2G17660		AT1G79110	-1.98784	0.698539	BRG2		AT5G46830	-3.2294	-3.30874	NIG1		AT3G07290	0.34211	3.32824	AT3G07290		AT5G59010	1.52983	2.98823	BSK5
AT1G70420	4.85318	0.570658	AT1G70420		AT2G41940	-1.98564	-0.666023	ZFP8		AT5G18080	-1.45105	-3.30705	SAUR24		AT4G14090	-0.897523	3.32042	AT4G14090		AT1G14170	2.47692	2.97749	AT1G14170
AT3G04060	4.82786	2.31257	NAC046		AT5G26200	-1.98475	-1.32664	AT5G26200		AT5G18020	-2.18946	-3.30371	SAUR20		AT1G30960	1.16619	3.303	AT1G30960		AT5G44010	2.38705	2.96874	AT5G44010
AT3G59350	4.70398	1.13857	AT3G59350		AT5G60400	-1.98449	-0.911479	AT5G60400		AT3G61430	-1.10455	-3.28823	PIP1A		AT2G18520	0.992817	3.28943	AT2G18520		AT3G57240	2.8512	2.94866	BG3
AT1G02660	4.65225	-0.316247	AT1G02660		AT4G27240	-1.9844	-0.718832	AT4G27240		AT2G18560	-3.93204	-3.28048	AT2G18560		AT4G02930	1.00936	3.28728	AT4G02930		AT3G25020	1.55826	2.94213	RLP42
AT4G35480	4.65186	0.12736	RHA3B		AT3G61460	-1.95145	-0.123615	BRH1		AT5G18030	-1.34503	-3.27353	AT5G18030		AT4G15640	0.797509	3.27939	AT4G15640		AT4G05330	3.25513	2.92516	AGD13
AT5G26340	4.64349	0.825129	MSS1		AT4G34760	-1.94207	-0.163884	AT4G34760		AT1G01120	-0.829307	-3.25049	KCS1		AT2G04530	0.529151	3.27867	CPZ		AT5G47455	1.86113	2.90876	AT5G47455
AT5G13220	4.62803	-1.78298	JAZ10		AT5G06280	-1.94045	-1.26994	AT5G06280		AT2G32290	-0.411123	-3.22299	BAM6		AT2G19670	1.01498	3.26914	PRMT1A		AT4G19390	1.87394	2.90816	AT4G19390
AT2G17840	4.59142	0.532666	ERD7		AT4G24790	-1.93787	-1.14954	AT4G24790		AT3G24460	-2.64153	-3.19615	AT3G24460		AT3G10530	1.46716	3.26735	AT3G10530		AT2G36470	2.80878	2.90333	AT2G36470
AT1G17420	4.57778	-1.4702	LOX3		AT1G70230	-1.92129	-1.34566	TBL27		AT5G02560	-0.729253	-3.18567	HTA12		AT3G54090	0.757645	3.25233	FLN1		AT5G20830	2.82481	2.87942	SUS1
AT2G24240	4.45559	1.37911	AT2G24240		AT5G47640	-1.91628	-1.48117	NF-YB2		AT5G62020	-1.33346	-3.18107	HSFB2A		AT3G02330	0.55892	3.23072	AT3G02330		AT1G62570	3.01179	2.85713	FMO GS-OX4
AT2G26560	4.4364	2.51997	PLA2A		AT1G69530	-1.90333	-0.789535	EXPA1		AT3G48460	-1.50294	-3.16941	AT3G48460		AT3G48500	0.515349	3.23014	PDE312		AT5G16040	1.79378	2.81722	AT5G16040
AT1G25250	4.42366	1.94815	IDD16		AT2G01505	-1.89977	-0.15824	CLE16		AT2G20670	-3.14478	-3.16384	AT2G20670		AT1G69200	0.946326	3.21966	FLN2		AT3G57520	3.47692	2.81555	SIP2
AT2G34090	4.40019	1.4841	MEE18		AT1G05870	-1.88174	-0.453874	AT1G05870		AT5G61600	-1.85138	-3.15982	ERF104		AT3G49170	0.155938	3.19865	EMB2261		AT3G15000	1.30244	2.80523	RIP1
AT3G27210	4.3995	2.32278	AT3G27210		AT2G23180	-1.87982	-1.37652	CYP96A1		AT3G53420	-0.904739	-3.1593	PIP2A		AT3G06530	1.09624	3.18828	AT3G06530		AT5G58700	3.21279	2.79135	PLC4
AT3G47160	4.39535	2.59878	AT3G47160		AT3G26240	-1.86193	-0.270328	AT3G26240		AT3G11690	-2.23242	-3.15647	AT3G11690		AT5G63290	0.58303	3.1652	AT5G63290		AT3G27280	1.25186	2.79041	PHB4
AT2G36220	4.39086	0.792471	AT2G36220		AT2G28350	-1.85465	-1.32076	ARF10		AT1G51140	-1.17321	-3.14989	FBH3		AT4G17610	0.809151	3.16238	AT4G17610		AT4G27440	2.04358	2.75017	PORB
AT5G47240	4.33145	-1.87129	NUDT8		AT5G09930	-1.85225	-0.545396	ABCF2		AT1G72510	-1.82981	-3.14631	AT1G72510		AT5G19300	0.903718	3.15643	AT5G19300		AT5G42420	2.49731	2.74	AT5G42420
AT1G51820	4.3299	1.5972	AT1G51820		AT4G32295	-1.83964	-1.32619	AT4G32295		AT1G20823	-0.98956	-3.14514	AT1G20823		AT4G36580	1.348	3.14413	AT4G36580		AT5G51550	1.87299	2.7086	EXL3
AT4G38580	4.31409	2.75945	FP6		AT1G48300	-1.82501	-1.40313	DGAT3		AT1G66230	-3.06768	-3.11883	MYB20		AT1G10522	0.456179	3.14094	PRIN2		AT2G17280	2.51076	2.70829	AT2G17280
AT4G30280	4.31274	-1.89761	XTH18		AT1G80630	-1.82078	-0.871764	AT1G80630		AT2G36792	-2.91055	-3.11876	AT2G36792		AT1G67120	1.03191	3.13079	AT1G67120		AT5G64620	2.51184	2.69549	C/VIF2
AT3G61190	4.28738	2.05098	BAP1		AT3G22530	-1.81289	-1.1302	AT3G22530		AT3G56060	-0.374777	-3.11451	AT3G56060		AT4G26600	1.11163	3.12819	AT4G26600		AT5G06690	3.04041	2.67476	WCRKC1
AT4G19230	4.2619	2.41027	CYP707A1		AT2G15020	-1.81152	-1.24641	AT2G15020		AT1G20470	-1.64563	-3.1124	AT1G20470		AT3G26782	0.90087	3.1174	AT3G26782		AT1G61380	2.77017	2.63645	SD1-29
AT1G08920	4.25184	1.5636	ESL1		AT2G46250	-1.8114	-0.375177	AT2G46250		AT3G03450	-2.16709	-3.08899	RGL2		AT3G61760	1.05743	3.11643	DL1B		AT5G11150	2.47031	2.62534	VAMP713
AT5G05600	4.21098	-0.257705	AT5G05600		AT1G73870	-1.80346	-0.807531	BBX16		AT4G02075	-2.54963	-3.07634	PIT1		AT3G57940	0.91335	3.10456	AT3G57940		AT2G31010	4.15734	2.5729	AT2G31010
AT1G12610	4.20241	-1.85912	DDF1		AT3G62980	-1.79653	-0.768515	TIR1		AT3G19030	-0.792233	-3.06882	AT3G19030		AT3G13160	0.531791	3.09721	AT3G13160		AT5G52310	3.32219	2.56606	LTI78
AT5G38120	4.19225	-0.63701	4CL8		AT5G13180	-1.79479	-1.034	NAC083		AT1G62290	-0.72835	-3.06224	AT1G62290		AT1G80270	0.96249	3.09407	PPR596		AT5G26570	1.47334	2.53909	PWD
AT5G41590	4.17574	1.01931	AT5G41590		AT3G04860	-1.79388	0.410271	AT3G04860		AT1G04220	-2.40304	-3.05622	KCS2		AT3G13880	0.626804	3.09323	AT3G13880		AT1G15480	1.25203	2.52965	AT1G15480
AT1G13260	4.16936	0.766671	RAV1		AT1G49010	-1.76125	-0.41667	AT1G49010		AT5G64510	-1.89349	-3.04186	TIN1		AT4G31210	0.715397	3.08771	AT4G31210		AT5G54470	3.03357	2.50606	BBX29
AT5G20230	4.1594	-0.421073	BCB		AT4G38060	-1.75708	-1.18283	AT4G38060		AT2G41870	-2.187	-3.04184	AT2G41870		AT5G23660	0.845151	3.07396	SWEET12		AT5G49015	4.08979	2.49279	AT5G49015
AT1G76650	4.15076	-2.86617	CML38		AT1G30250	-1.7544	-0.967378	AT1G30250		AT1G74310	-1.15791	-3.02823	HSP101		AT3G07050	1.01798	3.06611	NSN1		AT3G55450	2.68417	2.4902	PBL1
AT2G38240	4.12057	-0.854192	AT2G38240		AT1G22190	-1.74537	-0.972283	AT1G22190		AT1G26560	-0.5851	-3.00657	BGLU40		AT5G63420	0.419502	3.06475	emb2746		AT2G36390	1.9526	2.48278	SBE2.1
AT4G37260	4.12019	0.367965	MYB73		AT3G22970	-1.73687	-1.22366	AT3G22970		AT4G14750	-2.03531	-2.99007	IQD19		AT5G17220	-0.390323	3.04839	GSTF12		AT5G62960	1.21046	2.44869	AT5G62960
AT5G01100	4.11317	-0.465266	FRB1		AT5G23410	-1.72459	-0.772417	AT5G23410		AT2G46400	-0.359097	-2.98617	WRKY46		AT1G26790	-1.22234	3.03447	AT1G26790		AT2G25730	1.68149	2.44144	AT2G25730
AT4G36110	4.11004	-0.378887	SAUR9		AT3G52060	-1.71773	-1.16006	AT3G52060		AT3G15990	-0.241564	-2.98398	SULTR3;4		AT3G53360	0.965197	3.01778	AT3G53360		AT1G61370	1.31933	2.44063	AT1G61370
AT1G76580	4.10613	1.47199	AT1G76580		AT5G52420	-1.71459	-1.10688	AT5G52420		AT1G69790	-0.464784	-2.97511	AT1G69790		AT4G30150	1.03531	3.01199	AT4G30150		AT1G11950	1.83893	2.42962	AT1G11950
AT1G64760	4.09829	2.01851	AT1G64760		AT2G23770	-1.69907	-0.720062	LYK4		AT3G26450	-0.751262	-2.97272	AT3G26450		AT5G27680	0.74551	3.00953	RECQSIM		AT3G56090	2.01984	2.41722	FER3
AT5G62520	4.0869	-1.99407	SRO5		AT5G56040	-1.69671	0.631168	AT5G56040		AT3G50060	-0.394719	-2.95183	MYB77		AT5G06550	0.796021	2.99485	AT5G06550		AT4G05520	1.37659	2.4134	EHD2
AT1G73810	4.07777	2.42745	AT1G73810		AT1G21920	-1.69085	-0.908107	AT1G21920		AT3G44990	-0.157922	-2.9505	XTH31		AT3G62270	0.916117	2.99427	AT3G62270		AT3G53940	1.2789	2.38655	AT3G53940
AT3G25780	4.07004	-2.69725	AOC3		AT5G10550	-1.68222	-0.431584	GTE2		AT3G56360	-3.64546	-2.9276	AT3G56360		AT1G56130	0.535114	2.98164	AT1G56130		AT1G20840	1.66278	2.3821	TMT1
AT5G03720	4.0613	-1.94325	HSFA3		AT3G60690	-1.67713	-1.6089	AT3G60690		AT4G23670	-0.479661	-2.91957	AT4G23670		AT1G61490	0.883662	2.97512	AT1G61490		AT1G16500	1.54156	2.36852	AT1G16500
AT1G16370	4.03862	-2.59233	2006-10-01		AT3G45210	-1.67433	-1.32659	AT3G45210		AT1G29500	-1.86434	-2.91819	AT1G29500		AT1G56110	0.833739	2.9698	NOP56		AT4G01130	2.97276	2.36382	AT4G01130
AT1G10410	4.00888	1.99484	AT1G10410		AT4G30400	-1.67327	-0.997917	AT4G30400		AT3G05030	-0.348306	-2.8988	NHX2		AT4G39530	0.0289503	2.96052	AT4G39530		AT3G14890	2.42259	2.35913	AT3G14890
AT1G61800	4.00731	1.54464	GPT2		AT2G43375	-1.67176	-0.160341	AT2G43375		AT1G59590	-2.75978	-2.89843	ZCF37		AT2G31060	0.986452	2.95947	EMB2785		AT5G09125	1.84818	2.34699
AT2G47890	3.99515	2.03587	AT2G47890		AT5G10946	-1.67064	-1.17032	AT5G10946		AT1G67750	-0.60982	-2.89412	AT1G67750		AT2G40010	-0.156126	2.95509	AT2G40010		ATMG01090	0.850768	2.34625	ORF262
AT2G16700	3.99129	0.803879	ADF5		AT5G47800	-1.65955	-0.180336	AT5G47800		AT4G39330	-0.992535	-2.88702	CAD9		AT3G12270	0.847477	2.94931	PRMT3		AT5G02820	1.11655	2.33603	RHL2
AT1G11960	3.97028	0.0414531	AT1G11960		AT1G76890	-1.65725	-1.19579	GT2		AT1G22160	-1.05564	-2.86259	AT1G22160		AT5G40480	0.961957	2.93726	EMB3012		AT1G02930	1.96544	2.32315	GSTF6
AT4G31800	3.94906	-0.56079	WRKY18		AT5G24890	-1.65126	-1.5503	AT5G24890		AT1G55020	-0.45327	-2.85917	LOX1		AT5G63140	0.218113	2.93322	PAP29		AT5G15700	1.38402	2.31593	AT5G15700
AT5G18610	3.94573	1.0678	AT5G18610		AT2G01940	-1.64088	-1.30882	SGR5		AT2G35760	-0.318658	-2.84104	AT2G35760		AT5G60040	0.612168	2.93163	NRPC1		AT5G63120	1.98122	2.31117	AT5G63120
AT1G52890	3.92795	1.47648	NAC019		AT2G32010	-1.61644	-0.745158	CVL1		AT5G27360	-0.661323	-2.8318	SFP2		AT4G14660	0.215552	2.92424	NRPE7		AT5G06860	3.02859	2.30834	PGIP1
AT1G20440	3.91801	1.91074	COR47		AT5G67200	-1.61386	-0.59842	AT5G67200		AT2G32870	-0.0993004	-2.82821	AT2G32870		AT2G37310	1.26121	2.92395	AT2G37310		AT5G15970	1.84528	2.30779	KIN2
AT4G17615	3.90564	-0.431433	CBL1		AT2G46040	-1.59896	0.590524	AT2G46040		AT1G72800	-0.316981	-2.82031	AT1G72800		AT3G62150	1.29335	2.9176	ABCB21		AT5G15640	1.71424	2.3027	AT5G15640
AT2G43535	3.88261	1.87515	AT2G43535		AT4G12970	-1.59217	-0.724918	STOMAGEN		AT2G30790	-2.23467	-2.81284	PSBP-2		AT2G27775	0.861682	2.91687	AT2G27775		AT2G21620	2.47725	2.29989	RD2
AT2G35290	3.87721	-0.289936	AT2G35290		AT1G03440	-1.58564	-0.965638	AT1G03440		AT5G60890	-0.568908	-2.79955	MYB34		AT5G08400	-0.0283365	2.91438	AT5G08400		AT4G17140	1.93005	2.29968	AT4G17140
AT5G15190	3.87564	0.69276	AT5G15190		AT2G46660	-1.58336	-0.313759	CYP78A6		AT5G50240	-1.49351	-2.79151	PIMT2		AT5G09840	1.36465	2.89362	AT5G09840		AT3G14172	2.26519	2.29124	AT3G14172
AT3G60200	3.86868	1.2637	AT3G60200		AT1G17610	-1.57605	-1.00797	AT1G17610		AT5G15500	-1.12957	-2.78565	AT5G15500		AT5G52850	0.267344	2.88968	AT5G52850		AT4G25500	3.43914	2.28478	RS40
AT4G36950	3.86804	-3.25545	MAPKKK21		AT1G27690	-1.56914	-0.729091	AT1G27690		AT2G20560	-0.854541	-2.78128	AT2G20560		AT3G59890	0.271646	2.88921	AT3G59890		AT3G01750	2.20768	2.28446	AT3G01750
AT1G19180	3.86315	-0.0277517	JAZ1		AT5G59660	-1.56876	-1.51821	AT5G59660		AT4G39510	-1.51632	-2.77998	CYP96A12		AT2G39140	0.859567	2.87633	SVR1		AT1G24530	2.63303	2.28424	AT1G24530
AT5G45750	3.84606	1.28751	RABA1c		AT5G55620	-1.56706	-1.01667	AT5G55620		AT5G27350	-0.301225	-2.77948	SFP1		AT5G23300	0.807398	2.86507	PYRD		AT2G47260	2.1393	2.26629	WRKY23
AT1G65390	3.83442	0.181342	PP2-A5		AT3G13620	-1.56511	-1.49479	PUT4		AT1G55960	-1.76364	-2.77756	AT1G55960		AT4G04940	0.981336	2.85781	AT4G04940		AT4G12900	1.36936	2.26239	AT4G12900
AT4G28150	3.81421	0.567317	AT4G28150		AT1G05562	-1.55849	-0.919068	AT1G05562		AT5G21100	-1.28954	-2.77578	AT5G21100		AT3G14740	-0.428275	2.84032	AT3G14740		AT1G29980	1.24304	2.24815	AT1G29980
AT1G72416	3.81237	1.79855	AT1G72416		AT5G25140	-1.55	-1.0682	CYP71B13		AT1G59740	-0.270296	-2.76705	AT1G59740		AT5G57230	0.674532	2.82833	AT5G57230		AT3G06325	1.44551	2.23104
AT1G02400	3.80024	-1.85342	GA2OX6		AT2G40475	-1.54831	-0.803409	ASG8		AT3G19580	-0.240328	-2.74997	ZF2		AT1G77030	0.915628	2.81876	AT1G77030		AT3G28220	1.30766	2.22688	AT3G28220
AT1G18200	3.7992	-0.350551	RABA6b		AT5G52780	-1.54416	-0.273585	AT5G52780		AT1G29440	-1.66855	-2.74986	SAUR63		AT1G53330	1.4761	2.81617	AT1G53330		AT2G27200	2.74941	2.21915	AT2G27200
AT5G38710	3.79669	-0.885241	AT5G38710		AT2G03730	-1.53691	-1.15442	ACR5		AT5G40450	-0.648342	-2.71467	AT5G40450		AT5G02260	0.456554	2.8155	EXPA9		AT3G48250	0.84863	2.21106	BIR6
AT4G35985	3.77505	-1.04438	AT4G35985		AT5G52900	-1.53543	-1.36713	MAKR6		AT3G03820	-2.08548	-2.71404	SAUR29		AT5G20160	0.568221	2.80637	AT5G20160		AT2G26790	1.80458	2.21071	AT2G26790
AT3G23170	3.76955	1.24537	AT3G23170		AT2G46810	-1.53398	-0.774428	AT2G46810		AT3G57540	-0.0038475	-2.7121	AT3G57540		AT3G18580	0.795545	2.80558	AT3G18580		AT4G34900	0.410654	2.18307	XDH2
AT1G49450	3.75961	1.47102	AT1G49450		AT3G55560	-1.53264	-0.0396583	AGF2		AT4G01080	-0.637919	-2.67444	TBL26		AT1G48630	0.364477	2.80343	RACK1B_AT		AT1G32090	0.913648	2.17858	AT1G32090
AT5G18540	3.75926	2.37552	AT5G18540		AT3G18980	-1.53175	-1.30026	ETP1		AT1G33260	-2.5256	-2.6694	AT1G33260		AT1G52450	-0.413908	2.79863	AT1G52450		AT3G22190	1.39006	2.15813	IQD5
AT2G28840	3.75658	1.8951	XBAT31		AT2G26110	-1.52559	-0.281027	AT2G26110		AT2G17040	-0.528356	-2.65368	NAC036		AT4G12600	0.763733	2.78905	AT4G12600		AT3G49420	1.13322	2.15289	AT3G49420
AT3G55880	3.75652	0.527075	SUE4		AT1G47580	-1.52464	-0.854533	DYW1		AT1G14700	-0.5288	-2.65304	PAP3		AT3G02990	0.939669	2.7881	HSFA1E		AT5G37780	1.42172	2.15285	CAM1
AT1G53885	3.75387	-2.07521	AT1G53885		AT2G20180	-1.52036	-1.09653	PIL5		AT2G32880	-0.151219	-2.64546	AT2G32880		AT3G21540	0.81969	2.7836	AT3G21540		AT5G37600	3.92886	2.14274	GSR 1
AT1G53903	3.75387	-2.07521	AT1G53903		AT5G63530	-1.51952	-1.29603	FP3		AT4G33660	-0.981583	-2.63653	AT4G33660		AT4G28510	0.797205	2.78349	PHB1		AT5G15650	2.45618	2.13864	RGP2
AT3G14050	3.75369	0.0362026	RSH2		AT5G04660	-1.51898	-0.820413	CYP77A4		AT1G51440	-2.49024	-2.63459	AT1G51440		AT2G47240	0.673687	2.77625	LACS1		AT4G34750	2.95615	2.13764	AT4G34750
AT1G44350	3.73051	-1.75017	ILL6		AT1G55320	-1.51752	-0.389098	AAE18		AT1G72890	-0.981482	-2.62748	AT1G72890		AT5G25500	0.811238	2.77272	AT5G25500		AT4G40065	2.0701	2.13287	AT4G40065
AT4G17490	3.71853	-2.55328	ERF6		AT1G52340	-1.5158	-1.34457	ABA2		AT1G02390	-0.907347	-2.62224	GPAT2		AT4G25990	0.901513	2.76927	CIL		AT2G22400	0.841651	2.11458	AT2G22400
AT5G07620	3.70925	1.86252	AT5G07620		AT2G28200	-1.51535	-0.763539	AT2G28200		AT4G18970	-0.51582	-2.60629	AT4G18970		AT2G20585	0.876135	2.75791	NFD6		AT3G13940	0.952594	2.09637	AT3G13940
AT5G57630	3.70836	1.45828	CIPK21		AT2G37650	-1.50355	-1.05405	AT2G37650		AT4G13830	-1.40704	-2.59846	J20		AT5G07030	1.75674	2.75612	AT5G07030		AT4G15770	0.844907	2.09608	AT4G15770
AT3G27880	3.69657	2.05951	AT3G27880		AT2G01760	-1.49882	-0.387348	RR14		AT4G25830	-0.474538	-2.57995	AT4G25830		AT2G15000	1.08541	2.75576	AT2G15000		AT2G19490	1.09122	2.09332	RECA2
AT1G61340	3.69611	-1.06922	FBS1		AT3G60080	-1.47982	-1.24753	AT3G60080		AT1G10900	-0.453489	-2.57422	AT1G10900		AT5G62990	0.377332	2.75526	emb1692		AT3G49240	0.822852	2.08997	emb1796
AT2G06050	3.69386	-1.29687	OPR3		AT4G36380	-1.47615	-1.17647	ROT3		AT5G48850	-0.492502	-2.57335	ATSDI1		AT5G44730	1.2891	2.72512	AT5G44730		AT2G31340	1.03125	2.0861	emb1381
AT5G27520	3.69118	0.527379	PNC2		AT3G26320	-1.47508	-0.92283	CYP71B36		AT1G68840	-2.07576	-2.57114	RAV2		AT5G05560	0.477012	2.72356	EMB2771		AT5G13210	1.97876	2.07828	AT5G13210
AT1G11170	3.6792	1.66252	AT1G11170		AT2G20250	-1.47166	-0.945777	AT2G20250		AT2G26690	-0.59001	-2.56224	AT2G26690		AT3G22690	0.585377	2.71985	AT3G22690		AT1G61640	1.26453	2.07409	AT1G61640
AT1G75860	3.67916	0.679244	AT1G75860		AT4G11990	-1.47063	-0.392382	AT4G11990		AT1G68440	-1.66732	-2.55768	AT1G68440		AT2G02740	0.372164	2.70624	WHY3		AT5G37500	1.18171	2.06005	GORK
AT1G06002	3.66027	0.965505	AT1G06002		AT5G07240	-1.442	-0.63147	IQD24		AT1G58520	-2.4499	-2.5496	RXW8		AT4G27360	-0.850874	2.70576	AT4G27360		AT3G57260	1.10521	2.04769	BGL2
AT3G10300	3.6297	1.4934	AT3G10300		AT5G19260	-1.44112	-0.749866	FAF3		AT5G13090	-2.35506	-2.54155	AT5G13090		AT3G52390	0.105448	2.6975	AT3G52390		AT5G30495	1.271	2.04608	AT5G30495
AT4G16563	3.61768	1.17481	AT4G16563		AT4G24660	-1.44101	-1.12058	HB22		AT1G24148	-0.903568	-2.51688	AT1G24148		AT1G62260	0.0662699	2.69406	MEF9		AT1G72330	1.68457	2.04234	ALAAT2
AT4G25433	3.58853	0.506775	AT4G25433		AT2G30766	-1.435	-0.925471	AT2G30766		AT1G72910	-2.10652	-2.50956	AT1G72910		AT3G51870	0.458953	2.68403	AT3G51870		AT3G04550	0.769908	2.03854	AT3G04550
AT5G49900	3.5735	0.935167	AT5G49900		AT2G45310	-1.43145	0.600484	GAE4		AT4G15550	-2.72476	-2.5068	IAGLU		AT4G20325	0.0663843	2.68401	AT4G20325		AT5G19780	0.824567	2.03301	TUA5
AT2G22500	3.57104	-0.448403	UCP5		AT5G41400	-1.42584	0.0110311	AT5G41400		AT3G02170	-2.01935	-2.50676	LNG2		AT1G15870	-1.18009	2.68287	AT1G15870		AT1G27630	3.45516	2.03256	CYCT1;3
AT2G17230	3.56961	2.08922	EXL5		AT1G06645	-1.42481	-0.802209	AT1G06645		AT4G10150	-1.80601	-2.49993	AT4G10150		AT4G26370	0.71138	2.68098	AT4G26370		AT2G48030	1.32715	2.01772	AT2G48030
AT2G15960	3.56501	0.829579	AT2G15960		AT1G63840	-1.41832	-0.151901	AT1G63840		AT3G27020	-1.10337	-2.49694	YSL6		AT5G53920	0.317512	2.67904	AT5G53920		AT3G46970	2.39445	2.01181	PHS2
AT3G25870	3.55255	1.48692	AT3G25870		AT3G23160	-1.41355	-0.446052	AT3G23160		AT1G45010	-1.42514	-2.49536	AT1G45010		AT5G49645	0.809461	2.6733	AT5G49645		AT5G63990	2.25111	1.99258	AT5G63990
AT2G22840	3.5491	1.58258	GRF1		AT1G12020	-1.40907	-0.313677	AT1G12020		AT1G29430	-2.78445	-2.47745	AT1G29430		AT4G00620	0.589589	2.66056	EMB3127		AT1G69250	1.19095	1.98613	AT1G69250
AT4G14580	3.53946	1.18862	CIPK4		AT1G50420	-1.40818	-0.166531	SCL3		AT1G56280	-0.1522	-2.47081	DI19		AT1G03100	1.15451	2.6592	AT1G03100		AT4G39260	3.50164	1.97352	CCR1
AT4G29190	3.50747	0.326906	OZF2		AT5G50665	-1.40201	0.408003	AT5G50665		AT5G59080	-0.846404	-2.46606	AT5G59080		AT4G31050	0.745619	2.65596	AT4G31050		AT4G01870	1.84984	1.96856	AT4G01870
AT5G47220	3.48743	1.21829	ERF2		AT2G46380	-1.39221	-0.7193	AT2G46380		AT4G09900	-0.829268	-2.46166	MES12		AT3G03920	0.24928	2.65588	AT3G03920		AT5G16380	2.08236	1.96381	AT5G16380
AT5G47230	3.47302	-0.708712	ERF5		AT3G51080	-1.38759	-1.31233	GATA6		AT2G28470	-0.73644	-2.45926	BGAL8		AT3G56990	0.95576	2.64545	EDA7		AT1G28330	1.73651	1.9553	DYL1
AT5G37440	3.47117	1.00143	AT5G37440		AT3G16010	-1.37509	-0.805255	AT3G16010		AT5G53120	-0.4599	-2.45923	SPDS3		AT2G43590	0.631044	2.64407	AT2G43590		AT3G06345	0.664216	1.93898	MIR5642a
AT4G18010	3.46044	0.118086	IP5PII		AT1G79160	-1.3682	-0.238641	AT1G79160		AT1G24140	-0.330998	-2.45912	AT1G24140		AT5G02050	0.693524	2.63216	AT5G02050		AT4G31790	0.903856	1.9375	AT4G31790
AT1G47710	3.45382	1.87894	SERPIN1		AT3G27170	-1.36154	-0.176806	CLC-B		AT2G45960	-1.08325	-2.45448	PIP1B		AT5G45140	0.733407	2.62791	NRPC2		AT4G38440	0.79986	1.93496	IYO
AT3G16860	3.44338	-1.56932	COBL8		AT5G67280	-1.35609	-0.956375	RLK		AT4G26850	-1.42009	-2.45284	VTC2		AT2G18900	0.797617	2.62142	AT2G18900		AT5G03470	2.69681	1.93141	ATB' ALPHA
AT1G21130	3.42523	1.44169	IGMT4		AT1G76990	-1.35435	-0.96412	ACR3		AT5G04950	-0.0195897	-2.45013	NAS1		AT3G49725	0.310696	2.61961	AT3G49725		AT1G03830	0.896234	1.92574	AT1G03830
AT4G30350	3.41333	1.35101	AT4G30350		AT4G30610	-1.34756	-0.615079	BRS1		AT2G21650	-0.623693	-2.44507	MEE3		AT1G80130	0.594939	2.60733	AT1G80130		AT3G02650	0.837404	1.90767	AT3G02650
AT3G05220	3.39935	2.06332	AT3G05220		AT5G24830	-1.33735	-0.0885099	AT5G24830		AT1G05560	-1.65484	-2.43303	UGT75B1		AT3G10690	0.235422	2.60514	GYRA		AT4G15130	2.30969	1.90544	CCT2
AT2G28500	3.38449	0.326311	LBD11		AT2G04790	-1.33726	-0.906671	AT2G04790		AT1G04350	-0.90593	-2.43298	AT1G04350		AT5G07810	0.326644	2.59803	AT5G07810		AT1G67660	1.4894	1.88224	AT1G67660
AT5G64260	3.38208	1.58482	EXL2		AT2G28150	-1.33657	-0.509362	AT2G28150		AT2G41290	-0.822269	-2.42829	SSL2		AT3G03630	0.38326	2.59508	CS26		AT1G15420	0.800744	1.87345	AT1G15420
AT1G67970	3.35727	1.04409	HSFA8		AT1G68780	-1.33482	-0.696718	AT1G68780		AT1G01070	-0.874636	-2.42518	UMAMIT28		AT1G65030	0.820941	2.57914	AT1G65030		AT1G48920	1.05996	1.86856	NUC-L1
AT3G25760	3.35307	-0.905011	AOC1		AT1G01060	-1.33234	-0.842806	LHY		AT1G23020	-0.543664	-2.42358	FRO3		AT5G11240	0.809656	2.56125	AT5G11240		AT2G36750	1.41621	1.8669	UGT73C1
AT5G65310	3.33168	1.38273	HB5		AT3G22104	-1.33084	-0.508284	AT3G22104		AT4G29890	-0.917019	-2.4206	AT4G29890		AT4G26810	0.723791	2.56066	AT4G26810		AT3G13310	2.92676	1.86553	AT3G13310
AT5G39760	3.3171	1.55974	HB23		AT2G20100	-1.33026	-0.504399	AT2G20100		AT2G46710	-1.57928	-2.41125	ROPGAP3		AT3G55510	0.994728	2.55952	RBL		AT1G35720	0.7608	1.86035	ANNAT1
AT1G22250	3.3141	1.59105	AT1G22250		AT1G14920	-1.3301	-0.258105	GAI		AT4G32480	-0.79312	-2.40817	AT4G32480		AT1G53645	1.11792	2.55333	AT1G53645		AT1G20010	0.908735	1.86031	TUB5
AT3G63220	3.29965	0.331476	AT3G63220		AT4G26150	-1.32304	-0.0317532	CGA1		AT1G32900	-1.49687	-2.3976	GBSS1		AT3G07750	0.879787	2.54636	AT3G07750		AT1G46768	1.66303	1.85852	RAP2.1
AT4G22780	3.29616	-0.711782	ACR7		AT1G61350	-1.31494	-0.68088	AT1G61350		AT5G37770	-0.210856	-2.38887	TCH2		AT2G21710	-0.323055	2.54564	EMB2219		AT1G21880	1.45704	1.85832	LYM1
AT4G19120	3.28729	1.51578	ERD3		AT3G61590	-1.30805	-0.514715	HWS		AT3G16530	0.141481	-2.38196	AT3G16530		AT5G38890	0.33508	2.54428	AT5G38890		AT5G44005	1.85965	1.85512	AT5G44005
AT1G18390	3.27718	1.72934	AT1G18390		AT1G64670	-1.30786	-0.96236	BDG1		AT1G19000	-1.06217	-2.37243	AT1G19000		AT2G41670	0.926311	2.54267	AT2G41670		AT3G30775	1.18628	1.85135	ERD5
AT5G20150	3.27138	1.21683	SPX1		AT1G18560	-1.30559	-0.362273	AT1G18560		AT2G19310	-2.09913	-2.3647	AT2G19310		AT4G04180	0.260767	2.54193	AT4G04180		AT1G17455	1.79667	1.84973	ELF4-L4
AT2G46970	3.26868	0.0418409	PIL1		AT1G31920	-1.29898	-0.0365667	AT1G31920		AT3G59940	-1.598	-2.35877	AT3G59940		AT5G28919	0.734284	2.53096	AT5G28919		AT5G36890	0.82322	1.84675	BGLU42
AT3G25180	3.26043	0.666879	CYP82G1		AT2G41140	-1.28718	-1.17602	CRK1		AT3G24100	-0.492425	-2.3521	AT3G24100		AT3G55060	0.485533	2.52592	AT3G55060		AT1G50910	1.26261	1.84368	AT1G50910
AT4G33920	3.25765	0.363204	AT4G33920		AT2G42620	-1.27541	-0.226642	MAX2		AT2G21560	-1.68977	-2.35012	AT2G21560		AT3G26410	0.593546	2.52164	TRM11		AT1G01940	0.917584	1.84069	AT1G01940
AT1G70090	3.24535	0.18253	LGT8		AT5G66520	-1.27475	-0.603854	AT5G66520		AT1G73750	-0.250661	-2.34838	AT1G73750		AT5G26800	0.619795	2.52138	AT5G26800		AT1G18850	1.06436	1.83535	AT1G18850
AT3G62690	3.24529	1.93273	ATL5		AT1G62950	-1.27268	0.444766	AT1G62950		AT5G47050	-1.23365	-2.34357	AT5G47050		AT2G05380	0.281238	2.51774	GRP3S		AT1G53230	0.677275	1.8272	TCP3
AT1G05805	3.23371	1.61851	AT1G05805		AT5G10650	-1.27203	-0.709385	AT5G10650		AT2G30820	-1.07927	-2.343	AT2G30820		AT1G71060	0.976228	2.50933	AT1G71060		AT1G21750	0.67109	1.82177	PDIL1-1
AT1G17380	3.23361	-1.66352	JAZ5		AT3G22810	-1.26827	-1.05594	AT3G22810		AT3G28270	-1.17896	-2.33214	AT3G28270		AT1G15440	0.978564	2.50216	PWP2		AT3G49120	2.97464	1.8205	PRXCB
AT1G51610	3.22249	1.41362	AT1G51610		AT5G03110	-1.26588	-1.16645	AT5G03110		AT1G05540	-0.730285	-2.32584	AT1G05540		AT1G71260	0.276273	2.50022	ATWHY2		AT3G04290	0.629164	1.81624	LTL1
AT3G51660	3.22118	1.33617	AT3G51660		AT5G55790	-1.25598	-0.736069	AT5G55790		AT1G19650	-0.459997	-2.32463	AT1G19650		AT3G02820	-0.0300894	2.4939	AT3G02820		AT4G17090	2.62759	1.7972	CT-BMY
AT4G19960	3.20048	0.597516	KUP9		AT3G12560	-1.25583	-0.460318	TRFL9		AT5G62100	-0.576368	-2.31606	BAG2		AT4G30990	0.8502	2.4863	AT4G30990		AT3G46440	0.962144	1.78941	UXS5
AT5G10410	3.17707	0.555468	AT5G10410		AT3G22680	-1.25076	-0.258732	RDM1		AT1G52230	-0.563507	-2.31584	PSAH2		AT2G33680	-0.000263784	2.48553	AT2G33680		AT1G30820	1.71309	1.78726	AT1G30820
AT1G80120	3.17089	-0.557463	AT1G80120		AT5G66770	-1.24927	-0.026493	AT5G66770		AT1G01620	-0.646469	-2.31235	PIP1C		AT3G19440	0.656999	2.48417	AT3G19440		AT2G39900	2.4328	1.78608	WLIM2a
AT5G65280	3.15748	-0.339228	GCL1		AT5G05870	-1.24393	-0.668797	UGT76C1		AT4G03070	-1.86529	-2.30528	AOP1		AT1G29320	0.697435	2.4831	AT1G29320		AT3G16565	2.40265	1.78463	AT3G16565
AT1G30360	3.15114	1.03291	ERD4		AT3G28080	-1.23951	-0.856914	UMAMIT47		AT2G34810	-0.179328	-2.30526	AT2G34810		AT5G09270	0.426115	2.4741	AT5G09270		AT5G54960	2.62664	1.78115	PDC2
AT3G55760	3.14805	1.62897	AT3G55760		AT3G21150	-1.23369	-0.538881	BBX32		AT1G19660	-0.735301	-2.29996	AT1G19660		AT1G06720	0.779165	2.46646	AT1G06720		AT4G04700	0.74468	1.78101	CPK27
AT3G52400	3.1463	-0.745718	SYP122		AT4G24760	-1.23261	-0.749993	AT4G24760		AT4G34060	-0.5507	-2.29565	DML3		AT2G35790	0.36438	2.4618	AT2G35790		AT5G09440	2.85212	1.78064	EXL4
AT4G02330	3.14438	1.16084	ATPMEPCRB		AT5G03140	-1.21989	-0.764293	AT5G03140		AT2G21540	-0.12932	-2.29399	SFH3		AT2G44510	0.844728	2.45081	AT2G44510		AT4G17098	2.35753	1.77987	AT4G17098
AT2G16660	3.14358	1.02411	AT2G16660		AT5G44410	-1.20788	-0.359884	AT5G44410		AT5G22390	-0.613209	-2.29084	AT5G22390		AT1G45332	0.8577	2.45054	AT1G45332		AT4G34200	0.929285	1.77732	EDA9
AT1G69870	3.13897	1.08848	NRT1.7		AT5G46170	-1.20633	-0.520889	AT5G46170		AT2G44210	-0.829864	-2.28836	AT2G44210		AT4G35050	0.263185	2.4484	MSI3		AT1G52770	0.89448	1.77014	AT1G52770
AT4G36670	3.13358	1.32414	PMT6		AT4G21445	-1.20338	-0.952565	AT4G21445		AT5G54660	-0.421818	-2.28752	AT5G54660		AT2G21790	0.217481	2.43643	RNR1		AT1G58380	0.77553	1.76781	XW6
AT2G30250	3.11671	0.639987	WRKY25		AT4G38932	-1.2008	-0.939641	AT4G38932		AT1G48320	-0.98985	-2.28695	DHNAT1		AT2G30010	0.879842	2.43408	TBL45		AT1G10490	0.726623	1.76716	AT1G10490
AT4G18270	3.11165	-0.128798	TRANS11		AT5G38980	-1.19638	-0.865836	AT5G38980		AT3G19000	-1.13259	-2.28687	AT3G19000		AT5G01340	-0.468947	2.43379	mSFC1		AT4G02550	2.34914	1.7641	AT4G02550
AT3G47820	3.08722	0.597095	PUB39		AT1G13245	-1.19384	-1.11801	RTFL17		AT1G76080	-0.741849	-2.27907	CDSP32		AT5G62370	1.11315	2.4302	AT5G62370		AT5G10790	2.75935	1.76054	UBP22
AT5G10100	3.06974	0.981489	TPPI		AT5G23920	-1.19291	-0.94989	AT5G23920		AT1G80920	-1.17735	-2.27006	J8		AT2G20530	0.422063	2.42795	PHB6		AT5G43860	1.35958	1.75912	CLH2
AT3G28340	3.0551	-0.545735	GATL10		AT4G12390	-1.19115	-0.230664	PME1		AT5G56100	-1.78343	-2.26994	AT5G56100		AT1G72040	0.768491	2.42644	dNK		AT2G06925	0.71267	1.75583	PLA2-ALPHA
AT5G46520	3.04454	1.2983	AT5G46520		AT1G66130	-1.18903	-0.68256	AT1G66130		AT1G32100	-0.590431	-2.26957	PRR1		AT4G27490	1.10952	2.41065	RRP41L		AT4G29510	1.55742	1.75556	PRMT11
AT4G22758	3.03052	1.05558	AT4G22758		AT3G59420	-1.18384	-0.384473	CR4		AT1G70580	-0.364429	-2.26912	AOAT2		AT1G79150	0.574626	2.40013	AT1G79150		AT5G35735	3.04881	1.74609	AT5G35735
AT4G22590	3.03006	0.452452	TPPG		AT5G46790	-1.18323	-0.742374	PYL1		AT1G53560	-0.534582	-2.26341	AT1G53560		AT1G55040	0.361744	2.39905	AT1G55040		AT2G29680	0.994883	1.73769	CDC6
[truncated: 3,359 more rows]

## Sheet: SALT S1-S5
S1	WT SS4	WT SS24	Name		S2	WT SS4	WT SS24	Name		S3	WT SS4	WT SS24	Name		S4	WT SS4	WT SS24	Name		S5	WT SS4	WT SS24	Name
[truncated: 5,438 more rows]
