# Supplementary material for: Specific functions for Mediator complex subunits from different modules in the transcriptional response of Arabidopsis thaliana to abiotic stress
Source: Sci Rep. 2020 Mar 19;10:5073. doi: 10.1038/s41598-020-61758-w (PMC7081235; doi:10.1038/s41598-020-61758-w)
Supplement: Supplementary file 3 — Supplementary Table S3. [file 41598_2020_61758_MOESM3_ESM.xlsx]

## Sheet: Overview
Supplemental Table S3. DEGs in the response to abiotic stress in Col-0 wild type.
DEGs in each stress were defined by p(adj) <0.01 and absolute log2 fold-change of ≥ 0.5, compared with the expression level at the CON or CON_SS time-point. Data shown are the TAIR GeneID and the log2 fold-change.
Sheet 1. Heat stress experiment (HS30 / HS120)
Sheet 2. Cold stress experiment (CS3 / CS72)
Sheet 3. Salt stress experiment (SS4 / SS24)

## Sheet: Heat
HS30							HS120
UP			DOWN				UP			DOWN
GeneID	log2FC vs CON		GeneID	log2FC vs CON			GeneID	log2FC vs CON		GeneID	log2FC vs CON
AT4G25200	14.3523		AT3G24750	-6.6852			AT4G10250	12.8491		AT5G21060	-0.500215
AT1G53540	14.0845		AT4G33790	-6.66041			AT4G27670	12.4111		AT4G29810	-0.500396
AT3G46230	13.7874		AT3G14395	-5.98537			AT1G53540	12.3626		AT1G19150	-0.501128
AT4G10250	13.5279		AT4G15680	-5.95482			AT3G46230	11.7482		AT3G45030	-0.501191
AT4G27670	11.9139		AT3G46650	-5.88895			AT4G25200	10.4617		AT5G46430	-0.501324
AT5G12030	11.3783		AT1G03020	-5.82227			AT3G09640	9.20617		AT2G28150	-0.502012
AT1G71000	11.2326		AT4G15690	-5.80913			AT5G59720	9.06533		AT5G28020	-0.502115
AT3G09640	11.1497		AT5G04950	-5.05449			AT4G11911	8.35286		AT5G55220	-0.502191
AT1G52560	10.8068		AT1G70260	-5.04878			AT5G24780	8.16622		AT1G15980	-0.502493
AT5G12020	10.5881		AT4G34550	-4.91517			AT2G29500	7.60824		AT3G48310	-0.502538
AT2G46240	10.4857		AT5G17040	-4.83732			AT4G37410	7.60377		AT3G55440	-0.502939
AT1G59860	10.2271		AT4G34950	-4.70739			AT5G12030	7.47319		AT1G08540	-0.503022
AT3G63350	10.0697		AT4G15660	-4.66615			AT1G54020	7.17897		AT3G59970	-0.503371
AT1G07400	9.82498		AT1G07150	-4.56342			AT5G24770	7.17167		AT1G75350	-0.503753
AT3G51910	9.70736		AT4G15670	-4.45303			AT1G66060	7.00444		AT3G42050	-0.503836
AT2G29500	9.68004		AT2G27420	-4.42467			AT5G23240	6.84108		AT2G42210	-0.503978
AT5G37670	9.67169		AT1G47395	-4.40964			AT1G71000	6.80949		AT2G17220	-0.504026
AT5G25450	9.25516		AT3G13404	-4.39941			AT3G47340	6.67571		AT4G16860	-0.504428
AT5G51440	9.18067		AT1G53690	-4.39135			AT4G21830	6.65785		AT1G22450	-0.504886
AT1G16030	9.0812		AT2G05995	-4.35342			AT4G31060	6.61932		AT2G45790	-0.505298
AT4G12400	9.01046		AT3G54830	-4.34166			AT2G24210	6.61687		AT5G49820	-0.505323
AT1G03070	8.83853		AT4G37540	-4.20461			AT1G52030	6.58823		AT1G34780	-0.505396
AT5G54165	8.78674		AT1G78440	-4.18239			AT5G15250	6.58799		AT1G70490	-0.505643
AT1G54050	8.26768		AT4G15700	-4.13024			AT2G39030	6.40602		AT3G07310	-0.505877
AT1G44414	8.2563		AT1G77760	-4.12284			AT1G52560	6.36749		AT3G28040	-0.505884
AT1G74310	8.25382		AT5G52930	-4.10656			AT5G07010	6.36246		AT4G00860	-0.506332
AT5G07330	8.11591		AT2G40200	-4.01086			AT5G59310	6.27421		AT4G28080	-0.506368
AT2G32120	8.06652		AT1G02230	-3.96691			AT3G49110	6.26046		AT1G32070	-0.507352
AT3G10020	8.02648		AT1G37130	-3.93968			AT5G12020	6.22094		AT5G10920	-0.507602
AT1G72660	8.02585		AT5G49480	-3.92745			AT5G03204	6.21713		AT4G10300	-0.507792
AT5G59720	7.9365		AT2G30820	-3.89844			AT4G37140	6.12453		AT1G68550	-0.508187
AT4G32208	7.93075		AT2G36970	-3.89178			AT4G11320	6.09234		AT5G40850	-0.508192
AT5G48570	7.5118		AT1G02820	-3.78696			AT5G43300	5.94273		AT1G47200	-0.508212
AT4G23493	7.31438		AT1G68238	-3.74487			AT3G26330	5.8924		AT1G09840	-0.508366
AT2G26150	7.27716		AT3G46130	-3.70174			AT1G72660	5.88047		AT4G01800	-0.508674
AT4G29770	7.22613		AT3G16280	-3.60091			AT1G72260	5.86482		AT1G18540	-0.509182
AT5G52640	7.18206		AT1G75580	-3.58311			AT4G33467	5.86236		AT4G39100	-0.50955
AT5G43300	7.13135		AT5G13170	-3.57857			AT2G38465	5.84168		AT1G75990	-0.509631
AT5G15250	6.93257		AT1G21140	-3.57713			AT2G36080	5.75976		AT1G34030	-0.509769
AT3G08970	6.75583		AT1G35140	-3.55074			AT1G17665	5.7435		AT5G13810	-0.510258
AT3G15340	6.74585		AT5G54130	-3.50516			AT4G19430	5.73148		AT4G25080	-0.510665
AT5G10695	6.68871		AT3G14730	-3.37967			AT2G46240	5.56531		AT5G45550	-0.510685
AT4G21320	6.55514		AT1G65870	-3.31455			AT5G07330	5.44806		AT4G03280	-0.510751
AT2G20560	6.53682		AT5G52250	-3.29633			AT2G21660	5.44436		AT2G39950	-0.511037
AT3G16050	6.44277		AT4G35640	-3.28155			AT1G44414	5.39522		AT3G17750	-0.511822
AT3G09350	6.43007		AT2G30766	-3.25032			AT1G60470	5.35798		ATCG00770	-0.513123
AT3G24500	6.38128		AT1G52770	-3.24116			AT1G07985	5.35151		AT4G03150	-0.513623
AT3G12580	6.35033		AT1G26210	-3.18278			AT3G55970	5.34834		AT3G12930	-0.514018
AT4G29340	6.2048		AT1G65060	-3.15908			AT1G76790	5.30413		AT5G20500	-0.514055
AT5G64510	5.84324		AT1G56430	-3.14159			AT1G53100	5.28566		AT2G46820	-0.514515
AT1G26800	5.84307		AT4G39770	-3.09771			AT4G29770	5.26653		AT5G51010	-0.51598
AT1G21550	5.78105		AT5G44110	-3.0912			AT4G16740	5.22936		AT1G80910	-0.516274
AT1G30070	5.7782		AT4G31330	-3.0877			AT3G47160	5.17533		AT2G20630	-0.51644
AT5G05410	5.73651		AT1G02205	-3.05878			AT5G44210	5.15315		AT4G22310	-0.516529
AT5G12110	5.60867		AT1G03870	-3.05818			AT2G15880	5.14163		AT3G11670	-0.516753
AT4G07190	5.54314		AT5G19970	-3.02386			AT5G10625	5.13549		AT5G66730	-0.517124
AT4G11911	5.53544		AT3G14770	-2.96521			AT5G25210	5.1043		AT2G21560	-0.517223
AT5G05340	5.43789		AT2G46940	-2.94052			AT4G17470	5.09776		AT4G07410	-0.51726
AT4G21323	5.38669		AT1G55920	-2.93538			AT4G19400	5.09547		AT1G54220	-0.517539
AT1G22110	5.36792		AT2G37040	-2.92739			AT1G54010	5.09184		AT3G20620	-0.517924
AT1G17870	5.363		AT4G26950	-2.92171			AT1G67265	5.07181		AT4G29160	-0.518043
AT2G47180	5.28458		AT1G07610	-2.91777			AT3G05130	5.03386		AT5G42250	-0.518406
AT5G13150	5.284		AT5G37300	-2.91743			AT5G24470	5.0331		AT2G25610	-0.518633
AT3G07150	5.2611		AT3G19030	-2.88883			AT2G02990	5.02418		AT3G13180	-0.518828
AT3G47340	5.24644		AT3G44450	-2.8857			AT2G19450	5.00834		AT1G62380	-0.519123
AT2G25140	5.23005		AT4G25420	-2.88491			AT1G52400	4.99845		AT4G37460	-0.519141
AT1G14205	5.22687		AT2G39250	-2.85098			AT4G26670	4.97755		AT5G35570	-0.519786
AT5G35320	5.18267		AT2G39710	-2.82106			AT1G64210	4.94835		AT3G62910	-0.520075
AT1G66080	5.12633		AT2G40750	-2.81019			AT2G15890	4.94461		ATCG00740	-0.520089
AT1G19610	5.10568		AT3G62930	-2.77715			AT4G14103	4.92778		AT5G42940	-0.520492
AT3G49110	5.07779		AT2G30040	-2.74422			AT5G25450	4.91202		ATCG00750	-0.521168
AT1G18420	5.05392		AT3G17609	-2.74168			AT3G62090	4.86066		AT5G14040	-0.521204
AT3G22090	5.04618		AT4G39780	-2.73224			AT1G52040	4.82066		AT3G10980	-0.521261
AT4G31060	5.01317		AT5G22380	-2.72822			AT5G19100	4.82012		AT1G74880	-0.522319
AT5G03204	5.00647		AT2G17300	-2.72819			AT3G04000	4.80475		AT2G48070	-0.522501
AT4G14270	5.00586		AT2G34060	-2.72797			AT2G38240	4.7976		AT2G04842	-0.52252
AT5G53680	4.99046		AT1G59740	-2.71809			AT1G66370	4.77146		AT5G60920	-0.52269
AT4G25380	4.89266		AT4G27290	-2.6864			AT1G07400	4.72645		AT3G04520	-0.522747
AT1G07350	4.86048		AT2G29090	-2.67826			AT1G76470	4.70824		AT4G08810	-0.52295
AT5G47830	4.85204		AT1G06980	-2.67722			AT5G60100	4.67804		AT1G21380	-0.52295
AT4G24415	4.84648		AT5G45720	-2.67194			AT4G11310	4.65572		AT5G42530	-0.523034
AT1G30700	4.75387		AT3G24460	-2.66508			AT4G07190	4.64559		AT3G55250	-0.523294
AT2G38340	4.70398		AT3G18950	-2.65915			AT5G23660	4.63781		AT5G13440	-0.523302
AT3G22961	4.69789		AT4G30290	-2.65344			AT1G52410	4.63295		AT1G01610	-0.523541
AT1G48720	4.67858		AT1G55960	-2.64005			AT1G56300	4.63061		AT1G15140	-0.524337
AT5G18065	4.67107		AT5G24030	-2.6376			AT5G61440	4.62358		AT1G61100	-0.524563
AT2G19310	4.62613		AT4G36570	-2.62677			AT4G02360	4.62343		AT4G39350	-0.52498
AT1G21100	4.59789		AT3G57720	-2.61726			AT1G49130	4.6035		AT1G30120	-0.525467
AT1G72416	4.48201		AT4G30610	-2.61101			AT5G37670	4.59726		AT1G22780	-0.52552
AT5G27660	4.46604		AT5G48850	-2.60124			AT1G53885	4.5914		AT4G39200	-0.525553
AT1G07500	4.46597		AT2G32960	-2.5979			AT1G53903	4.5914		AT3G56340	-0.52679
AT4G26200	4.43639		AT4G40065	-2.5922			AT5G57500	4.57779		AT5G57360	-0.526902
AT4G09150	4.43542		AT4G26150	-2.58519			AT1G16030	4.53994		AT2G30170	-0.529238
AT3G25230	4.41373		AT1G04220	-2.58152			AT2G33830	4.52046		AT5G02290	-0.529423
AT5G18340	4.38634		AT3G62610	-2.56496			AT2G25930	4.47081		AT1G24360	-0.529728
AT5G24780	4.3744		AT5G59350	-2.55038			AT1G17460	4.44289		AT2G25510	-0.529877
AT3G18900	4.37331		AT3G63110	-2.53944			AT1G48720	4.37206		AT1G01430	-0.529913
AT1G14200	4.35947		AT1G57590	-2.53509			AT4G12400	4.36902		AT2G28310	-0.53006
AT2G36080	4.35294		AT4G08300	-2.52417			AT4G31398	4.36529		AT4G02940	-0.530344
AT1G67365	4.34848		AT2G45800	-2.516			AT4G27440	4.36162		AT4G21215	-0.530831
AT5G13080	4.34049		AT1G06000	-2.49907			AT1G47655	4.35451		AT1G53310	-0.53101
AT5G09590	4.3341		AT3G53260	-2.48846			AT5G28237	4.32798		AT1G55360	-0.531347
AT3G60120	4.30647		AT5G10970	-2.48486			AT4G21320	4.31868		AT1G57860	-0.531784
AT1G05347	4.25234		AT2G42200	-2.48337			AT2G21640	4.29819		AT2G34770	-0.532037
AT1G67360	4.23895		AT1G24580	-2.47695			AT3G28740	4.27534		AT3G23070	-0.532073
AT1G64200	4.23247		AT1G23205	-2.47432			AT2G15960	4.26914		AT1G50900	-0.532427
AT1G56300	4.22669		AT5G03670	-2.47343			AT1G06002	4.23866		AT4G21105	-0.532585
AT1G07410	4.19847		AT1G01060	-2.47218			AT4G18440	4.20543		AT3G51730	-0.533469
AT3G53230	4.19265		AT4G12320	-2.46968			AT4G23493	4.20209		AT1G21980	-0.533735
AT1G56240	4.19016		AT5G24120	-2.46007			AT3G16470	4.1938		AT2G39940	-0.534134
AT1G32350	4.17812		AT1G06830	-2.45234			AT3G28220	4.18556		AT4G23260	-0.534179
AT3G13470	4.15731		AT5G46830	-2.43092			AT1G24070	4.17926		AT4G02725	-0.534185
AT3G12050	4.15354		AT1G09350	-2.42451			AT5G63450	4.17613		AT1G77800	-0.534385
AT4G26270	4.13459		AT5G52050	-2.42312			AT1G04180	4.17073		AT1G64860	-0.535112
AT5G04840	4.0464		AT3G09162	-2.42178			AT4G16146	4.16764		AT2G03550	-0.535553
AT4G12410	4.04486		AT2G37100	-2.40646			AT3G10020	4.14953		AT1G60710	-0.535873
AT4G36990	4.03224		AT1G55550	-2.39443			AT2G47180	4.14006		AT1G20830	-0.536215
AT2G34500	4.00686		AT1G74890	-2.3904			AT3G48520	4.13674		AT5G39740	-0.536258
AT1G49130	3.99654		AT5G65640	-2.38192			AT5G19120	4.11003		AT5G13160	-0.536364
AT4G15420	3.9956		AT3G61750	-2.37975			AT1G17020	4.06413		AT5G63770	-0.536444
AT3G28740	3.98849		AT1G32450	-2.37423			AT5G24290	4.05812		AT1G16700	-0.536701
AT3G07090	3.95759		AT5G08640	-2.37058			AT1G19610	4.04562		AT2G12400	-0.536759
AT5G66880	3.94845		AT5G37550	-2.35668			AT2G37750	4.04257		AT1G66130	-0.536809
AT1G08973	3.86528		AT1G01390	-2.35013			AT3G59820	4.0356		AT1G48110	-0.536866
AT5G58070	3.85856		AT3G25670	-2.34968			AT2G36400	4.03394		AT1G09490	-0.536867
AT2G39030	3.85506		AT3G24463	-2.34753			AT3G23150	4.03253		AT1G31650	-0.536966
AT1G31335	3.84378		AT5G66770	-2.3432			AT1G21100	4.02883		AT1G26761	-0.537355
AT2G27580	3.82283		AT3G17640	-2.33969			AT5G05600	4.02705		AT1G31300	-0.537624
AT1G43160	3.8128		AT2G16500	-2.33433			AT2G39330	4.02337		AT3G14840	-0.537741
AT1G11100	3.81016		AT2G39220	-2.33328			AT2G04050	4.01914		AT1G14450	-0.538327
AT1G70950	3.80263		AT1G79410	-2.33116			AT4G22170	3.99818		AT4G21670	-0.538675
AT4G02550	3.79382		AT3G21560	-2.32887			AT5G05320	3.99285		AT3G15880	-0.539006
AT5G43650	3.78534		AT4G20170	-2.3254			AT4G10290	3.96787		ATCG00170	-0.539623
AT1G65970	3.71072		AT4G34740	-2.31444			AT4G12382	3.93535		AT1G77930	-0.541178
AT4G11660	3.69193		AT1G20190	-2.30144			AT5G44260	3.93481		AT5G59750	-0.541252
AT1G01940	3.67905		AT5G26200	-2.29226			AT3G50700	3.93267		AT5G59890	-0.541317
AT2G21130	3.67552		AT1G24280	-2.28616			AT3G53800	3.93127		AT1G59910	-0.541393
AT4G31398	3.66221		AT4G09500	-2.27661			AT3G15720	3.91668		AT5G53450	-0.54163
AT1G70300	3.66014		AT5G15950	-2.26808			AT4G26255	3.91378		AT5G54110	-0.541783
AT2G36460	3.65962		AT3G56290	-2.26212			AT2G22770	3.89517		AT5G52570	-0.5419
AT3G15500	3.64204		AT1G14600	-2.25217			AT1G52720	3.88567		AT3G63190	-0.541998
AT2G30480	3.62904		AT5G22570	-2.24233			AT1G52000	3.88432		AT2G01110	-0.542776
AT3G11020	3.62715		AT5G61350	-2.23949			AT3G51290	3.88057		AT4G35260	-0.543082
AT2G44130	3.59125		AT5G14760	-2.23938			AT1G06620	3.87364		AT1G43900	-0.543751
AT5G37340	3.59014		AT1G04520	-2.23308			AT5G56490	3.87149		AT5G20090	-0.544153
AT4G27450	3.57769		AT4G25470	-2.23196			AT1G14250	3.85438		AT5G54090	-0.544255
AT1G02470	3.55693		AT5G62220	-2.22995			AT3G15450	3.85401		AT1G08130	-0.544345
AT1G35660	3.5464		AT3G52740	-2.2221			AT5G17490	3.84934		AT3G02080	-0.544853
AT2G41160	3.54596		AT4G26850	-2.22176			AT1G49230	3.84141		AT1G60550	-0.544857
AT5G39520	3.53653		AT2G44300	-2.21787			AT5G06570	3.82233		AT4G23650	-0.545338
AT3G23150	3.52736		AT5G02270	-2.21226			AT3G12145	3.81424		AT2G46340	-0.545403
AT2G39200	3.52525		AT5G43180	-2.21136			AT1G03070	3.81262		AT5G14970	-0.545445
AT5G01180	3.5248		AT5G47560	-2.21123			AT5G50450	3.80024		AT5G67330	-0.545534
AT4G26780	3.52093		AT4G25433	-2.20766			AT1G10070	3.75549		AT4G36360	-0.545585
AT5G19120	3.51364		AT4G24570	-2.20628			AT2G32120	3.75205		AT4G37790	-0.545684
AT2G24100	3.50823		AT2G12462	-2.20201			AT2G37530	3.74924		AT4G28025	-0.54606
AT1G19230	3.49656		AT1G30280	-2.20182			AT5G66960	3.74761		AT2G40890	-0.546145
AT2G32190	3.48098		AT5G06790	-2.20155			AT4G25707	3.72992		AT1G64510	-0.54655
AT3G04710	3.44972		AT4G18390	-2.19821			AT4G29700	3.7258		AT5G49730	-0.546794
AT2G48121	3.44441		AT3G57830	-2.19717			AT3G16460	3.72306		AT4G17720	-0.546809
AT3G23990	3.43099		AT5G51850	-2.19585			AT5G54190	3.71081		AT5G10980	-0.547113
AT5G19880	3.42766		AT4G16120	-2.18939			AT5G51440	3.70528		AT5G59450	-0.547395
AT1G14870	3.42718		AT4G34610	-2.18564			AT4G32280	3.68885		AT1G16210	-0.547605
AT2G02990	3.41672		AT3G28960	-2.18511			AT5G41120	3.68883		AT3G53430	-0.548225
AT5G53400	3.35707		AT1G20470	-2.18385			AT3G28290	3.64212		AT1G12000	-0.548422
AT1G10230	3.35652		AT1G55265	-2.18264			AT3G28300	3.64212		AT5G52820	-0.548685
AT5G24770	3.3398		AT1G72610	-2.18188			AT1G28050	3.63262		AT1G80490	-0.548761
AT5G56030	3.31566		AT5G17050	-2.1714			AT4G27950	3.62899		AT3G13410	-0.549261
AT3G17611	3.31538		AT4G21760	-2.16749			AT2G43535	3.62046		AT1G05070	-0.549398
AT1G67460	3.30273		AT5G11160	-2.1656			AT5G24420	3.61691		AT4G16360	-0.549594
AT2G17900	3.30198		AT3G63200	-2.1609			AT3G62550	3.59486		AT4G15920	-0.550266
AT1G56170	3.2995		AT1G51440	-2.15578			AT2G15090	3.59162		AT4G16143	-0.550403
AT3G03270	3.29577		AT5G43630	-2.15209			AT5G54165	3.59023		AT5G49740	-0.550484
AT5G44420	3.29501		AT2G21210	-2.1488			AT5G38120	3.58453		AT1G55690	-0.550555
AT4G05070	3.28971		AT5G19600	-2.1397			AT5G25110	3.57673		AT4G14210	-0.550772
AT5G58787	3.28083		AT5G07720	-2.13658			AT3G15500	3.57671		AT5G51545	-0.55113
AT5G63450	3.27958		AT3G23210	-2.12509			AT2G23170	3.57234		AT2G26980	-0.552112
AT3G04000	3.268		AT1G64780	-2.12453			AT3G11020	3.57038		AT5G20290	-0.552131
AT4G23680	3.25438		AT2G36630	-2.11344			AT3G25770	3.55862		AT2G41890	-0.552463
AT5G47160	3.22977		AT1G73600	-2.11312			AT4G23680	3.55227		AT3G56200	-0.552495
AT4G17250	3.20166		AT4G21990	-2.1122			AT2G21130	3.54762		AT4G17570	-0.552598
AT4G23570	3.16993		AT4G16370	-2.10476			AT5G62360	3.53941		AT5G50850	-0.552814
AT1G09140	3.16423		AT2G30620	-2.10118			AT3G16400	3.53823		AT3G43810	-0.55379
AT4G29330	3.1607		AT5G65010	-2.09695			AT5G64510	3.53096		AT2G41420	-0.553835
AT4G33660	3.15659		AT1G62180	-2.0939			AT2G39920	3.51471		AT5G44520	-0.554127
AT3G07770	3.14778		AT1G49500	-2.09387			AT4G27860	3.49293		AT4G37930	-0.554935
AT5G02170	3.14583		AT2G18120	-2.09169			AT4G23600	3.47469		AT1G11870	-0.556138
AT4G00940	3.1402		AT5G18290	-2.08202			AT3G49320	3.47156		AT4G30490	-0.556299
AT5G67080	3.12232		AT4G34600	-2.07206			AT5G06690	3.46801		AT5G48020	-0.556306
AT5G44260	3.11408		AT4G37560	-2.05784			AT1G65180	3.45347		AT3G21250	-0.556557
AT1G66510	3.10172		AT2G28200	-2.05032			AT1G64200	3.44869		AT4G25670	-0.556587
AT1G19020	3.08686		AT3G12610	-2.04707			AT1G14360	3.44631		AT4G14410	-0.557037
AT1G77765	3.07735		AT1G58520	-2.04539			AT1G70640	3.43833		AT5G11980	-0.557368
AT4G32480	3.07054		AT5G01015	-2.04352			AT1G28330	3.43379		AT1G74160	-0.557369
AT5G47610	3.06766		AT2G37720	-2.0428			AT1G22570	3.43323		AT3G23300	-0.557638
AT2G21640	3.06249		AT1G12370	-2.04026			AT1G04980	3.42264		ATCG00660	-0.557782
AT5G03990	3.03761		AT3G10150	-2.03966			AT5G42800	3.41924		AT3G22104	-0.558582
AT1G68930	3.0357		AT2G22200	-2.03714			AT4G04450	3.40778		AT3G13870	-0.558638
AT2G17880	3.03252		AT1G01250	-2.03396			AT3G04010	3.40508		AT2G39730	-0.559321
AT3G47160	3.02416		AT3G21150	-2.03267			AT1G59860	3.40374		AT4G18130	-0.559468
AT3G28210	3.01839		AT3G30460	-2.03035			AT1G53480	3.39797		AT3G26744	-0.560622
AT1G74320	3.01643		AT4G27595	-2.02776			AT5G48570	3.39646		AT2G34310	-0.560733
AT5G13220	3.01149		AT5G17350	-2.02118			AT2G43530	3.38801		AT5G55710	-0.561838
AT2G22770	2.99587		AT1G31770	-2.01481			AT1G61120	3.36899		AT4G14030	-0.56202
AT2G36050	2.98764		AT5G05270	-2.00786			AT3G50280	3.36443		AT4G12460	-0.562127
AT5G62020	2.98703		AT4G03500	-2.00701			AT2G39230	3.35319		AT3G25530	-0.562767
AT5G04610	2.97663		AT1G04240	-1.9989			AT5G59580	3.35188		AT1G07770	-0.562932
AT5G59820	2.97098		AT2G44380	-1.99784			AT3G26740	3.34948		AT5G18660	-0.563334
AT5G05600	2.95856		AT3G08730	-1.99232			AT3G51450	3.34565		AT1G56520	-0.563684
AT1G05575	2.95128		AT5G05840	-1.99158			AT4G14270	3.34081		AT3G51510	-0.564024
AT5G66580	2.94214		AT4G31400	-1.99075			AT2G38530	3.33875		AT1G13460	-0.564423
AT1G14360	2.92198		AT3G21670	-1.99004			AT1G77380	3.3343		AT4G29480	-0.56572
AT1G03220	2.91663		AT3G55120	-1.98991			AT5G52390	3.30876		AT5G64140	-0.565836
AT4G17470	2.88117		AT1G19450	-1.98761			AT4G27450	3.30795		AT3G19720	-0.566101
AT2G45220	2.87957		AT2G36790	-1.97959			AT4G01130	3.30642		AT3G03560	-0.56636
AT3G28857	2.8624		AT5G66600	-1.9722			AT5G47240	3.29757		AT2G19710	-0.56653
AT1G44350	2.85516		AT5G03395	-1.97195			AT5G13220	3.28129		ATCG00830	-0.56684
AT5G28237	2.85377		AT5G63130	-1.96938			AT1G18990	3.28066		ATCG01310	-0.56684
AT1G68620	2.84917		AT3G27540	-1.96844			AT5G64710	3.24279		AT5G39710	-0.56713
AT3G03520	2.84439		AT3G04140	-1.96371			AT1G44350	3.23162		AT2G47070	-0.567244
AT2G20940	2.84333		AT2G38480	-1.95784			AT3G25760	3.23072		AT2G24330	-0.567313
AT4G25810	2.84135		AT1G32900	-1.95741			AT1G61810	3.22175		ATCG01040	-0.567552
AT2G15090	2.83639		AT3G03440	-1.95404			AT5G22920	3.2105		AT3G14290	-0.568187
AT1G77000	2.82883		AT1G27940	-1.95279			AT1G20030	3.20825		AT1G49760	-0.568204
AT1G55530	2.82637		AT5G59670	-1.95206			AT5G02170	3.20584		AT1G54610	-0.568422
AT4G11320	2.8158		AT5G42760	-1.95049			AT5G10300	3.20109		AT5G58030	-0.568863
AT1G18330	2.81567		AT5G15410	-1.95017			AT4G01670	3.19599		AT5G10480	-0.568897
AT2G47730	2.81494		AT3G25882	-1.94789			AT4G36850	3.19024		AT4G34680	-0.568955
AT5G07010	2.80491		AT4G17090	-1.94713			AT3G50120	3.18191		AT1G01540	-0.568955
AT4G19645	2.79672		AT1G33700	-1.94448			AT5G09300	3.17702		AT5G54800	-0.569082
AT5G42800	2.79257		AT4G26540	-1.93779			AT5G52640	3.17634		AT1G64950	-0.570287
AT1G66090	2.78653		AT2G01290	-1.9369			AT1G19570	3.16585		AT1G32870	-0.570334
AT2G21940	2.78531		AT2G39980	-1.93288			AT3G10120	3.16536		AT5G05170	-0.570414
AT1G14250	2.76698		AT1G72940	-1.92903			AT5G01200	3.15967		AT2G20450	-0.570714
AT2G33830	2.76161		AT1G21910	-1.92707			AT4G24000	3.15511		AT5G23890	-0.570911
AT3G23240	2.76008		AT3G08505	-1.92693			AT2G34810	3.15079		AT5G57490	-0.571043
AT2G39110	2.7482		AT5G58760	-1.92463			AT2G42870	3.13842		AT5G08440	-0.57111
AT5G57220	2.73534		AT3G12830	-1.92239			AT5G39410	3.12002		AT2G31955	-0.571251
AT1G67920	2.72504		AT4G22730	-1.91157			AT5G62165	3.11886		AT4G16890	-0.571828
AT3G57880	2.72134		AT2G37460	-1.90697			AT3G18080	3.10917		AT5G61240	-0.572276
AT4G25340	2.70908		AT1G12020	-1.90635			AT2G27310	3.10782		AT1G73990	-0.572464
AT5G02430	2.69473		AT3G19450	-1.90624			AT1G76410	3.0883		AT5G66820	-0.572555
AT3G16770	2.69406		AT1G01420	-1.90419			AT4G20140	3.08183		AT5G52190	-0.572792
AT1G31280	2.68373		AT1G01520	-1.89906			AT2G36730	3.0708		AT3G12620	-0.57293
AT5G47120	2.6786		AT1G58590	-1.89795			AT1G73325	3.0552		AT1G22430	-0.572942
AT1G10040	2.67674		AT4G35060	-1.89744			AT5G18065	3.05449		AT2G26800	-0.573437
AT5G54190	2.67057		AT1G54385	-1.89345			AT5G04780	3.0535		AT5G64020	-0.573448
AT3G63310	2.66977		AT2G15620	-1.88951			AT5G59320	3.04991		AT1G33990	-0.573482
AT4G36850	2.66166		AT4G29720	-1.88581			AT3G11600	3.0466		AT5G09650	-0.573684
AT2G24680	2.65802		AT2G30020	-1.87255			AT4G39090	3.04602		AT3G03790	-0.57381
AT2G06050	2.65597		AT1G48480	-1.87137			AT4G31050	3.04524		AT5G47910	-0.573999
AT1G14980	2.65497		AT3G49940	-1.87039			AT5G05590	3.04435		AT5G30510	-0.574032
AT4G32280	2.65433		AT5G49215	-1.86998			AT4G28040	3.04025		AT5G51040	-0.574336
AT4G26990	2.63819		AT3G16870	-1.86882			AT3G08455	3.03719		AT5G24155	-0.574509
AT1G72060	2.63521		AT1G52342	-1.8664			AT5G38710	3.03122		AT4G34830	-0.575171
AT3G14620	2.62683		AT1G10155	-1.86603			AT3G47800	3.03091		AT5G13430	-0.576029
AT4G04540	2.6253		AT4G15810	-1.86302			AT1G25320	3.00716		AT3G12010	-0.576174
AT2G04100	2.61526		AT3G14720	-1.86177			AT2G24850	2.9932		AT4G37330	-0.576284
AT5G02020	2.6042		AT1G26208	-1.85708			AT1G32090	2.97858		AT3G12280	-0.577793
AT3G10985	2.57944		AT1G73390	-1.85494			AT1G80440	2.96428		AT3G19900	-0.577798
AT3G03165	2.55746		AT5G54585	-1.85301			AT1G24090	2.96312		AT5G02840	-0.57836
AT1G52030	2.55249		AT2G46450	-1.85164			AT5G20250	2.96238		AT4G19670	-0.5786
AT1G75450	2.54894		AT3G07470	-1.84974			AT5G62280	2.96035		AT5G48930	-0.578939
AT1G05340	2.54819		AT3G21690	-1.84656			AT3G03480	2.95928		AT4G23740	-0.579045
AT1G32090	2.54764		AT3G47640	-1.84613			AT1G77520	2.95327		AT5G65685	-0.579715
AT5G48480	2.54119		AT1G44800	-1.84323			AT1G68930	2.95206		AT3G15190	-0.579734
AT5G03340	2.53737		AT4G38960	-1.84024			AT1G27170	2.95072		AT3G08010	-0.579945
AT2G40095	2.52313		AT3G54220	-1.83957			AT4G27870	2.94622		AT2G26140	-0.580213
AT3G14200	2.52307		AT2G40900	-1.83956			AT3G12580	2.94591		AT5G08170	-0.580347
AT3G15450	2.52144		AT2G28880	-1.83768			AT1G03470	2.91442		AT2G24420	-0.580612
AT2G29450	2.52064		AT1G48650	-1.8372			AT3G45140	2.91079		AT3G50950	-0.580885
AT4G27260	2.50613		AT2G34070	-1.83605			AT2G02100	2.90952		AT3G27110	-0.581041
AT2G24850	2.48882		AT5G25890	-1.83545			AT5G02020	2.89627		AT4G01080	-0.581535
AT3G50260	2.48281		AT4G12310	-1.8343			AT1G20620	2.89381		AT1G72640	-0.581855
AT1G15670	2.48149		AT1G69260	-1.83218			AT4G20970	2.89037		AT5G43270	-0.582503
AT2G18660	2.48044		AT5G12010	-1.81267			AT5G23810	2.88358		AT3G45900	-0.58265
AT4G28140	2.469		AT5G50800	-1.81128			AT1G77765	2.883		AT3G60160	-0.582663
AT3G60720	2.46482		AT4G01080	-1.80849			AT2G22860	2.87939		AT5G55210	-0.58307
AT3G49790	2.46477		AT2G36980	-1.8083			AT1G65040	2.87311		AT2G35940	-0.583075
AT1G17420	2.46284		AT3G16560	-1.80554			AT5G16380	2.87065		AT4G36140	-0.583106
AT2G04030	2.46172		AT2G28550	-1.80384			AT1G72330	2.86272		AT3G19870	-0.58384
AT3G53800	2.45909		AT1G18940	-1.79429			AT4G36180	2.85373		AT5G65700	-0.584099
AT5G01990	2.45883		AT3G14020	-1.79377			AT1G51940	2.85204		AT1G47500	-0.58412
AT2G02750	2.45737		AT1G62870	-1.79254			AT1G65890	2.849		AT2G24180	-0.584199
AT1G52400	2.45063		AT4G24670	-1.7911			AT2G02810	2.84823		AT5G05780	-0.584252
AT1G25275	2.44637		AT3G21760	-1.78679			AT2G36050	2.84544		AT1G70780	-0.584823
AT5G55970	2.42543		AT4G19120	-1.78357			AT5G67480	2.83964		AT1G17730	-0.585052
AT4G23190	2.42432		AT5G53200	-1.78158			AT3G58570	2.83765		AT5G61970	-0.585543
AT5G10300	2.42167		AT1G19440	-1.78114			AT2G22450	2.83667		AT2G22670	-0.585996
AT3G29810	2.41936		AT5G23730	-1.77605			AT5G23820	2.8197		AT4G00290	-0.586815
AT5G58590	2.41285		AT5G55580	-1.77009			AT4G16590	2.81687		AT5G49220	-0.587036
AT1G50590	2.41172		AT4G35180	-1.76789			AT1G75450	2.81347		AT2G01590	-0.58719
AT2G42870	2.40168		AT1G72910	-1.76318			AT1G74670	2.81268		AT3G09200	-0.587646
AT3G58620	2.39761		AT3G17390	-1.76159			AT3G20440	2.80827		AT2G43950	-0.588146
AT1G34180	2.39222		AT2G36880	-1.76058			AT2G39200	2.80442		AT1G07720	-0.588193
AT5G17490	2.39107		AT3G61900	-1.75923			AT3G07350	2.80338		AT3G02450	-0.588277
AT4G26670	2.37952		AT3G27350	-1.75793			AT2G21430	2.8027		AT5G01090	-0.58876
AT4G03940	2.37628		AT1G10850	-1.75688			AT3G16420	2.79613		AT4G17430	-0.589322
AT1G17460	2.36617		AT3G21460	-1.75451			AT4G12750	2.79385		AT3G12920	-0.589395
AT2G27310	2.359		AT5G38240	-1.7536			AT1G30220	2.7824		AT2G45340	-0.589466
AT2G30000	2.35416		AT1G43710	-1.7522			AT1G51380	2.77949		AT5G01030	-0.589581
AT5G25930	2.34251		AT1G33480	-1.74744			AT5G05410	2.77886		AT5G08180	-0.589759
AT3G10820	2.33566		AT1G78230	-1.74499			AT1G51760	2.77553		AT1G49600	-0.590036
AT2G36220	2.32767		AT1G19940	-1.74206			AT5G16410	2.77124		AT4G32330	-0.59014
AT3G25780	2.32416		AT3G51240	-1.73978			AT1G48210	2.77073		AT4G38430	-0.590957
AT3G18170	2.32333		AT1G19340	-1.73732			AT1G49720	2.75922		AT1G70590	-0.591264
AT1G79920	2.32236		AT2G28720	-1.73597			AT3G58590	2.759		AT2G02800	-0.591291
AT5G13210	2.31835		AT1G28600	-1.73314			AT2G06050	2.75763		AT5G59480	-0.591324
AT5G62280	2.31543		AT5G11610	-1.7328			AT1G79760	2.75669		AT2G21960	-0.59146
AT1G45145	2.31089		AT3G20100	-1.72797			AT5G03720	2.74951		AT5G50900	-0.592509
AT3G24100	2.30864		AT4G12390	-1.72658			AT1G27420	2.74886		AT2G33120	-0.592573
AT3G07350	2.30391		AT5G53280	-1.72579			AT4G27260	2.746		AT1G79920	-0.59259
AT2G33735	2.30224		AT4G37320	-1.72434			AT5G23050	2.74226		AT4G02410	-0.592821
AT1G52040	2.29555		AT1G04183	-1.72164			AT4G32480	2.73709		AT1G48600	-0.593509
AT1G73210	2.29311		AT5G43870	-1.72111			AT4G03320	2.7338		AT4G32040	-0.59364
AT5G23480	2.28935		AT5G13360	-1.719			AT4G15210	2.73086		AT5G25100	-0.59418
AT4G27440	2.28452		AT2G40150	-1.71841			AT1G77210	2.72277		AT4G10450	-0.59451
AT1G03180	2.28087		AT4G27820	-1.71685			AT2G33060	2.7211		AT5G55740	-0.594648
AT5G23240	2.27705		AT5G53970	-1.71655			AT1G13040	2.7161		AT1G79380	-0.595027
AT2G15960	2.27605		AT1G49470	-1.71618			AT3G04070	2.71609		AT3G22370	-0.595163
AT5G45630	2.27236		AT2G10940	-1.71176			AT1G70300	2.71277		AT1G07320	-0.595519
AT5G57100	2.26805		AT5G51190	-1.70811			AT1G19670	2.70593		AT2G45960	-0.595894
AT2G28630	2.26542		AT4G20820	-1.70685			AT4G36930	2.70165		AT1G55370	-0.596879
AT5G65030	2.26105		AT5G23870	-1.70649			AT3G59220	2.69161		AT1G70760	-0.597255
AT2G46150	2.25292		AT1G15260	-1.70346			AT1G68190	2.68611		AT3G46010	-0.59732
AT5G11680	2.24932		AT1G72130	-1.70318			AT4G33490	2.68352		AT5G17560	-0.597608
AT4G22670	2.24458		AT4G35320	-1.69936			AT2G22070	2.67364		AT4G11100	-0.597772
AT5G61510	2.24321		AT1G78050	-1.69577			AT2G39110	2.6649		AT1G09590	-0.597782
AT5G47220	2.24071		AT1G01580	-1.69562			AT4G27852	2.66168		AT3G59060	-0.597832
AT1G58170	2.23905		AT1G72920	-1.69343			AT3G09060	2.65632		AT5G28060	-0.597863
AT1G27170	2.23579		AT1G12710	-1.68555			AT5G04250	2.65599		AT4G01480	-0.59791
AT1G52720	2.2317		AT1G01070	-1.68399			AT4G34250	2.65414		AT1G76890	-0.598051
AT5G64710	2.23052		AT4G15550	-1.68271			AT5G66880	2.65157		AT5G19760	-0.598705
AT1G52410	2.21638		AT2G18940	-1.68149			AT3G49740	2.64743		AT4G30210	-0.598742
AT1G23180	2.21315		AT1G27760	-1.68027			AT3G24100	2.64691		AT1G19350	-0.599099
AT5G55180	2.21164		AT1G66725	-1.67951			AT3G18930	2.64625		AT5G08690	-0.599222
AT2G25930	2.21134		AT5G13110	-1.67433			AT1G02300	2.64276		AT3G49010	-0.599431
AT4G23885	2.20712		AT1G46554	-1.67135			AT3G05690	2.64226		AT2G43460	-0.599757
AT5G28540	2.20375		AT1G14350	-1.67132			AT4G30500	2.63178		AT1G48350	-0.599836
AT1G28190	2.20306		AT5G41740	-1.67062			AT5G64860	2.62941		AT3G51950	-0.599881
AT1G74590	2.20074		AT4G12980	-1.66958			AT1G72060	2.62169		AT4G24770	-0.600193
AT5G15860	2.19942		AT4G16880	-1.66829			AT1G76590	2.61993		AT1G66970	-0.600232
AT2G02810	2.19413		AT2G44670	-1.66756			AT4G12900	2.61408		AT5G46510	-0.600285
AT4G22740	2.19301		AT1G51680	-1.6654			AT3G59710	2.61176		AT1G74640	-0.600384
AT3G59530	2.18775		AT5G67390	-1.66231			AT3G53370	2.61042		AT1G79970	-0.600693
AT5G49450	2.18415		AT2G47820	-1.66188			AT1G23060	2.6098		AT3G44480	-0.600769
AT4G30490	2.1837		AT1G19490	-1.65313			AT5G58600	2.60303		AT5G19320	-0.601422
AT1G62740	2.1834		AT1G74930	-1.64965			AT4G24800	2.60227		AT4G16650	-0.601679
AT1G28330	2.18187		AT1G66840	-1.64949			AT2G04100	2.60198		AT2G36310	-0.602521
AT1G55300	2.18125		AT5G63160	-1.64941			AT4G15440	2.59579		AT3G52380	-0.603044
AT1G20350	2.17668		AT3G44260	-1.64829			AT3G24500	2.59389		AT2G39890	-0.603859
AT4G30240	2.17188		AT5G57070	-1.64368			AT5G23980	2.58809		AT2G27720	-0.604284
AT5G54940	2.16698		AT5G23760	-1.63983			AT1G66960	2.58631		AT2G21120	-0.604355
AT1G26420	2.15732		AT4G24700	-1.63524			AT2G28630	2.58359		AT5G15320	-0.604706
AT5G63500	2.15138		AT2G34150	-1.62903			AT4G13410	2.58267		AT1G18730	-0.604845
AT3G56250	2.14862		AT2G17270	-1.62726			AT2G22980	2.56929		AT2G24020	-0.605256
AT5G38895	2.14856		AT1G51140	-1.62564			AT2G44130	2.56867		AT4G33470	-0.605452
AT3G17130	2.14738		AT4G18630	-1.62283			AT5G06865	2.56319		AT3G20820	-0.605496
AT5G56550	2.14514		AT3G19000	-1.61647			AT5G26340	2.55612		AT2G26640	-0.605603
AT3G57260	2.14324		AT1G55320	-1.61558			AT5G44420	2.5559		AT4G01090	-0.605916
AT1G06620	2.13959		AT2G35960	-1.61527			AT2G24535	2.55417		AT3G49670	-0.606074
AT5G64400	2.13388		AT5G64550	-1.61418			AT1G49530	2.55382		AT4G20890	-0.606187
AT2G43570	2.12603		AT3G15030	-1.61335			AT1G25230	2.55061		AT3G55360	-0.607445
AT5G19875	2.12517		AT3G44735	-1.61262			AT1G08890	2.53695		AT2G44940	-0.607759
AT1G78310	2.12344		AT5G57560	-1.61073			AT4G34710	2.5361		AT1G26650	-0.607771
AT2G25735	2.12053		AT4G27240	-1.60669			AT5G07440	2.53493		AT5G54770	-0.607802
AT4G16500	2.11966		AT4G24510	-1.60564			AT5G14580	2.52227		AT1G27930	-0.60831
AT3G50770	2.11782		AT2G34655	-1.60493			AT5G66580	2.52023		AT2G19760	-0.608898
AT3G51860	2.11463		AT3G61490	-1.60481			AT3G49120	2.51912		AT3G01820	-0.609965
AT5G15450	2.11194		AT2G40670	-1.60391			AT1G13050	2.51899		AT3G16370	-0.610042
AT1G56440	2.11106		AT1G69310	-1.60237			AT5G57150	2.51835		AT4G12420	-0.610196
AT3G53980	2.1082		AT4G35270	-1.59938			AT1G22250	2.50837		AT3G44720	-0.610723
AT5G44005	2.10428		AT1G64400	-1.5985			AT1G56340	2.50193		AT4G09720	-0.61086
AT1G05675	2.10152		AT1G76240	-1.59559			AT5G10530	2.50169		AT1G77740	-0.6119
AT1G31690	2.09932		AT2G46660	-1.59283			AT5G39790	2.50085		AT5G09670	-0.611973
AT1G68300	2.09277		AT1G56010	-1.59209			AT2G39350	2.49569		AT2G41790	-0.612147
AT5G56010	2.09013		AT4G36920	-1.59034			AT1G45145	2.49307		AT5G01710	-0.612212
AT3G50890	2.08721		AT1G13730	-1.58995			AT4G37730	2.48551		AT5G38510	-0.612327
AT1G06002	2.08424		AT1G15100	-1.58934			AT2G34090	2.48534		AT1G02120	-0.612407
AT4G30230	2.07063		AT3G08660	-1.58922			AT4G21650	2.4829		AT3G52930	-0.612539
AT3G15770	2.06713		AT5G18670	-1.58841			AT1G08920	2.48085		AT1G75410	-0.61267
AT2G43000	2.0665		AT3G23120	-1.58472			AT1G22370	2.47569		AT2G30620	-0.612732
AT3G08690	2.06558		AT1G70985	-1.57943			AT3G22740	2.47398		ATCG01010	-0.612892
AT3G26170	2.06526		AT5G23920	-1.57927			AT1G27630	2.47029		AT1G69620	-0.613272
AT1G68190	2.06285		AT5G52950	-1.57817			AT4G28140	2.46935		AT2G44970	-0.613506
AT1G26380	2.06196		AT1G69440	-1.57243			AT2G43510	2.46662		AT5G61210	-0.614505
AT3G04720	2.06003		AT5G57800	-1.57193			AT5G47220	2.46142		AT1G75100	-0.615441
AT1G55310	2.0589		AT1G48100	-1.57151			AT4G13710	2.45626		AT2G38140	-0.615601
AT3G50470	2.05711		AT3G21390	-1.57108			AT3G22415	2.45343		AT1G26160	-0.616139
AT5G44572	2.05201		AT3G10340	-1.57052			AT1G73210	2.45271		AT4G27310	-0.61688
AT5G23660	2.05099		AT5G01260	-1.56999			AT2G37678	2.45227		AT2G41980	-0.617565
AT2G41070	2.04859		AT5G22020	-1.56782			AT5G64572	2.44769		AT3G52220	-0.617925
AT2G41100	2.04546		AT4G17350	-1.56719			AT3G16690	2.44632		AT3G53020	-0.618087
AT3G26830	2.04459		AT5G24150	-1.56493			AT1G79310	2.44194		AT1G54350	-0.618264
AT3G55580	2.03644		AT1G32240	-1.56309			AT5G63970	2.4408		AT4G32070	-0.618513
AT2G43630	2.03623		AT5G55950	-1.56214			AT1G77000	2.44069		AT3G20000	-0.618604
AT2G38870	2.03418		AT1G79630	-1.56044			AT1G63480	2.43535		AT2G26210	-0.619164
AT1G04130	2.03362		AT4G29110	-1.55825			AT4G24350	2.43355		AT1G06410	-0.619236
AT1G20640	2.0324		AT5G02400	-1.55532			AT2G36380	2.43253		AT4G24750	-0.619238
AT5G18470	2.03216		AT2G17820	-1.54981			AT2G38870	2.43127		AT1G48300	-0.619359
AT3G57810	2.03215		AT2G25620	-1.54972			AT3G53980	2.42931		AT1G05140	-0.619465
AT1G59980	2.03096		AT2G45850	-1.54566			AT1G77510	2.42739		AT4G36150	-0.619955
AT5G41761	2.02906		AT2G42190	-1.54352			AT3G06500	2.42575		AT2G20725	-0.620342
AT4G18205	2.0275		AT1G69870	-1.54304			AT1G02610	2.42365		AT5G03140	-0.620347
AT3G26910	2.0201		AT3G59670	-1.54168			AT3G53230	2.42158		AT1G23490	-0.62038
AT1G53885	2.01742		AT5G52310	-1.54141			AT1G73690	2.42102		AT5G11910	-0.62085
AT1G53903	2.01742		AT1G13470	-1.54092			AT3G57260	2.42077		AT5G45110	-0.620987
AT1G02920	2.01617		AT3G22750	-1.54			AT4G14820	2.41807		AT3G43220	-0.621739
AT2G35035	2.01568		AT3G20820	-1.53634			AT3G45940	2.41499		AT4G29950	-0.6225
AT3G09440	2.01476		AT1G27660	-1.53614			AT2G27200	2.41454		AT1G01080	-0.622622
AT4G17230	2.01313		AT2G33050	-1.5345			AT5G58070	2.41295		AT5G27290	-0.623132
AT2G02010	2.01302		AT4G17550	-1.53418			AT5G64260	2.41234		AT1G63170	-0.623371
AT3G46090	2.01195		AT1G07280	-1.53411			AT2G28210	2.40838		AT4G36810	-0.623632
AT5G66052	1.99845		AT2G47490	-1.53264			AT2G37870	2.40605		AT5G62300	-0.623969
AT5G23820	1.99538		AT2G31380	-1.53184			AT2G36770	2.4054		AT1G77610	-0.624028
AT1G47510	1.98725		AT5G10410	-1.52855			AT5G27660	2.40475		AT2G01680	-0.624677
AT4G21850	1.98655		AT3G48460	-1.52702			AT4G24320	2.40243		AT5G39830	-0.624705
AT4G11220	1.98566		AT3G13110	-1.52595			AT5G14550	2.39925		AT1G52590	-0.62495
AT3G47550	1.98409		AT3G21890	-1.52385			AT5G06870	2.39813		AT4G23990	-0.625303
AT4G18440	1.9838		AT5G59050	-1.52122			AT2G23560	2.39519		AT1G20650	-0.625515
AT4G14819	1.97893		AT5G61570	-1.51148			AT1G13990	2.39478		AT1G49010	-0.625754
AT1G49200	1.9768		AT4G37310	-1.51091			AT5G57110	2.39472		AT5G16830	-0.625954
AT3G25013	1.96367		AT2G15020	-1.51075			AT1G69370	2.39239		AT4G36890	-0.627641
AT5G53830	1.96289		AT3G09600	-1.51054			AT5G28262	2.38576		AT3G26300	-0.627857
AT2G43510	1.96083		AT4G33220	-1.50977			AT5G59010	2.3828		AT3G26600	-0.628094
AT2G28000	1.95973		AT3G53350	-1.50958			AT5G21170	2.38169		AT5G46450	-0.628159
AT1G27350	1.95926		AT1G57610	-1.50716			AT3G26170	2.38135		AT2G43030	-0.628254
AT3G13310	1.95873		AT3G07460	-1.50496			AT4G16260	2.37852		AT1G15470	-0.628424
AT3G25760	1.95818		AT1G68570	-1.50479			AT1G11260	2.37753		AT3G50530	-0.628448
AT2G26860	1.95526		AT5G10390	-1.50185			AT1G75380	2.37415		AT1G73230	-0.628793
AT4G08230	1.9518		AT1G76800	-1.50021			AT4G04180	2.37251		AT1G20693	-0.628842
AT5G22920	1.94871		AT3G20640	-1.49914			AT2G39900	2.36968		AT3G61110	-0.628844
AT3G49320	1.9456		AT2G23430	-1.49893			AT2G18670	2.36761		AT1G05190	-0.62906
AT1G16040	1.94433		AT1G53875	-1.49534			AT1G74310	2.36731		AT1G77090	-0.629764
AT3G23080	1.93181		AT1G53090	-1.49423			AT4G23160	2.36266		AT3G04780	-0.630456
AT1G33770	1.92984		AT5G11260	-1.49251			AT1G13800	2.35664		AT3G22425	-0.631003
AT1G02360	1.91784		AT5G09460	-1.4901			AT3G21300	2.35612		AT5G02480	-0.631234
AT1G53730	1.91778		AT4G16840	-1.48716			AT1G08980	2.35185		AT5G59150	-0.631432
AT5G65920	1.91103		AT2G25530	-1.48533			AT4G27010	2.35166		AT3G11490	-0.631594
AT2G33590	1.9033		AT5G61420	-1.48466			AT4G16000	2.35157		AT3G54280	-0.631785
AT3G16470	1.90228		AT3G28130	-1.48415			AT4G25000	2.34436		AT3G52590	-0.631878
AT5G41120	1.89991		AT4G17770	-1.48392			AT4G28070	2.34409		AT5G39210	-0.632337
AT5G03740	1.8996		AT5G01210	-1.48308			AT4G05330	2.33709		AT5G35630	-0.632445
AT4G02980	1.89811		AT5G54280	-1.48193			AT3G48530	2.33371		AT2G28605	-0.632861
AT1G75980	1.89775		AT2G19780	-1.48105			AT4G24190	2.33233		AT5G59160	-0.633199
AT5G15350	1.89675		AT1G79270	-1.48054			AT1G70820	2.33087		AT1G75680	-0.633347
AT1G66760	1.89488		AT1G49660	-1.47921			AT5G28540	2.33002		AT4G13810	-0.633366
AT4G19700	1.89458		AT1G52880	-1.47637			AT3G20660	2.32358		AT3G29375	-0.63345
AT5G56600	1.89312		AT2G36870	-1.47442			AT1G14470	2.32304		AT4G34040	-0.633683
AT4G21810	1.8878		AT3G30180	-1.47352			AT3G51440	2.3216		AT4G38920	-0.634666
AT1G10960	1.88521		AT3G17510	-1.47311			AT1G04400	2.31549		AT5G15350	-0.635006
AT5G64260	1.88477		AT4G13930	-1.47292			AT3G24982	2.3135		AT1G01620	-0.635145
AT5G15960	1.88177		AT2G30540	-1.47291			AT3G59750	2.30614		AT5G16840	-0.63529
AT4G24800	1.87936		AT2G28190	-1.47263			AT3G18020	2.30348		AT1G04200	-0.635975
AT1G29785	1.87719		AT1G18150	-1.47001			AT5G07340	2.30168		AT3G49990	-0.636521
AT5G20230	1.87687		AT3G24520	-1.46888			AT5G58787	2.29684		AT5G04550	-0.637076
AT5G51740	1.8691		AT3G16175	-1.46774			AT1G48370	2.29365		AT5G42810	-0.637092
AT3G18930	1.86829		AT1G12990	-1.46723			AT4G33150	2.29332		AT3G55050	-0.637285
AT2G39900	1.86818		AT1G66140	-1.46689			AT2G43620	2.2923		AT2G44920	-0.637444
AT4G29700	1.86632		AT3G26590	-1.46608			AT3G56720	2.29073		AT5G17230	-0.638119
AT5G42220	1.86596		AT5G35970	-1.46563			AT1G78930	2.28932		AT1G03930	-0.638584
AT1G04980	1.8577		AT1G18773	-1.46383			AT3G12770	2.28844		AT3G53130	-0.638819
AT3G59710	1.85267		AT4G17880	-1.46367			AT4G31240	2.28755		AT3G01120	-0.639117
AT2G29720	1.85238		AT5G47230	-1.463			AT2G25110	2.28538		AT3G06080	-0.639249
AT1G03230	1.85134		AT5G01790	-1.45822			AT5G17850	2.28492		AT2G20370	-0.639958
AT3G59430	1.85068		AT5G53020	-1.45517			AT4G30240	2.27702		AT4G35550	-0.640905
AT5G21170	1.84932		AT3G06145	-1.4544			AT1G62290	2.27118		AT3G11900	-0.641577
AT5G05590	1.84529		AT3G15270	-1.45369			AT2G43550	2.26984		AT3G20320	-0.641792
AT1G24070	1.84409		AT2G39560	-1.45012			AT4G25480	2.26819		AT5G50210	-0.642208
AT1G22250	1.84317		AT3G52800	-1.44618			AT2G39420	2.26654		AT3G16560	-0.643024
AT5G02490	1.83955		AT5G66740	-1.44578			AT5G12110	2.26465		AT2G30105	-0.643197
AT5G18040	1.83743		AT5G19260	-1.43831			AT2G16050	2.2625		AT2G17150	-0.643517
AT4G02330	1.83516		AT2G41050	-1.43639			AT5G51390	2.25552		AT2G35410	-0.643845
AT5G65900	1.83152		AT5G15830	-1.4358			AT4G09020	2.25283		AT1G74270	-0.643855
AT4G25690	1.83046		AT3G43800	-1.43534			AT5G65280	2.24749		AT5G20270	-0.644211
AT4G28040	1.82888		AT1G24625	-1.43454			AT4G23420	2.24661		AT2G44060	-0.644453
AT2G22830	1.8286		AT4G23490	-1.43295			AT4G29520	2.24651		AT3G63520	-0.64448
AT3G15780	1.81875		AT3G48100	-1.43258			AT4G38020	2.2463		AT1G01630	-0.645877
AT3G19270	1.81863		AT2G47370	-1.43105			AT1G62310	2.24589		AT2G17480	-0.64621
AT5G47240	1.81631		AT1G52827	-1.42828			AT4G39260	2.24558		AT1G72370	-0.646249
AT5G66620	1.81472		AT5G50740	-1.42823			AT2G07722	2.24466		AT2G17420	-0.646374
AT1G79550	1.81278		AT5G67385	-1.42817			ATMG00170	2.24466		AT5G10030	-0.646611
AT5G49390	1.81156		AT1G55910	-1.42548			ATMG00620	2.24466		AT5G16240	-0.647503
AT4G17500	1.81004		AT4G16690	-1.42517			AT1G63730	2.24337		AT5G48590	-0.647554
AT2G18510	1.8068		AT4G10150	-1.42289			AT5G61790	2.24271		AT3G09500	-0.647736
AT3G25770	1.80497		AT2G40475	-1.42217			AT4G29210	2.24132		AT3G27570	-0.648019
AT2G45170	1.8033		AT5G52420	-1.42077			AT3G46640	2.2361		AT2G34860	-0.648266
AT2G29460	1.80195		AT3G52360	-1.41657			AT1G62660	2.2336		AT1G18070	-0.648299
AT1G11070	1.79734		AT1G79110	-1.41438			AT1G11070	2.23127		AT5G46390	-0.648473
AT1G27090	1.79631		AT5G15310	-1.41234			AT3G56330	2.23039		AT1G68660	-0.648524
AT2G15890	1.79307		AT1G70420	-1.41221			AT1G71528	2.22932		AT5G07370	-0.648575
AT4G15410	1.79177		AT1G18880	-1.4114			AT5G16370	2.2276		AT1G29690	-0.649903
AT3G10800	1.79138		AT1G21050	-1.41137			AT5G12950	2.22536		AT1G20780	-0.650036
AT1G32127	1.79088		AT3G02380	-1.40974			AT3G23020	2.22406		AT5G46570	-0.650421
AT5G62620	1.79055		AT4G36540	-1.40858			AT4G33700	2.21781		AT4G34390	-0.6517
AT5G22060	1.78643		AT5G62210	-1.40737			AT5G57630	2.21686		AT5G08200	-0.651842
AT3G02550	1.78613		AT5G54930	-1.40723			AT4G03510	2.21626		AT3G11410	-0.65237
AT5G37400	1.77776		AT1G78510	-1.40692			AT5G54960	2.21604		AT5G02380	-0.652957
AT4G38580	1.77625		AT3G63530	-1.40471			AT3G62740	2.21514		AT1G23310	-0.653057
AT4G33420	1.77376		AT4G27310	-1.40366			AT1G54050	2.21486		AT3G12390	-0.653837
AT3G08590	1.77119		AT4G32295	-1.403			AT1G13790	2.21395		AT2G22125	-0.654839
AT1G73810	1.77049		AT1G65190	-1.40252			AT3G13470	2.21223		AT4G39050	-0.654883
AT1G10050	1.76905		AT3G46620	-1.40197			AT1G23052	2.21111		AT1G73450	-0.655706
AT1G51760	1.76863		AT5G24850	-1.40025			AT5G56550	2.21027		AT1G27340	-0.655844
AT1G61340	1.76637		AT3G14810	-1.39961			AT2G42170	2.20942		AT1G80500	-0.656405
AT1G73325	1.75993		AT1G52855	-1.39899			AT4G36670	2.20879		AT3G10050	-0.65653
AT2G23010	1.75891		AT3G13620	-1.39464			AT4G30250	2.20217		AT1G61300	-0.656676
AT1G78600	1.7579		AT1G18590	-1.39395			AT1G58200	2.19765		AT5G26780	-0.657119
AT3G44110	1.75676		AT4G17695	-1.39393			AT3G49790	2.19428		AT4G22580	-0.657344
AT5G27420	1.7548		AT1G02220	-1.39045			AT1G15670	2.19194		AT3G02770	-0.657573
AT1G58200	1.75362		AT2G44940	-1.38759			AT5G47330	2.19144		AT3G47350	-0.657594
AT3G49780	1.75223		AT4G34650	-1.38605			AT1G44890	2.19127		AT1G54630	-0.657634
AT4G28390	1.74687		AT3G48720	-1.3851			AT2G30600	2.18571		AT3G54030	-0.657685
AT4G35770	1.74649		AT2G46440	-1.38388			AT2G23010	2.18248		AT5G07920	-0.657757
AT4G30390	1.74435		AT2G36320	-1.38158			AT5G62350	2.18064		AT1G34550	-0.65785
AT1G57820	1.74272		AT1G30690	-1.38138			AT4G18750	2.1804		AT3G16950	-0.657895
AT5G59220	1.73974		AT3G06770	-1.38036			AT3G58710	2.17974		AT2G46930	-0.658293
AT5G25440	1.7369		AT4G18220	-1.3758			AT1G49650	2.17848		AT4G38510	-0.658462
AT4G02520	1.73487		AT2G17260	-1.37416			AT5G18540	2.17331		AT1G36160	-0.658547
AT3G04670	1.73384		AT1G76955	-1.37125			AT2G33240	2.17323		AT2G41630	-0.658596
AT4G36950	1.73303		AT4G39510	-1.36984			AT1G68220	2.1727		AT1G16860	-0.659107
AT1G65980	1.73226		AT5G40450	-1.36955			AT5G49450	2.1711		AT3G60750	-0.659381
AT1G21500	1.73071		AT5G27150	-1.36862			AT4G24610	2.1702		AT3G52730	-0.65964
AT3G53830	1.72462		AT4G14548	-1.36857			AT2G43800	2.16876		AT5G56730	-0.659711
AT3G28220	1.72462		AT2G32390	-1.36836			AT5G15960	2.16792		AT3G27850	-0.660807
AT1G74240	1.72088		AT1G27930	-1.36742			AT1G80920	2.16459		AT3G21160	-0.661154
AT1G07900	1.71862		AT1G10370	-1.36649			AT5G26860	2.16368		AT4G13040	-0.661536
AT1G16500	1.71687		AT1G63420	-1.36633			AT1G78490	2.1591		AT3G07670	-0.661541
AT5G51430	1.71618		AT4G12110	-1.36583			AT5G42020	2.15805		AT1G67430	-0.662213
AT5G27460	1.7153		AT5G09870	-1.36486			AT5G64620	2.15387		AT2G42770	-0.662329
AT2G02100	1.71521		AT1G27200	-1.36448			AT4G00870	2.15046		AT5G16650	-0.66257
AT3G48520	1.7124		AT5G48660	-1.36434			AT1G49450	2.14979		AT1G22280	-0.662785
AT1G73480	1.70665		AT5G40400	-1.36418			AT3G22460	2.1457		AT3G02900	-0.663112
AT1G19180	1.70012		AT5G21100	-1.36201			AT2G18050	2.14447		AT5G05820	-0.663172
AT5G04410	1.68757		AT3G24480	-1.36142			AT3G28660	2.14041		AT2G34300	-0.663526
AT1G49170	1.6861		AT5G54250	-1.36095			AT4G12290	2.13833		AT3G15470	-0.664001
AT3G62740	1.68277		AT4G24780	-1.36073			AT1G67365	2.13727		AT4G36250	-0.664447
AT2G46600	1.68238		AT4G25434	-1.35807			AT1G75120	2.13646		AT2G29970	-0.664457
AT5G17850	1.68132		AT5G52510	-1.35686			AT3G11580	2.13627		AT3G13930	-0.664583
AT2G38750	1.67892		AT2G41180	-1.35543			AT3G48500	2.1355		AT5G60570	-0.664832
AT4G23600	1.67617		AT4G15430	-1.35402			AT1G25500	2.13226		AT5G13640	-0.665332
AT3G56330	1.67345		AT2G33330	-1.35091			AT3G24760	2.13171		AT1G55970	-0.665639
AT1G17147	1.67207		AT3G22120	-1.34841			AT3G07150	2.13156		AT4G28060	-0.665836
AT3G03480	1.66941		AT2G40130	-1.34779			AT1G63250	2.1299		AT3G57400	-0.666396
AT2G25950	1.66496		AT3G21870	-1.34617			AT5G18640	2.12594		AT1G50660	-0.666415
AT3G45610	1.65724		AT4G16490	-1.34616			AT2G28660	2.1244		AT5G50240	-0.666551
AT1G16130	1.65706		AT1G22610	-1.34602			AT1G48330	2.1237		AT2G01670	-0.666635
AT1G14970	1.65651		AT3G23810	-1.34271			AT1G77420	2.12081		AT2G24820	-0.66683
AT2G43020	1.65477		AT2G46040	-1.34255			AT2G42920	2.11575		AT3G04870	-0.667512
AT2G43590	1.65092		AT1G69760	-1.34173			AT1G09210	2.11563		AT3G15430	-0.668114
AT1G05210	1.65087		AT1G19710	-1.34			AT1G12780	2.11172		AT3G47420	-0.668642
AT1G02090	1.64962		AT1G12500	-1.33844			AT5G25390	2.11152		AT2G40100	-0.669477
AT5G51910	1.64836		AT1G27360	-1.33825			AT5G47830	2.11123		AT2G21385	-0.669833
AT1G02930	1.64619		AT1G71360	-1.338			AT2G24300	2.10954		AT3G19830	-0.670832
AT1G70140	1.64538		AT1G66540	-1.33609			AT2G31902	2.10268		AT1G74800	-0.670945
AT5G37440	1.64496		AT2G40460	-1.3324			AT3G42860	2.09901		AT1G04870	-0.671357
AT5G24420	1.63895		AT3G28080	-1.33059			AT4G02550	2.098		AT3G01390	-0.671397
AT1G54575	1.63758		AT1G53510	-1.3287			AT4G18520	2.09709		AT3G05270	-0.671726
AT3G11690	1.63531		AT5G46270	-1.32785			AT1G15020	2.09694		AT1G27200	-0.672312
AT1G17745	1.6324		AT1G19700	-1.32776			AT4G02710	2.0929		AT2G35370	-0.672355
AT2G26140	1.63085		AT5G67200	-1.32724			AT1G69360	2.09256		AT3G49910	-0.672442
AT1G03860	1.6306		AT5G19190	-1.32363			AT2G46150	2.09036		AT1G34260	-0.673155
AT3G09490	1.63042		AT1G23710	-1.32132			AT3G29320	2.08826		AT1G10670	-0.673158
AT5G56630	1.63037		AT3G02170	-1.32008			AT3G29810	2.08668		AT4G02620	-0.673158
AT1G28050	1.63036		AT5G06530	-1.3198			AT3G16740	2.08466		AT1G19140	-0.673314
AT5G42020	1.62842		AT5G02480	-1.31977			AT1G53110	2.08009		AT4G38770	-0.673392
AT1G77210	1.62675		AT1G77740	-1.31916			AT1G11210	2.07903		AT3G05750	-0.673838
AT1G78380	1.62099		AT3G47580	-1.31912			AT3G08970	2.07375		AT1G57680	-0.674158
AT1G52890	1.62092		AT1G24147	-1.31719			AT4G35630	2.07162		AT5G09460	-0.674386
AT1G11260	1.61989		AT3G55340	-1.31688			AT4G36040	2.07108		AT5G40830	-0.674655
AT1G69890	1.61601		AT2G18890	-1.31613			AT1G68560	2.06891		AT1G76340	-0.674714
AT2G20880	1.61592		AT4G28290	-1.31486			AT2G46610	2.06849		AT1G18440	-0.674717
AT2G02760	1.61439		AT5G24105	-1.31472			AT1G26800	2.06775		AT1G19650	-0.674876
AT5G03160	1.61414		AT1G65920	-1.31361			AT5G44572	2.06131		AT3G44820	-0.675326
AT3G17350	1.61056		AT1G19640	-1.31175			AT1G26580	2.05998		AT3G46100	-0.675979
AT5G37500	1.61047		AT1G12110	-1.31096			AT5G53290	2.05994		AT3G61310	-0.676015
AT2G20670	1.60982		AT5G24990	-1.30943			AT4G16750	2.0585		AT5G05470	-0.676472
AT2G30250	1.60944		AT3G15570	-1.30925			AT3G04670	2.05587		AT5G43750	-0.676587
AT1G21110	1.60915		AT3G05345	-1.30715			AT3G03470	2.05471		AT3G46430	-0.676696
AT5G64700	1.60805		AT1G06150	-1.30571			AT3G46370	2.05307		AT5G40500	-0.677367
AT4G31240	1.60754		AT4G00165	-1.30394			AT2G02950	2.05265		AT5G10450	-0.677657
AT2G32140	1.60369		AT1G52080	-1.30198			AT5G50130	2.05032		AT1G77260	-0.677698
AT4G15760	1.60269		AT1G04650	-1.30174			AT2G28840	2.04818		ATCG00860	-0.677774
AT5G17330	1.6021		AT2G46690	-1.29839			AT1G64600	2.04816		ATCG01280	-0.677774
AT5G61190	1.60106		AT5G15580	-1.29726			AT4G30450	2.04642		AT4G30993	-0.677822
AT4G20830	1.59824		AT1G68130	-1.29645			AT1G76610	2.04586		AT4G02050	-0.677849
AT2G18700	1.59383		AT5G43700	-1.29528			AT3G10985	2.04392		AT3G55960	-0.678868
AT1G49560	1.59276		AT1G04770	-1.29285			AT1G71990	2.03903		AT1G42990	-0.67914
AT5G52900	1.59061		AT4G39800	-1.29265			AT4G31070	2.03879		AT1G80380	-0.679651
AT5G03210	1.59002		AT1G74300	-1.29046			AT1G27410	2.03791		AT5G61170	-0.679827
AT1G49710	1.58961		AT2G31750	-1.2892			AT2G37380	2.03707		AT3G07980	-0.679967
AT5G39790	1.58873		AT2G04850	-1.28665			AT5G03470	2.03587		AT5G47210	-0.680126
AT3G10120	1.58723		AT5G45430	-1.2837			AT1G20630	2.03382		AT4G24120	-0.680308
AT3G63440	1.58682		AT3G05936	-1.28352			AT3G02510	2.03371		AT2G43945	-0.680329
AT5G40770	1.58643		AT4G02075	-1.28265			AT2G22730	2.03306		AT3G23700	-0.68125
AT3G18710	1.58605		AT3G06125	-1.28149			AT1G08300	2.0317		AT4G28610	-0.681262
AT3G16460	1.58465		AT3G25560	-1.28087			AT5G11580	2.0317		AT2G30440	-0.681313
AT2G21850	1.58245		AT2G30150	-1.27969			AT5G27520	2.02442		AT3G09970	-0.681556
AT4G29520	1.58116		AT2G32400	-1.27926			AT3G23080	2.02347		AT4G23940	-0.681557
AT4G02380	1.58008		AT4G31590	-1.2782			AT3G22410	2.02299		AT2G33250	-0.682013
AT5G64950	1.57992		AT2G39650	-1.27558			AT4G11360	2.01998		AT2G43560	-0.682257
AT1G02290	1.57529		AT1G31420	-1.27468			AT5G07730	2.01731		AT3G24120	-0.682863
AT4G30450	1.57403		AT1G09780	-1.27451			AT1G69890	2.01681		AT3G43440	-0.682985
AT1G61640	1.57189		AT1G33720	-1.274			AT1G20350	2.01614		AT5G58950	-0.683007
AT3G06660	1.57148		AT4G14400	-1.27315			AT5G18340	2.01569		AT1G36310	-0.683273
AT1G62510	1.57136		AT1G32780	-1.27295			AT1G70290	2.0137		AT5G18380	-0.683323
AT4G36040	1.5709		AT5G55250	-1.27222			AT1G29357	2.01107		AT4G25450	-0.683835
AT5G48530	1.56947		AT3G05932	-1.27219			AT1G23850	2.01059		AT3G60770	-0.684216
AT2G18050	1.56855		AT2G29170	-1.2701			AT1G25275	2.01035		AT4G21380	-0.684471
AT5G25280	1.56787		AT5G44410	-1.27001			AT2G30480	2.00718		AT2G47210	-0.684874
AT5G27520	1.56497		AT3G11397	-1.26882			AT1G17420	2.0038		AT3G55020	-0.685215
AT1G29150	1.56368		AT3G14067	-1.26846			AT1G14205	2.00082		AT5G05000	-0.685301
AT1G61360	1.55688		AT5G02830	-1.26812			AT2G22830	2.00076		AT3G01470	-0.685396
AT4G02430	1.55661		AT2G16750	-1.26691			AT2G34430	1.99929		AT1G21460	-0.685494
AT4G30570	1.55588		AT5G05090	-1.26681			AT5G18820	1.99709		AT1G62810	-0.685977
AT1G18020	1.55563		AT5G06980	-1.26589			AT1G74950	1.99526		AT5G49630	-0.686002
AT1G75040	1.55011		AT1G76990	-1.26582			AT3G48830	1.99507		AT5G24210	-0.686507
AT5G10550	1.54591		AT5G63530	-1.26566			AT1G03230	1.99137		AT4G05020	-0.686753
AT3G03310	1.54528		AT1G22070	-1.26562			AT3G63380	1.98892		AT3G58830	-0.687238
AT5G54860	1.5441		AT2G31070	-1.2655			AT4G05070	1.98774		AT5G04870	-0.687243
AT1G65040	1.54316		AT4G36550	-1.26499			AT5G46330	1.98547		AT5G08740	-0.68805
AT4G28480	1.5411		AT5G50890	-1.26496			AT2G21850	1.98513		AT1G10430	-0.688129
AT5G38710	1.53749		AT5G55620	-1.26343			AT5G01940	1.98397		AT4G22930	-0.688444
AT2G39420	1.53718		AT3G26320	-1.26316			AT5G63650	1.98368		AT3G12400	-0.688545
AT1G80180	1.53447		AT1G55915	-1.26316			AT1G17380	1.98303		AT2G37220	-0.688601
AT1G21350	1.53393		AT3G22210	-1.26269			AT1G72416	1.98216		AT4G27680	-0.688749
AT2G38820	1.53376		AT1G73540	-1.26266			AT5G08520	1.98013		AT2G26730	-0.688857
AT2G41380	1.5335		AT5G15160	-1.26233			AT1G78660	1.97666		AT5G09510	-0.689138
AT1G12060	1.53263		AT3G23430	-1.2617			AT5G30495	1.97663		AT2G31570	-0.689326
AT1G59590	1.53099		AT4G14750	-1.26165			AT3G50500	1.97458		AT5G59610	-0.690313
AT1G01830	1.52654		AT4G36240	-1.26161			AT5G19300	1.97446		AT1G25520	-0.690324
AT2G37180	1.52278		AT4G10955	-1.26132			AT3G14310	1.97307		AT4G34640	-0.690343
AT5G07440	1.51835		AT2G26730	-1.25993			AT5G06860	1.97106		AT3G49850	-0.690712
AT4G28150	1.51703		AT2G20100	-1.2587			AT2G04240	1.96899		AT4G11150	-0.690745
AT5G19230	1.51667		AT4G13577	-1.2586			AT1G80570	1.96816		AT1G08510	-0.690834
AT1G20620	1.5156		AT1G16170	-1.25808			AT1G07743	1.96695		AT4G33565	-0.691361
AT5G58110	1.51556		AT1G22530	-1.25631			AT1G75240	1.96443		AT2G17695	-0.69161
AT1G19570	1.50985		AT4G21670	-1.25608			AT5G05730	1.96417		AT2G39010	-0.691728
AT1G52000	1.50898		AT3G49220	-1.25551			AT2G45510	1.96117		AT3G09050	-0.691797
AT5G63470	1.50852		AT4G18070	-1.25511			AT1G28190	1.9584		AT5G47620	-0.691798
AT3G59520	1.50795		AT3G53680	-1.25423			AT5G12930	1.95739		AT5G50180	-0.691983
AT1G17380	1.50791		AT1G47230	-1.25407			AT1G56220	1.95651		AT3G57990	-0.692016
AT4G36670	1.50779		AT5G09820	-1.25368			AT1G05805	1.95573		AT5G40810	-0.69212
AT3G10640	1.50676		AT2G29320	-1.2518			AT1G10140	1.95493		AT5G45775	-0.692368
AT4G39520	1.50674		AT4G10120	-1.2514			AT2G21710	1.95489		AT5G66620	-0.692658
AT4G27652	1.50518		AT5G64480	-1.25078			AT1G66760	1.95345		AT3G44890	-0.693237
AT3G46110	1.50501		AT3G17840	-1.25019			AT4G26600	1.95278		AT1G08800	-0.693454
AT5G16370	1.50231		AT1G33110	-1.24646			AT2G37900	1.95233		AT1G69780	-0.694358
AT1G29260	1.49976		AT2G16660	-1.24559			AT3G02550	1.94815		AT4G17615	-0.695227
AT5G19480	1.49616		AT4G33400	-1.24313			AT4G23870	1.947		AT2G31400	-0.695328
AT1G62950	1.49107		AT1G17050	-1.24258			AT4G16008	1.94697		AT4G20300	-0.696623
AT1G62730	1.4909		AT1G05870	-1.24106			AT3G19710	1.94473		AT5G43720	-0.696715
AT1G78150	1.4903		AT2G33855	-1.23894			AT3G62600	1.94196		AT3G25480	-0.696806
AT1G75440	1.48714		AT1G21590	-1.2388			AT1G78600	1.94185		AT1G04770	-0.696971
AT1G79930	1.48676		AT2G36350	-1.23855			AT3G16770	1.93865		AT3G12370	-0.697191
AT3G49120	1.48578		AT1G78290	-1.23537			AT5G56520	1.93678		AT5G41050	-0.698244
AT5G60870	1.48396		AT2G15320	-1.23489			AT4G22760	1.93561		AT2G43240	-0.698596
AT1G01240	1.4806		AT2G41190	-1.23375			AT3G54090	1.93447		AT2G21790	-0.698787
AT3G51450	1.47935		AT4G31870	-1.23322			AT4G21880	1.93388		AT5G07580	-0.69906
AT1G14890	1.47566		AT3G61430	-1.23238			AT5G48480	1.93304		AT1G62480	-0.699431
AT2G17705	1.47504		AT5G11790	-1.23205			AT1G52890	1.92958		AT4G26650	-0.700234
AT5G11340	1.47169		AT5G10930	-1.22915			AT1G28290	1.92928		AT2G41940	-0.700385
AT4G20140	1.4682		AT3G61580	-1.22796			AT1G11100	1.9284		AT2G39435	-0.700439
AT2G39330	1.46344		AT4G35030	-1.22699			AT3G55240	1.92649		AT1G23290	-0.70061
AT5G12940	1.46228		AT1G18810	-1.22669			AT5G02940	1.92631		AT5G07090	-0.700763
AT1G80920	1.45967		AT1G15690	-1.22595			AT5G10080	1.92614		AT1G57660	-0.701046
AT2G17450	1.45805		AT1G67040	-1.22552			AT5G57340	1.92519		AT5G61900	-0.701116
AT1G71990	1.45767		AT1G08280	-1.22478			AT1G05300	1.92476		AT5G42240	-0.701359
AT1G25230	1.45682		AT2G36590	-1.22308			AT3G56000	1.91987		AT4G27380	-0.701705
AT5G13200	1.45444		AT5G53760	-1.22284			AT1G09140	1.91564		AT1G61740	-0.701764
AT2G07629	1.45439		AT1G12520	-1.22258			AT1G19370	1.91439		AT1G55260	-0.701769
AT5G04340	1.45394		AT3G23110	-1.22166			AT2G24240	1.9078		AT4G13530	-0.702241
AT1G29030	1.44657		AT3G06868	-1.22074			AT3G13880	1.90718		AT1G55270	-0.703495
AT5G50780	1.44609		AT4G18910	-1.2207			AT4G20020	1.90671		AT2G30520	-0.704297
AT1G22890	1.44314		AT4G15920	-1.22028			AT4G21170	1.90323		AT1G78900	-0.704297
AT5G02540	1.44139		AT5G65870	-1.21884			AT2G31360	1.90028		AT5G50800	-0.704298
AT4G39235	1.43897		AT2G23000	-1.21849			AT2G32920	1.89689		AT3G60630	-0.704915
AT2G25460	1.43653		AT4G25640	-1.21783			AT1G59660	1.89259		AT5G02610	-0.705289
AT1G18390	1.43614		AT5G13180	-1.21686			AT4G08870	1.8912		AT5G57610	-0.705502
AT3G48590	1.436		AT1G13740	-1.21642			AT3G28270	1.88951		AT5G43150	-0.705576
AT4G02210	1.43483		AT1G10650	-1.21605			AT2G43570	1.88865		AT3G48990	-0.705608
AT5G05480	1.43176		AT1G68670	-1.216			AT1G22490	1.88612		AT2G41350	-0.706082
AT1G55450	1.43073		AT1G28440	-1.21457			AT5G02150	1.88595		AT5G62610	-0.706187
AT2G46610	1.42978		AT4G21940	-1.21431			AT1G64890	1.8838		AT2G23180	-0.706428
ATMG01090	1.42546		AT1G33240	-1.21328			AT1G30820	1.87793		AT5G13510	-0.70676
AT2G25110	1.42446		AT1G17100	-1.21318			AT3G03270	1.87556		AT1G55160	-0.70681
AT5G01350	1.42138		AT3G46670	-1.21272			AT2G44510	1.87523		AT3G01480	-0.706969
AT5G24210	1.42028		AT2G06850	-1.21263			AT5G40840	1.87337		AT5G23120	-0.707053
AT2G32150	1.41297		AT4G00710	-1.21183			AT2G22850	1.87111		AT4G18480	-0.707333
AT3G60190	1.41236		AT4G26480	-1.20776			AT4G31405	1.86673		AT5G18700	-0.70744
AT3G57730	1.41233		AT5G05890	-1.20745			AT1G32640	1.8652		AT3G08580	-0.70767
AT2G34040	1.41134		AT3G15354	-1.20702			AT1G19180	1.86361		AT1G80640	-0.708201
AT1G26270	1.41087		AT3G08630	-1.20647			AT5G18930	1.8621		AT4G36550	-0.709101
AT3G13860	1.4108		AT5G27350	-1.20589			AT1G25360	1.85997		AT1G24120	-0.709634
AT3G48530	1.41079		AT3G22104	-1.20556			AT5G60870	1.85431		AT4G27595	-0.709916
AT2G23320	1.41025		AT3G18000	-1.20517			AT1G31550	1.85367		AT1G68010	-0.709933
AT4G22780	1.40975		AT4G10770	-1.20479			AT3G13450	1.85279		AT1G14340	-0.710166
AT5G66090	1.40917		AT5G48545	-1.20394			AT4G22790	1.84861		AT3G11690	-0.710896
AT4G04020	1.40893		AT5G37020	-1.20346			AT2G06255	1.84836		AT3G46450	-0.710999
AT5G43420	1.40757		AT3G02250	-1.20277			AT4G17230	1.84651		AT5G10730	-0.711005
AT1G29330	1.40748		AT3G57020	-1.20212			AT5G23010	1.84557		AT1G54110	-0.711007
AT5G46710	1.40694		AT4G04610	-1.20206			AT4G26270	1.84511		AT5G01520	-0.711452
AT4G19865	1.40692		AT3G07360	-1.20185			AT3G02370	1.84406		AT3G20270	-0.711626
AT4G33940	1.40508		AT1G64530	-1.20102			AT1G14890	1.84331		AT5G18020	-0.712075
AT3G16420	1.40399		AT3G44820	-1.20071			AT4G31351	1.84326		AT3G26980	-0.712135
AT1G27330	1.40247		AT5G18260	-1.20027			AT2G44740	1.84267		AT1G74960	-0.71229
AT4G20020	1.40018		AT1G18360	-1.19977			AT2G38400	1.84247		AT3G05180	-0.712802
AT5G61790	1.396		AT2G40480	-1.19833			AT4G31820	1.84179		AT5G35680	-0.712892
AT1G70290	1.39575		AT4G03190	-1.19671			AT5G45140	1.84167		AT5G47200	-0.713147
AT5G22270	1.39274		AT1G62960	-1.19419			AT5G27060	1.83834		AT4G32410	-0.713265
AT1G78080	1.39134		AT5G53450	-1.19404			AT1G60140	1.83782		AT1G15370	-0.713503
AT5G47700	1.38662		AT2G24540	-1.19395			AT3G14170	1.83719		AT3G46030	-0.713985
AT2G15790	1.38277		AT5G19090	-1.19183			AT5G48960	1.8369		AT5G05190	-0.714161
AT1G32330	1.38091		AT1G01340	-1.18979			AT5G56840	1.83688		AT5G67560	-0.714731
AT5G06860	1.38023		AT2G19650	-1.18961			AT5G42650	1.8358		AT5G08390	-0.714824
AT3G24495	1.37716		AT4G24810	-1.18505			AT1G16400	1.83549		AT3G22230	-0.715969
AT4G10110	1.37569		AT5G03190	-1.18429			AT5G66610	1.83247		AT2G25430	-0.716729
AT3G53990	1.37517		AT4G38850	-1.18414			AT1G70700	1.82812		AT2G18040	-0.716869
AT5G62910	1.37154		AT3G02470	-1.18357			AT5G48320	1.82639		AT1G58290	-0.716932
AT3G26510	1.37085		AT2G27402	-1.18216			AT3G61060	1.82525		AT2G39470	-0.717064
AT5G42150	1.37074		AT1G77920	-1.18147			AT4G17610	1.82278		AT2G33360	-0.71709
AT3G50480	1.36958		AT4G39960	-1.18146			AT5G66590	1.81974		AT1G11820	-0.718135
AT5G03560	1.36708		AT5G10030	-1.18096			AT1G22550	1.81924		AT5G51710	-0.718626
AT1G68520	1.36599		AT1G68870	-1.18054			AT5G11100	1.81783		AT5G67200	-0.718674
AT1G19670	1.36575		AT4G01070	-1.18007			AT5G03160	1.81765		AT4G32600	-0.719343
AT5G57910	1.36546		AT4G02050	-1.17803			AT4G19645	1.81761		AT1G60790	-0.719521
AT3G16360	1.36516		AT2G46400	-1.17795			AT2G24645	1.81644		AT1G24180	-0.719993
AT4G02425	1.36202		AT3G08600	-1.17728			AT5G46460	1.81454		AT2G16070	-0.720024
AT2G30550	1.35852		AT4G38710	-1.17517			AT1G14130	1.81427		AT4G33865	-0.720042
AT2G22970	1.35807		AT1G08800	-1.17513			AT2G42330	1.81055		AT4G24620	-0.720225
AT5G50460	1.35701		AT1G19860	-1.17486			AT3G60130	1.80676		AT1G51350	-0.720509
AT4G37370	1.35648		AT1G17610	-1.17388			AT4G02430	1.80581		AT1G75180	-0.720582
ATCG01000	1.35271		AT1G14840	-1.17383			AT3G05160	1.80511		AT5G48910	-0.721539
AT1G80650	1.35069		AT2G41560	-1.17377			AT1G01715	1.80316		AT5G06320	-0.721743
AT2G43800	1.34544		AT2G04450	-1.17339			AT2G33051	1.80254		AT3G26710	-0.721903
AT5G59420	1.33569		AT4G03400	-1.17152			AT5G61590	1.8001		AT2G18160	-0.721957
AT2G34620	1.33463		AT5G24870	-1.17093			AT3G02875	1.79975		AT5G59690	-0.721996
AT5G54170	1.33325		AT2G16280	-1.17061			AT2G38050	1.7954		AT1G22070	-0.722598
AT2G29400	1.32469		AT5G01810	-1.17047			AT3G04443	1.79487		AT3G47290	-0.722708
AT5G43950	1.31999		AT2G16365	-1.16761			AT2G04860	1.79413		AT5G16990	-0.722972
AT2G20585	1.31595		AT2G23420	-1.16752			AT2G05540	1.79377		AT3G48200	-0.723494
AT4G34560	1.31395		AT2G26080	-1.16733			AT4G04330	1.79159		AT1G47490	-0.723948
AT2G20720	1.31374		AT1G53300	-1.16688			AT4G26800	1.78857		AT1G15750	-0.724194
AT3G10300	1.31357		AT3G62590	-1.16521			AT5G52120	1.78775		AT4G09040	-0.7243
AT1G13340	1.31163		AT1G28560	-1.16502			AT3G62860	1.78761		AT3G60520	-0.724306
AT5G46170	1.31		AT1G74030	-1.16485			AT5G67570	1.78716		AT3G53870	-0.724457
AT4G28510	1.3095		AT5G36910	-1.16455			AT5G42420	1.78608		AT5G52870	-0.725225
AT4G10330	1.30712		AT5G11460	-1.16399			AT3G16360	1.78313		AT4G15790	-0.725335
AT5G45780	1.30612		AT5G14940	-1.16378			AT5G25755	1.78245		AT1G01970	-0.725843
AT1G13990	1.30448		AT3G51895	-1.16355			AT4G39952	1.78161		AT2G37450	-0.725873
AT4G38020	1.29979		AT1G06760	-1.1634			AT3G01770	1.77691		AT3G25520	-0.726357
AT3G27280	1.29577		AT4G14550	-1.1633			AT3G62010	1.77458		AT3G24050	-0.726615
AT1G56220	1.29472		AT3G61890	-1.16273			AT2G38750	1.77447		AT3G06550	-0.726843
AT5G07340	1.29448		AT5G65890	-1.16208			AT1G67120	1.77278		AT3G03090	-0.726894
AT1G26810	1.29431		AT3G25500	-1.15981			AT2G47485	1.77094		AT5G61830	-0.726912
AT1G54160	1.28868		AT1G56670	-1.15913			AT5G64560	1.77057		AT3G02880	-0.727135
AT3G01290	1.28782		AT3G05165	-1.15838			AT3G50210	1.76923		AT3G46820	-0.727832
AT5G03200	1.28582		AT4G26130	-1.15676			AT3G05120	1.76902		AT5G57290	-0.727959
AT4G23810	1.28512		AT3G29760	-1.15654			AT5G37500	1.76867		AT2G27030	-0.72866
AT3G14170	1.28326		AT2G27820	-1.15522			AT2G43590	1.76655		AT5G09620	-0.728663
AT1G21130	1.28046		AT2G29970	-1.1541			AT1G70690	1.76562		AT1G33260	-0.729024
AT3G18080	1.28004		AT1G65470	-1.15382			AT3G56030	1.7655		AT1G22850	-0.729673
AT2G34430	1.27855		AT4G08290	-1.15123			AT4G02370	1.76444		AT5G24870	-0.729949
AT2G18670	1.27632		AT1G18660	-1.14929			AT2G25950	1.76267		AT2G40020	-0.730243
AT5G20720	1.27195		AT3G02910	-1.14799			AT1G28260	1.76097		AT1G01490	-0.730566
AT1G73010	1.27032		AT3G14650	-1.14739			AT3G63010	1.75921		AT1G72750	-0.73076
AT3G48500	1.26993		AT3G12320	-1.14583			AT3G53210	1.75753		AT5G58260	-0.731302
AT3G10280	1.26925		AT5G02180	-1.14531			AT2G03380	1.7523		AT1G80030	-0.731388
AT2G19580	1.26812		AT3G55360	-1.14379			AT5G63470	1.75109		AT1G22190	-0.731648
AT2G16720	1.26747		AT3G20600	-1.14377			AT2G17036	1.74949		AT2G41900	-0.731755
AT1G07170	1.26572		AT2G45310	-1.14361			AT5G44010	1.74851		AT5G60050	-0.731882
AT1G50740	1.26501		AT3G04450	-1.1433			AT1G06640	1.74738		AT5G58240	-0.732145
AT2G39100	1.26142		AT1G47210	-1.14171			AT1G52710	1.74726		AT3G27240	-0.732265
AT4G34412	1.26137		AT1G29530	-1.14121			AT2G28500	1.74683		AT5G55850	-0.732389
AT1G27210	1.25963		AT4G13990	-1.14097			AT2G28120	1.74579		AT1G07700	-0.732593
AT2G42330	1.2588		AT1G68600	-1.13877			AT5G60040	1.74573		AT1G21590	-0.73262
AT1G76080	1.25781		AT2G38640	-1.13768			AT5G44005	1.74208		AT5G63950	-0.732654
AT3G16670	1.25777		AT5G06710	-1.13759			AT4G16660	1.7402		AT1G19400	-0.732764
AT4G25130	1.25702		AT2G41900	-1.1375			AT1G72530	1.73999		AT4G02920	-0.732914
AT3G05320	1.2549		AT3G03770	-1.13634			AT4G38580	1.73954		AT2G31610	-0.732977
AT5G35735	1.25429		AT2G42300	-1.13497			AT3G55450	1.7385		AT4G31985	-0.733166
AT5G18210	1.25326		AT5G62140	-1.13433			AT1G19300	1.73467		AT1G56070	-0.733198
AT5G28770	1.25007		AT2G24570	-1.13388			AT5G37340	1.73467		AT2G27590	-0.733286
AT1G65486	1.24672		AT2G45340	-1.13384			AT4G39950	1.73222		AT4G34090	-0.734132
AT4G27370	1.24461		AT5G44670	-1.13346			AT1G70980	1.73197		AT4G15810	-0.734254
AT1G77460	1.24352		AT4G36380	-1.13303			AT2G19310	1.72992		AT2G31490	-0.734359
AT3G54090	1.24272		AT1G01320	-1.13271			AT4G27370	1.7299		AT5G20490	-0.735113
AT3G03320	1.24258		AT5G34940	-1.13214			AT1G12290	1.7288		AT1G35680	-0.735435
AT1G27290	1.24164		AT3G12110	-1.13177			AT5G50160	1.72672		AT1G19330	-0.735595
AT5G65490	1.24033		AT4G25270	-1.13078			AT5G41260	1.72639		AT1G70570	-0.735832
AT2G36830	1.2398		AT2G23180	-1.13019			AT2G17900	1.72546		AT5G02710	-0.735898
AT5G06870	1.23769		AT1G27910	-1.13015			AT1G07350	1.72546		AT3G22110	-0.736413
AT3G50500	1.23669		AT2G46830	-1.12942			AT1G01240	1.72349		AT5G24460	-0.736494
AT3G55240	1.23603		AT1G38131	-1.12867			AT1G14010	1.7214		AT1G10280	-0.736713
AT4G27870	1.23595		AT4G09510	-1.12774			AT2G22330	1.72004		AT1G43670	-0.736908
AT2G40830	1.23255		AT3G16370	-1.12573			AT4G39980	1.71295		AT4G18040	-0.737664
AT4G35490	1.23239		AT3G50660	-1.12528			AT1G80310	1.71229		AT3G56840	-0.738253
AT5G06750	1.23039		AT1G53025	-1.12514			AT1G78990	1.71141		AT1G66740	-0.738681
AT2G33740	1.22917		AT3G14790	-1.12505			AT2G46980	1.71026		AT3G22850	-0.739021
AT1G16350	1.22863		AT3G56400	-1.12458			AT1G32260	1.70989		AT2G42500	-0.739429
AT1G15230	1.22839		AT1G66250	-1.12423			AT3G03060	1.70682		AT1G56180	-0.73986
AT4G23870	1.2281		AT1G02010	-1.12346			AT1G48200	1.70356		AT4G13350	-0.74136
AT2G34420	1.2281		AT3G48320	-1.12323			AT4G05120	1.70328		AT5G56000	-0.741843
AT5G47060	1.22707		AT4G24010	-1.122			AT2G01170	1.70255		AT1G76020	-0.741926
AT3G16400	1.22531		AT1G01490	-1.12115			AT4G38470	1.69947		AT3G11170	-0.741998
AT1G29640	1.22488		AT4G33630	-1.1211			AT1G01940	1.69849		AT4G08850	-0.742066
AT2G05380	1.22427		AT3G60520	-1.12098			AT1G06080	1.69816		AT5G65360	-0.742215
AT3G50700	1.22196		AT1G07620	-1.12013			AT4G24415	1.69602		AT2G36170	-0.74275
AT5G42146	1.2218		AT5G09760	-1.11969			AT5G64650	1.69375		AT1G79720	-0.742879
AT3G19180	1.21885		AT4G27030	-1.11929			AT5G46860	1.69109		AT4G25210	-0.743088
AT1G26740	1.21763		AT4G17360	-1.11925			AT1G20920	1.691		AT3G15390	-0.743545
AT5G64860	1.21431		AT5G10150	-1.11924			AT1G71110	1.69076		AT4G17170	-0.745189
AT4G29530	1.21291		AT5G20360	-1.11874			AT2G43540	1.68959		AT4G00970	-0.746554
AT2G31865	1.21249		AT3G02750	-1.11815			AT2G01390	1.68951		AT3G14470	-0.746559
AT4G38570	1.21205		AT2G25480	-1.11746			AT5G48250	1.68948		AT1G04270	-0.746649
AT1G13080	1.21155		AT4G23730	-1.11648			AT1G80150	1.68905		AT3G19340	-0.747096
AT5G47420	1.21129		AT5G09620	-1.1164			AT1G67510	1.68887		AT1G41880	-0.74712
AT5G40600	1.20797		AT1G62630	-1.11575			AT4G30660	1.68811		AT2G31410	-0.747315
AT4G37530	1.20689		AT5G07580	-1.11485			AT2G04030	1.68783		AT1G66250	-0.747651
AT1G15020	1.20673		AT2G40435	-1.11452			AT1G53320	1.68755		AT1G80850	-0.747653
AT4G35100	1.20608		AT5G41140	-1.1141			AT5G17240	1.68667		AT2G24280	-0.747723
AT4G17900	1.20469		AT2G17150	-1.11374			AT1G54030	1.68258		AT5G21930	-0.747799
AT1G08920	1.20288		AT1G05562	-1.11255			AT2G34490	1.68223		AT1G52280	-0.748703
AT4G03420	1.20252		AT1G58280	-1.10985			AT1G15480	1.68218		AT1G04340	-0.748902
AT5G49910	1.20113		AT1G64980	-1.106			AT1G09850	1.68194		AT1G68780	-0.749022
AT5G37350	1.20101		AT3G51750	-1.10576			AT2G25730	1.68173		AT1G53670	-0.749578
AT2G38500	1.19328		AT2G31280	-1.10497			AT1G55740	1.68121		AT1G10470	-0.750105
AT2G39020	1.19278		AT2G46870	-1.1041			AT2G34510	1.67653		AT5G20700	-0.750112
AT3G26740	1.19228		AT5G43270	-1.10328			AT4G30570	1.67538		AT1G07250	-0.750503
AT5G02320	1.19128		AT4G37470	-1.10181			AT3G51090	1.67406		AT1G70060	-0.750553
AT1G07670	1.19082		AT2G39450	-1.10134			AT2G26200	1.66996		AT4G18100	-0.751519
AT5G55450	1.19076		AT1G12850	-1.10126			AT4G16800	1.66889		AT5G04140	-0.751562
AT1G13640	1.18711		AT3G52920	-1.10045			AT5G05480	1.66417		AT4G00710	-0.752089
AT5G57150	1.18652		AT4G36220	-1.09957			AT1G14640	1.65918		AT1G73730	-0.752602
AT1G29910	1.18465		AT1G62560	-1.09788			AT5G10860	1.65711		AT3G61380	-0.752661
AT3G10720	1.18251		AT4G12730	-1.09772			AT4G11960	1.65605		AT1G70230	-0.752968
AT4G01870	1.17879		AT3G52950	-1.09738			AT3G54000	1.6533		AT2G09990	-0.753176
AT2G02220	1.17516		AT5G22480	-1.09684			AT3G54970	1.65276		AT3G13110	-0.753321
AT4G00620	1.1711		AT5G48730	-1.09677			AT2G37320	1.65267		AT1G48240	-0.75343
AT3G22840	1.16603		AT1G19100	-1.09626			AT1G79840	1.65103		AT2G47060	-0.754351
AT4G24280	1.16522		AT2G01260	-1.09523			AT2G22660	1.64753		AT3G06700	-0.75504
AT4G37260	1.16458		AT1G65560	-1.09482			AT1G03760	1.64725		AT5G17400	-0.75595
AT5G56500	1.16433		AT4G29780	-1.09391			AT3G27280	1.6461		AT5G43970	-0.756983
AT3G05690	1.16392		AT1G78570	-1.09275			AT3G04160	1.64383		AT3G15640	-0.757323
AT5G56750	1.16373		AT1G55170	-1.09255			AT1G45201	1.6438		AT3G03710	-0.757824
AT3G08760	1.16058		AT3G63120	-1.09246			AT4G38540	1.64294		AT5G23330	-0.757972
AT2G41430	1.16027		AT1G44100	-1.09132			AT1G23340	1.64274		AT2G34710	-0.758104
AT5G58770	1.15801		AT1G26960	-1.09104			AT4G28510	1.63695		AT4G37925	-0.759415
AT3G06850	1.15672		AT3G47500	-1.0903			AT5G57655	1.63477		AT1G08470	-0.759683
AT5G18630	1.1551		AT3G28070	-1.08887			AT5G26800	1.63445		AT1G61660	-0.760076
AT1G31710	1.15465		AT5G53420	-1.08809			AT1G67660	1.63354		AT4G36380	-0.760098
AT1G73740	1.15361		AT1G80870	-1.0877			AT5G18525	1.63331		AT5G02960	-0.760107
AT4G26140	1.15281		AT3G57040	-1.08586			AT1G48570	1.63301		AT3G16100	-0.760117
AT4G04200	1.15197		AT2G02070	-1.08527			AT1G21750	1.63238		AT4G29060	-0.760253
AT1G04400	1.15117		AT1G56120	-1.08414			AT5G08380	1.63046		AT4G10430	-0.76029
AT1G15820	1.15108		AT3G05270	-1.08403			AT3G59100	1.62947		AT3G16780	-0.760324
AT2G37200	1.1502		AT4G04750	-1.08391			AT1G26665	1.62737		AT1G02390	-0.760408
AT5G17240	1.14853		AT5G42250	-1.08294			AT3G26180	1.62736		AT4G25680	-0.760478
AT5G57190	1.14807		AT5G47250	-1.08279			AT5G07030	1.6272		AT2G27820	-0.760709
AT4G24190	1.14772		AT3G11490	-1.08199			AT5G07700	1.62656		AT5G14660	-0.761014
AT1G07890	1.14692		AT3G18290	-1.08137			AT2G39400	1.62624		AT2G29700	-0.761346
AT2G32180	1.14661		AT1G78450	-1.08075			AT4G36010	1.62339		AT4G21470	-0.761366
AT2G32920	1.14559		AT3G58070	-1.07817			AT1G70140	1.6227		AT2G44620	-0.761513
AT4G21980	1.14499		AT4G34220	-1.07729			AT3G27550	1.61874		AT5G13420	-0.762447
AT2G02450	1.14475		AT4G36120	-1.07723			AT2G18950	1.61745		AT3G48930	-0.762614
AT1G20510	1.14446		AT2G37450	-1.07713			AT3G60190	1.61533		AT2G24050	-0.762677
AT2G45380	1.14045		AT5G46220	-1.07694			AT3G14172	1.6146		AT1G33560	-0.763627
AT5G10870	1.14026		AT4G05390	-1.07637			AT5G51550	1.61433		AT4G09320	-0.763819
AT3G09085	1.13833		AT5G20190	-1.07565			AT2G39140	1.61335		AT1G21650	-0.764344
AT2G29300	1.13733		AT3G22550	-1.07541			AT2G17450	1.61209		AT2G32480	-0.764526
AT4G34290	1.13581		AT1G14345	-1.07535			AT4G21910	1.60611		AT1G77920	-0.764528
AT1G51340	1.13439		AT3G14690	-1.07404			AT1G80650	1.60532		AT4G14320	-0.765007
AT3G06420	1.13425		AT4G39330	-1.07342			AT5G18050	1.605		AT1G53290	-0.765643
AT1G62290	1.13414		AT3G25585	-1.07303			AT1G27350	1.60444		AT3G18290	-0.765813
AT5G48030	1.1339		AT3G06750	-1.072			AT4G25120	1.60182		AT4G22820	-0.765859
AT5G08610	1.13279		AT5G01520	-1.07163			AT4G13750	1.59975		AT3G63130	-0.766212
AT4G16745	1.13191		AT1G29950	-1.07138			AT1G72040	1.59807		AT3G50830	-0.766324
AT4G11740	1.13112		AT5G28840	-1.06927			AT4G16480	1.59514		AT1G12460	-0.766558
AT1G17590	1.12996		AT1G08650	-1.06909			AT1G49170	1.59483		AT4G23130	-0.766619
AT4G14385	1.12885		AT1G13250	-1.06862			AT3G53460	1.59429		AT3G19080	-0.76754
AT5G35790	1.12871		AT2G37080	-1.06779			AT5G51570	1.59413		AT5G02500	-0.767641
AT5G01600	1.12648		AT4G02200	-1.06771			AT1G28070	1.59399		AT5G19390	-0.768144
AT1G53590	1.12482		AT1G60960	-1.06748			AT1G77960	1.59249		AT5G38530	-0.768455
AT1G67910	1.12458		AT1G45249	-1.06709			AT4G31810	1.59248		AT4G29590	-0.770004
AT3G29320	1.1245		AT5G14880	-1.06645			AT2G46620	1.59209		AT4G24380	-0.770172
AT3G17790	1.1239		AT3G23880	-1.06618			AT5G16930	1.59178		AT1G61190	-0.770276
AT1G57990	1.1233		AT5G03040	-1.06578			AT1G71260	1.59116		AT3G04920	-0.770335
AT5G53120	1.12147		AT3G12520	-1.06481			AT2G18170	1.59002		AT5G24760	-0.770338
AT4G12750	1.1209		AT3G03820	-1.06473			AT4G30150	1.58867		AT1G72970	-0.770367
AT3G13235	1.12066		AT4G19450	-1.06416			AT4G26060	1.58811		AT1G51100	-0.770426
AT2G35930	1.11915		AT1G68780	-1.06406			AT2G18700	1.58736		AT2G45770	-0.770443
AT1G79160	1.11713		AT5G37790	-1.06345			AT2G45170	1.58673		AT5G06660	-0.771139
AT1G74670	1.11649		AT5G52060	-1.06337			AT4G32440	1.58634		AT1G20810	-0.771308
AT1G72280	1.11635		AT1G70250	-1.06283			AT3G21060	1.58559		AT1G78690	-0.771774
AT1G13690	1.1161		AT1G67070	-1.06225			AT5G57880	1.58458		AT1G79630	-0.771979
AT1G20440	1.11339		AT5G41790	-1.06106			AT2G43020	1.58039		AT5G05740	-0.772278
AT1G01100	1.11267		AT5G55740	-1.06101			AT1G56145	1.58003		AT5G52510	-0.772718
AT1G75380	1.11267		AT3G45210	-1.05961			AT1G72150	1.57986		AT5G13720	-0.774222
AT5G52760	1.11236		AT3G09650	-1.0593			AT5G03830	1.57804		AT4G32915	-0.775413
AT2G16780	1.11065		AT5G55400	-1.05925			AT1G29980	1.57443		AT1G49380	-0.775711
AT4G26500	1.10953		AT5G40850	-1.05911			AT3G22190	1.57358		AT5G55910	-0.775963
AT3G47480	1.10755		AT2G30100	-1.05707			AT1G17745	1.5734		AT2G44090	-0.776297
AT1G10210	1.10151		AT3G29375	-1.05696			AT5G36220	1.57289		AT5G13090	-0.776914
AT3G62600	1.1015		AT1G33260	-1.05686			AT5G02320	1.57193		AT5G42000	-0.776937
AT5G61530	1.10115		AT1G26190	-1.05636			AT5G57565	1.56904		AT3G12800	-0.777086
AT1G56340	1.09917		AT3G17770	-1.0563			AT1G03220	1.56837		AT1G12750	-0.777308
AT2G26695	1.09863		AT3G13000	-1.05482			AT3G55290	1.56773		AT1G79600	-0.778019
AT3G24090	1.09848		AT3G54950	-1.05281			AT1G35660	1.56758		AT3G53420	-0.778188
AT4G31810	1.09839		AT4G05450	-1.05268			AT4G16745	1.56712		AT2G07739	-0.778319
AT3G15000	1.09783		AT4G14760	-1.05249			AT4G21550	1.56656		AT1G34418	-0.778371
AT5G26800	1.09743		AT1G51700	-1.05235			AT1G27210	1.56606		AT5G14880	-0.779099
AT4G18830	1.09496		AT3G51950	-1.05179			AT2G19120	1.56478		AT5G37475	-0.77986
AT1G48560	1.09481		AT1G67800	-1.05169			AT3G04720	1.5646		AT5G58350	-0.780367
AT2G26000	1.09087		AT1G09820	-1.05001			AT5G62720	1.56151		AT2G25520	-0.780489
AT3G61190	1.09035		AT4G00370	-1.04977			AT2G38820	1.56005		AT2G46660	-0.780643
AT5G60680	1.08988		AT1G11090	-1.04887			AT5G04330	1.55927		AT3G03440	-0.780898
AT2G04530	1.08933		AT1G41830	-1.04874			AT4G18490	1.55748		AT1G67350	-0.781022
AT3G10030	1.08815		AT1G30860	-1.04823			AT1G04990	1.55517		AT5G61020	-0.781099
AT5G66050	1.08626		AT1G11700	-1.04787			AT3G10870	1.55268		AT3G09820	-0.781759
AT1G76100	1.08592		AT2G23470	-1.04385			AT2G20670	1.5516		AT5G64050	-0.782339
AT2G37940	1.08423		AT4G14746	-1.04331			AT3G14120	1.54955		AT3G14415	-0.78257
AT4G29900	1.08266		AT4G25700	-1.04264			AT5G08350	1.54887		AT2G45970	-0.783176
AT3G63390	1.08157		AT5G62670	-1.0421			AT4G18280	1.54798		AT4G35080	-0.783934
AT1G10522	1.08048		AT1G51805	-1.04187			AT2G24120	1.5445		AT3G55040	-0.784001
AT5G02150	1.07991		AT5G28530	-1.04164			AT1G79440	1.54347		AT1G79520	-0.784383
AT3G04120	1.07879		AT1G30530	-1.04148			AT5G66090	1.54323		AT4G33630	-0.784785
AT5G24280	1.07851		AT5G65310	-1.04146			AT1G33770	1.54039		AT1G50320	-0.784799
AT1G63840	1.0785		AT3G22530	-1.04145			AT2G19810	1.54027		AT3G54050	-0.784916
AT1G60730	1.07819		AT4G02130	-1.0397			AT2G02710	1.53973		AT2G46420	-0.785341
AT5G12040	1.07459		AT3G10520	-1.03889			AT1G58270	1.53893		AT4G31115	-0.785957
AT1G62390	1.07334		AT1G23030	-1.03795			AT1G31710	1.53821		AT1G06960	-0.787078
AT1G78850	1.07324		AT3G54500	-1.03767			AT3G03190	1.53654		AT1G22940	-0.787121
AT5G03406	1.06967		AT3G12750	-1.0361			AT1G09800	1.53571		AT5G27770	-0.787157
AT4G26600	1.06644		AT1G64080	-1.0358			AT2G22840	1.53492		AT4G24540	-0.787389
AT5G48485	1.06406		AT2G39950	-1.03537			AT5G13210	1.53487		AT5G63700	-0.78756
AT4G34710	1.06357		AT2G39675	-1.03494			AT4G02980	1.53439		AT5G49810	-0.788822
AT1G62660	1.0628		AT5G41410	-1.03468			AT4G28150	1.5337		AT4G13020	-0.788828
AT5G10320	1.0625		AT4G02630	-1.03392			AT1G73850	1.53132		AT2G27920	-0.789199
AT2G22980	1.06164		AT3G62630	-1.03308			AT4G23670	1.53068		AT5G38990	-0.79008
AT1G69200	1.06158		AT1G32440	-1.03275			AT1G51310	1.53061		AT4G33920	-0.790298
AT4G23230	1.05996		AT2G26280	-1.0322			AT4G19390	1.53056		AT2G47110	-0.790837
AT5G04750	1.05871		AT1G23080	-1.03172			AT2G36460	1.53052		AT2G37540	-0.791491
AT3G26450	1.05773		AT5G48900	-1.03141			AT1G28230	1.52908		AT1G05870	-0.792426
AT5G35460	1.05749		AT1G47530	-1.03133			AT3G22310	1.52881		AT3G53610	-0.792726
AT5G14450	1.0557		AT1G64390	-1.03097			AT5G61380	1.52793		AT3G12345	-0.793858
AT2G34810	1.05469		AT3G24190	-1.03066			AT3G26220	1.52751		AT4G22570	-0.794146
AT4G21650	1.05385		AT1G03440	-1.02889			AT3G48350	1.52712		AT5G64770	-0.79476
AT2G34590	1.05222		AT5G48930	-1.02835			AT4G02005	1.52689		AT3G23750	-0.795662
ATMG00660	1.05115		AT2G40540	-1.02835			AT5G09420	1.52552		AT5G44650	-0.796341
AT1G33970	1.04968		AT5G48830	-1.02817			AT2G40640	1.52527		AT1G62630	-0.797216
AT1G15550	1.04811		AT5G12860	-1.02467			AT5G24280	1.52474		AT5G55990	-0.797652
AT3G51520	1.04777		AT1G69040	-1.02388			AT3G07080	1.52147		AT1G64150	-0.797734
AT2G42680	1.04758		AT4G04830	-1.02332			AT5G66440	1.52113		AT1G64090	-0.797736
AT5G13490	1.04629		AT3G56260	-1.02294			AT5G04895	1.51987		AT1G21270	-0.798385
AT2G28400	1.04622		AT5G10470	-1.02099			AT5G37740	1.51902		AT2G39720	-0.798452
AT3G09840	1.0462		AT2G46680	-1.02086			AT5G24620	1.51839		AT1G14580	-0.798501
AT5G57660	1.04574		AT5G13460	-1.02005			AT5G08610	1.51817		AT4G17340	-0.798859
AT5G43440	1.04272		AT3G13690	-1.01965			AT2G45920	1.51711		AT4G38320	-0.799397
AT1G02660	1.04183		AT5G56860	-1.01805			AT5G09840	1.51579		AT2G29180	-0.799906
AT4G23180	1.04135		AT5G10480	-1.01762			AT4G28390	1.51499		AT2G24390	-0.800359
AT4G03430	1.04088		AT3G51150	-1.01749			AT1G01920	1.51406		AT2G05310	-0.800436
AT5G18640	1.03892		AT1G04040	-1.01707			AT1G75960	1.51273		AT4G28360	-0.80052
AT4G27010	1.03883		AT4G34730	-1.01695			AT3G01930	1.51169		AT1G07570	-0.800827
AT1G18000	1.03674		AT2G34170	-1.01652			AT1G29030	1.50818		AT2G46910	-0.800857
AT3G59940	1.03491		AT1G53160	-1.01593			AT4G35770	1.50684		AT1G51080	-0.800979
AT5G45130	1.03372		AT1G18670	-1.01462			AT5G49390	1.50649		AT1G12140	-0.802327
AT5G22860	1.03363		AT3G48470	-1.01437			AT4G29190	1.50624		AT3G62030	-0.802558
AT3G22740	1.0332		AT4G05110	-1.0138			AT5G07770	1.5047		AT4G16990	-0.802638
AT3G17070	1.03296		AT2G46170	-1.0135			AT1G21830	1.50403		AT1G12850	-0.802768
AT3G29670	1.03128		AT3G60690	-1.01282			AT3G21755	1.50268		AT4G18220	-0.802985
AT3G62010	1.03009		AT5G65830	-1.01068			AT1G14300	1.50247		AT2G30910	-0.803734
AT5G64200	1.03		AT5G62710	-1.00975			AT5G55930	1.50175		AT1G27360	-0.804104
AT3G22060	1.02908		AT4G37760	-1.00941			AT3G51430	1.50067		AT1G44920	-0.804436
AT1G69840	1.02863		AT5G60050	-1.00917			AT5G63120	1.49946		AT5G47880	-0.804514
AT1G33590	1.02676		AT1G12120	-1.00855			AT1G61610	1.4983		AT3G21750	-0.80479
AT1G32920	1.02583		AT5G42100	-1.00692			AT1G48840	1.49591		AT1G26880	-0.805141
AT5G64650	1.02516		AT3G28920	-1.00518			AT1G22890	1.49519		AT5G38520	-0.805196
AT1G07520	1.02509		AT5G48910	-1.00501			AT5G03200	1.49511		AT1G70600	-0.805349
AT5G08520	1.02357		AT5G39710	-1.00422			AT2G05630	1.49449		AT3G23920	-0.805885
AT2G20260	1.02356		AT1G68550	-1.00374			AT5G63620	1.49422		AT1G02000	-0.80649
AT4G18253	1.02343		AT2G45160	-1.00269			AT1G42480	1.49421		AT4G35110	-0.806537
AT4G00810	1.02324		AT2G45720	-1.00186			AT4G14420	1.49347		AT2G25190	-0.806982
AT1G70890	1.02049		AT3G11280	-1.00147			AT3G13860	1.49346		AT1G14000	-0.807187
AT5G65480	1.01952		AT5G50170	-1.00006			AT1G20160	1.49245		AT1G08830	-0.807466
AT2G03890	1.01917		AT1G25550	-1			AT3G12550	1.49218		AT1G11650	-0.807785
AT2G46620	1.01772		AT1G64180	-0.998433			AT2G36750	1.49211		AT2G41840	-0.808274
AT5G65110	1.01737		AT4G00050	-0.997508			AT2G39120	1.49188		AT3G07990	-0.808492
AT5G23310	1.0166		AT3G52870	-0.996868			AT1G13280	1.49186		AT1G28510	-0.808638
AT3G45140	1.01505		AT3G06590	-0.996612			AT3G53940	1.49089		AT4G16442	-0.80873
AT3G11820	1.01442		AT2G18760	-0.994999			AT2G16600	1.49031		AT1G67850	-0.808961
AT1G14300	1.01302		AT1G50420	-0.99451			AT1G13700	1.48879		AT5G48520	-0.809183
ATCG00920	1.01279		AT1G73730	-0.993264			AT2G04530	1.48749		AT5G10460	-0.809571
ATCG01210	1.01279		AT3G49990	-0.991416			AT5G19470	1.4859		AT5G42765	-0.809921
AT3G04630	1.01216		AT3G21750	-0.99053			AT5G25475	1.48546		AT1G67865	-0.810194
AT5G44070	1.00985		AT3G16910	-0.990249			AT5G08340	1.48521		AT5G65140	-0.810802
AT5G55730	1.00942		AT1G26770	-0.990063			AT2G32180	1.48439		AT4G33140	-0.810878
AT4G26060	1.00882		AT4G25620	-0.989735			AT5G40720	1.48437		AT1G08190	-0.81106
AT1G70090	1.00848		AT2G05920	-0.988524			AT1G70420	1.48118		AT3G24840	-0.811207
AT3G25110	1.00834		AT4G15490	-0.988115			AT5G57140	1.47996		AT4G39140	-0.811794
AT2G46220	1.00568		AT4G27430	-0.987955			AT4G19700	1.47826		AT5G35620	-0.812051
AT1G48570	1.00317		AT1G55270	-0.987127			AT3G18090	1.47801		AT5G01620	-0.812193
AT3G06540	1.00161		AT2G44680	-0.986624			AT4G34138	1.47792		AT4G39080	-0.812786
AT4G14370	1.0011		AT5G38210	-0.985757			AT5G25900	1.47722		AT2G20890	-0.812808
AT3G22910	0.998454		AT1G48260	-0.985201			AT1G14440	1.47702		AT5G17310	-0.812837
AT1G67440	0.998232		AT2G17650	-0.984549			AT4G33990	1.47677		AT1G72300	-0.812985
AT3G12587	0.997584		AT5G24155	-0.983886			AT1G20380	1.47531		AT1G56500	-0.813007
AT5G18170	0.996634		AT5G36940	-0.982637			AT5G37780	1.47366		AT5G51020	-0.813214
AT1G77510	0.994975		AT1G60800	-0.981502			AT5G14960	1.47325		AT1G07000	-0.813618
AT4G39090	0.994062		AT5G39860	-0.981072			AT4G19865	1.47315		AT4G29130	-0.813862
AT4G36500	0.992412		AT1G21980	-0.980748			AT5G64430	1.47312		AT4G23810	-0.814051
AT1G11300	0.99063		AT2G43500	-0.980361			AT5G15700	1.47235		AT1G68840	-0.814196
AT4G03115	0.989903		AT1G69252	-0.977506			AT1G26440	1.47224		AT5G63320	-0.814422
ATCG00950	0.989659		AT3G22810	-0.976972			AT2G20585	1.47222		AT5G45590	-0.814566
ATCG01180	0.989659		AT1G69570	-0.976546			AT1G11175	1.47164		AT1G01090	-0.814632
AT1G18260	0.989511		AT4G20070	-0.976327			AT5G53150	1.47076		AT4G40045	-0.814737
AT1G53530	0.988563		AT1G65295	-0.976196			AT1G27290	1.46983		AT5G16130	-0.814748
AT2G02130	0.988558		AT2G48020	-0.97612			AT2G16595	1.4696		AT1G34750	-0.814787
AT1G80420	0.987023		AT2G20610	-0.975755			AT2G42790	1.46895		AT1G76350	-0.815402
AT5G63620	0.985436		AT2G35800	-0.974824			AT2G16650	1.46792		AT5G10840	-0.815818
AT4G01390	0.984864		AT5G46260	-0.974405			AT3G55740	1.46706		AT2G26280	-0.815885
AT1G04570	0.984686		AT1G77850	-0.972973			AT1G29330	1.46668		AT5G04440	-0.816242
AT4G08590	0.984304		AT2G39435	-0.971393			AT5G18130	1.46432		AT3G22950	-0.816549
AT4G03120	0.983765		AT1G10682	-0.971344			AT1G73750	1.46376		AT4G20760	-0.816581
AT4G29660	0.983094		AT4G19530	-0.971087			AT2G37690	1.46243		AT5G19500	-0.817007
AT1G48410	0.982618		AT3G17185	-0.971036			AT1G02370	1.46175		AT4G36090	-0.817096
AT5G46700	0.981339		AT2G18860	-0.970881			AT5G27860	1.4601		AT5G39040	-0.817147
AT2G41835	0.980497		AT4G14240	-0.970614			AT2G47470	1.45941		AT4G30340	-0.817204
AT1G08460	0.979923		AT5G38430	-0.970327			AT5G48470	1.45817		AT5G42130	-0.817972
AT3G49590	0.979463		AT3G46290	-0.970112			AT1G12845	1.45785		AT3G46290	-0.818344
ATMG01390	0.978735		AT3G63210	-0.969725			AT1G16410	1.45601		AT2G32440	-0.818383
AT2G01450	0.977263		AT3G23580	-0.969455			AT3G17070	1.45581		AT5G57270	-0.818514
AT3G16920	0.976525		AT1G34570	-0.96945			AT2G06925	1.4556		AT1G55500	-0.818735
AT4G27350	0.975822		AT3G29200	-0.969263			AT1G10760	1.45433		AT4G30950	-0.818921
AT2G30320	0.975013		AT4G14740	-0.967878			AT5G16820	1.45409		AT5G51110	-0.81943
AT2G24550	0.97406		AT4G13040	-0.96771			AT1G52140	1.45243		AT1G29890	-0.819481
AT5G44060	0.973653		AT5G03120	-0.965978			AT1G80420	1.45219		AT4G13510	-0.819485
AT5G62470	0.973591		AT3G55610	-0.964804			AT1G15175	1.45095		AT4G10360	-0.819611
AT4G08320	0.972971		AT2G14285	-0.964803			AT2G38760	1.4507		AT4G22920	-0.820789
AT1G43130	0.972094		AT1G59970	-0.964803			AT2G20780	1.44303		AT5G09660	-0.821168
AT5G57340	0.971845		AT2G40270	-0.963609			AT5G37570	1.443		AT5G13190	-0.822011
AT5G61900	0.971438		AT1G65010	-0.963448			AT1G55510	1.44296		AT3G22420	-0.822426
AT1G45332	0.971324		AT1G49580	-0.963053			AT3G15000	1.44285		AT5G23740	-0.822461
AT2G45920	0.970511		AT1G55020	-0.963022			AT3G10740	1.44231		AT4G30020	-0.822803
AT5G45140	0.968642		AT5G60890	-0.96284			AT5G24160	1.4422		AT4G14100	-0.823036
AT1G64360	0.968573		AT1G25390	-0.962354			AT5G02760	1.44188		AT4G00360	-0.824026
AT4G18520	0.968563		AT2G46320	-0.961891			AT5G63190	1.44067		AT1G58080	-0.824159
AT1G70530	0.967329		AT2G28470	-0.961877			AT4G15760	1.4404		AT4G23320	-0.824579
AT5G10100	0.965627		AT3G20620	-0.960977			AT4G30940	1.44001		AT5G56860	-0.824927
AT1G32260	0.965605		AT1G61310	-0.960569			AT4G13918	1.43999		AT1G71840	-0.825278
AT5G03290	0.963596		AT3G23510	-0.960179			AT1G12240	1.4394		AT2G03810	-0.826061
AT1G73940	0.961925		AT4G39940	-0.960094			AT1G75295	1.43903		AT1G21400	-0.826168
AT2G25920	0.961461		AT1G24330	-0.95938			AT5G05540	1.43762		AT4G03200	-0.826373
AT1G66500	0.961362		AT2G01760	-0.957782			AT3G61850	1.43757		AT5G25360	-0.82743
AT5G22580	0.958851		AT2G41770	-0.957645			AT1G24440	1.43685		AT2G26190	-0.827822
AT4G00760	0.958433		AT2G32950	-0.956696			AT5G10695	1.4368		AT5G58320	-0.827944
AT4G33490	0.957815		AT2G43235	-0.956253			AT1G18260	1.43541		AT1G18740	-0.828158
AT4G32610	0.956825		AT4G26520	-0.956177			AT5G23575	1.43512		AT3G54400	-0.829048
AT1G69360	0.956627		AT1G55500	-0.955554			AT3G11230	1.43376		AT3G25670	-0.829195
AT5G16120	0.956239		AT5G67160	-0.954728			AT1G09420	1.43351		AT5G03190	-0.829246
AT5G64180	0.955205		AT1G55360	-0.95446			AT4G17910	1.43219		AT5G53020	-0.829408
AT5G56100	0.9531		AT5G35490	-0.953815			AT1G26740	1.43129		AT3G23580	-0.829985
AT3G08940	0.952599		AT1G67050	-0.953269			AT4G31408	1.42959		AT5G17870	-0.830037
AT5G09440	0.952193		AT1G11820	-0.95188			AT1G18710	1.42916		AT4G32020	-0.830525
AT2G36950	0.951924		AT1G78070	-0.951662			AT4G30560	1.42878		AT2G22360	-0.830645
AT3G48240	0.951784		AT4G12300	-0.950637			AT3G07770	1.42818		AT3G47090	-0.830723
AT5G11580	0.95174		AT4G30110	-0.950581			AT3G51390	1.42602		AT3G56130	-0.830783
AT5G59440	0.950715		AT5G63320	-0.94951			AT1G01780	1.42599		AT1G31940	-0.831031
AT1G69370	0.950218		AT5G44130	-0.948456			AT4G16680	1.4246		AT3G23160	-0.831334
AT2G45070	0.949428		AT5G24460	-0.948187			AT4G38440	1.42359		AT1G04220	-0.831779
AT3G55480	0.94876		AT5G41050	-0.948178			AT2G25900	1.42201		AT2G21280	-0.831897
AT2G44600	0.947123		AT3G15115	-0.948082			AT5G26040	1.42052		AT1G31800	-0.831923
AT5G66610	0.947028		AT2G19880	-0.947976			AT5G49360	1.41984		AT5G67250	-0.831982
AT4G27410	0.946797		AT4G18210	-0.946978			AT5G59440	1.41969		ATCG01130	-0.832171
AT4G16780	0.945521		AT3G28180	-0.946893			AT5G26570	1.41968		AT1G77940	-0.832985
AT3G18773	0.943167		AT3G06740	-0.946341			AT2G26710	1.41944		AT1G27910	-0.833368
AT1G15740	0.943125		AT1G77260	-0.946009			AT3G05220	1.41939		AT5G46490	-0.833501
AT4G22300	0.942587		AT1G51060	-0.945897			AT3G27210	1.41932		AT1G67730	-0.833536
AT2G20390	0.941755		AT4G32700	-0.945524			AT4G23885	1.41757		AT3G13040	-0.833753
AT4G16660	0.940921		AT1G29720	-0.944045			AT4G37690	1.41729		AT1G60890	-0.834306
AT1G78460	0.940611		AT1G14460	-0.944016			AT1G33590	1.41713		AT1G45230	-0.834828
AT5G10860	0.940231		AT1G27480	-0.943862			AT3G63090	1.41706		AT4G13180	-0.835739
AT2G14880	0.938635		AT3G18780	-0.942927			AT3G17950	1.41305		AT3G47670	-0.836269
AT2G20780	0.937378		AT4G31450	-0.942287			AT3G50430	1.4127		AT1G11860	-0.836828
AT4G17030	0.937203		AT3G52370	-0.939904			AT2G15900	1.41214		AT1G49500	-0.837124
AT3G50820	0.936058		AT3G10230	-0.939633			AT1G80480	1.41142		AT2G35830	-0.837162
AT2G31200	0.935993		AT5G17630	-0.938226			AT1G67325	1.41111		AT1G54580	-0.837282
AT1G30755	0.935553		AT3G46845	-0.938008			AT5G18245	1.41109		AT3G13060	-0.83745
AT1G76150	0.934809		AT2G38230	-0.937937			AT3G44610	1.41079		AT2G16440	-0.837624
AT2G47400	0.934488		AT3G05900	-0.937843			AT4G19230	1.41047		AT5G24314	-0.837859
AT5G67290	0.933969		AT5G67140	-0.937793			AT2G46490	1.40916		AT5G48230	-0.838037
AT5G57345	0.933475		AT1G12090	-0.937404			AT5G22860	1.40828		AT2G35130	-0.838121
AT1G27030	0.933416		AT2G02080	-0.937315			AT5G65110	1.40816		AT1G27770	-0.839095
AT2G40960	0.932575		AT1G70580	-0.937146			AT1G18470	1.40761		AT5G48150	-0.839493
AT1G73750	0.932405		AT2G34710	-0.937034			AT4G38670	1.40691		AT2G38170	-0.839518
AT1G34760	0.932228		AT5G55260	-0.936484			AT4G28240	1.40688		AT2G28320	-0.83972
AT1G10240	0.931539		AT4G34920	-0.935569			AT2G31890	1.40648		AT3G11510	-0.840078
AT1G45201	0.93138		AT1G26761	-0.934883			AT4G22540	1.40523		AT4G35510	-0.840095
AT1G30520	0.931145		AT4G16442	-0.934859			AT1G03860	1.40254		AT5G56340	-0.840099
AT3G06300	0.930907		AT4G38860	-0.934777			AT1G78680	1.40173		AT1G56045	-0.84083
AT2G16870	0.930793		AT3G10840	-0.934288			AT5G61880	1.40063		AT5G08260	-0.840868
AT1G60140	0.930032		AT1G74800	-0.93412			AT3G45680	1.40031		AT3G17930	-0.841104
AT2G16600	0.92995		AT5G55960	-0.933753			AT1G62260	1.39883		AT5G23060	-0.841345
AT1G56600	0.928763		AT4G25300	-0.933378			AT2G46550	1.39839		AT1G74710	-0.841434
AT1G21440	0.927844		AT5G59700	-0.93313			AT1G45163	1.39794		AT4G14220	-0.841845
AT4G23670	0.926718		AT4G16890	-0.932684			AT5G02860	1.39655		AT4G17560	-0.841987
AT5G51550	0.925611		AT1G62800	-0.932567			AT5G10110	1.39653		AT5G26820	-0.842301
AT3G57480	0.922194		AT1G12460	-0.932343			AT2G30860	1.39401		AT5G49230	-0.842426
AT2G43320	0.921738		AT5G67370	-0.932229			AT4G13250	1.39381		AT5G59700	-0.842456
AT1G51310	0.921328		AT2G33360	-0.931409			AT5G56760	1.38673		AT3G06510	-0.843206
AT5G43330	0.920397		AT5G27360	-0.930836			AT3G62660	1.38536		AT3G51895	-0.843339
AT4G16480	0.918318		AT5G56090	-0.929668			AT1G78310	1.38513		AT2G43360	-0.843363
AT5G11740	0.917073		AT2G14750	-0.929549			AT2G39050	1.38415		AT1G06690	-0.843525
AT5G05540	0.913294		AT4G15800	-0.929058			AT5G50460	1.38164		AT5G35160	-0.843573
AT3G10740	0.913149		AT4G30190	-0.928733			AT1G05010	1.38155		AT4G00180	-0.843951
AT1G11303	0.912473		AT3G16240	-0.928697			AT1G27030	1.38124		AT1G66230	-0.844241
AT5G08380	0.911658		AT5G48150	-0.927655			AT2G34010	1.38099		AT1G52630	-0.844545
AT1G22310	0.910561		AT3G24530	-0.927628			AT1G77480	1.38087		AT5G53590	-0.844729
AT4G22120	0.909866		AT5G47050	-0.927243			AT5G35080	1.38004		AT1G53510	-0.845504
AT3G48070	0.909824		AT3G23000	-0.926674			AT1G16350	1.37924		AT5G21100	-0.845695
AT1G69850	0.909543		AT2G31230	-0.926643			AT4G03230	1.37855		AT4G30440	-0.845929
AT1G14010	0.909295		AT3G07270	-0.926592			AT3G50740	1.37697		AT1G13560	-0.845983
AT1G78370	0.909228		AT4G23990	-0.926434			AT3G05380	1.37687		AT3G14650	-0.846743
AT5G21940	0.908998		AT4G33040	-0.92614			AT2G03310	1.37685		AT4G34000	-0.847409
AT1G63830	0.908704		AT3G60620	-0.925219			AT5G64700	1.37551		AT1G08250	-0.848161
AT1G16570	0.90809		AT2G30460	-0.925194			AT3G06850	1.37493		AT1G68570	-0.849742
AT1G16840	0.907113		AT1G72300	-0.923518			AT5G36740	1.37479		AT2G29360	-0.84975
AT1G12780	0.906457		AT1G79080	-0.92302			AT5G20630	1.37425		AT1G44800	-0.849999
AT1G26580	0.906245		AT5G61010	-0.922907			AT4G10930	1.37347		AT3G62110	-0.850028
AT1G06560	0.905759		AT5G44050	-0.922635			AT2G17525	1.3734		AT1G22610	-0.850089
ATMG00690	0.905545		AT5G15470	-0.92184			AT1G49560	1.37325		AT3G56950	-0.851038
AT1G51400	0.905245		AT1G70000	-0.921561			AT5G40550	1.37266		AT5G36940	-0.851249
AT3G13790	0.904681		AT1G02816	-0.921518			AT1G21350	1.37216		AT4G37100	-0.851652
AT2G18250	0.904592		AT1G77800	-0.920898			AT1G78380	1.37033		AT4G37640	-0.851903
AT5G63190	0.904579		AT3G23805	-0.92055			AT5G63880	1.36988		AT2G34585	-0.852268
AT5G03380	0.904146		AT5G63040	-0.920186			AT1G72650	1.36793		AT4G28730	-0.852535
AT5G08340	0.904022		AT5G42130	-0.920172			AT2G47600	1.36718		AT5G66470	-0.852944
AT4G01610	0.903075		AT2G21380	-0.920063			AT2G47020	1.36586		AT3G55520	-0.853829
AT2G25300	0.902905		AT1G22360	-0.919986			AT5G01990	1.36532		AT2G21160	-0.853916
AT4G28250	0.902303		AT5G59540	-0.919222			AT5G13300	1.36489		AT5G62570	-0.854123
AT2G25570	0.901446		AT5G48880	-0.919066			AT2G24250	1.36446		AT3G05020	-0.854463
AT4G11000	0.89902		AT4G31920	-0.918721			AT4G15640	1.36244		AT1G63420	-0.854545
AT5G26860	0.898796		AT1G67480	-0.918406			AT5G19140	1.36112		AT4G26790	-0.854809
AT1G70180	0.898279		AT4G32020	-0.918404			AT4G02210	1.36052		AT5G45170	-0.855599
AT1G08930	0.897967		AT2G32295	-0.916859			AT5G16110	1.35677		AT5G08720	-0.855789
AT5G20900	0.896548		AT4G30080	-0.916235			AT5G02010	1.35645		AT1G55020	-0.857216
AT5G59790	0.896035		AT3G11410	-0.916193			AT1G11270	1.35644		AT1G19860	-0.857454
AT4G26070	0.895704		AT4G17570	-0.915841			AT2G27230	1.35504		AT4G24160	-0.857481
AT3G61180	0.895213		AT3G03790	-0.914048			AT1G74240	1.35323		AT5G19855	-0.858074
AT4G38550	0.894109		AT3G57520	-0.913942			AT1G61970	1.35024		AT1G06430	-0.85908
AT3G53670	0.892449		AT5G47140	-0.912836			AT1G31830	1.34813		AT1G67060	-0.859321
AT3G60415	0.888939		AT1G11390	-0.912823			AT3G47600	1.34771		AT5G21326	-0.85971
AT3G44750	0.888865		AT1G43860	-0.912435			AT5G46710	1.34686		AT3G07700	-0.859721
AT1G33811	0.888316		AT1G73670	-0.912234			AT2G39100	1.34441		AT1G11890	-0.85974
AT1G72520	0.888139		AT5G58380	-0.911883			AT1G29670	1.344		AT2G44650	-0.860659
AT4G15260	0.88788		AT1G02730	-0.911136			AT4G27710	1.34278		AT1G74330	-0.861417
AT3G01770	0.887879		AT5G63780	-0.910461			AT3G48390	1.34271		AT3G57220	-0.861431
AT1G71260	0.887542		AT4G39980	-0.910457			AT1G33970	1.34055		AT3G02730	-0.861634
AT5G59080	0.887298		AT2G20290	-0.91008			AT5G63420	1.33998		AT1G32520	-0.861685
AT2G24040	0.887225		AT4G35040	-0.910035			AT4G17140	1.33863		AT3G04480	-0.861786
AT1G48840	0.886654		AT4G35090	-0.909707			AT5G46100	1.33768		AT5G48790	-0.86183
AT5G02810	0.884157		AT2G26640	-0.908877			AT3G51660	1.33716		AT4G33360	-0.862097
AT4G02930	0.884052		AT1G05690	-0.908134			AT2G46510	1.3347		AT4G01100	-0.862121
AT2G32650	0.883462		AT2G40630	-0.907939			AT5G63370	1.33405		AT3G52230	-0.863078
AT1G30200	0.883431		AT1G74450	-0.907925			AT1G24880	1.33361		AT3G01350	-0.864935
AT1G72040	0.883351		AT2G04790	-0.907698			AT4G01610	1.33251		AT2G46320	-0.865465
AT4G26090	0.882778		AT5G05580	-0.907383			AT1G10522	1.33204		AT4G24090	-0.865839
AT2G24790	0.881529		AT4G15630	-0.906633			AT1G18720	1.33144		AT5G05890	-0.86603
AT4G33670	0.880059		AT5G61020	-0.906443			AT3G43920	1.33113		AT3G56160	-0.86611
AT1G21190	0.879545		AT4G21890	-0.906425			AT3G15095	1.33095		AT1G52540	-0.866293
AT2G31840	0.879403		AT2G17550	-0.905934			AT1G63240	1.33088		AT5G63790	-0.866428
AT2G26975	0.877591		AT1G73760	-0.904887			AT4G13640	1.33064		AT1G04350	-0.866545
AT3G14120	0.877526		AT1G36160	-0.904776			AT1G34760	1.33049		AT4G29260	-0.866811
AT2G27385	0.877438		AT1G67730	-0.904149			AT1G76150	1.33038		AT1G62640	-0.866982
AT5G04910	0.876584		AT5G48460	-0.903701			AT5G22270	1.33028		AT1G55120	-0.86749
AT5G53150	0.875149		AT1G80300	-0.902726			AT3G49400	1.32922		AT5G62840	-0.867491
AT4G38470	0.874831		AT5G65700	-0.902661			AT3G07860	1.32911		AT3G20790	-0.868327
AT2G44290	0.874719		AT2G36800	-0.902023			AT1G28210	1.32898		AT2G45670	-0.869376
AT4G23220	0.874137		AT5G56040	-0.901719			AT1G15215	1.32886		AT2G42070	-0.869402
AT2G40510	0.872462		AT2G46340	-0.901196			AT5G17860	1.32837		AT3G59980	-0.869524
AT3G09830	0.871534		AT2G24280	-0.901176			AT1G75220	1.32693		AT2G36800	-0.869583
AT3G58750	0.870944		AT1G53230	-0.898766			AT2G36390	1.3264		AT2G36990	-0.869875
AT3G60360	0.870902		AT1G12380	-0.896935			AT1G73380	1.32616		AT4G22290	-0.87014
AT4G21580	0.870552		AT1G78180	-0.896672			AT1G53910	1.32615		AT3G49870	-0.870264
AT4G14145	0.869903		AT2G46250	-0.896624			AT2G45460	1.32546		AT5G59613	-0.871099
AT1G24440	0.867125		AT3G61880	-0.895908			AT2G34930	1.32137		AT2G05990	-0.871564
AT5G35080	0.866027		AT3G26570	-0.895834			AT4G03205	1.31998		AT5G39320	-0.871867
AT3G16250	0.86515		AT3G19080	-0.895581			AT3G53630	1.31984		AT5G22210	-0.872838
AT5G48960	0.86511		AT5G66820	-0.895491			AT2G28410	1.31973		AT1G73020	-0.873383
AT1G53320	0.86499		AT5G53500	-0.895443			AT3G62770	1.31952		AT4G30310	-0.87372
AT3G19710	0.863084		AT4G35240	-0.895333			AT4G30690	1.31898		AT5G19220	-0.873829
AT2G44660	0.861862		AT5G45300	-0.895221			AT2G41670	1.31876		AT1G56423	-0.874803
AT4G01550	0.8618		AT1G22690	-0.89513			AT3G15950	1.31814		AT1G78200	-0.875011
AT3G25610	0.860743		AT1G53570	-0.89448			AT1G76580	1.31795		AT3G54750	-0.87508
AT1G78660	0.860145		AT4G39140	-0.894403			AT3G54740	1.31674		AT2G39170	-0.87514
AT1G70820	0.859308		AT4G09890	-0.894295			AT2G46220	1.31673		AT3G10760	-0.875224
AT5G56000	0.8579		AT3G54140	-0.893707			AT3G47680	1.31564		AT3G59910	-0.875504
AT3G15760	0.855468		AT1G04550	-0.893303			AT4G14716	1.31444		AT1G01320	-0.875546
AT1G53110	0.855363		AT4G29910	-0.892575			AT3G27420	1.31173		AT3G52560	-0.875723
AT1G14910	0.855154		AT4G37330	-0.892353			AT2G27385	1.31062		AT5G64940	-0.876226
AT1G49180	0.854584		AT3G52340	-0.891607			AT1G29465	1.30915		AT1G17880	-0.876302
AT5G59000	0.854069		AT1G71970	-0.891557			AT4G12560	1.30613		AT4G29120	-0.876684
AT2G39050	0.853921		AT1G42550	-0.890577			AT4G32290	1.30421		AT2G43910	-0.87686
AT2G20060	0.853831		AT5G47540	-0.889363			AT2G16660	1.30365		AT1G52290	-0.877845
AT1G30820	0.853225		AT5G19390	-0.889232			AT2G04080	1.30354		AT1G18600	-0.877964
AT2G43010	0.852031		AT4G14480	-0.889209			AT3G48280	1.30283		AT5G40450	-0.877987
AT4G00970	0.851802		AT3G56950	-0.888942			AT1G77630	1.30259		AT4G23140	-0.878595
AT1G70520	0.851778		AT3G15470	-0.888916			AT1G64660	1.30228		AT1G29070	-0.878607
AT3G13450	0.850026		AT5G10750	-0.888672			AT2G18876	1.30041		AT3G51250	-0.878799
AT2G33220	0.849326		AT2G38010	-0.887314			AT2G45000	1.29952		AT2G01918	-0.878995
AT5G19140	0.849156		AT5G51260	-0.887298			AT2G18350	1.29878		AT4G30996	-0.879631
AT5G64330	0.848538		AT3G52500	-0.887293			AT5G11310	1.29757		AT2G20760	-0.880228
AT4G14300	0.848183		AT1G31440	-0.886959			AT1G74940	1.29755		AT5G56740	-0.880507
AT5G06320	0.848022		AT5G24735	-0.885596			AT3G47620	1.29673		AT3G17330	-0.880583
AT4G25740	0.848022		AT2G24990	-0.884659			AT2G26860	1.29607		AT1G55110	-0.880777
AT3G10500	0.848003		AT5G49220	-0.88384			AT3G19190	1.29521		AT3G55750	-0.881195
ATMG00040	0.84678		AT1G16860	-0.883233			AT3G04910	1.29492		AT1G45180	-0.881203
AT4G14430	0.846559		AT3G01040	-0.883212			AT1G43130	1.29397		AT1G53875	-0.881404
AT3G09180	0.846122		AT5G11590	-0.883118			AT5G16190	1.29385		AT1G48610	-0.881792
AT5G23050	0.845467		AT1G55970	-0.882822			AT4G29010	1.29315		AT4G09900	-0.882187
AT4G29960	0.844701		AT5G58320	-0.881966			AT1G62510	1.2931		AT1G64850	-0.882335
AT1G78610	0.84332		AT5G16730	-0.881781			AT1G30460	1.29304		AT3G27820	-0.882364
AT3G21055	0.842447		AT1G08250	-0.881613			AT3G56690	1.29262		AT5G08650	-0.882455
AT5G04020	0.840626		AT5G09670	-0.88064			AT1G72120	1.29172		AT2G32160	-0.884068
AT1G11660	0.840329		AT4G12700	-0.880424			AT5G09580	1.29128		AT1G65010	-0.885312
AT4G35850	0.840309		AT4G02715	-0.879216			AT2G41490	1.29039		AT4G10480	-0.887039
AT4G13640	0.839199		AT1G65930	-0.879118			AT5G02650	1.28904		AT4G19985	-0.887115
AT1G53710	0.837036		AT4G24960	-0.878531			AT5G27320	1.2878		AT3G53920	-0.887362
AT1G29310	0.83551		AT1G14340	-0.878494			AT4G32560	1.2875		AT3G02750	-0.888305
AT1G76970	0.835471		AT5G58160	-0.877857			AT2G22650	1.28438		AT2G28550	-0.888992
AT1G01920	0.833892		AT2G16070	-0.877259			AT2G01450	1.28409		AT2G29550	-0.89004
AT1G03130	0.83293		AT2G45560	-0.876815			AT3G14240	1.28303		AT3G01040	-0.891193
AT1G59870	0.831737		AT4G01660	-0.876726			AT3G05880	1.28278		AT1G51500	-0.892958
AT2G36900	0.831571		AT2G03240	-0.876675			AT1G15570	1.28233		AT4G08390	-0.893032
AT2G32520	0.830133		AT1G61300	-0.875742			AT2G13100	1.2819		AT5G11740	-0.893101
AT2G41410	0.829881		AT5G03140	-0.874781			AT2G26510	1.27991		AT1G17650	-0.893623
AT4G01320	0.828451		AT5G10020	-0.87468			AT5G60300	1.27927		AT1G77450	-0.894085
AT3G14990	0.82798		AT2G29910	-0.874379			AT4G25690	1.2789		AT5G48730	-0.894102
AT2G47650	0.827809		AT2G41980	-0.874146			AT5G40480	1.27799		AT3G23820	-0.894355
AT1G08980	0.827617		AT4G09760	-0.87371			AT1G71220	1.27758		AT3G60070	-0.894418
AT1G05010	0.827481		AT5G19850	-0.873175			AT5G14270	1.27588		AT4G01450	-0.894606
AT2G23770	0.827026		AT5G20220	-0.873076			AT4G31210	1.27463		AT2G44040	-0.894826
AT1G68820	0.825327		AT1G61210	-0.872189			AT3G16620	1.27323		AT4G27430	-0.895035
AT3G52930	0.825101		AT1G55260	-0.871753			AT3G43790	1.27261		AT2G33180	-0.895478
AT5G14800	0.824896		AT1G64060	-0.870808			AT1G14970	1.27195		AT3G07360	-0.895501
AT2G26740	0.822424		AT3G13810	-0.870757			AT1G14700	1.27139		AT3G17800	-0.896461
AT1G11360	0.821628		AT5G03760	-0.870016			AT5G52882	1.27122		AT5G67420	-0.896725
AT4G01026	0.820678		AT3G23340	-0.869991			AT1G60260	1.27087		AT1G76180	-0.896819
AT3G60130	0.819784		AT5G01820	-0.8691			AT5G19530	1.26965		AT4G13940	-0.897069
AT5G42820	0.818102		AT4G02010	-0.868844			AT3G16565	1.26929		AT1G75020	-0.89725
AT5G64240	0.81806		AT4G37680	-0.868831			AT4G21810	1.26924		AT2G36885	-0.897485
AT4G24450	0.817099		AT1G04530	-0.868272			AT5G26160	1.26873		AT5G54300	-0.897834
AT1G53520	0.816623		AT5G07940	-0.867961			AT1G59990	1.26786		AT2G04305	-0.897872
AT3G22300	0.814902		AT4G23400	-0.866777			AT4G38932	1.26753		AT4G37310	-0.897958
AT1G26220	0.814696		AT1G22430	-0.865996			AT2G38120	1.26613		AT2G44210	-0.898986
AT5G11090	0.814312		AT5G67360	-0.865887			AT2G31150	1.26588		AT3G57780	-0.899362
AT1G70980	0.812992		AT1G73660	-0.865682			AT1G13270	1.26322		AT4G28220	-0.900306
AT2G46230	0.81275		AT5G43740	-0.864713			AT1G56650	1.26309		AT5G66210	-0.900648
AT2G03760	0.812687		AT2G32290	-0.863345			AT3G25290	1.26287		AT1G33240	-0.900729
AT2G21150	0.811998		AT3G20120	-0.861949			AT2G32100	1.26233		AT1G70730	-0.900892
AT3G60260	0.81087		AT5G53140	-0.861702			AT1G29785	1.26224		AT2G36895	-0.900894
AT5G07950	0.81038		AT3G21270	-0.861362			AT5G63810	1.26159		AT1G22630	-0.901393
AT3G49810	0.810142		AT1G67880	-0.860557			AT1G33615	1.26147		AT1G49660	-0.901843
AT2G38400	0.809737		AT5G06440	-0.860537			AT1G71800	1.26095		AT5G19770	-0.902262
AT4G10040	0.809623		AT1G71900	-0.859991			AT2G42280	1.26009		AT5G07240	-0.902411
AT5G48380	0.809542		AT1G70060	-0.859455			AT3G57810	1.25818		AT1G69480	-0.902615
AT3G21060	0.808961		AT2G43240	-0.859125			AT1G55310	1.25717		AT2G32540	-0.903088
AT1G13210	0.808131		AT3G56080	-0.858105			AT5G52900	1.25589		AT3G61580	-0.903599
AT3G15356	0.806048		AT1G76120	-0.85736			AT1G62430	1.25542		AT3G02560	-0.903647
AT1G03140	0.805444		AT2G04305	-0.85642			AT3G44320	1.25507		AT1G42550	-0.903656
AT5G52210	0.805349		AT3G08640	-0.856204			AT5G02540	1.25491		AT3G02350	-0.904473
AT5G03630	0.805189		AT4G02020	-0.855981			AT5G06550	1.25489		AT1G05690	-0.904504
AT5G48470	0.804566		AT3G60630	-0.855625			AT3G48590	1.25475		AT3G45600	-0.90488
AT4G01010	0.804345		AT5G26780	-0.855585			AT5G27280	1.25343		AT2G35120	-0.904901
AT4G05460	0.804196		AT1G20950	-0.855555			AT4G30650	1.25251		AT1G17620	-0.905028
AT3G23920	0.803446		AT1G60890	-0.855072			AT4G09560	1.25246		AT2G37250	-0.906097
AT5G47570	0.803301		AT3G22420	-0.854278			AT3G55940	1.252		AT2G13650	-0.906536
AT4G01120	0.802416		AT1G01290	-0.854037			AT5G03770	1.25193		AT2G24060	-0.906909
AT1G21750	0.80198		AT5G67280	-0.853928			AT5G18170	1.25143		AT1G68410	-0.907043
AT5G66860	0.801741		AT5G64300	-0.852242			AT1G07170	1.25107		AT5G22090	-0.907083
AT3G51980	0.801584		AT1G18900	-0.852056			AT4G15765	1.25022		AT4G31700	-0.907329
AT2G35320	0.801328		AT1G07250	-0.850642			AT2G27690	1.25018		AT1G15060	-0.907464
AT1G76405	0.80121		AT2G38610	-0.850375			AT1G08610	1.25018		AT5G19750	-0.907522
AT4G24730	0.801141		AT5G13650	-0.849814			AT1G13210	1.25001		AT1G75280	-0.909322
AT2G04160	0.799225		AT5G54100	-0.849708			AT1G17940	1.24895		AT4G17670	-0.909376
AT1G74950	0.798882		AT2G37540	-0.849543			AT1G76100	1.24894		AT1G34570	-0.910915
AT5G41110	0.798877		AT4G30020	-0.849433			AT5G04040	1.24872		AT3G02050	-0.911068
AT5G20020	0.796925		AT4G31500	-0.849029			AT5G55120	1.24867		AT2G45160	-0.911199
AT2G35240	0.795697		AT1G09023	-0.848898			AT2G31840	1.24827		AT1G29450	-0.911901
AT5G57290	0.795471		AT4G13020	-0.848741			AT3G17740	1.24673		AT5G50350	-0.912057
AT5G60120	0.795111		AT4G13800	-0.848576			AT1G53580	1.24667		AT4G09000	-0.912477
AT1G51270	0.794715		AT2G22190	-0.848424			AT1G01770	1.24619		AT5G47110	-0.91288
AT4G12720	0.794654		AT3G02060	-0.846543			AT3G49645	1.24611		AT4G23630	-0.913004
AT4G31210	0.794237		AT5G40830	-0.845754			AT1G07670	1.24574		AT3G59540	-0.913313
AT1G27130	0.793688		AT1G53500	-0.845619			AT4G32340	1.24337		AT1G19970	-0.913642
AT5G18100	0.793256		AT5G52280	-0.845301			AT4G31354	1.24329		AT5G04160	-0.91441
AT3G03010	0.792897		AT2G16430	-0.845152			AT5G43810	1.24317		AT2G46790	-0.914873
AT5G62090	0.792877		AT1G73650	-0.844446			AT5G13240	1.2425		AT5G56950	-0.915398
AT2G34930	0.791549		AT1G80760	-0.844209			AT3G52070	1.24012		AT3G05340	-0.915762
AT5G18420	0.790841		AT4G24790	-0.843129			AT5G61930	1.23993		AT3G52870	-0.915887
AT3G61630	0.790801		AT1G76890	-0.843074			AT2G20560	1.23844		AT4G24970	-0.916051
AT1G54150	0.789652		AT5G61130	-0.843027			AT1G65980	1.23832		AT1G72880	-0.916802
AT3G63540	0.788662		AT2G33530	-0.842749			AT5G54080	1.23801		AT1G01950	-0.917723
AT5G17270	0.787354		AT5G39210	-0.842718			AT3G14130	1.23786		AT1G64680	-0.91821
AT3G26980	0.786834		AT5G55630	-0.842227			AT4G05150	1.23785		AT2G27530	-0.918229
AT1G06640	0.785573		AT5G08390	-0.842065			AT1G06265	1.23767		AT5G48840	-0.918328
AT1G30680	0.783492		AT3G26030	-0.841086			AT1G09570	1.23765		AT5G48880	-0.91835
AT5G10560	0.782994		AT3G02830	-0.840841			AT2G46720	1.23415		AT1G28600	-0.91887
AT3G56720	0.780678		AT1G73630	-0.84079			AT2G29300	1.23398		AT1G17600	-0.918917
AT5G25840	0.780511		AT2G33170	-0.840607			AT2G19170	1.23307		AT3G26080	-0.91997
AT4G15520	0.780239		AT1G74100	-0.839861			AT2G30250	1.23145		AT3G61440	-0.920319
AT5G50670	0.779256		AT2G43760	-0.839229			AT1G28580	1.23105		AT2G22795	-0.920984
AT5G65020	0.777734		AT1G26560	-0.839148			AT5G56380	1.23099		AT5G39785	-0.921561
AT1G68650	0.777505		AT5G08570	-0.838535			AT5G42370	1.23046		AT5G10010	-0.921653
AT3G51430	0.776845		AT5G26742	-0.83769			AT4G37190	1.22966		AT2G40475	-0.922093
AT2G42310	0.776457		AT5G55550	-0.836919			AT5G10060	1.22937		AT5G65810	-0.922308
AT2G26530	0.775349		AT1G14720	-0.836893			AT5G27400	1.22731		AT5G55050	-0.922368
AT4G14420	0.774612		AT4G30060	-0.836324			AT2G38370	1.22665		AT5G38240	-0.923266
AT3G55430	0.773243		AT5G18600	-0.836193			AT2G37200	1.22561		AT1G64390	-0.924188
AT3G58600	0.773047		AT1G73450	-0.836083			AT1G68300	1.22428		AT4G36540	-0.925174
AT1G20630	0.772541		AT5G45950	-0.835803			AT1G65580	1.22278		AT4G36120	-0.925442
AT5G55190	0.772073		AT5G38510	-0.835658			AT4G32450	1.22231		AT4G25030	-0.925531
AT3G49160	0.769462		AT5G50180	-0.835513			AT1G49540	1.22202		AT3G10160	-0.926271
AT4G02770	0.76936		AT1G13460	-0.834912			AT1G27330	1.22178		AT5G13630	-0.926392
AT5G13190	0.768968		AT4G28780	-0.834746			AT3G08800	1.2217		AT5G56670	-0.926554
AT1G61250	0.7689		AT2G30490	-0.834483			AT5G08130	1.22066		AT3G16080	-0.927136
AT5G16150	0.768037		AT1G68530	-0.834117			AT1G48970	1.22032		AT1G22410	-0.927422
AT1G06630	0.767305		AT2G28320	-0.834024			AT1G34360	1.21959		AT3G11010	-0.927901
AT3G01790	0.766844		AT2G24630	-0.833048			AT4G18140	1.21957		AT5G43260	-0.928002
AT1G22840	0.766665		AT3G29400	-0.832183			AT3G47550	1.21907		AT1G10930	-0.929786
AT2G40765	0.766542		AT1G30570	-0.832133			AT1G19310	1.21904		AT5G59770	-0.929934
AT5G04040	0.766207		AT4G00750	-0.832067			AT3G28700	1.21897		AT1G63090	-0.930153
AT1G77420	0.765353		AT3G09970	-0.830841			AT1G07040	1.21801		AT3G15810	-0.930264
AT1G30480	0.764784		AT1G78580	-0.830655			AT3G20390	1.21675		AT3G60620	-0.930422
AT4G31408	0.763993		AT2G25690	-0.830651			AT1G80180	1.21562		AT4G15545	-0.930673
AT4G15440	0.763556		AT2G34660	-0.830357			AT4G24040	1.21556		ATCG00190	-0.93127
AT3G02700	0.762811		AT1G14920	-0.829879			AT4G02150	1.21546		AT3G28180	-0.931277
AT2G01100	0.762598		AT1G06570	-0.829665			AT1G20510	1.21399		AT1G07220	-0.931419
AT4G31290	0.762201		AT3G61820	-0.8289			AT3G49920	1.21304		AT5G02180	-0.931542
AT5G48540	0.762078		AT3G47080	-0.828786			AT4G31120	1.21283		AT2G40900	-0.932748
AT2G40950	0.761964		AT5G55910	-0.827248			AT1G78130	1.2124		AT3G23760	-0.933511
AT4G38790	0.76195		AT3G05370	-0.827181			AT2G32650	1.21058		AT5G50340	-0.933779
AT4G19860	0.761426		AT5G62100	-0.827134			AT5G02160	1.20965		AT2G31390	-0.934514
AT2G04520	0.761222		AT4G31140	-0.826305			AT1G64563	1.20885		AT5G41180	-0.935229
AT2G34510	0.760074		AT3G61590	-0.824976			AT1G13570	1.20843		AT1G69420	-0.935345
AT4G38932	0.75959		AT2G27360	-0.824			AT3G06920	1.20818		AT3G14420	-0.935858
AT2G02390	0.759172		AT2G39720	-0.823943			AT3G10300	1.20632		AT2G46192	-0.936051
AT4G32440	0.759032		AT2G30590	-0.823179			AT5G39840	1.20619		AT2G26770	-0.936372
AT5G62350	0.758922		AT5G13090	-0.822864			AT1G51430	1.20483		AT5G35490	-0.936375
ATMG01200	0.758857		AT3G13480	-0.822087			AT3G49590	1.20399		AT4G39710	-0.936392
AT5G51630	0.757139		AT1G55110	-0.821906			AT4G36050	1.20382		AT1G60430	-0.936722
AT5G19690	0.757103		AT4G32270	-0.82173			AT3G50340	1.20281		AT3G14350	-0.936935
AT1G63740	0.756909		AT2G41040	-0.821676			AT1G69200	1.20276		AT5G55630	-0.937024
AT3G28270	0.756697		AT5G03555	-0.820901			AT3G22180	1.20217		AT4G01660	-0.937035
AT3G06500	0.756676		AT2G45950	-0.820447			AT1G02290	1.20206		AT2G45680	-0.937249
AT2G21240	0.755263		AT2G46420	-0.820186			AT5G11350	1.20068		AT5G18280	-0.937313
AT1G21560	0.754985		AT4G13840	-0.820107			AT3G45420	1.19991		AT1G75690	-0.938066
AT2G37920	0.754866		AT1G24170	-0.819966			AT5G48775	1.19964		AT5G64740	-0.938093
AT1G35720	0.754571		AT1G34780	-0.819545			AT1G19660	1.19911		AT3G18500	-0.938119
AT1G42480	0.752399		AT4G12000	-0.819473			AT3G08670	1.19866		AT4G15233	-0.938129
AT1G13280	0.752384		AT3G19850	-0.81866			AT2G25850	1.19864		AT3G24030	-0.938649
AT3G57330	0.751906		AT5G01710	-0.818334			AT1G10700	1.19667		AT1G06240	-0.938722
AT5G59830	0.751736		AT5G47640	-0.818172			AT1G09320	1.1949		AT3G18710	-0.939137
AT3G06790	0.751648		AT4G23290	-0.817706			AT4G14430	1.19459		AT2G43750	-0.93936
AT3G44400	0.750461		AT2G26980	-0.816937			AT2G21070	1.19198		AT4G04840	-0.939478
AT5G42650	0.749794		AT1G52540	-0.81684			AT1G23870	1.19166		AT4G21585	-0.939716
AT1G13195	0.749277		AT2G03980	-0.815274			AT3G01310	1.19109		AT5G43140	-0.939854
AT1G14620	0.749133		AT5G49740	-0.813545			AT5G23390	1.19102		AT5G56140	-0.940178
AT5G11670	0.748258		AT1G12750	-0.813508			AT3G24090	1.19028		AT3G57062	-0.940221
AT2G23120	0.748176		AT3G46610	-0.812701			AT4G36860	1.18934		AT1G18060	-0.940621
AT5G37780	0.747599		AT2G35760	-0.812281			AT3G18773	1.18906		AT1G29700	-0.940913
AT3G53630	0.745882		AT4G21215	-0.811973			AT1G05750	1.18826		AT2G16750	-0.941455
AT2G36740	0.745798		AT1G73500	-0.810732			AT5G62910	1.1879		AT2G44490	-0.941497
AT1G55620	0.744934		AT5G25120	-0.810575			AT5G26220	1.18691		AT1G13020	-0.942296
AT3G19190	0.744362		AT4G12910	-0.810527			AT3G10030	1.18661		AT5G53470	-0.942372
AT4G18930	0.744266		AT4G23020	-0.810074			AT5G51350	1.18636		AT5G24980	-0.942486
AT3G15290	0.743403		AT1G65840	-0.809772			AT4G19890	1.18598		AT1G25390	-0.942926
AT4G12120	0.742855		AT1G52760	-0.809505			AT5G11680	1.18592		AT2G29650	-0.943545
AT1G78170	0.741972		AT5G06350	-0.808754			AT4G37520	1.18501		AT5G56710	-0.943738
AT4G33300	0.741693		AT1G20650	-0.8085			AT1G21680	1.18498		AT2G30390	-0.943819
AT1G04010	0.741644		AT2G38630	-0.808436			AT4G20930	1.18332		AT5G04930	-0.94382
AT2G20020	0.740994		AT4G12460	-0.80824			AT2G01100	1.18266		AT1G71500	-0.943834
AT1G04630	0.740726		AT2G26550	-0.806084			AT5G66558	1.18241		AT1G22750	-0.94422
AT1G72820	0.740317		AT3G02050	-0.805859			AT5G61990	1.1799		AT1G04430	-0.94451
AT2G40300	0.740045		AT4G24100	-0.805484			AT2G37480	1.17842		AT5G47970	-0.944712
AT3G12740	0.739701		AT1G21660	-0.805304			AT5G56870	1.17808		AT4G39640	-0.945842
AT5G01500	0.739324		AT1G06240	-0.804635			AT2G46310	1.17798		AT5G56090	-0.946071
AT2G39740	0.739161		AT3G15390	-0.802955			AT5G44720	1.17797		AT3G24503	-0.946589
AT5G56980	0.73877		AT5G13140	-0.802502			AT4G18530	1.17697		AT1G16880	-0.947157
AT5G58980	0.738107		AT3G57190	-0.802316			AT1G10090	1.17693		AT5G16590	-0.947876
AT2G02710	0.737442		AT1G71810	-0.801708			AT1G10210	1.17685		AT4G05090	-0.948112
AT3G20390	0.7369		AT5G40390	-0.801207			AT3G13277	1.17611		AT3G56650	-0.948667
AT4G23330	0.736765		AT4G35080	-0.801049			AT3G48330	1.1759		AT3G10060	-0.948681
AT5G16110	0.735276		AT3G59210	-0.800547			AT3G49550	1.17581		AT1G66330	-0.948892
AT1G02300	0.734555		AT4G18570	-0.800431			AT1G18690	1.17546		AT2G32295	-0.949394
AT1G67120	0.733251		AT4G11175	-0.800273			AT5G45780	1.17446		AT4G26690	-0.949892
AT1G34150	0.732746		AT3G18750	-0.799324			AT4G38570	1.17408		AT5G49470	-0.95014
AT2G13790	0.731624		AT5G42000	-0.799309			AT1G68520	1.17397		AT4G38810	-0.950435
AT5G62930	0.730834		AT5G12120	-0.799208			AT5G43440	1.17384		AT1G13170	-0.950435
AT3G63170	0.729758		AT5G38220	-0.798614			AT5G50375	1.17363		AT2G32290	-0.950644
AT2G32800	0.729387		AT5G42310	-0.798249			AT2G46520	1.17301		AT4G09890	-0.950926
AT5G02500	0.728617		AT5G35480	-0.797679			AT1G28530	1.17268		AT5G39340	-0.951194
AT3G41768	0.728474		AT1G15060	-0.797377			AT1G32127	1.17163		AT3G04110	-0.951785
AT1G77480	0.728447		AT1G28680	-0.797			AT5G04885	1.17107		AT5G47730	-0.951983
AT5G64350	0.726444		AT4G00180	-0.796704			AT2G38550	1.17085		AT4G01440	-0.952055
AT2G31060	0.725989		AT4G28610	-0.796276			AT2G03120	1.17081		AT5G53370	-0.953215
AT5G47860	0.725606		AT4G37610	-0.79545			AT5G05560	1.17068		AT5G46290	-0.953533
AT1G78490	0.725053		AT4G15248	-0.795328			AT4G24450	1.16978		AT1G64060	-0.954101
AT4G01037	0.722988		AT3G16060	-0.794949			AT2G39020	1.16924		AT4G34490	-0.954507
AT4G12600	0.722763		AT4G00400	-0.794098			AT5G58700	1.16906		AT1G60270	-0.955383
AT3G54620	0.722531		AT2G31955	-0.794069			AT5G65310	1.16742		AT4G24810	-0.955456
AT2G47760	0.721973		AT2G31450	-0.792815			AT1G53645	1.16675		AT2G32060	-0.955678
AT2G32990	0.721643		AT1G60270	-0.792665			AT3G44750	1.16672		AT1G27480	-0.957142
AT1G17290	0.720147		AT3G06330	-0.79264			AT4G31290	1.16594		AT4G32190	-0.957193
AT5G45750	0.719928		AT2G03420	-0.792187			AT2G38500	1.16515		AT2G28470	-0.95725
AT1G68140	0.719747		AT5G13400	-0.792182			AT2G02760	1.16387		AT1G78180	-0.957663
AT2G20530	0.719502		AT5G19010	-0.792099			AT3G27870	1.16358		AT3G57060	-0.957993
AT2G24120	0.719224		AT2G27840	-0.79198			AT5G23880	1.16298		AT3G47580	-0.958236
AT5G57900	0.719015		AT1G24120	-0.791698			AT4G22990	1.16243		AT1G49430	-0.958452
AT5G27830	0.71885		AT1G12580	-0.791354			AT4G22120	1.16202		AT5G66530	-0.958562
AT4G13830	0.718782		AT5G36160	-0.790851			AT3G61010	1.16174		AT4G23400	-0.959803
AT5G01530	0.718514		AT1G53450	-0.790719			AT3G10410	1.1614		AT4G32770	-0.959919
AT2G20180	0.718281		AT1G04120	-0.789661			AT3G06950	1.16058		AT5G03120	-0.96078
AT4G38620	0.718038		AT1G31940	-0.789625			AT4G26542	1.16032		AT4G22305	-0.960905
AT3G04880	0.717931		AT1G28670	-0.78914			AT1G59870	1.1596		AT5G04830	-0.96117
AT5G23010	0.716727		AT5G60900	-0.788741			AT4G31040	1.15944		AT1G30510	-0.962706
AT4G15930	0.715626		AT3G10160	-0.788617			AT1G80670	1.15867		AT5G11000	-0.962808
AT2G05070	0.714924		AT2G36990	-0.788386			AT5G44680	1.15833		AT3G07910	-0.963159
AT1G09210	0.713435		AT1G49430	-0.788118			AT3G57430	1.1583		AT1G53500	-0.963568
AT3G46600	0.713192		AT5G63770	-0.787727			AT1G55610	1.15772		AT2G22250	-0.963995
AT2G31880	0.711811		AT1G17840	-0.787073			AT3G06300	1.15766		AT4G26940	-0.964444
AT2G35820	0.711228		AT3G01550	-0.786698			AT4G30990	1.15731		AT2G18860	-0.965524
AT2G46270	0.710384		AT1G05900	-0.78661			AT5G22500	1.15718		AT4G04695	-0.965685
AT4G31040	0.709037		AT3G61380	-0.785997			AT2G22970	1.15649		AT1G43560	-0.965789
AT1G56140	0.708808		AT3G53400	-0.785919			AT5G15860	1.15489		AT2G39250	-0.966639
AT3G12210	0.708753		AT1G22650	-0.784737			AT2G24762	1.15446		AT5G46280	-0.966665
AT5G37710	0.707443		AT2G28150	-0.784647			AT4G33495	1.15406		AT5G52650	-0.967091
AT5G06290	0.705845		AT1G54110	-0.783321			AT1G03130	1.15352		AT5G63530	-0.967295
AT1G14740	0.705354		AT3G10760	-0.782713			AT1G44790	1.15342		AT2G01250	-0.968487
AT5G58490	0.704941		AT3G61220	-0.782711			AT5G53360	1.15335		AT4G23710	-0.969251
AT4G25100	0.704557		AT4G38120	-0.782159			AT3G58900	1.15277		AT4G11330	-0.969665
AT1G77440	0.704259		AT1G16020	-0.782091			AT5G21940	1.15174		AT4G34265	-0.969805
AT1G29920	0.704031		AT3G28040	-0.781759			AT1G64720	1.15163		AT2G07638	-0.970319
AT1G80670	0.702248		AT1G07590	-0.781678			AT1G02460	1.15108		AT1G56510	-0.97132
AT1G70830	0.701959		AT2G23600	-0.781307			AT2G31970	1.15051		AT1G60870	-0.971609
AT2G17380	0.70151		AT5G58120	-0.781159			AT5G41110	1.14986		AT4G13990	-0.971834
AT2G17120	0.700828		AT3G05840	-0.780977			AT5G10790	1.14981		AT5G12130	-0.971883
AT1G73440	0.70039		AT3G61320	-0.780547			AT1G06560	1.14976		AT1G51060	-0.973891
AT3G03160	0.700089		AT3G61130	-0.780279			AT1G53780	1.14935		AT1G12550	-0.974166
AT2G24600	0.699486		AT1G05410	-0.780272			AT1G68820	1.14877		AT4G10770	-0.974694
AT3G44150	0.698881		AT5G43260	-0.780024			AT2G12550	1.14872		ATCG00840	-0.974737
AT1G14700	0.697989		AT5G13740	-0.779041			AT5G40190	1.14868		ATCG01300	-0.974737
AT1G26750	0.697602		AT5G63980	-0.778817			AT4G35850	1.1485		AT3G12630	-0.975596
AT1G71695	0.696903		AT3G01470	-0.778731			AT3G48290	1.14849		AT1G72890	-0.975705
AT4G04565	0.696354		AT5G06660	-0.778637			AT1G16570	1.1479		AT3G59140	-0.975875
ATMG00830	0.69586		AT1G01430	-0.778539			AT3G20540	1.14789		ATCG00040	-0.97676
AT3G61010	0.69577		AT5G45940	-0.778388			AT1G51400	1.14779		AT4G32700	-0.977046
AT3G62370	0.69536		AT1G79970	-0.777326			AT4G02930	1.14761		AT1G67090	-0.977667
AT4G36050	0.695171		AT1G12860	-0.776068			AT5G20900	1.14697		AT4G35040	-0.977949
AT4G31670	0.693872		AT2G35840	-0.774976			AT5G53160	1.14555		AT3G01440	-0.978538
AT4G05530	0.693723		AT4G32800	-0.774722			AT3G03310	1.14547		AT5G42310	-0.979505
AT5G44660	0.693698		AT2G39130	-0.774561			AT4G36970	1.14494		AT4G02860	-0.979837
AT5G20060	0.693473		AT4G36140	-0.774078			AT2G41760	1.14492		AT1G27100	-0.97984
AT3G06050	0.693358		AT3G21220	-0.773323			AT1G16780	1.14451		AT1G05900	-0.980124
AT5G46860	0.692997		AT3G18500	-0.773018			AT5G25280	1.14434		AT4G00810	-0.981075
AT3G48330	0.692996		AT5G58870	-0.772876			AT1G03550	1.14423		AT1G75210	-0.981142
AT2G31890	0.691839		AT1G65860	-0.77202			AT5G13690	1.14417		AT1G53240	-0.981424
AT4G23920	0.689005		AT2G02480	-0.771659			AT1G78460	1.14412		AT5G45470	-0.981871
AT3G58680	0.688548		AT1G29890	-0.771357			AT5G14800	1.14367		AT3G46830	-0.982104
AT3G47560	0.687626		AT5G08200	-0.770179			AT3G22790	1.14344		AT1G65250	-0.982356
AT5G11060	0.687247		AT2G32540	-0.769765			AT5G38895	1.14334		AT2G25840	-0.984074
AT2G32090	0.68647		AT1G79460	-0.769417			AT5G42920	1.14333		AT1G27700	-0.984981
AT3G07680	0.686356		AT1G21000	-0.768926			AT1G10240	1.14128		AT4G00490	-0.985056
AT5G49840	0.686075		AT3G19370	-0.768191			AT1G08660	1.14092		AT2G21320	-0.986603
AT5G58220	0.685988		AT3G43600	-0.768096			AT5G62020	1.13987		AT3G29400	-0.987215
AT1G58270	0.685922		AT1G50660	-0.768023			AT3G57730	1.13967		AT4G19530	-0.987538
AT3G18430	0.685767		AT5G25460	-0.767458			AT1G75800	1.13934		AT4G18030	-0.988341
AT1G03970	0.685236		AT5G10010	-0.767412			AT4G15570	1.139		AT3G24830	-0.989056
AT3G15360	0.685003		AT1G80910	-0.767088			AT1G61065	1.13863		AT5G42990	-0.989181
AT3G60340	0.684841		AT5G37770	-0.766745			AT5G56360	1.13848		AT5G35450	-0.989634
AT4G13520	0.684514		AT1G75170	-0.766726			AT4G18830	1.13842		AT4G36660	-0.990378
AT4G33666	0.683921		AT3G24503	-0.766706			AT3G53860	1.13806		AT1G59700	-0.991032
AT2G38185	0.683734		AT1G26370	-0.766313			AT3G60300	1.13794		AT5G25140	-0.991687
AT4G11960	0.683284		AT1G63670	-0.766285			AT1G02260	1.13712		AT1G55675	-0.99177
AT5G58430	0.683147		AT1G54290	-0.765841			AT2G18660	1.134		AT2G35800	-0.991927
AT3G13062	0.683139		AT4G17650	-0.765493			AT5G05130	1.1325		AT5G15310	-0.991981
AT4G23010	0.68289		AT1G29170	-0.765394			AT3G03110	1.13205		AT1G73670	-0.992953
AT2G30870	0.682445		AT5G58370	-0.765272			AT3G58750	1.13132		AT1G57770	-0.99299
AT1G52260	0.68186		AT5G48800	-0.764742			AT1G03830	1.13092		AT5G60370	-0.993574
AT1G67740	0.681802		AT3G56060	-0.764285			AT3G08690	1.12992		AT4G37680	-0.99364
AT2G37110	0.681642		AT3G26700	-0.761937			AT1G28320	1.12885		AT3G16850	-0.993762
AT3G01210	0.681263		AT3G15850	-0.761807			AT4G36760	1.12816		AT2G31070	-0.994808
AT4G36290	0.680209		AT5G10770	-0.761032			AT5G06670	1.12731		AT3G55280	-0.994943
AT2G06530	0.680145		AT1G10900	-0.76089			AT3G07500	1.12702		AT3G05560	-0.994984
AT1G78620	0.679023		AT3G15810	-0.759918			AT1G06460	1.12643		AT4G36530	-0.99525
AT3G09980	0.678425		AT3G21190	-0.759628			AT4G23040	1.12588		AT4G35250	-0.995326
AT5G62200	0.677915		AT4G16650	-0.758801			AT4G18290	1.12446		AT1G70660	-0.995384
AT4G16520	0.677708		AT5G52450	-0.758779			AT5G56630	1.12386		AT5G46260	-0.995787
AT1G12440	0.67742		AT4G39180	-0.757877			AT3G28007	1.12355		AT3G01810	-0.996608
AT5G24620	0.676937		AT1G63360	-0.757612			AT5G50670	1.12331		AT2G19860	-0.997203
AT5G02940	0.676902		AT4G34040	-0.75727			AT2G16250	1.12321		AT1G49975	-0.997678
AT1G16870	0.676194		AT1G15950	-0.757167			AT4G20430	1.1229		AT3G29760	-0.99812
AT3G52960	0.67466		AT4G32920	-0.757157			AT4G32820	1.12181		AT2G47500	-0.998303
AT5G03370	0.674037		AT4G14455	-0.756357			AT4G37260	1.11893		AT5G55610	-0.999174
AT2G37620	0.673731		AT4G08510	-0.756171			AT1G61500	1.1189		AT4G33530	-0.999284
AT3G47490	0.673169		AT5G44340	-0.75516			AT2G46640	1.11831		AT4G09620	-0.99955
AT5G66590	0.673088		AT1G10580	-0.754325			AT4G03030	1.11764		AT1G68670	-1.00049
AT2G40030	0.673005		AT5G52190	-0.753941			AT5G11800	1.1175		AT1G07070	-1.00084
AT4G22360	0.672998		AT5G06390	-0.753548			AT3G03580	1.11683		AT5G19730	-1.00128
AT3G11270	0.672944		AT3G19980	-0.753543			AT1G21550	1.11674		AT2G41140	-1.00168
AT1G23090	0.671974		AT5G50900	-0.753171			AT1G54040	1.11607		AT1G53120	-1.00182
AT5G56760	0.671643		AT5G61270	-0.752635			AT3G49500	1.11602		AT5G66760	-1.00216
AT5G25900	0.671562		AT1G75900	-0.752105			AT1G07090	1.1156		AT1G03440	-1.00266
AT5G47070	0.671444		AT3G45600	-0.751954			AT1G48430	1.11521		AT4G25050	-1.00268
AT3G02510	0.671331		AT3G15210	-0.751672			AT4G23050	1.11449		AT4G30010	-1.0028
AT2G14878	0.670058		AT2G28350	-0.751304			AT3G03630	1.11412		AT1G38131	-1.00367
AT2G48100	0.670057		AT3G13040	-0.751167			AT2G30790	1.11388		AT3G56710	-1.00405
AT4G19200	0.669708		AT1G77580	-0.751137			AT2G33500	1.11244		AT5G13460	-1.00459
AT4G03030	0.669588		AT3G11900	-0.750655			AT3G59940	1.11231		AT1G33110	-1.0047
AT1G10310	0.669317		AT3G15090	-0.748329			AT5G66860	1.11205		AT3G46630	-1.00514
AT5G54855	0.669029		AT1G77990	-0.747856			AT2G32150	1.11129		AT3G44010	-1.00567
AT3G57280	0.66895		AT2G32240	-0.747438			AT5G24610	1.11063		AT1G08930	-1.00578
AT1G28200	0.666876		AT2G05790	-0.747399			AT5G65490	1.1096		AT2G02860	-1.0062
AT4G34180	0.665784		AT4G38810	-0.747267			AT5G48412	1.10952		AT2G32720	-1.00644
AT3G06730	0.665765		AT1G18485	-0.746714			AT5G19860	1.1095		AT5G09230	-1.00682
AT3G59660	0.665391		AT1G72030	-0.746264			AT1G75300	1.10825		AT4G21210	-1.0077
AT5G04720	0.664289		AT5G02230	-0.746229			AT4G01593	1.10752		AT5G64300	-1.00815
AT3G12260	0.664225		AT1G03930	-0.745723			AT5G13490	1.10722		AT1G44575	-1.00821
AT2G18770	0.663965		AT4G03000	-0.745716			AT5G49530	1.10699		AT1G16020	-1.00948
AT1G03590	0.663559		AT5G44530	-0.745528			AT2G25590	1.10568		AT1G33700	-1.00959
AT1G04970	0.662994		AT5G57960	-0.743712			AT4G01850	1.10557		AT3G47500	-1.00975
AT2G47710	0.662499		AT3G13510	-0.743208			AT4G31270	1.10543		AT5G20830	-1.00988
AT1G18080	0.661387		AT2G35940	-0.742768			AT4G10925	1.10486		AT4G30190	-1.01
AT5G19530	0.661251		AT4G34980	-0.742415			AT1G32580	1.10449		AT4G19410	-1.01054
AT4G27710	0.661061		AT3G25410	-0.742363			AT3G60340	1.10294		AT5G09250	-1.01231
AT5G60670	0.660734		AT2G41540	-0.741815			AT2G37620	1.10223		AT3G17340	-1.01237
AT4G00026	0.660265		AT4G33080	-0.741008			AT5G18860	1.10106		AT1G54270	-1.01269
AT3G06380	0.657871		AT4G19960	-0.740729			AT5G25270	1.10076		AT1G14210	-1.01272
AT1G02840	0.657312		AT1G67950	-0.740025			AT2G26650	1.09821		AT3G11090	-1.01314
AT2G47580	0.656004		AT4G40030	-0.739526			AT1G72180	1.09684		AT3G08680	-1.01367
AT1G12230	0.655708		AT3G15990	-0.738525			AT2G02130	1.09555		AT2G47170	-1.01415
AT4G15780	0.655339		AT5G54980	-0.738181			AT4G14230	1.09495		AT4G27720	-1.0148
AT2G01420	0.654685		AT1G78995	-0.737839			AT5G23570	1.09457		AT5G53490	-1.01507
AT4G32910	0.654014		AT3G52890	-0.737342			AT4G18270	1.09328		AT3G17510	-1.01582
AT3G52240	0.653196		AT5G67240	-0.737121			AT3G57590	1.09322		AT3G15570	-1.01621
AT3G54110	0.652889		AT1G31650	-0.736891			AT1G61850	1.09304		AT1G11720	-1.01661
AT3G43520	0.652705		AT4G17530	-0.736651			AT3G44880	1.093		AT1G32060	-1.01714
AT1G20575	0.651946		AT2G47800	-0.7364			AT5G67610	1.09274		AT2G43235	-1.01722
AT3G58780	0.651845		AT5G42670	-0.736368			AT2G31060	1.09243		AT5G17600	-1.01831
AT3G02860	0.650613		AT5G20700	-0.736154			AT1G72440	1.09205		AT2G41770	-1.01858
AT3G63400	0.65055		AT1G66100	-0.735932			AT1G32700	1.09145		AT1G64330	-1.01859
AT5G67300	0.650542		AT4G23630	-0.735851			AT1G80170	1.08977		AT2G04790	-1.01907
AT4G35860	0.650498		AT3G54280	-0.735506			AT3G13790	1.08908		AT3G09810	-1.01918
AT1G52870	0.650222		AT3G46530	-0.735212			AT3G03950	1.08901		AT2G41250	-1.01958
AT1G13260	0.649226		AT1G58360	-0.73386			AT1G71695	1.08884		AT3G26030	-1.01975
AT3G47850	0.649063		AT5G38980	-0.733012			AT4G27470	1.08803		AT5G17580	-1.01976
AT1G79670	0.648979		AT1G07420	-0.73286			AT1G11840	1.08773		AT5G10200	-1.02
AT2G43420	0.648903		AT4G16580	-0.73243			AT1G78895	1.08711		AT3G52940	-1.02005
AT3G05730	0.648723		AT3G51920	-0.732358			AT1G48460	1.08652		AT1G35350	-1.02029
AT4G13550	0.648566		AT4G22200	-0.732265			AT3G54910	1.0859		AT3G15820	-1.02064
AT3G26932	0.648078		AT3G06650	-0.732169			AT3G61800	1.08546		AT5G06220	-1.02065
AT4G13560	0.646977		AT1G79720	-0.731799			AT3G11880	1.08413		AT4G08930	-1.02126
AT1G75950	0.646724		AT1G44000	-0.731602			AT5G62200	1.08345		AT3G25500	-1.02146
AT3G62560	0.646165		AT1G72770	-0.731281			AT1G30970	1.08341		AT1G52880	-1.02187
AT2G04080	0.645926		AT3G53540	-0.731142			AT1G80110	1.08292		AT3G04840	-1.02247
AT5G08120	0.644897		AT2G30800	-0.730933			AT1G15510	1.08284		AT2G46735	-1.02264
AT1G32580	0.64397		AT1G61190	-0.729878			AT1G53710	1.08263		AT5G20130	-1.02296
AT3G60300	0.643661		AT5G43880	-0.729642			AT1G72160	1.08209		AT5G28150	-1.02349
AT3G17020	0.643637		AT5G29000	-0.729383			AT2G26030	1.08206		AT1G08570	-1.02369
AT3G20060	0.643349		AT5G27930	-0.727184			AT4G24390	1.08189		AT5G57960	-1.0237
AT4G29010	0.643166		AT5G52230	-0.7269			AT1G60080	1.08188		AT1G54500	-1.02377
AT4G30260	0.642455		AT1G52280	-0.726819			AT1G13260	1.08161		AT3G15090	-1.02426
AT3G09390	0.641789		AT1G35670	-0.726106			AT5G52320	1.08108		AT2G16510	-1.02508
AT4G32590	0.641503		AT4G26450	-0.725968			AT5G46920	1.08044		AT4G20360	-1.02523
AT3G12760	0.641289		AT1G78020	-0.72574			AT2G48100	1.08004		AT5G56170	-1.02547
AT3G10380	0.640785		AT3G16220	-0.725274			AT4G26430	1.07889		AT1G01300	-1.0258
AT5G62700	0.639823		AT4G13350	-0.725212			AT1G59980	1.07847		AT3G21220	-1.02589
AT5G43830	0.639004		AT1G45688	-0.72508			AT2G44660	1.07674		AT5G55480	-1.02681
AT1G01930	0.638794		AT1G72050	-0.724421			AT4G32850	1.07665		AT5G59550	-1.02683
AT2G24940	0.638453		AT2G44090	-0.723557			AT5G16150	1.07586		AT2G40270	-1.02693
AT3G10860	0.638328		AT5G05820	-0.723418			AT5G50780	1.07518		AT3G06650	-1.02783
AT1G30640	0.637373		AT3G01660	-0.723309			AT2G20250	1.07477		AT4G13840	-1.02884
AT4G18530	0.636941		AT2G15970	-0.723092			AT3G57880	1.07453		AT1G79080	-1.02936
AT2G31141	0.635977		AT1G25570	-0.722427			AT1G28100	1.07389		AT1G23190	-1.02962
AT3G07220	0.635889		AT2G45300	-0.722239			AT3G12090	1.07358		AT3G07170	-1.03055
AT4G12800	0.635035		AT1G16720	-0.722147			AT4G21326	1.07311		AT1G60950	-1.03065
AT1G45976	0.633871		AT5G21482	-0.722049			AT5G40240	1.07264		AT3G60245	-1.03184
AT1G16920	0.633825		AT4G31115	-0.72196			AT1G21440	1.0723		AT4G35270	-1.032
AT1G34130	0.63359		AT2G21560	-0.721777			AT3G15290	1.07221		AT4G17600	-1.03223
AT1G53770	0.632801		AT5G19500	-0.721682			AT1G22360	1.07188		AT2G38610	-1.03227
AT3G54300	0.632117		AT2G30500	-0.721262			AT1G22660	1.07143		AT2G45950	-1.03264
ATMG00180	0.629374		AT3G16850	-0.720814			AT1G07230	1.07132		AT5G54660	-1.03267
AT5G27430	0.629169		AT5G17010	-0.720524			AT1G04970	1.07128		AT5G35480	-1.03364
AT3G13882	0.629155		AT5G08260	-0.720487			AT4G35530	1.06882		AT3G47080	-1.03415
AT1G01720	0.627281		AT3G17970	-0.719636			AT3G08760	1.06872		AT5G03490	-1.03462
AT1G33780	0.626977		AT5G03900	-0.719236			AT5G47370	1.06843		AT5G22880	-1.03462
AT5G42850	0.626786		AT1G74840	-0.719021			AT2G16640	1.06818		AT2G25290	-1.03564
AT1G67325	0.625573		AT4G37100	-0.718831			AT1G75540	1.06787		AT1G20450	-1.03615
AT3G53560	0.624981		AT1G06410	-0.718251			AT2G30550	1.0678		AT1G28680	-1.03632
AT1G74560	0.623067		AT1G49890	-0.717887			AT5G59980	1.06743		AT1G78040	-1.03638
AT5G03460	0.622759		AT2G47500	-0.717472			AT4G36580	1.06681		AT2G44160	-1.03666
AT1G25220	0.621144		AT5G56340	-0.71648			AT1G80270	1.0664		AT3G60080	-1.03679
AT5G63370	0.621128		AT5G12470	-0.715766			AT1G20010	1.06636		AT5G20380	-1.03702
AT4G09020	0.62074		AT5G17600	-0.715164			AT4G19870	1.06618		AT1G64740	-1.03707
AT1G55830	0.620724		AT5G50530	-0.714969			AT4G38530	1.06538		AT3G56140	-1.03745
AT5G42470	0.620076		AT1G67865	-0.714609			AT5G27380	1.06483		AT1G09340	-1.03755
AT5G57710	0.618504		AT5G42940	-0.714489			AT1G11950	1.06476		AT3G05580	-1.03956
AT3G22200	0.618231		AT1G72700	-0.713794			AT2G29400	1.06376		AT3G12750	-1.04033
AT2G33150	0.617995		AT2G01570	-0.713557			AT5G57900	1.0631		AT3G48425	-1.04042
AT2G30860	0.616381		AT1G78100	-0.711626			AT1G47960	1.06296		AT1G67480	-1.04057
AT2G30570	0.616049		AT3G43440	-0.711462			AT1G72820	1.06276		AT1G14840	-1.0409
AT1G72150	0.615887		AT5G41400	-0.711243			AT4G25340	1.06222		AT1G55450	-1.0429
AT1G15970	0.615703		AT3G52710	-0.710463			AT5G65750	1.06112		AT5G03110	-1.04451
AT4G18880	0.615001		AT5G07370	-0.710456			AT1G63800	1.06096		AT4G17650	-1.04478
AT2G07741	0.613706		AT2G32440	-0.710191			AT2G28000	1.06044		AT3G18750	-1.04555
AT2G31970	0.613627		AT5G58550	-0.710091			AT5G58710	1.0602		AT5G38980	-1.04606
AT5G52920	0.61358		AT5G08430	-0.709817			AT1G07430	1.05927		AT4G03110	-1.04872
AT4G28750	0.613459		AT5G60790	-0.709189			AT5G44230	1.05862		AT1G09070	-1.04887
AT4G06810	0.613229		AT4G14410	-0.709081			AT2G41430	1.05766		AT4G24460	-1.04892
AT1G54040	0.611961		AT4G16950	-0.708556			AT5G10780	1.0573		AT1G28560	-1.04919
AT5G58200	0.611115		AT2G37050	-0.707798			AT3G11760	1.05729		AT2G18940	-1.0492
AT4G13575	0.611112		AT4G37590	-0.707751			AT4G28652	1.05703		AT4G00165	-1.0494
AT1G18470	0.610882		AT1G14230	-0.707634			AT5G18780	1.05698		AT3G13810	-1.04961
AT5G42560	0.610565		AT4G27520	-0.707317			AT3G02020	1.05509		AT2G15310	-1.04962
AT3G18980	0.609764		AT1G20330	-0.706217			AT3G28860	1.0549		AT1G11790	-1.04967
AT1G03090	0.609559		AT5G08180	-0.705444			AT1G17500	1.05404		AT1G21660	-1.04978
AT5G18030	0.607649		AT5G56240	-0.703939			AT1G25220	1.05299		AT2G33600	-1.05019
AT5G66140	0.607605		AT5G19730	-0.703707			AT4G12030	1.05191		AT1G71810	-1.0511
AT1G53580	0.607259		AT2G45260	-0.703636			AT5G49645	1.05161		AT5G60270	-1.05134
AT1G55805	0.60634		AT2G46920	-0.703604			AT5G13800	1.05077		AT1G74360	-1.05299
AT3G28940	0.606115		AT1G49510	-0.702663			AT4G14520	1.04858		AT3G44100	-1.05301
AT5G51200	0.605828		AT3G12560	-0.702353			AT1G54160	1.04832		AT1G21050	-1.05315
AT3G59280	0.605607		AT3G54810	-0.702086			AT2G29200	1.04659		AT3G61190	-1.0536
AT5G16800	0.604845		AT3G44100	-0.702036			AT5G56100	1.04618		AT1G17220	-1.05362
AT2G21620	0.604442		AT3G47960	-0.701996			AT5G35790	1.04615		AT2G24860	-1.05415
AT4G00900	0.603873		AT3G06010	-0.701746			AT3G54920	1.04602		AT3G44190	-1.05479
AT2G16586	0.603538		AT4G16860	-0.700724			AT5G47420	1.04549		AT4G00750	-1.05481
AT5G23900	0.602854		AT5G64840	-0.700463			AT4G26288	1.04511		AT3G05625	-1.05489
AT4G33110	0.6025		AT5G56890	-0.700458			AT2G17990	1.04412		AT4G03020	-1.05491
AT2G30070	0.60218		AT2G29360	-0.699174			AT5G28300	1.04362		AT3G49220	-1.05523
AT4G17390	0.601126		AT1G56510	-0.699093			AT1G77550	1.04337		AT4G37470	-1.05534
AT4G20130	0.600937		AT5G56250	-0.698986			AT1G04900	1.04333		AT1G19710	-1.05543
AT2G03530	0.600783		AT1G77610	-0.698951			AT4G29960	1.04195		AT3G23010	-1.05547
AT2G27900	0.600599		AT5G24320	-0.697699			AT3G51980	1.0411		AT1G48630	-1.05549
AT5G13300	0.600438		AT1G34550	-0.697501			AT5G08330	1.04065		AT4G18390	-1.0556
AT4G24490	0.60032		AT2G47160	-0.696953			AT5G04290	1.03792		AT3G54950	-1.05612
AT5G62920	0.599673		AT1G49740	-0.6963			AT5G20020	1.03662		AT2G32640	-1.05622
AT3G06400	0.599469		AT2G14560	-0.696025			AT4G26780	1.03627		AT3G23390	-1.05648
AT3G43670	0.599413		AT1G52290	-0.69565			AT1G13120	1.03599		AT1G65960	-1.0566
ATMG00020	0.599036		AT3G05750	-0.694693			AT1G75140	1.03582		AT4G04210	-1.05689
AT5G09810	0.598451		AT1G28610	-0.694149			AT1G70620	1.03533		AT1G16320	-1.05729
AT4G05420	0.597961		AT1G51610	-0.693885			AT4G25500	1.0343		AT1G09200	-1.05729
AT5G15880	0.596054		AT5G58310	-0.69297			AT5G17270	1.03371		AT5G48870	-1.05738
AT1G20270	0.595725		AT5G28030	-0.692279			AT3G10550	1.03367		AT4G04850	-1.058
AT4G21110	0.595603		AT4G23820	-0.691996			AT5G39850	1.03348		AT3G52720	-1.05847
AT1G04710	0.595519		AT5G07290	-0.691723			AT2G26870	1.03338		AT1G48850	-1.05889
AT2G22300	0.59543		AT5G54180	-0.691571			AT4G32910	1.03333		AT4G31140	-1.05933
AT5G11880	0.595174		AT3G49670	-0.69142			AT1G73480	1.03316		AT5G37680	-1.06052
AT1G29690	0.594829		AT3G12920	-0.691326			AT5G09440	1.03216		AT5G07220	-1.06107
AT5G11850	0.594459		AT5G42990	-0.691314			AT1G64460	1.03213		AT1G07300	-1.06195
AT5G16880	0.594181		AT1G05320	-0.69123			AT3G10530	1.03187		AT1G10900	-1.06203
AT3G10405	0.594107		AT1G76350	-0.691122			AT3G29670	1.03145		AT3G12685	-1.06211
AT5G02160	0.593748		AT4G18130	-0.69076			AT1G56612	1.03056		AT4G13050	-1.06374
AT2G05220	0.593195		AT1G68490	-0.690543			AT1G60700	1.0303		AT5G67510	-1.06415
AT5G14590	0.592952		AT5G45110	-0.690164			AT4G13830	1.03005		AT2G37080	-1.06429
AT1G52600	0.592678		AT3G59140	-0.690079			AT2G28070	1.02965		AT3G53890	-1.06464
AT4G09730	0.592388		AT2G16400	-0.689749			AT3G01435	1.02936		AT1G45249	-1.06517
AT1G64720	0.592134		AT5G52660	-0.689281			AT2G05120	1.02816		AT5G06390	-1.06526
AT2G23780	0.591649		AT5G47820	-0.688832			AT3G50670	1.02815		AT4G23570	-1.06583
AT5G53560	0.590875		AT4G20300	-0.688807			AT1G09530	1.02699		AT5G65720	-1.06629
AT3G14930	0.590519		AT5G18760	-0.68848			AT2G42450	1.02601		AT5G64660	-1.06648
AT5G24490	0.590021		AT1G55370	-0.688299			AT1G24400	1.02499		AT3G19480	-1.0667
AT5G19440	0.58988		AT1G05150	-0.688136			AT4G18930	1.02469		AT5G67340	-1.06721
AT4G21180	0.588856		AT4G36660	-0.687961			AT1G54830	1.02416		AT3G19000	-1.06829
AT5G18480	0.588131		AT3G14350	-0.687874			AT5G47860	1.02342		AT3G53780	-1.06853
AT1G32210	0.587951		AT5G07220	-0.687798			AT1G55880	1.02321		AT1G27060	-1.06855
AT5G45100	0.587869		AT2G42070	-0.687519			AT1G34210	1.02222		AT1G52855	-1.0686
AT3G48680	0.587676		AT2G18560	-0.687342			AT4G25970	1.02173		AT4G16380	-1.06861
AT4G05631	0.587574		AT5G65730	-0.687167			AT3G03330	1.02107		AT4G01070	-1.06867
AT1G08720	0.586241		AT2G45180	-0.687053			AT2G33735	1.02097		AT1G27950	-1.06891
AT2G46735	0.586057		AT2G03340	-0.686891			AT4G31150	1.02023		AT4G30060	-1.0696
AT5G43810	0.585683		AT4G27380	-0.686661			AT5G57180	1.02006		AT4G30110	-1.06988
AT4G11010	0.585624		AT5G13750	-0.686281			AT5G01210	1.01944		AT3G04590	-1.06988
AT4G21540	0.584252		AT1G07110	-0.685524			AT2G20060	1.01943		AT1G21080	-1.07078
AT2G20740	0.584229		AT1G48600	-0.685416			AT2G47890	1.0189		AT1G07390	-1.07201
AT4G08870	0.583817		AT1G16320	-0.684904			AT2G24550	1.01867		AT5G47050	-1.07258
AT1G08450	0.582677		AT1G62600	-0.683283			AT5G14450	1.01775		AT1G32470	-1.07278
AT1G27770	0.582381		AT1G75820	-0.681683			AT1G29310	1.01767		AT1G67630	-1.07304
AT3G28930	0.581662		AT1G26150	-0.681571			AT4G19860	1.01742		AT1G68910	-1.07352
AT1G32700	0.58147		AT4G39990	-0.681201			AT5G12200	1.01673		AT4G28100	-1.07405
AT1G67560	0.580214		AT4G34060	-0.680907			AT1G23180	1.01661		AT1G34000	-1.07427
AT2G21250	0.579882		AT2G23360	-0.680642			AT1G19270	1.01627		AT1G73110	-1.07445
AT2G42790	0.579697		AT5G20490	-0.679921			AT3G61780	1.01504		AT5G20410	-1.07495
AT1G76700	0.579399		AT3G20300	-0.678796			AT3G17820	1.01474		AT5G37020	-1.07535
AT4G13670	0.57933		AT3G06150	-0.67855			AT1G21670	1.01358		AT5G11950	-1.07611
AT4G02990	0.577923		AT4G01915	-0.678103			AT1G49180	1.0129		AT4G10040	-1.07622
AT1G05840	0.577746		AT1G77450	-0.677721			AT4G00620	1.0126		AT1G35670	-1.07633
AT3G15590	0.577386		AT3G26960	-0.67743			AT5G19690	1.01244		AT5G14570	-1.07669
AT1G30330	0.577381		AT4G26940	-0.676296			AT4G01330	1.01201		AT4G34620	-1.07699
AT2G33390	0.577235		AT2G35860	-0.676064			AT1G74680	1.0116		AT3G56360	-1.07708
AT1G69250	0.576758		AT5G64740	-0.675858			AT1G48360	1.01057		AT2G35650	-1.07709
AT2G37190	0.576715		AT1G69610	-0.675477			AT3G26410	1.01044		AT3G48320	-1.07739
AT3G06610	0.576593		AT2G23520	-0.675161			AT5G08230	1.00985		AT3G15060	-1.07755
AT3G46540	0.57643		AT4G13050	-0.674671			AT1G06110	1.00868		AT1G59970	-1.07773
AT2G03120	0.575297		AT2G35650	-0.673512			AT1G60505	1.0085		AT1G02380	-1.07913
AT4G21280	0.575199		AT5G55990	-0.673432			AT4G02520	1.00839		AT4G13500	-1.07949
AT1G13190	0.574795		AT2G43750	-0.673094			AT5G62290	1.00832		AT2G46915	-1.07954
ATMG00520	0.574726		AT3G59970	-0.671986			AT3G10260	1.00816		AT1G69700	-1.08054
AT1G64370	0.57391		AT5G65460	-0.671672			AT5G58200	1.00748		AT5G60540	-1.08098
AT5G57655	0.573609		AT2G32500	-0.671557			AT2G43100	1.00735		AT5G10150	-1.08138
AT1G11430	0.573043		AT4G22590	-0.670898			AT2G22690	1.00709		AT3G20200	-1.08141
AT2G46430	0.572635		AT5G49470	-0.670682			AT5G42820	1.00709		AT5G38480	-1.08159
AT4G01900	0.572628		AT2G32530	-0.670036			AT5G61530	1.00582		AT4G23770	-1.08179
AT1G49050	0.572264		AT5G11650	-0.669904			AT5G25560	1.00582		AT3G53810	-1.08276
AT1G27530	0.572116		AT5G60450	-0.669748			AT4G38230	1.00563		AT1G28660	-1.08308
AT5G39950	0.571037		AT5G35160	-0.669276			AT1G35720	1.0051		AT4G11410	-1.08313
AT2G18020	0.5709		AT1G75370	-0.66859			AT1G61240	1.00483		AT5G18600	-1.0834
AT5G08060	0.570558		AT3G52220	-0.668522			AT5G03240	1.0043		AT5G18500	-1.08354
AT3G18350	0.568784		AT5G12170	-0.668151			AT2G02148	1.0037		AT4G05050	-1.08373
AT2G17520	0.5686		AT1G58602	-0.667752			AT5G18060	1.00365		AT5G13180	-1.08397
AT2G37340	0.568573		AT1G36310	-0.667244			AT2G42680	1.00346		AT3G55950	-1.08457
AT4G36150	0.568236		AT5G51710	-0.666974			AT1G17450	1.00341		AT4G34260	-1.08553
AT4G33430	0.567769		AT1G68910	-0.666112			AT3G11590	1.00175		AT2G34460	-1.0867
AT1G11840	0.566276		AT1G69420	-0.666084			AT4G04830	1.00174		AT5G21920	-1.08751
AT5G41990	0.56602		AT3G59910	-0.666009			AT2G17570	1.00145		AT3G14067	-1.08763
AT2G45240	0.56454		AT1G51100	-0.665587			AT3G16670	1.00116		AT4G15000	-1.08803
AT1G12910	0.564022		AT1G74160	-0.665271			AT5G14770	1.00115		AT3G03900	-1.0888
AT1G79210	0.563621		AT1G47900	-0.66525			AT1G77370	0.999773		AT3G50550	-1.08985
AT1G06130	0.563315		AT5G24165	-0.66476			AT3G05430	0.998668		AT3G54220	-1.09011
AT5G46410	0.563262		AT1G74380	-0.664268			AT2G41705	0.998409		AT5G20180	-1.0906
AT5G15050	0.563144		AT5G20130	-0.663967			AT1G54100	0.998388		AT3G01060	-1.09093
AT5G11480	0.562971		AT4G25960	-0.663651			AT3G17020	0.997626		AT4G40030	-1.09103
AT1G69720	0.562748		AT2G40430	-0.663501			AT2G40360	0.997093		AT3G28130	-1.09127
AT2G33370	0.561931		AT3G10420	-0.662793			AT1G28400	0.995766		AT2G36580	-1.09167
AT4G26400	0.561665		AT2G26170	-0.662348			AT5G62930	0.995646		AT2G19680	-1.09224
AT4G02790	0.561665		AT1G10490	-0.662268			AT1G13180	0.995116		AT5G60790	-1.09233
AT1G11310	0.561367		AT5G17550	-0.662046			AT5G23300	0.994338		AT3G23430	-1.09237
AT3G18680	0.56094		AT3G26630	-0.661693			AT2G42710	0.993677		AT2G24090	-1.0929
AT2G44530	0.558631		AT1G08510	-0.661499			AT1G67560	0.993191		AT1G07010	-1.09352
AT1G73080	0.55783		AT3G56680	-0.661123			AT2G25140	0.99315		AT2G01180	-1.09383
AT5G39530	0.55671		AT5G42620	-0.659975			AT5G06510	0.992959		AT1G02010	-1.09384
AT1G53910	0.556369		AT3G51160	-0.659574			AT5G51660	0.99221		AT1G23200	-1.09519
AT5G42050	0.556102		AT1G70230	-0.659514			AT4G33670	0.992155		AT4G32920	-1.0958
AT5G61840	0.555627		AT3G13060	-0.658065			AT4G22670	0.991926		AT1G76955	-1.09655
AT5G63670	0.554939		AT4G34050	-0.65786			AT1G71310	0.991891		AT5G49460	-1.09666
AT5G64130	0.553142		AT1G64970	-0.657713			AT3G58530	0.991145		AT2G31450	-1.09694
AT4G18140	0.553077		AT2G42975	-0.657319			AT5G15270	0.990436		AT4G13577	-1.09739
AT5G20040	0.552113		AT5G57210	-0.656919			AT3G51840	0.990176		AT3G02250	-1.09785
AT1G03630	0.551861		AT4G32570	-0.656374			AT5G62980	0.989333		AT5G59130	-1.0981
AT1G59580	0.551199		AT3G04760	-0.656214			AT5G05690	0.98883		AT4G37610	-1.09887
AT3G49680	0.550958		AT2G22490	-0.655781			AT3G08940	0.987959		AT5G15450	-1.09993
AT1G71440	0.550604		AT5G02710	-0.655681			AT3G44160	0.987929		AT3G56010	-1.09994
AT1G66580	0.549542		AT1G30210	-0.654755			AT5G51290	0.987759		AT1G72770	-1.10008
AT1G02890	0.549061		AT2G15280	-0.654752			AT3G13440	0.98765		AT3G23910	-1.10037
AT2G38550	0.548608		AT4G24972	-0.654214			AT1G05890	0.987304		AT3G28460	-1.10136
AT2G43210	0.547955		AT4G32980	-0.654165			AT4G11220	0.986952		AT5G51260	-1.10145
AT1G54320	0.547531		AT3G22231	-0.654041			AT1G23860	0.986543		AT4G15130	-1.10157
AT5G64920	0.54745		AT1G64140	-0.652419			AT2G03670	0.984836		AT2G04350	-1.10226
AT1G62310	0.547182		AT1G29660	-0.651741			AT5G25350	0.984826		AT2G07674	-1.10265
AT3G62530	0.547003		AT5G64850	-0.651715			AT3G53950	0.98476		AT4G21940	-1.10285
AT4G10790	0.547002		AT4G35300	-0.65149			AT1G07380	0.984513		AT1G78070	-1.10308
AT2G30260	0.546473		AT5G28150	-0.651335			AT1G18020	0.983276		AT2G19620	-1.10315
AT1G30270	0.545952		AT3G54660	-0.651274			AT2G38540	0.982851		AT4G04570	-1.10328
AT1G09570	0.545904		AT3G52720	-0.651211			AT5G43670	0.982698		AT5G09260	-1.10339
AT4G09570	0.545181		AT1G19650	-0.649869			AT1G17750	0.982311		AT1G53300	-1.10476
AT4G05180	0.545028		AT3G44990	-0.649838			AT2G28900	0.981827		AT2G15390	-1.10493
AT1G18720	0.544063		AT1G61660	-0.649662			AT3G43210	0.981279		AT2G01850	-1.1051
AT1G14850	0.543892		AT4G24460	-0.649252			AT1G71696	0.981187		AT1G04570	-1.10593
AT3G18990	0.543616		AT4G14360	-0.64912			AT3G52180	0.981177		AT4G31920	-1.10612
AT5G47430	0.54337		AT3G62110	-0.648926			AT5G57160	0.980285		AT1G11050	-1.10617
AT1G08900	0.543247		AT1G06670	-0.648451			AT1G30270	0.979001		AT1G74730	-1.10636
AT5G58710	0.542624		AT2G35155	-0.648442			AT1G09180	0.978928		AT1G66140	-1.10641
AT2G23090	0.542562		AT5G57270	-0.648114			AT1G16040	0.978918		AT5G08050	-1.10702
AT2G26590	0.541821		AT3G23820	-0.648049			AT2G40030	0.978308		AT2G39675	-1.1071
AT2G45640	0.541442		AT3G60160	-0.647156			AT5G65760	0.97818		AT1G63000	-1.10757
AT3G26890	0.541158		AT4G16980	-0.646497			AT2G14120	0.977636		AT2G42190	-1.10809
AT4G20410	0.540776		AT5G46490	-0.646495			AT4G28450	0.977273		AT5G47140	-1.1086
AT3G54890	0.540206		AT3G47290	-0.646481			AT4G38270	0.977172		AT1G51070	-1.10984
AT2G33040	0.539339		AT5G32470	-0.646218			AT5G43730	0.977111		AT5G21482	-1.1099
AT3G26180	0.538663		AT1G01610	-0.646168			AT3G55500	0.976863		AT1G57990	-1.10995
AT3G25150	0.538296		AT4G08930	-0.646128			AT2G47760	0.976059		AT4G02130	-1.11047
AT5G13760	0.537358		AT1G61740	-0.645632			AT2G04690	0.974473		AT2G42600	-1.11077
AT5G63310	0.536185		AT1G72930	-0.645084			AT4G16070	0.974385		AT3G29360	-1.11455
AT4G37510	0.536024		AT3G51770	-0.644891			AT4G16520	0.974198		AT5G28050	-1.11463
AT4G25900	0.535091		AT4G32350	-0.644802			AT5G14120	0.973822		AT2G13360	-1.1147
AT1G30380	0.534963		AT1G63090	-0.644559			AT4G01120	0.973652		AT5G13000	-1.11611
AT2G07719	0.534449		AT3G04580	-0.644075			AT3G53670	0.972841		AT5G41460	-1.11642
AT3G53970	0.533896		AT1G04860	-0.643872			AT3G27906	0.972128		AT1G17610	-1.11643
AT1G75330	0.532589		AT5G56950	-0.64376			AT5G26980	0.972049		AT3G44630	-1.11698
AT5G57160	0.532529		AT4G19110	-0.642087			AT2G31240	0.972009		AT1G78580	-1.11735
AT2G04690	0.5317		AT5G46450	-0.641769			AT4G30935	0.970743		AT3G24430	-1.11737
AT3G51840	0.53134		AT3G23590	-0.64159			AT1G53770	0.970575		AT5G64460	-1.11765
AT3G43810	0.530284		AT5G51460	-0.641519			AT1G63270	0.97045		AT3G43720	-1.11774
AT5G45500	0.529572		AT2G34630	-0.641377			AT5G44660	0.97042		AT2G37100	-1.11896
AT4G12790	0.529468		AT5G40380	-0.640989			AT3G26580	0.970286		AT1G76570	-1.11933
AT1G14710	0.529052		AT3G62700	-0.640979			AT1G45332	0.970243		AT5G47540	-1.11992
AT4G01330	0.528942		AT3G12620	-0.640953			AT4G16780	0.969657		AT5G62430	-1.12014
AT3G49530	0.528397		AT5G10950	-0.640818			AT4G14680	0.969187		AT5G17220	-1.12081
AT3G03950	0.528072		AT4G32600	-0.64006			AT1G64380	0.967967		AT3G02230	-1.12093
AT4G40060	0.527813		AT5G67440	-0.639078			AT2G41475	0.967802		AT2G34660	-1.1211
AT2G43330	0.527745		AT4G28080	-0.638675			AT1G69830	0.966766		AT3G44110	-1.12127
AT3G18410	0.527666		AT2G34720	-0.638146			AT1G51610	0.966382		AT5G36700	-1.12238
AT1G80600	0.527425		AT1G79090	-0.637785			AT5G51750	0.966267		AT2G44310	-1.12246
AT1G09970	0.527126		AT4G23200	-0.636155			AT3G52060	0.966073		AT2G20290	-1.12264
AT1G27400	0.526925		AT4G29100	-0.635512			AT3G51530	0.964131		AT1G22530	-1.12271
AT4G34700	0.525795		AT1G03080	-0.635278			AT2G34900	0.964036		AT1G22160	-1.1242
AT4G17510	0.525585		AT3G57800	-0.63458			AT2G24960	0.963804		AT3G04830	-1.12548
AT2G46900	0.525255		AT1G27690	-0.634124			AT1G02860	0.96365		AT4G23820	-1.12742
AT5G62030	0.524972		AT3G17750	-0.633638			AT4G16280	0.962596		AT1G23220	-1.12804
AT4G15560	0.524602		AT2G35390	-0.633364			AT5G51170	0.962173		AT3G09650	-1.12829
AT5G37370	0.523485		AT1G36370	-0.633349			AT5G47940	0.962161		AT5G21430	-1.12919
AT4G36860	0.522165		AT4G29120	-0.632979			AT5G67150	0.961994		AT5G01730	-1.12996
AT1G16240	0.522104		AT2G44210	-0.63226			AT5G49840	0.960528		AT2G17040	-1.13041
AT5G65260	0.521932		AT3G22270	-0.632181			AT5G39940	0.960026		AT4G23250	-1.13086
AT1G65820	0.521587		AT5G25360	-0.631236			AT5G41920	0.959352		AT4G37210	-1.13146
AT4G14880	0.521249		AT1G54270	-0.630484			AT5G42870	0.959097		AT5G43880	-1.13202
AT1G80460	0.521078		AT1G21080	-0.630437			AT5G41000	0.958808		AT3G13920	-1.13262
AT3G11590	0.520763		AT3G06250	-0.630085			AT5G22608	0.95861		AT3G47370	-1.13275
AT1G77370	0.520612		AT1G79510	-0.63003			AT1G78080	0.957901		AT2G41680	-1.13286
AT5G15650	0.518455		AT5G60570	-0.629637			AT4G28250	0.957174		AT5G47640	-1.13343
AT5G49570	0.518421		AT3G58990	-0.629462			AT4G34370	0.956816		AT5G22250	-1.13459
AT3G06760	0.517888		AT3G53920	-0.629428			AT3G15590	0.956558		AT3G49470	-1.13486
ATMG00220	0.51774		AT1G58290	-0.62934			AT5G03630	0.956407		AT1G12990	-1.13498
AT1G53280	0.517428		AT2G43290	-0.628896			AT1G10200	0.95615		AT2G04850	-1.13515
AT5G55100	0.516852		AT1G01220	-0.628463			AT1G33410	0.956059		AT2G15320	-1.13528
AT2G39480	0.516506		AT5G58950	-0.628396			AT1G70890	0.955966		AT5G47650	-1.13594
AT1G31130	0.515645		AT4G19170	-0.628128			AT2G33740	0.955963		AT2G32500	-1.1367
AT2G03680	0.515239		AT5G65630	-0.62793			AT1G30330	0.955671		AT5G10330	-1.13678
AT5G04490	0.514894		AT2G13290	-0.627605			AT5G67290	0.954909		AT4G25300	-1.13859
AT1G09690	0.514718		AT1G20840	-0.626998			AT5G16120	0.954467		AT3G52400	-1.13872
AT3G05590	0.514013		AT4G39210	-0.626223			AT4G01037	0.952679		AT2G17820	-1.13922
AT4G20330	0.5134		AT2G20300	-0.626161			AT3G55480	0.952179		AT3G62590	-1.13955
AT4G14716	0.512502		AT5G41900	-0.624769			AT1G21730	0.95202		AT3G17770	-1.14128
AT2G19540	0.512491		AT2G31360	-0.624383			AT3G50270	0.95184		AT1G62600	-1.14132
AT1G18500	0.512269		AT5G19820	-0.624234			AT4G16760	0.951538		AT1G78290	-1.14259
AT5G05100	0.509659		AT1G12280	-0.623897			AT4G31430	0.951332		AT5G44580	-1.14309
AT2G27730	0.509643		AT1G45010	-0.623877			AT4G19050	0.951306		AT3G54140	-1.14346
AT3G11730	0.508794		AT3G12630	-0.623721			AT4G06634	0.951059		AT1G54290	-1.14447
AT5G39730	0.508699		AT1G12820	-0.623412			AT4G03420	0.949673		AT3G26420	-1.14538
AT2G33630	0.508681		AT2G42530	-0.622224			AT1G27840	0.948974		AT5G40380	-1.14606
AT1G30320	0.507917		AT1G17600	-0.621806			AT1G29260	0.947286		AT3G61770	-1.14608
AT5G24590	0.507166		AT5G54720	-0.621401			AT1G23390	0.947201		AT5G63100	-1.14626
AT5G52470	0.507043		AT4G38430	-0.621282			AT1G14850	0.947176		AT5G03850	-1.14772
AT4G13615	0.506909		AT1G65320	-0.621157			AT5G05550	0.94715		AT1G03250	-1.1479
AT1G70620	0.506493		AT4G28740	-0.621151			AT3G10500	0.946314		AT4G12700	-1.14799
AT5G12840	0.505995		AT4G20260	-0.620084			AT1G09300	0.946191		AT5G20885	-1.14804
AT3G14110	0.504813		AT5G64290	-0.619774			AT4G15780	0.9459		AT1G21250	-1.14822
AT2G43090	0.504045		AT5G21326	-0.619653			AT5G66650	0.944564		AT1G32080	-1.14828
AT1G73470	0.503206		AT1G20070	-0.619522			AT4G10390	0.943339		AT3G10340	-1.14836
AT1G09850	0.502778		AT4G25290	-0.619417			AT3G57470	0.943296		AT2G45180	-1.14894
AT1G19660	0.502395		AT4G02890	-0.618402			AT5G39800	0.943171		AT1G31580	-1.1492
AT1G61580	0.502221		AT2G30700	-0.618284			AT5G38860	0.942988		AT3G48030	-1.15112
AT4G29410	0.501936		AT1G09840	-0.617727			AT5G08780	0.942878		AT1G14320	-1.15171
AT5G47040	0.501494		AT5G12430	-0.617721			AT1G71790	0.942194		AT1G70250	-1.15215
AT1G64880	0.500763		AT1G03380	-0.6168			AT1G67300	0.941297		AT1G18810	-1.15219
AT3G22630	0.500631		AT4G13810	-0.614843			AT1G10657	0.940494		AT3G25590	-1.15249
AT1G05385	0.500383		AT4G07410	-0.614824			AT1G52160	0.939631		AT5G03900	-1.15355
AT3G52090	0.500216		AT5G39040	-0.614666			AT5G62470	0.93955		AT3G47480	-1.15358
			AT2G20570	-0.614154			AT2G02765	0.939541		AT4G34350	-1.15363
			AT4G34280	-0.614029			AT1G17870	0.939541		AT3G53830	-1.15412
			AT3G06550	-0.613805			AT2G17790	0.938892		AT5G04430	-1.15587
			AT1G19350	-0.613287			AT1G79620	0.938884		AT2G41120	-1.15607
			AT4G02420	-0.612783			AT2G29670	0.938467		AT1G51390	-1.15671
			AT5G20580	-0.612539			AT5G04750	0.937418		AT1G22140	-1.15729
			AT4G04210	-0.612296			AT2G42890	0.937096		AT1G48320	-1.15732
			AT2G41880	-0.611701			AT4G21430	0.937066		AT4G14548	-1.15758
			AT1G45160	-0.611476			AT1G60860	0.936366		AT2G40400	-1.15764
			AT2G36910	-0.611132			AT5G18750	0.935081		AT5G22060	-1.1589
			AT3G27170	-0.610357			AT2G34590	0.93505		AT1G49580	-1.15897
			AT2G19860	-0.610163			AT2G34840	0.935032		AT5G01540	-1.15969
			AT3G18490	-0.610134			AT5G22580	0.93497		AT5G26670	-1.16019
			AT1G13860	-0.609634			AT5G66790	0.934666		AT5G45680	-1.16161
			AT4G37080	-0.60959			AT1G73240	0.934526		AT2G30540	-1.16228
			AT3G55330	-0.608954			AT1G49850	0.934003		AT5G04860	-1.16536
			AT2G29980	-0.608762			AT1G08210	0.933356		AT5G48545	-1.16539
			AT5G07240	-0.608295			AT5G57100	0.932789		AT1G60690	-1.16558
			AT2G42600	-0.608181			AT5G12440	0.931988		AT4G02060	-1.16669
			AT3G03090	-0.607807			AT2G36950	0.931066		AT1G18150	-1.16761
			AT5G18590	-0.606889			AT2G24650	0.930989		AT2G40230	-1.16807
			AT3G46830	-0.606238			AT2G39850	0.930866		AT1G61215	-1.16843
			AT5G63790	-0.60617			AT1G73150	0.930179		AT1G68590	-1.16946
			AT3G49050	-0.605924			AT1G54250	0.93002		AT4G14360	-1.16983
			AT2G28540	-0.605126			AT4G15560	0.92908		AT1G69523	-1.16989
			AT5G04430	-0.605008			AT3G06790	0.92895		AT4G38950	-1.16992
			AT3G15430	-0.605			AT3G54960	0.928807		AT2G38640	-1.17118
			AT5G45820	-0.604245			AT2G15080	0.92876		AT5G11450	-1.17224
			AT1G54820	-0.603753			AT1G01448	0.927538		AT5G38690	-1.17273
			AT5G53460	-0.603411			AT4G29330	0.92748		AT1G73885	-1.17301
			AT1G52310	-0.602248			AT2G02570	0.927091		AT4G34720	-1.17315
			AT4G00520	-0.602065			AT5G10650	0.926317		AT5G54100	-1.17325
			AT4G39150	-0.601897			AT5G09770	0.92611		AT5G65870	-1.17333
			AT1G26650	-0.599989			AT4G13560	0.925758		AT4G29110	-1.17555
			AT4G35310	-0.598606			AT1G65370	0.925708		AT5G27760	-1.17567
			AT5G16610	-0.598487			AT5G25770	0.92561		AT2G04845	-1.17594
			AT4G09040	-0.597874			AT3G03640	0.925173		AT5G20360	-1.17641
			AT5G01030	-0.597709			AT2G01420	0.925109		AT1G31020	-1.17709
			AT1G05630	-0.597379			AT5G06830	0.924506		AT4G26480	-1.17743
			AT4G12830	-0.596689			AT1G47330	0.923764		AT2G19650	-1.17757
			AT1G54090	-0.596428			AT3G53970	0.922776		AT5G66310	-1.17758
			AT5G46390	-0.596266			AT5G22700	0.922727		AT5G44635	-1.1777
			AT1G24148	-0.595791			AT4G05060	0.922545		AT2G26550	-1.17805
			AT5G41190	-0.595262			AT3G52240	0.921838		AT5G48540	-1.17806
			AT5G58350	-0.595093			AT3G25150	0.921185		AT5G27150	-1.17826
			AT3G02350	-0.595028			AT5G06810	0.921095		AT5G48900	-1.17894
			AT2G27920	-0.594922			AT5G44780	0.92096		AT4G09180	-1.17974
			AT1G66330	-0.594909			AT2G36840	0.920293		AT5G44050	-1.18027
			AT1G08620	-0.59462			AT5G37370	0.919133		AT3G13510	-1.18039
			AT5G59130	-0.594518			AT4G00760	0.918512		AT1G74380	-1.1805
			AT1G71710	-0.594476			AT1G09710	0.91723		AT5G53140	-1.1805
			AT1G51500	-0.594041			AT2G33150	0.917129		AT3G56910	-1.18052
			AT5G65930	-0.593815			AT1G14685	0.916491		AT4G24780	-1.18122
			AT1G53430	-0.592824			AT1G02890	0.916244		AT3G61890	-1.18133
			AT1G71880	-0.592679			AT3G09720	0.915875		AT5G27420	-1.1814
			AT4G33625	-0.591997			AT5G15210	0.914932		AT3G61130	-1.18147
			AT1G03055	-0.591841			AT5G04170	0.91378		AT5G45430	-1.18147
			AT2G25290	-0.590567			AT1G78850	0.913555		AT5G64230	-1.18222
			AT2G35060	-0.590478			AT3G61150	0.913243		AT5G58380	-1.18226
			AT3G09560	-0.590373			AT4G29400	0.913037		AT1G42970	-1.18254
			AT4G09900	-0.590017			AT1G12810	0.912273		AT4G30470	-1.18396
			AT4G18010	-0.589681			AT3G13750	0.912214		AT5G42270	-1.18399
			AT4G32190	-0.589482			AT4G24690	0.911758		AT3G55800	-1.184
			AT2G01670	-0.589386			AT2G23150	0.911398		AT3G15260	-1.18445
			AT4G04850	-0.58882			AT2G02160	0.910897		AT3G62260	-1.18489
			AT3G19870	-0.587962			AT4G27070	0.910813		AT3G18740	-1.1858
			AT1G64950	-0.587624			AT2G05210	0.910242		AT1G76450	-1.1876
			AT2G41630	-0.5875			AT1G11580	0.910098		AT4G29350	-1.18771
			AT4G03260	-0.587194			AT4G19010	0.909902		AT5G05370	-1.18775
			AT1G63860	-0.586681			AT1G12730	0.909406		AT5G09820	-1.1883
			AT1G70610	-0.586211			AT5G23310	0.909349		AT3G08600	-1.18836
			AT5G20070	-0.586139			AT1G62540	0.908634		AT3G05490	-1.18895
			AT1G03250	-0.585078			AT5G27430	0.908598		AT4G16880	-1.18969
			AT5G45650	-0.585047			AT3G57940	0.908003		AT1G69252	-1.19009
			AT5G47650	-0.584894			AT2G04160	0.907068		AT5G16530	-1.19087
			AT2G29650	-0.584456			AT4G01810	0.906435		AT4G39990	-1.19357
			AT2G23760	-0.584429			AT1G65660	0.905605		AT1G65930	-1.19415
			AT1G76670	-0.584336			AT5G23690	0.903357		AT1G06570	-1.19502
			AT5G63940	-0.584058			AT1G22540	0.903223		AT2G19880	-1.19521
			AT4G16250	-0.583685			AT2G44640	0.902743		AT3G49720	-1.19532
			AT4G10760	-0.583594			AT3G02700	0.902521		AT1G62960	-1.19543
			AT3G24170	-0.583015			AT5G28770	0.901841		AT4G24972	-1.19629
			AT2G29630	-0.583003			AT1G19850	0.901792		AT2G32950	-1.19635
			AT1G31070	-0.58272			AT3G12730	0.901326		AT3G62410	-1.19784
			AT1G01540	-0.582381			AT2G18330	0.900974		AT5G64170	-1.19921
			AT2G05940	-0.582135			AT2G21620	0.900962		AT3G22550	-1.1999
			AT5G67030	-0.581824			AT3G14100	0.900639		AT5G26742	-1.20008
			AT2G33540	-0.581286			AT3G12080	0.900597		AT5G02280	-1.2008
			AT4G11410	-0.581072			AT3G11270	0.899882		ATCG00650	-1.20097
			AT3G48200	-0.580814			AT2G31870	0.89899		AT1G67880	-1.20218
			AT5G63380	-0.579759			AT3G16800	0.898836		AT3G11800	-1.20249
			AT3G10980	-0.579741			AT2G17520	0.898772		AT5G15470	-1.20289
			AT3G53700	-0.579119			AT2G34260	0.898328		AT5G28500	-1.20317
			AT3G27090	-0.578865			AT5G12050	0.898088		AT5G17280	-1.20326
			AT3G57400	-0.578058			AT5G02950	0.897941		AT5G24165	-1.20353
			AT1G80640	-0.57803			AT1G69410	0.897624		AT5G44070	-1.20574
			AT5G46840	-0.57747			AT3G10405	0.897604		AT1G18900	-1.20672
			AT3G57070	-0.576887			AT3G43670	0.897531		AT5G43850	-1.20689
			AT3G26744	-0.576322			AT4G21580	0.896071		AT4G12320	-1.20804
			AT5G16590	-0.576191			AT4G08170	0.895702		AT1G14345	-1.20968
			AT1G64050	-0.575763			AT3G05970	0.894507		AT4G25290	-1.21019
			AT5G66900	-0.57545			AT5G03560	0.893228		AT4G38420	-1.21067
			AT3G27570	-0.574928			AT1G22620	0.893161		AT2G23670	-1.21124
			AT1G63940	-0.572608			AT3G21175	0.893133		AT4G33040	-1.21164
			AT4G02860	-0.572034			AT4G15090	0.892811		AT2G21860	-1.21171
			AT2G21650	-0.571277			AT3G11240	0.892013		AT1G67950	-1.21173
			AT4G31390	-0.571154			AT3G46920	0.891389		AT4G04223	-1.21319
			AT3G10480	-0.570772			AT2G26530	0.89094		AT2G42200	-1.21323
			AT4G19500	-0.569315			AT5G45370	0.890827		AT1G15170	-1.21358
			AT1G22630	-0.568995			AT5G64410	0.890354		AT4G02530	-1.21365
			AT2G32450	-0.568962			AT2G36900	0.890123		AT5G51770	-1.21423
			AT2G03140	-0.567595			AT4G37180	0.888912		AT3G54470	-1.21448
			AT1G47128	-0.567539			AT5G59420	0.888006		AT3G57550	-1.21474
			AT1G09980	-0.565308			AT4G24230	0.887602		AT3G26700	-1.21482
			AT1G68790	-0.564188			AT5G35560	0.88743		AT3G26320	-1.2149
			AT5G65720	-0.564117			AT2G35320	0.887291		AT3G21110	-1.21581
			AT5G49980	-0.564053			AT5G27930	0.887156		AT2G03420	-1.216
			AT4G39350	-0.563589			AT2G39580	0.88666		AT5G15850	-1.21707
			AT4G19410	-0.563217			AT5G63280	0.886028		AT3G51820	-1.21749
			AT5G42810	-0.563066			AT5G63930	0.885653		AT5G42720	-1.21771
			AT1G51350	-0.562729			AT5G53080	0.885391		AT5G25890	-1.21778
			AT5G06220	-0.561762			AT1G31600	0.884638		AT1G15260	-1.21848
			AT1G09310	-0.560533			AT2G41312	0.884619		AT5G65470	-1.21912
			AT3G07980	-0.559703			AT5G04910	0.884198		AT1G04290	-1.22192
			AT2G35130	-0.559156			AT5G20450	0.883862		AT5G41070	-1.22216
			AT3G43220	-0.558703			AT5G47720	0.883132		AT1G78300	-1.22306
			AT1G76880	-0.557415			AT2G02390	0.883069		AT1G75170	-1.22399
			AT4G12030	-0.555972			AT3G07640	0.882866		AT4G01883	-1.22421
			AT4G37210	-0.555773			AT4G03390	0.882418		AT3G03250	-1.22471
			AT2G24050	-0.555478			AT5G10870	0.881014		AT5G28030	-1.22601
			AT1G21400	-0.554687			AT3G63210	0.880921		AT5G17010	-1.22632
			AT5G07920	-0.553285			AT5G60120	0.880616		AT5G52420	-1.22707
			AT1G71010	-0.552854			AT3G49490	0.880082		AT4G18070	-1.22873
			AT5G50100	-0.55273			AT1G24625	0.879565		AT4G15530	-1.22922
			AT4G34540	-0.552416			AT1G27300	0.877603		AT5G67360	-1.22923
			AT1G79520	-0.551082			AT4G21980	0.877495		AT3G26650	-1.22961
			AT1G69530	-0.549771			AT2G43420	0.877099		AT3G13480	-1.23096
			AT5G06110	-0.549506			AT1G06630	0.876936		AT5G59850	-1.23103
			AT1G10740	-0.549075			AT4G37870	0.876555		AT1G55480	-1.2313
			AT5G04550	-0.548327			AT3G10250	0.876533		AT4G28480	-1.23259
[truncated: 1,306 more rows]

## Sheet: Cold
CS3							CS72
UP			DOWN				UP			DOWN
GeneID	log2FC vs CON		GeneID	log2FC vs CON			GeneID	log2FC vs CON		GeneID	log2FC vs CON
AT1G68050	13.8585		AT1G18010	-8.43329			AT4G12470	11.6454		AT2G30830	-7.47759
AT5G24470	12.677		AT4G38840	-6.43502			AT1G68050	10.2473		AT1G74930	-7.03063
AT4G33980	12.238		AT4G26288	-6.12774			AT1G17665	9.25761		AT2G41480	-6.94016
AT1G70640	10.6958		AT4G38860	-5.23589			AT5G24470	9.18489		AT1G13650	-6.76746
AT4G33070	9.35476		AT2G47560	-4.86362			AT4G33070	8.34897		AT2G26400	-6.50105
AT1G17665	9.14723		AT1G14200	-4.80667			AT5G28080	7.90026		AT2G37180	-6.40015
AT5G62360	8.87977		AT2G23690	-4.70969			AT3G50970	7.72567		AT5G58770	-6.36876
AT1G66060	8.87612		AT4G14819	-4.66981			AT4G33980	7.27852		AT2G34600	-6.31216
AT5G42900	8.83523		AT1G23052	-4.66025			AT2G02120	6.99844		AT5G01300	-6.2774
AT3G04010	8.6355		AT1G54120	-4.63124			AT2G02100	6.93075		AT4G34410	-6.18905
AT4G18422	8.59941		AT5G10930	-4.5041			AT4G14103	6.9113		AT2G29300	-6.10256
AT4G33467	8.31332		AT1G62370	-4.43228			AT2G21660	6.86002		AT4G16590	-6.07296
AT1G07137	8.20181		AT4G08835	-4.41207			AT5G42800	6.79448		AT3G51970	-6.05926
AT4G04450	8.083		AT1G02380	-4.3859			AT1G70640	6.76278		AT2G26150	-5.92883
AT4G25480	7.99613		AT5G50820	-4.38494			AT5G25110	6.61449		AT1G12672	-5.72724
AT2G19450	7.9326		AT3G24750	-4.36219			AT1G66390	6.61397		AT5G52640	-5.64069
AT2G02100	7.86666		AT5G42840	-4.2762			AT1G66060	6.49676		AT1G20350	-5.58938
AT3G22050	7.84595		AT5G67420	-4.24571			AT5G15960	6.40318		AT5G24160	-5.56534
AT5G50450	7.69671		AT2G03750	-4.20051			AT4G22880	6.3622		AT2G40610	-5.51845
AT4G16740	7.63215		AT3G62430	-4.19502			AT1G31690	6.34032		AT1G27045	-5.51842
AT3G26120	7.57386		AT2G21210	-4.19173			AT5G17030	6.32909		AT5G46115	-5.46051
AT5G48250	7.55214		AT3G26510	-4.03721			AT1G02310	6.29705		AT3G12580	-5.40555
AT3G07650	7.47389		AT1G29195	-4.0211			AT1G07137	6.21493		AT3G55240	-5.39639
AT4G07395	7.38042		AT4G37810	-3.96639			AT2G19450	6.20061		AT4G11290	-5.37165
AT3G11020	7.34896		AT2G18560	-3.93204			AT3G14900	6.1408		AT3G21520	-5.36257
AT3G06490	7.33626		AT3G18773	-3.91974			AT2G33830	6.11767		AT4G31405	-5.36141
AT4G13505	7.31825		AT5G65683	-3.91449			AT3G20440	6.02361		AT5G58390	-5.34898
AT2G40340	7.28203		AT4G16447	-3.89463			AT5G42900	5.97026		AT4G21760	-5.34626
AT2G32280	7.16381		AT2G26150	-3.88428			AT4G31060	5.96526		AT5G51440	-5.33974
AT1G32910	7.12159		AT4G38850	-3.8331			AT2G38465	5.94484		AT2G44840	-5.31666
AT1G49230	7.08929		AT1G49200	-3.80399			AT3G29590	5.9148		AT5G02865	-5.31399
AT5G39240	7.05266		AT5G19190	-3.78139			AT1G24090	5.91141		AT4G12690	-5.28881
AT4G36010	7.05183		AT5G10990	-3.77127			AT5G60730	5.82461		AT3G46080	-5.20465
AT3G50260	7.04691		AT3G01350	-3.73768			AT1G23100	5.82317		AT4G38340	-5.20465
AT3G46640	7.02997		AT5G42750	-3.73655			AT5G60100	5.80007		AT4G14380	-5.19005
AT3G50970	7.02382		AT3G23880	-3.6882			AT1G03940	5.78452		AT4G33790	-5.15901
AT5G28080	6.97342		AT1G78750	-3.67452			AT4G30830	5.76758		AT5G51190	-5.11359
AT5G37260	6.84845		AT3G10185	-3.65403			AT4G18422	5.76603		AT5G19470	-5.10155
AT1G02310	6.79674		AT3G56360	-3.64546			AT3G19350	5.75061		AT2G19590	-5.04122
AT1G11210	6.78237		AT4G08570	-3.6382			AT3G22050	5.71657		AT4G37295	-5.0384
AT1G53035	6.77575		AT3G14395	-3.55357			AT4G26670	5.69714		AT4G08570	-4.97592
AT1G51780	6.77518		AT4G28270	-3.53598			AT2G29740	5.66579		AT3G49580	-4.95586
AT5G17460	6.77204		AT1G62520	-3.49914			AT3G05600	5.65515		AT4G26790	-4.95429
AT5G25110	6.74204		AT2G32100	-3.49796			AT2G32280	5.65032		AT2G45760	-4.9215
AT1G62320	6.68042		AT3G48240	-3.47			AT2G40340	5.63883		AT1G19210	-4.8867
AT1G22570	6.51286		AT3G24463	-3.45608			AT4G03292	5.43178		AT3G52748	-4.86534
AT2G02120	6.50322		AT5G16600	-3.44065			AT2G40330	5.33616		AT4G27654	-4.84006
AT1G68500	6.47705		AT1G60590	-3.44041			AT3G59820	5.31526		AT2G03200	-4.83377
AT2G38465	6.47053		AT1G16490	-3.41477			AT4G13505	5.29158		AT4G33666	-4.80374
AT5G64750	6.43877		AT4G22560	-3.35976			AT5G39240	5.2848		AT5G27100	-4.80237
AT5G38700	6.4112		AT5G03230	-3.353			AT4G07395	5.26131		AT1G65310	-4.77979
AT2G40080	6.33394		AT1G79529	-3.34706			AT2G33850	5.24443		AT3G45940	-4.77792
AT5G23240	6.32722		AT3G02380	-3.34276			AT3G49320	5.19897		AT5G37300	-4.77597
AT5G06570	6.32396		AT1G72275	-3.34254			AT3G22142	5.19517		AT5G21030	-4.77342
AT2G21660	6.32114		AT1G69490	-3.28439			AT3G05130	5.15872		AT4G00870	-4.75125
AT1G19410	6.26959		AT2G40200	-3.28014			AT4G07070	5.13861		AT1G71890	-4.74381
AT1G07050	6.26658		AT5G46830	-3.2294			AT5G23240	5.10788		AT3G55230	-4.73627
AT3G61120	6.22361		AT4G26950	-3.22366			AT2G43620	5.07563		AT4G39675	-4.7281
AT4G28140	6.21614		AT1G73830	-3.21335			AT1G08757	5.04378		AT5G53200	-4.7136
AT3G53600	6.21046		AT3G09870	-3.19797			AT1G77405	5.0036		AT2G41312	-4.70649
AT3G28875	6.19858		AT4G28290	-3.18882			AT2G24210	4.99521		AT4G18980	-4.70639
AT1G20030	6.14234		AT1G62030	-3.18498			AT5G14580	4.9587		AT2G01300	-4.695
AT2G32200	6.14052		AT5G15830	-3.17363			AT2G34240	4.95021		AT4G14819	-4.68595
AT4G14103	6.10182		AT1G18810	-3.15953			AT4G30650	4.92869		AT4G20820	-4.66981
AT1G57850	6.09377		AT2G20670	-3.14478			AT1G66050	4.91042		AT5G15600	-4.66505
AT5G57110	6.03849		AT2G33480	-3.11253			AT4G25630	4.90887		AT1G35180	-4.62712
AT5G52400	6.02321		AT5G53710	-3.09996			AT1G53035	4.89199		AT1G73600	-4.6242
AT5G65300	6.01915		AT3G61950	-3.08882			AT5G27330	4.86319		AT5G15537	-4.62267
AT4G13790	5.98446		AT1G66230	-3.06768			AT5G57110	4.83784		AT3G46650	-4.59937
AT5G17850	5.97916		AT1G08180	-3.05879			AT5G54060	4.83449		AT1G70880	-4.57747
AT3G48520	5.96907		AT1G72430	-3.05677			AT3G07650	4.78758		AT1G09950	-4.57699
AT1G54217	5.9563		AT3G25590	-3.03099			AT5G20630	4.77676		AT3G15760	-4.57118
AT3G50120	5.94432		AT1G15550	-3.02747			AT5G08610	4.771		AT1G33760	-4.56916
AT2G24210	5.9252		AT3G13061	-3.01748			AT4G35190	4.7694		AT4G15920	-4.55201
AT1G76790	5.85722		AT5G02760	-3.00194			AT1G10550	4.76582		AT2G36790	-4.54285
AT1G04570	5.85521		AT1G72240	-3.00035			AT1G17710	4.76358		AT4G15660	-4.52896
AT4G12470	5.84848		AT3G29639	-2.99562			AT4G18750	4.71797		AT1G18300	-4.4958
AT3G51400	5.81702		AT2G27420	-2.96823			AT1G51380	4.70034		AT3G24750	-4.46237
AT5G17490	5.78521		AT1G04360	-2.94789			AT5G14920	4.67852		AT4G01335	-4.45912
AT5G44210	5.78505		AT5G19970	-2.93319			AT5G51950	4.66592		AT4G08835	-4.42871
AT1G10770	5.76985		AT5G63350	-2.91573			AT4G27970	4.65965		AT4G13395	-4.4004
AT1G51090	5.76525		AT2G36792	-2.91055			AT5G17460	4.65759		AT4G17340	-4.39664
AT5G46710	5.75173		AT3G27025	-2.9003			AT5G40180	4.65387		AT2G40000	-4.38104
AT5G47060	5.73799		AT4G01460	-2.88737			AT1G54217	4.61412		AT1G73325	-4.33521
AT1G09950	5.73746		AT3G62070	-2.88486			AT3G15357	4.6137		AT5G03395	-4.33367
AT5G04250	5.73436		AT5G46690	-2.88258			AT5G62360	4.60964		AT4G11211	-4.31491
AT5G40180	5.73336		AT5G39860	-2.86274			AT1G05730	4.59551		AT3G10150	-4.30865
AT3G05800	5.73266		AT3G30180	-2.85804			AT5G62240	4.58656		AT1G10530	-4.30323
AT1G43160	5.72878		AT3G24500	-2.84944			AT1G76930	4.55823		AT2G13810	-4.301
AT5G60100	5.71084		AT5G51850	-2.82836			AT5G66960	4.54402		AT4G04835	-4.28531
AT4G11911	5.62641		AT4G37610	-2.81571			AT5G09950	4.52772		AT5G52120	-4.28081
AT5G63450	5.59838		AT2G45450	-2.79489			AT2G25930	4.47373		AT5G15830	-4.27746
AT5G25210	5.59318		AT3G58070	-2.79372			AT1G67370	4.46992		AT5G18340	-4.27401
AT5G58180	5.57281		AT1G29430	-2.78445			AT1G11210	4.46451		AT1G30370	-4.26911
AT1G32860	5.56281		AT5G05250	-2.7804			AT1G77120	4.4512		AT1G64200	-4.26123
AT1G62981	5.55713		AT5G53200	-2.77676			AT4G09820	4.44715		AT2G35950	-4.25011
AT3G15720	5.55274		AT4G14620	-2.76788			AT1G52430	4.44085		AT1G19250	-4.22773
AT1G28050	5.54911		AT1G59590	-2.75978			AT1G02620	4.41755		AT5G12020	-4.21205
AT2G39920	5.5405		AT3G26932	-2.7413			AT4G14690	4.41126		AT1G11070	-4.19453
AT5G61380	5.51606		AT2G30300	-2.73983			AT2G07662	4.40473		AT5G18050	-4.18211
AT1G78600	5.48965		AT4G33666	-2.73853			AT1G69572	4.38897		AT2G14900	-4.17236
AT3G28880	5.48381		AT3G19850	-2.73339			AT5G48250	4.37323		AT5G02230	-4.16618
AT1G69890	5.48252		AT1G07490	-2.73292			AT2G21130	4.36788		AT2G37170	-4.16486
AT5G53290	5.46497		AT5G18670	-2.72863			AT3G22840	4.35176		AT1G56600	-4.16172
AT2G33830	5.45573		AT1G80520	-2.72692			AT1G04180	4.34612		AT2G27420	-4.16059
AT3G19350	5.44551		AT4G15550	-2.72476			AT5G57380	4.33996		AT1G78440	-4.15502
AT4G29610	5.4455		AT1G75580	-2.72073			AT1G49150	4.33582		AT3G23230	-4.12995
AT4G25490	5.42383		AT4G12690	-2.71962			AT2G15890	4.28586		AT3G25290	-4.12619
AT4G25470	5.42354		AT1G56150	-2.69805			AT3G15720	4.28236		AT4G01380	-4.12423
AT3G09032	5.42248		AT1G64690	-2.68248			AT5G53660	4.281		AT4G22620	-4.1166
AT1G49720	5.41806		AT1G77870	-2.6727			AT2G19800	4.27909		AT1G73540	-4.10751
AT2G44800	5.40834		AT5G25130	-2.65571			AT2G39820	4.27204		AT5G59340	-4.10592
AT4G10290	5.39175		AT2G35950	-2.65074			AT2G23910	4.26838		AT5G48570	-4.10553
AT2G31360	5.37994		AT2G41170	-2.6483			AT5G37260	4.26055		AT5G57560	-4.0753
AT4G07385	5.37362		AT3G24460	-2.64153			AT1G70220	4.2595		AT4G15680	-4.07409
AT1G69572	5.35613		AT3G20830	-2.62301			AT2G22070	4.25857		AT1G33770	-4.06061
AT1G08890	5.3557		AT3G10910	-2.61694			AT4G04450	4.24668		AT4G34600	-4.05963
AT2G40330	5.34436		AT1G35180	-2.60172			AT2G37690	4.23154		AT5G19970	-4.05751
AT1G64890	5.33673		AT1G55920	-2.59882			AT1G53480	4.22644		AT2G42760	-4.05678
AT1G49220	5.33064		AT5G67350	-2.59485			AT3G28290	4.21539		AT3G16240	-4.05513
AT4G27950	5.30503		AT1G34640	-2.58355			AT3G28300	4.21539		AT2G04070	-4.05378
AT5G40348	5.28042		AT3G22540	-2.57792			AT1G64220	4.1836		AT5G12110	-4.0328
AT1G53100	5.27888		AT3G05936	-2.56447			AT5G25210	4.17128		AT2G35640	-4.03098
AT1G70800	5.27668		AT4G02075	-2.54963			AT3G03060	4.162		AT3G03776	-4.0123
AT4G21200	5.27359		AT1G11700	-2.53803			AT1G16850	4.1583		AT5G13170	-3.9951
AT2G44810	5.20933		AT1G13080	-2.5377			AT3G01570	4.15648		AT2G24550	-3.98942
AT2G39200	5.19816		AT1G29640	-2.53105			AT3G22120	4.1482		AT2G42900	-3.97387
AT1G71000	5.19152		AT1G33260	-2.5256			AT3G48540	4.14124		AT2G32140	-3.96206
AT1G76590	5.18443		AT4G11660	-2.52184			AT1G48570	4.13311		AT3G09870	-3.95282
AT3G49110	5.16562		AT5G15210	-2.51445			AT1G53100	4.13293		AT1G09610	-3.94493
AT5G57500	5.15645		AT4G31354	-2.4952			AT4G06746	4.12679		AT3G44260	-3.94056
AT4G28703	5.1517		AT5G37300	-2.49318			AT3G50170	4.12427		AT3G18773	-3.93556
AT3G43250	5.14644		AT1G51440	-2.49024			AT1G07128	4.11621		AT3G24518	-3.91781
AT4G16146	5.14502		AT2G23430	-2.46309			AT2G41990	4.11451		AT3G23250	-3.88154
AT1G56300	5.14285		AT2G21185	-2.46207			AT3G47800	4.11326		AT3G52360	-3.87945
AT3G15750	5.13484		AT1G18000	-2.45853			AT2G39230	4.11315		AT1G29460	-3.87733
AT5G07010	5.07158		AT5G11550	-2.45831			AT4G35130	4.10199		AT3G24500	-3.86462
AT5G02580	5.05448		AT1G19840	-2.45395			AT5G58180	4.09135		AT3G18750	-3.83503
AT3G45970	5.0379		AT1G58520	-2.4499			AT2G43140	4.07463		AT5G67420	-3.82368
AT2G16890	5.00329		AT2G39560	-2.44914			AT1G13670	4.07216		AT3G06070	-3.82225
AT5G05410	4.99418		AT2G21200	-2.41713			AT2G29260	4.06481		AT5G62730	-3.8204
AT1G19370	4.99305		AT5G38040	-2.40385			AT2G16890	4.0612		AT1G62510	-3.81595
AT2G27690	4.97251		AT1G04220	-2.40304			AT3G11020	4.04671		AT2G20750	-3.81041
AT1G22110	4.95399		AT3G62610	-2.38494			AT5G44590	4.04332		AT3G53830	-3.80862
AT3G15500	4.93991		AT3G47640	-2.37151			AT3G04010	4.04226		AT1G07400	-3.80328
AT4G33985	4.92514		AT1G16515	-2.36305			AT1G43160	4.0392		AT2G20880	-3.79079
AT3G45960	4.91648		AT5G13090	-2.35506			AT5G61380	4.01075		AT2G22770	-3.77812
AT1G13670	4.90799		AT3G52360	-2.32717			AT3G21300	3.99073		AT4G37610	-3.77473
AT2G17660	4.88004		AT1G31490	-2.31035			AT5G61490	3.98401		AT5G35510	-3.7741
AT5G01380	4.87944		AT1G29460	-2.30753			AT5G13830	3.97901		AT1G80440	-3.77223
AT4G39070	4.86569		AT5G15310	-2.30532			AT1G68930	3.97805		AT4G29780	-3.76318
AT1G70420	4.85318		AT3G09450	-2.29795			AT2G36080	3.9778		AT1G65890	-3.75357
AT1G25422	4.85201		AT4G13575	-2.29555			AT2G42530	3.97313		AT5G66740	-3.74682
AT3G04640	4.82852		AT4G24700	-2.28912			AT1G64600	3.97243		AT4G12400	-3.73631
AT3G15440	4.82814		AT2G36980	-2.28748			AT5G58600	3.93766		AT1G74670	-3.73438
AT3G04060	4.82786		AT2G38820	-2.28196			AT3G01580	3.9342		AT5G24155	-3.73296
AT2G25130	4.822		AT5G41761	-2.27181			AT4G40000	3.93418		AT4G33420	-3.71803
AT3G53010	4.81962		AT3G18950	-2.2515			AT5G13230	3.92933		AT1G29420	-3.69414
AT2G15890	4.76853		AT1G14600	-2.24846			AT5G16930	3.90356		AT5G44050	-3.68833
AT5G51790	4.76757		AT5G06790	-2.24114			AT2G40085	3.90101		AT1G53690	-3.67526
AT1G66050	4.76704		AT4G31330	-2.23805			AT5G26860	3.89478		AT3G62930	-3.66993
AT2G40350	4.75542		AT2G30790	-2.23467			AT3G44750	3.88765		AT1G72920	-3.66819
AT3G50310	4.74748		AT3G11690	-2.23242			AT1G04570	3.87556		AT3G55646	-3.66654
AT5G14550	4.74305		AT5G56840	-2.22803			AT5G47460	3.8749		AT1G13448	-3.65934
AT5G01215	4.73638		AT4G15248	-2.21942			AT2G28900	3.87375		AT3G46090	-3.64468
AT4G27970	4.72335		AT4G36540	-2.21566			AT4G38380	3.86995		AT1G61795	-3.63556
AT5G57380	4.72142		AT2G44740	-2.21318			AT2G15090	3.8684		AT2G21200	-3.63413
AT4G20190	4.70892		AT1G53875	-2.20949			AT3G22310	3.85268		AT5G45080	-3.63392
AT3G59350	4.70398		AT3G63210	-2.20883			AT3G05660	3.84787		AT5G46220	-3.62047
AT5G19110	4.687		AT2G05160	-2.20796			AT5G49110	3.84266		AT5G19190	-3.6056
AT1G70220	4.65867		AT2G43340	-2.19809			AT4G01670	3.81864		AT3G03850	-3.60444
AT2G15090	4.65604		AT3G61900	-2.19391			AT3G10110	3.8169		AT1G09080	-3.60152
AT1G02660	4.65225		AT1G01520	-2.19384			AT3G15140	3.81354		AT5G43850	-3.59709
AT4G35480	4.65186		AT5G18020	-2.18946			AT3G08820	3.80667		AT5G24150	-3.58941
AT5G46600	4.65128		AT2G41870	-2.187			AT5G50360	3.7867		AT1G32920	-3.5856
AT5G26340	4.64349		AT5G51190	-2.17984			AT3G23020	3.78527		AT4G10770	-3.58546
AT1G51940	4.64089		AT4G01680	-2.17713			AT5G39410	3.78113		AT2G27080	-3.58125
AT5G13220	4.62803		AT5G24870	-2.17583			AT5G61030	3.77989		AT3G01830	-3.57608
AT3G59820	4.61607		AT5G45100	-2.17553			AT4G27010	3.77429		AT5G43400	-3.57576
AT1G80450	4.61487		AT1G54740	-2.17483			AT1G51940	3.77182		AT1G13080	-3.5705
AT4G31060	4.60204		AT5G15537	-2.1671			AT5G61400	3.75942		AT1G73040	-3.56553
AT2G17840	4.59142		AT3G03450	-2.16709			AT3G58570	3.7559		AT1G73860	-3.56316
AT1G17420	4.57778		AT5G65820	-2.16468			AT5G49560	3.75448		AT1G30760	-3.55759
AT3G50700	4.57595		AT4G25420	-2.16463			AT5G53700	3.75377		AT3G05640	-3.54375
AT3G47980	4.56174		AT4G09890	-2.15184			AT4G36180	3.75165		AT4G28270	-3.53648
AT1G28040	4.55931		AT5G08350	-2.15032			AT5G46330	3.74559		AT5G16340	-3.52705
AT4G22770	4.52917		AT5G42680	-2.14832			AT3G53460	3.73663		AT1G62540	-3.52431
AT5G10720	4.49559		AT3G45420	-2.14549			AT3G51400	3.73499		AT3G23510	-3.52123
AT4G06746	4.47975		AT3G18320	-2.14255			AT2G39920	3.73213		AT1G51400	-3.52121
AT2G34910	4.46676		AT4G14540	-2.14089			AT4G14050	3.71657		AT5G39860	-3.51532
AT4G35655	4.46247		AT1G56210	-2.12773			AT1G64320	3.7148		AT4G24050	-3.51247
AT3G48630	4.45925		AT1G77855	-2.12466			AT3G23830	3.70764		AT5G10970	-3.50996
AT2G24240	4.45559		AT1G61795	-2.12074			AT1G53490	3.69979		AT3G52720	-3.50527
AT4G21830	4.45431		AT2G19650	-2.11882			AT1G75040	3.6986		AT1G72940	-3.50515
AT5G12340	4.45021		AT2G28160	-2.11796			AT3G17830	3.69414		AT5G64870	-3.50509
AT5G38310	4.44075		AT5G58770	-2.11255			AT1G63250	3.67659		AT5G10930	-3.50277
AT2G26560	4.4364		AT1G23390	-2.10958			AT5G53290	3.67221		AT2G30020	-3.49309
AT1G25250	4.42366		AT1G69160	-2.10875			AT1G16480	3.66881		AT3G24463	-3.48518
AT2G34090	4.40019		AT1G72910	-2.10652			AT5G49330	3.66041		AT5G40020	-3.45687
AT3G27210	4.3995		AT4G18220	-2.10028			AT1G48210	3.65609		AT5G38420	-3.45647
AT3G47160	4.39535		AT2G19310	-2.09913			AT3G58520	3.64868		AT4G16260	-3.44707
AT2G25930	4.3947		AT1G30190	-2.09121			AT4G05210	3.63838		AT4G26288	-3.44558
AT2G36220	4.39086		AT5G18340	-2.08983			AT1G07050	3.63631		AT4G14390	-3.44325
AT5G59580	4.38573		AT2G42290	-2.0879			AT5G06570	3.62994		AT5G22520	-3.44275
AT4G37390	4.37517		AT3G03820	-2.08548			AT1G65110	3.62404		AT1G22370	-3.42762
AT5G49330	4.35248		AT5G10970	-2.08513			AT4G20770	3.61776		AT2G33380	-3.42478
AT1G09930	4.34971		AT5G14410	-2.08169			AT5G18820	3.61711		AT2G34620	-3.41632
AT5G47240	4.33145		AT1G14280	-2.08067			AT5G24780	3.60024		AT2G25200	-3.41371
AT1G51820	4.3299		AT4G20820	-2.08037			AT1G17170	3.59778		AT3G59750	-3.4123
AT3G27510	4.3281		AT1G25440	-2.0798			AT5G04895	3.59145		AT1G03020	-3.41086
AT5G28630	4.32172		AT1G68840	-2.07576			AT3G49740	3.58888		AT1G16490	-3.41058
AT2G28085	4.32098		AT5G45790	-2.0734			AT4G31070	3.58759		AT5G40790	-3.40306
AT3G27809	4.31615		AT3G50800	-2.07317			AT5G27120	3.57961		AT1G66090	-3.40145
AT1G16850	4.3161		AT5G47610	-2.06529			AT4G13850	3.57805		AT5G19230	-3.39894
AT4G38580	4.31409		AT5G39080	-2.05976			AT1G06140	3.56749		AT4G27280	-3.39513
AT4G30280	4.31274		AT2G34620	-2.05241			AT5G61370	3.56666		AT1G52827	-3.38967
AT4G30370	4.29099		AT4G09920	-2.05174			AT5G50930	3.56197		AT2G22240	-3.38876
AT2G44370	4.2888		AT4G14750	-2.03531			AT4G09080	3.5592		AT4G37225	-3.37667
AT3G61190	4.28738		AT3G12970	-2.02854			AT3G46640	3.55043		AT1G68870	-3.37479
AT1G77120	4.28127		AT2G44630	-2.02764			AT4G16835	3.54425		AT1G17870	-3.3742
AT4G19230	4.2619		AT4G34630	-2.02011			AT3G58590	3.53363		AT2G21210	-3.36807
AT1G08920	4.25184		AT3G02170	-2.01935			AT5G48470	3.53087		AT2G32150	-3.34292
AT1G10550	4.23277		AT3G15115	-2.01249			AT2G42840	3.52708		AT5G52050	-3.3406
AT1G10400	4.22066		AT1G29510	-2.01064			AT1G52930	3.52707		AT1G07610	-3.31601
AT5G67480	4.21783		AT3G61890	-2.00719			AT4G18840	3.51635		AT4G15210	-3.31509
AT5G05600	4.21098		AT5G67160	-2.00281			AT4G39070	3.51592		AT1G62975	-3.31046
AT1G12610	4.20241		AT1G31350	-2.00209			AT4G15910	3.51544		AT5G46830	-3.30874
AT4G23882	4.20177		AT1G15260	-2.00152			AT3G22450	3.51482		AT5G17350	-3.30812
AT5G38120	4.19225		AT5G23100	-1.99351			AT5G64710	3.51434		AT5G18080	-3.30705
AT5G03204	4.1911		AT2G37300	-1.99159			AT1G59990	3.50994		AT5G18020	-3.30371
AT2G32510	4.19016		AT3G57040	-1.99116			AT1G75640	3.50075		AT3G59250	-3.30199
AT2G22860	4.1843		AT1G79110	-1.98784			AT2G24560	3.49653		AT4G15690	-3.29835
AT5G41590	4.17574		AT3G46130	-1.9873			AT1G26530	3.49432		AT3G61430	-3.28823
AT1G13260	4.16936		AT2G41940	-1.98564			AT1G49230	3.48618		AT3G04615	-3.28521
AT5G20230	4.1594		AT5G26200	-1.98475			AT2G23040	3.48147		AT2G18560	-3.28048
AT2G31010	4.15734		AT5G60400	-1.98449			AT1G75030	3.48115		AT3G27690	-3.27551
AT4G26670	4.15717		AT4G27240	-1.9844			AT1G04900	3.46956		AT5G18030	-3.27353
AT4G30830	4.15563		AT1G26800	-1.98349			AT4G10650	3.46777		AT4G13800	-3.26684
AT1G76650	4.15076		AT1G71970	-1.9654			AT3G50700	3.46256		AT1G03130	-3.2655
AT3G05980	4.12909		AT5G67450	-1.96194			AT5G41650	3.45756		AT4G36950	-3.25545
AT1G09350	4.12409		AT3G61460	-1.95145			AT3G19330	3.43441		AT1G15175	-3.25461
AT3G22275	4.12361		AT2G24550	-1.94659			AT5G67480	3.43389		AT3G63450	-3.25166
AT2G38240	4.12057		AT2G46940	-1.94588			AT2G33210	3.42903		AT1G01120	-3.25049
AT4G37260	4.12019		AT5G10150	-1.94489			AT1G13410	3.42556		AT4G31354	-3.2463
AT4G01670	4.11558		AT4G34760	-1.94207			AT1G06360	3.42021		AT3G48290	-3.2396
AT1G53233	4.11462		AT5G06280	-1.94045			AT2G29760	3.41922		AT5G06865	-3.23303
AT5G01100	4.11317		AT4G24790	-1.93787			AT5G44565	3.4159		AT3G10930	-3.22541
AT4G01575	4.11226		AT1G23980	-1.93723			AT2G01730	3.41474		AT1G02380	-3.22349
AT4G36110	4.11004		AT2G25900	-1.93497			AT4G11140	3.41369		AT2G32290	-3.22299
AT1G76580	4.10613		AT1G03300	-1.92864			AT3G55580	3.4136		AT3G16420	-3.20126
AT1G64760	4.09829		AT3G09020	-1.92542			AT1G64310	3.41303		AT3G24460	-3.19615
AT3G05130	4.0909		AT5G40380	-1.92235			AT3G47840	3.41203		AT5G02560	-3.18567
AT5G49015	4.08979		AT2G04070	-1.92189			AT5G07010	3.38634		AT4G23690	-3.18223
AT5G62520	4.0869		AT1G70230	-1.92129			AT1G03510	3.38435		AT5G62020	-3.18107
AT1G73810	4.07777		AT5G47640	-1.91628			AT3G28660	3.38296		AT1G10340	-3.17639
AT3G25780	4.07004		AT1G73066	-1.91266			AT4G31810	3.37885		AT3G48460	-3.16941
AT5G03720	4.0613		AT1G33480	-1.91003			AT2G19530	3.36959		AT2G20670	-3.16384
AT1G16370	4.03862		AT2G30420	-1.90682			AT4G25760	3.36208		AT5G61600	-3.15982
AT1G22810	4.03611		AT1G69530	-1.90333			AT5G42450	3.36173		AT3G53420	-3.1593
AT1G10410	4.00888		AT2G01505	-1.89977			AT1G09350	3.35111		AT3G11690	-3.15647
AT1G61800	4.00731		AT2G37100	-1.89773			AT1G13330	3.34981		AT5G25260	-3.15212
AT2G47890	3.99515		AT5G64510	-1.89349			AT1G49720	3.3407		AT1G51140	-3.14989
AT2G16700	3.99129		AT5G61340	-1.88578			AT5G50450	3.33796		AT2G44380	-3.14953
AT1G72210	3.98917		AT3G50630	-1.88546			AT1G54570	3.33586		AT1G72510	-3.14631
AT1G15010	3.98465		AT1G10150	-1.88509			AT3G13150	3.33468		AT1G20823	-3.14514
AT2G28900	3.98317		AT4G01060	-1.88403			AT4G14820	3.32844		AT2G36830	-3.13459
AT4G28560	3.97242		AT1G79060	-1.88327			AT1G61400	3.32838		AT5G45340	-3.12294
AT1G11960	3.97028		AT1G05870	-1.88174			AT3G07290	3.32824		AT5G16940	-3.11963
AT5G52020	3.95252		AT2G23180	-1.87982			AT1G08070	3.32559		AT1G66230	-3.11883
AT2G21130	3.95186		AT2G41150	-1.87928			AT1G76410	3.32345		AT2G36792	-3.11876
AT4G31800	3.94906		AT2G19780	-1.87437			AT4G14090	3.32042		AT5G53710	-3.11591
AT5G55180	3.94594		AT4G03070	-1.86529			AT1G48370	3.31829		AT3G56060	-3.11451
AT5G18610	3.94573		AT1G29500	-1.86434			AT3G11460	3.3089		AT1G20470	-3.1124
AT1G30135	3.94519		AT3G26240	-1.86193			AT1G30960	3.303		AT3G03450	-3.08899
AT5G58680	3.94514		AT4G27280	-1.86055			AT3G15450	3.2968		AT5G18060	-3.08075
AT1G64170	3.93581		AT1G49130	-1.85803			AT1G79440	3.29342		AT1G23850	-3.07791
AT5G37600	3.92886		AT4G30470	-1.85681			AT2G33760	3.29305		AT4G02075	-3.07634
AT1G52890	3.92795		AT2G28350	-1.85465			AT1G52200	3.29291		AT5G63350	-3.07272
AT2G15880	3.9273		AT5G57780	-1.85264			AT1G25320	3.29059		AT3G19030	-3.06882
AT1G76640	3.92641		AT5G09930	-1.85225			AT2G18520	3.28943		AT1G62290	-3.06224
AT1G20440	3.91801		AT5G61600	-1.85138			AT4G02930	3.28728		AT1G52800	-3.05941
AT4G17615	3.90564		AT1G12060	-1.85001			AT4G02710	3.28349		AT1G04220	-3.05622
AT4G30650	3.9015		AT3G10930	-1.84888			AT4G15640	3.27939		AT1G35210	-3.05047
AT1G30730	3.89928		AT4G32295	-1.83964			AT2G04530	3.27867		AT1G66400	-3.04963
AT2G43535	3.88261		AT1G72510	-1.82981			AT3G62550	3.27561		AT4G27290	-3.04267
AT2G35290	3.87721		AT1G68870	-1.82654			AT2G22450	3.27219		AT5G64510	-3.04186
AT5G15190	3.87564		AT3G10150	-1.82551			AT4G19810	3.27176		AT2G41870	-3.04184
AT3G60200	3.86868		AT1G48300	-1.82501			AT4G09020	3.27031		AT1G75300	-3.03623
AT4G36950	3.86804		AT1G01490	-1.82331			AT2G19670	3.26914		AT1G74310	-3.02823
AT1G19180	3.86315		AT3G11110	-1.82319			AT3G10530	3.26735		AT3G03840	-3.02315
AT5G58600	3.85888		AT1G80630	-1.82078			AT3G50120	3.2613		AT5G45960	-3.01978
AT5G45750	3.84606		AT4G17460	-1.82043			AT3G54090	3.25233		AT2G22200	-3.00812
AT1G65390	3.83442		AT3G22530	-1.81289			AT5G55180	3.25215		AT1G26560	-3.00657
AT1G11220	3.82834		AT2G15020	-1.81152			AT5G65420	3.24891		AT1G69490	-2.99336
AT4G28150	3.81421		AT2G46250	-1.8114			AT5G63810	3.24315		AT4G14750	-2.99007
AT1G72416	3.81237		AT4G10150	-1.80601			AT1G31840	3.23851		AT2G46400	-2.98617
AT5G01040	3.81043		AT4G04435	-1.80411			AT4G30700	3.23758		AT3G15990	-2.98398
AT1G02400	3.80024		AT1G73870	-1.80346			AT1G71000	3.2358		AT1G12080	-2.98003
AT1G18200	3.7992		AT4G10380	-1.79862			AT4G33170	3.23313		AT1G69790	-2.97511
AT5G38710	3.79669		AT3G62980	-1.79653			AT3G02330	3.23072		AT3G26450	-2.97272
AT2G22760	3.79301		AT5G13180	-1.79479			AT3G62890	3.23028		AT5G08480	-2.96686
AT4G35985	3.77505		AT3G04860	-1.79388			AT3G48500	3.23014		AT4G28290	-2.96431
AT3G55580	3.77369		AT5G46780	-1.78954			AT1G56690	3.22419		AT1G59930	-2.96109
AT3G23170	3.76955		AT5G56100	-1.78343			AT5G49190	3.22363		AT3G50060	-2.95183
AT1G49450	3.75961		AT1G07350	-1.78307			AT1G69200	3.21966		AT3G44990	-2.9505
AT5G18540	3.75926		AT1G17870	-1.77076			AT4G34530	3.21794		AT2G43010	-2.94287
AT2G28840	3.75658		AT1G55960	-1.76364			AT5G04780	3.21454		AT4G00670	-2.93661
AT3G55880	3.75652		AT1G49010	-1.76125			AT5G47510	3.21284		AT1G49500	-2.93292
AT1G53885	3.75387		AT4G38060	-1.75708			AT1G01600	3.2072		AT3G03910	-2.93291
AT1G53903	3.75387		AT5G48040	-1.75642			AT2G04040	3.20707		AT5G50820	-2.9321
AT3G14050	3.75369		AT1G30250	-1.7544			AT5G51570	3.2044		AT3G56360	-2.9276
AT5G09470	3.73634		AT4G35420	-1.75226			AT3G18600	3.20353		AT2G35550	-2.92408
AT3G25730	3.73079		AT4G24972	-1.74688			AT1G71420	3.20034		AT5G66590	-2.92292
AT1G44350	3.73051		AT1G22190	-1.74537			AT3G49170	3.19865		AT4G23670	-2.91957
AT4G17490	3.71853		AT3G22970	-1.73687			AT3G16610	3.1977		AT1G29500	-2.91819
AT5G07620	3.70925		AT1G60960	-1.72871			AT5G46600	3.19237		AT1G26800	-2.91525
AT5G57630	3.70836		AT5G18060	-1.72816			AT3G06530	3.18828		AT4G15765	-2.90649
AT3G05880	3.70247		AT2G31560	-1.72724			AT5G14550	3.18092		AT5G09730	-2.90532
AT3G27880	3.69657		AT1G51370	-1.72547			AT3G50420	3.17603		AT2G23690	-2.89967
AT1G61340	3.69611		AT5G23410	-1.72459			AT5G09420	3.17029		AT5G24880	-2.8992
AT2G06050	3.69386		AT1G29418	-1.72432			AT1G06440	3.16998		AT3G05030	-2.8988
AT5G27520	3.69118		AT3G52060	-1.71773			AT5G63290	3.1652		AT1G59590	-2.89843
AT1G72070	3.6839		AT5G52420	-1.71459			AT4G17610	3.16238		AT1G67750	-2.89412
AT1G11170	3.6792		AT5G12900	-1.71045			AT5G19300	3.15643		AT4G39330	-2.88702
AT1G75860	3.67916		AT1G70000	-1.70142			AT2G21350	3.15402		AT4G24570	-2.87443
AT1G06002	3.66027		AT2G23770	-1.69907			AT5G23575	3.1532		AT1G76650	-2.86617
AT3G15450	3.63087		AT4G21930	-1.69841			AT2G42540	3.15218		AT5G47440	-2.86312
AT3G10300	3.6297		AT5G56040	-1.69671			AT3G05880	3.14641		AT1G22160	-2.86259
AT5G08150	3.62787		AT1G13650	-1.69595			AT2G02990	3.14506		AT1G55020	-2.85917
AT4G28556	3.62005		AT1G23205	-1.69593			AT4G36580	3.14413		AT1G80840	-2.85537
AT4G16563	3.61768		AT1G21920	-1.69085			AT3G20730	3.14197		AT3G04960	-2.84347
AT5G61370	3.60736		AT2G21560	-1.68977			AT1G10522	3.14094		AT2G35760	-2.84104
AT5G44565	3.59808		AT5G22608	-1.68243			AT5G57450	3.13384		AT5G27360	-2.8318
AT2G24560	3.59122		AT5G10550	-1.68222			AT1G61390	3.13239		AT2G32870	-2.82821
AT5G28237	3.58995		AT3G60690	-1.67713			AT1G67120	3.13079		AT1G52990	-2.82098
AT4G25433	3.58853		AT5G24155	-1.6765			AT4G26600	3.12819		AT1G72800	-2.82031
AT5G49900	3.5735		AT3G45210	-1.67433			AT4G08210	3.1275		AT1G62520	-2.81983
AT2G22500	3.57104		AT1G62422	-1.67373			AT3G26782	3.1174		AT3G22540	-2.81763
AT2G17230	3.56961		AT4G30400	-1.67327			AT3G61760	3.11643		AT2G30790	-2.81284
AT4G04330	3.56573		AT2G43375	-1.67176			AT5G01740	3.11349		AT5G50950	-2.80356
AT2G15960	3.56501		AT5G10946	-1.67064			AT4G04330	3.10789		AT5G60890	-2.79955
AT2G02990	3.56295		AT1G29440	-1.66855			AT2G31360	3.10551		AT3G45680	-2.79553
AT1G76190	3.55543		AT1G68440	-1.66732			AT3G57940	3.10456		AT5G50240	-2.79151
AT3G25870	3.55255		AT2G15050	-1.66364			AT3G13160	3.09721		AT1G30190	-2.78999
AT2G22840	3.5491		AT1G68238	-1.66224			AT4G27510	3.09565		AT3G11340	-2.78585
AT1G07135	3.5412		AT5G47800	-1.65955			AT1G80270	3.09407		AT5G15500	-2.78565
AT4G14580	3.53946		AT1G76890	-1.65725			AT3G13880	3.09323		AT1G69260	-2.7827
AT4G29190	3.50747		AT1G64780	-1.65583			AT4G31210	3.08771		AT3G10185	-2.78176
AT3G47800	3.50359		AT1G05560	-1.65484			AT4G21220	3.08652		AT2G20560	-2.78128
AT4G39260	3.50164		AT1G61215	-1.65324			AT5G49410	3.0829		AT4G39510	-2.77998
AT5G47220	3.48743		AT5G24890	-1.65126			AT5G23660	3.07396		AT5G27350	-2.77948
AT3G57520	3.47692		AT1G73540	-1.65088			AT3G07050	3.06611		AT1G55960	-2.77756
AT5G47230	3.47302		AT1G48260	-1.64937			AT5G63420	3.06475		AT5G21100	-2.77578
AT5G37440	3.47117		AT1G20470	-1.64563			AT4G25480	3.06085		AT5G54300	-2.77461
AT3G48360	3.46138		AT1G52565	-1.64184			AT1G69350	3.0516		AT5G58360	-2.77204
AT4G18010	3.46044		AT2G01940	-1.64088			AT5G17220	3.04839		AT1G59740	-2.76705
AT5G47130	3.45884		AT2G01680	-1.6397			AT2G15630	3.03827		AT1G21910	-2.76297
AT1G27630	3.45516		AT1G49780	-1.63802			AT4G11690	3.03779		AT1G68600	-2.76141
AT1G47710	3.45382		AT1G64620	-1.63716			AT1G16830	3.03715		AT3G17690	-2.75922
AT3G16860	3.44338		AT2G29300	-1.63416			AT1G26790	3.03447		AT5G56050	-2.75514
AT4G25500	3.43914		AT1G33240	-1.63388			AT4G25540	3.02903		AT3G19580	-2.74997
AT1G21130	3.42523		AT5G15600	-1.63313			AT1G66700	3.02424		AT1G29440	-2.74986
AT4G30350	3.41333		AT5G54520	-1.63114			AT5G47130	3.02244		AT1G59920	-2.74977
AT4G31620	3.40838		AT1G10657	-1.63075			AT1G08890	3.02151		AT5G41120	-2.74517
AT3G05220	3.39935		AT1G04770	-1.63061			AT3G12770	3.02056		AT5G40450	-2.71467
AT5G61160	3.399		AT5G57910	-1.62125			AT3G53360	3.01778		AT3G03820	-2.71404
AT5G52300	3.39564		AT5G45850	-1.61801			AT4G30150	3.01199		AT2G41150	-2.71385
AT2G28500	3.38449		AT2G37180	-1.61777			AT3G21470	3.0118		AT3G57540	-2.7121
AT5G64260	3.38208		AT2G32010	-1.61644			AT5G27680	3.00953		AT5G42380	-2.70853
AT1G29280	3.36589		AT5G67200	-1.61386			AT3G25970	3.0039		AT3G48260	-2.69801
AT1G08500	3.36401		AT2G25200	-1.60517			AT5G52300	3.00246		AT3G25780	-2.69725
AT5G17030	3.36286		AT3G44260	-1.60134			AT2G37510	3.00136		AT5G67450	-2.6925
AT1G67970	3.35727		AT2G46040	-1.59896			AT4G12750	2.99764		AT3G29000	-2.69016
AT3G25760	3.35307		AT3G59940	-1.598			AT5G06550	2.99485		AT3G55980	-2.68724
AT2G18196	3.35034		AT1G52155	-1.59758			AT3G62270	2.99427		AT4G35060	-2.68569
AT5G65310	3.33168		AT4G12970	-1.59217			AT3G05980	2.98856		AT3G26520	-2.67457
AT5G52310	3.32219		AT3G48720	-1.59046			AT5G59010	2.98823		AT4G01080	-2.67444
AT1G79450	3.31971		AT5G65830	-1.59023			AT5G40410	2.98431		AT1G33260	-2.6694
AT1G52200	3.31887		AT2G04795	-1.58826			AT1G56130	2.98164		AT5G38410	-2.66273
AT5G39760	3.3171		AT1G77580	-1.58761			AT1G14170	2.97749		AT3G26510	-2.66004
AT1G04463	3.31452		AT3G59250	-1.58604			AT1G61490	2.97512		AT3G43960	-2.65752
AT1G22250	3.3141		AT1G03440	-1.58564			AT2G27610	2.97473		AT2G17040	-2.65368
AT3G63220	3.29965		AT4G26790	-1.58393			AT1G56110	2.9698		AT1G14700	-2.65304
AT4G22780	3.29616		AT2G46660	-1.58336			AT5G44010	2.96874		AT1G21550	-2.65288
AT4G19120	3.28729		AT2G46710	-1.57928			AT1G77010	2.96729		AT2G32880	-2.64546
AT5G13700	3.28515		AT2G35470	-1.57819			AT1G74870	2.96657		AT1G57560	-2.64496
AT1G18390	3.27718		AT5G60200	-1.57739			AT2G03110	2.96494		AT5G01610	-2.64446
AT5G20150	3.27138		AT1G17610	-1.57605			AT5G57760	2.96384		AT5G12940	-2.64335
AT2G32210	3.26881		AT5G56850	-1.57323			AT4G39530	2.96052		AT1G09932	-2.64319
AT2G46970	3.26868		AT1G27690	-1.56914			AT2G31060	2.95947		AT5G26330	-2.63762
AT1G21210	3.26365		AT5G59660	-1.56876			AT2G40010	2.95509		AT4G33660	-2.63653
AT3G25180	3.26043		AT4G26542	-1.56771			AT2G39200	2.95436		AT1G21500	-2.63476
AT4G33920	3.25765		AT5G55620	-1.56706			AT1G77380	2.95368		AT1G51440	-2.63459
AT4G05330	3.25513		AT1G72855	-1.56694			AT1G64185	2.95229		AT1G72120	-2.62874
AT1G70090	3.24535		AT3G13620	-1.56511			AT3G12270	2.94931		AT1G72890	-2.62748
AT3G62690	3.24529		AT5G54630	-1.56409			AT3G57240	2.94866		AT1G02390	-2.62224
AT1G05805	3.23371		AT1G05562	-1.55849			AT3G25020	2.94213		AT5G54270	-2.61988
AT1G17380	3.23361		AT1G74900	-1.55496			AT5G40480	2.93726		AT4G23410	-2.61347
AT1G51610	3.22249		AT1G65060	-1.55204			AT5G63140	2.93322		AT1G15820	-2.60793
AT3G51660	3.22118		AT2G20750	-1.5513			AT3G53220	2.9332		AT2G08455	-2.6071
AT5G58700	3.21279		AT5G25140	-1.55			AT5G60040	2.93163		AT3G04720	-2.60688
AT4G19960	3.20048		AT4G34000	-1.54933			AT1G19370	2.9297		AT4G18970	-2.60629
AT1G25320	3.18539		AT2G40475	-1.54831			AT4G37170	2.92656		AT1G02820	-2.6051
AT3G05660	3.17728		AT3G18710	-1.54432			AT5G17850	2.92608		AT4G13830	-2.59846
AT5G10410	3.17707		AT4G13577	-1.54423			AT4G05330	2.92516		AT4G04840	-2.5909
AT4G20970	3.17645		AT5G52780	-1.54416			AT4G39952	2.92442		AT5G11550	-2.58978
AT1G80120	3.17089		AT1G02816	-1.53748			AT4G14660	2.92424		AT4G25830	-2.57995
AT2G32190	3.162		AT2G03730	-1.53691			AT2G37310	2.92395		AT5G28450	-2.57985
AT5G65280	3.15748		AT4G01840	-1.53653			AT3G62150	2.9176		AT1G10900	-2.57422
AT1G30360	3.15114		AT5G52900	-1.53543			AT2G27775	2.91687		AT5G48850	-2.57335
AT3G55760	3.14805		AT2G46810	-1.53398			AT5G08400	2.91438		AT2G32487	-2.57173
AT3G52400	3.1463		AT3G55560	-1.53264			AT3G19250	2.90888		AT1G68840	-2.57114
AT4G02330	3.14438		AT3G18980	-1.53175			AT5G47455	2.90876		AT1G10960	-2.57015
AT2G16660	3.14358		AT2G40610	-1.52908			AT4G19390	2.90816		AT4G01060	-2.56911
AT1G69870	3.13897		AT2G03550	-1.52885			AT3G23370	2.90514		AT1G55920	-2.56363
AT5G39410	3.13473		AT4G24780	-1.52717			AT2G36470	2.90333		AT2G26690	-2.56224
AT4G36670	3.13358		AT1G22370	-1.52667			AT1G34160	2.89936		AT1G68440	-2.55768
AT5G04770	3.12495		AT2G26110	-1.52559			AT5G57080	2.89844		AT4G17490	-2.55328
AT2G30250	3.11671		AT1G47580	-1.52464			AT5G44575	2.89467		AT1G58370	-2.55127
AT5G67080	3.11382		AT2G44255	-1.52188			AT5G09840	2.89362		AT3G06780	-2.55122
AT4G18270	3.11165		AT2G20180	-1.52036			AT5G52850	2.88968		AT1G58520	-2.5496
AT4G30090	3.09138		AT5G63530	-1.51952			AT3G59890	2.88921		AT5G13090	-2.54155
AT3G47820	3.08722		AT5G04660	-1.51898			AT1G22570	2.88039		AT3G13672	-2.54142
AT1G56660	3.08546		AT1G55320	-1.51752			AT5G20830	2.87942		AT2G20550	-2.53836
AT5G05320	3.07859		AT4G39510	-1.51632			AT2G39140	2.87633		AT3G07350	-2.52882
AT5G10100	3.06974		AT1G52340	-1.5158			AT1G21210	2.87575		AT1G77870	-2.52835
AT3G28340	3.0551		AT2G28200	-1.51535			AT3G02010	2.87561		AT4G11280	-2.52435
AT2G48121	3.0521		AT2G17787	-1.51421			AT1G28050	2.87298		AT1G72430	-2.51821
AT2G22450	3.05092		AT1G74930	-1.51401			AT5G40700	2.87272		AT1G24148	-2.51688
AT3G62550	3.04961		AT1G66345	-1.50367			AT5G23300	2.86507		AT1G72910	-2.50956
AT5G35735	3.04881		AT2G37650	-1.50355			AT4G04940	2.85781		AT4G15550	-2.5068
AT4G36820	3.04765		AT3G48460	-1.50294			AT1G62570	2.85713		AT3G02170	-2.50676
AT5G46520	3.04454		AT2G01760	-1.49882			AT2G27430	2.85604		AT1G23052	-2.50409
AT5G06690	3.04041		AT1G32900	-1.49687			AT5G39350	2.84907		AT4G10150	-2.49993
AT5G54470	3.03357		AT5G50240	-1.49351			AT4G16146	2.84625		AT4G18960	-2.49898
AT1G61667	3.03279		AT2G36500	-1.48952			AT3G14580	2.8444		AT3G27020	-2.49694
AT4G22758	3.03052		AT2G45800	-1.48138			AT1G34095	2.84237		AT1G45010	-2.49536
AT4G22590	3.03006		AT3G49940	-1.48131			AT3G14740	2.84032		AT3G46780	-2.49328
AT4G11910	3.02993		AT2G40020	-1.48015			AT5G57230	2.82833		AT3G05400	-2.48288
AT5G06860	3.02859		AT3G60080	-1.47982			AT4G27950	2.82756		AT5G05365	-2.48012
AT1G30040	3.02406		AT4G17250	-1.47786			AT3G27290	2.82199		AT1G29430	-2.47745
AT2G06255	3.02293		AT4G36380	-1.47615			AT1G25360	2.81986		AT1G56280	-2.47081
AT2G42870	3.01663		AT3G26320	-1.47508			AT1G77030	2.81876		AT3G15270	-2.46912
AT1G62570	3.01179		AT2G24150	-1.47377			AT5G16040	2.81722		AT2G40530	-2.46811
AT5G06710	3.00825		AT2G36950	-1.47333			AT1G53330	2.81617		AT3G47470	-2.46801
AT3G58570	2.99648		AT2G20250	-1.47166			AT3G57520	2.81555		AT4G15248	-2.46774
AT4G32800	2.98988		AT4G11990	-1.47063			AT5G02260	2.8155		AT5G59080	-2.46606
AT2G37580	2.98942		AT4G21440	-1.46715			AT5G20160	2.80637		AT1G05347	-2.46344
AT1G48370	2.98699		AT3G16870	-1.46576			AT3G18580	2.80558		AT4G09900	-2.46166
AT1G08090	2.9814		AT1G28670	-1.46467			AT3G15000	2.80523		AT1G32640	-2.45955
AT3G51760	2.97888		AT3G30720	-1.46271			AT1G48630	2.80343		AT2G28470	-2.45926
AT4G18280	2.97568		AT2G37170	-1.45652			AT1G52450	2.79863		AT5G53120	-2.45923
AT3G49120	2.97464		AT3G10405	-1.45503			AT5G09300	2.79471		AT1G24140	-2.45912
AT4G01130	2.97276		AT5G21940	-1.45177			AT5G59240	2.79197		AT2G45960	-2.45448
AT5G66580	2.9611		AT5G18080	-1.45105			AT5G58700	2.79135		AT4G26850	-2.45284
AT4G34750	2.95615		AT4G40060	-1.45044			AT3G27280	2.79041		AT5G04950	-2.45013
AT1G49560	2.95413		AT5G23480	-1.4486			AT4G12600	2.78905		AT5G67190	-2.44544
AT2G34930	2.94835		AT2G32560	-1.4466			AT3G02990	2.7881		AT2G21650	-2.44507
AT2G46240	2.94762		AT5G07240	-1.442			AT3G21540	2.7836		AT1G24330	-2.44443
AT4G21570	2.9421		AT5G19260	-1.44112			AT4G28510	2.78349		AT1G35140	-2.44354
AT2G36420	2.92702		AT4G24660	-1.44101			AT4G04190	2.77778		AT5G03230	-2.44268
AT3G13310	2.92676		AT2G30766	-1.435			AT2G47240	2.77625		AT3G08940	-2.43725
AT1G10090	2.91898		AT2G45310	-1.43145			AT5G25500	2.77272		AT1G29465	-2.43419
AT1G21110	2.90755		AT5G41400	-1.42584			AT4G25990	2.76927		AT1G05560	-2.43303
AT1G01560	2.90701		AT4G31250	-1.4252			AT5G14230	2.76917		AT1G04350	-2.43298
AT5G62350	2.90366		AT1G45010	-1.42514			AT2G03260	2.76788		AT5G59050	-2.43266
AT4G24240	2.89389		AT1G06645	-1.42481			AT5G05410	2.76472		AT2G41290	-2.42829
AT1G72520	2.89233		AT5G24150	-1.4233			AT4G38580	2.75945		AT1G01070	-2.42518
AT5G46330	2.88908		AT5G14880	-1.42038			AT2G20585	2.75791		AT1G26960	-2.42451
AT3G62660	2.87635		AT4G26850	-1.42009			AT1G03650	2.75721		AT1G23020	-2.42358
AT4G39830	2.87616		AT1G22640	-1.41947			AT5G07030	2.75612		AT4G35110	-2.42226
AT3G53990	2.87217		AT1G63840	-1.41832			AT2G15000	2.75576		AT4G29890	-2.4206
AT1G06620	2.86825		AT5G34940	-1.41716			AT5G62990	2.75526		AT2G39250	-2.42002
AT3G24515	2.86759		AT5G49740	-1.41445			AT5G06620	2.75126		AT2G47060	-2.41413
AT3G59480	2.86125		AT3G23160	-1.41355			AT1G09220	2.75066		AT1G77885	-2.41365
AT3G51450	2.85608		AT5G23280	-1.4119			AT4G27440	2.75017		AT3G27025	-2.41274
AT1G35140	2.85257		AT5G47440	-1.41134			AT3G15930	2.74406		AT2G46710	-2.41125
AT5G09440	2.85212		AT1G12020	-1.40907			AT4G37490	2.7428		AT4G14370	-2.40974
AT3G57240	2.8512		AT1G50420	-1.40818			AT4G22770	2.74118		AT1G63090	-2.40968
AT1G48210	2.84909		AT4G29310	-1.40799			AT5G42420	2.74		AT4G32480	-2.40817
AT1G79440	2.84739		AT4G13830	-1.40704			AT1G64890	2.73833		AT5G63800	-2.40779
AT4G17230	2.83941		AT5G48800	-1.40592			AT4G01580	2.73253		AT5G28910	-2.40765
AT1G21100	2.83747		AT1G29450	-1.4046			AT5G48820	2.72749		AT1G14200	-2.40637
AT1G01470	2.83279		AT2G20500	-1.40427			AT5G44730	2.72512		AT1G61520	-2.3977
AT1G62840	2.82706		AT2G32120	-1.40325			AT5G05560	2.72356		AT1G32900	-2.3976
AT2G23340	2.82542		AT1G72920	-1.40035			AT3G22690	2.71985		AT1G68238	-2.39754
AT5G20830	2.82481		AT3G28100	-1.39852			AT1G69210	2.71807		AT2G03505	-2.3972
AT5G25790	2.82083		AT5G18140	-1.39747			AT4G38010	2.71649		AT1G18940	-2.39617
AT4G34590	2.82048		AT1G51170	-1.39603			AT1G71490	2.71311		AT5G42830	-2.38921
AT2G27500	2.81638		AT2G46380	-1.39221			AT5G51550	2.7086		AT5G37770	-2.38887
AT2G36470	2.80878		AT1G01448	-1.39172			AT3G61170	2.70845		AT3G16530	-2.38196
AT4G09770	2.80718		AT5G43850	-1.38792			AT2G17280	2.70829		AT4G38840	-2.37747
AT5G10750	2.80605		AT3G51080	-1.38759			AT2G02740	2.70624		AT1G19000	-2.37243
AT1G31690	2.8034		AT3G57830	-1.38226			AT4G27360	2.70576		AT3G24520	-2.36961
AT2G26440	2.80022		AT2G32340	-1.38224			AT5G52290	2.69827		AT1G48600	-2.36826
AT1G14680	2.79956		AT4G17880	-1.38077			AT3G52390	2.6975		AT2G41170	-2.36826
AT3G54020	2.79953		AT4G24050	-1.38034			AT5G64620	2.69549		AT4G06536	-2.36523
AT2G34650	2.7978		AT3G16010	-1.37509			AT5G65350	2.69476		AT2G19310	-2.3647
AT5G61360	2.78615		AT3G03460	-1.37367			AT1G62260	2.69406		AT3G59940	-2.35877
AT4G23450	2.78242		AT2G46735	-1.37232			AT3G62740	2.69257		AT3G24100	-2.3521
AT5G51570	2.77737		AT1G79160	-1.3682			AT3G51870	2.68403		AT2G21560	-2.35012
AT1G23100	2.77149		AT4G23020	-1.36347			AT4G20325	2.68401		AT1G35430	-2.34901
AT1G61380	2.77017		AT3G27170	-1.36154			AT1G15870	2.68287		AT1G73750	-2.34838
AT5G49520	2.76949		AT1G45249	-1.36056			AT2G03880	2.68249		AT1G66190	-2.34534
AT4G16610	2.75936		AT3G57070	-1.35909			AT4G26370	2.68098		AT5G47050	-2.34357
AT5G10790	2.75935		AT4G19670	-1.35807			AT5G53920	2.67904		AT2G30820	-2.343
AT4G23040	2.75853		AT5G15160	-1.35716			AT2G36400	2.67801		AT1G77960	-2.33821
AT5G49280	2.75492		AT5G67280	-1.35609			AT3G13420	2.67648		AT3G28270	-2.33214
AT2G27200	2.74941		AT1G76990	-1.35435			AT5G06690	2.67476		AT4G30060	-2.33166
AT5G10695	2.73707		AT4G30610	-1.34756			AT5G49645	2.6733		AT1G05540	-2.32584
AT1G53345	2.73512		AT5G18030	-1.34503			AT2G03380	2.66498		AT5G45630	-2.32572
AT5G16360	2.73308		AT5G02230	-1.34363			AT2G35030	2.66314		AT2G05185	-2.32492
AT2G42150	2.72646		AT3G16910	-1.34354			AT1G64170	2.66263		AT1G19650	-2.32463
AT1G22530	2.71765		AT1G68530	-1.3385			AT5G46460	2.66151		AT5G63580	-2.31867
AT5G01200	2.71576		AT3G25700	-1.33816			AT4G00620	2.66056		AT5G62100	-2.31606
AT2G42530	2.71376		AT3G52290	-1.33772			AT3G02832	2.65981		AT1G52230	-2.31584
AT5G26220	2.71193		AT5G24830	-1.33735			AT1G03100	2.6592		AT2G21185	-2.31283
AT5G66210	2.70798		AT2G04790	-1.33726			AT1G10780	2.65809		AT1G01620	-2.31235
AT3G27290	2.7075		AT2G28150	-1.33657			AT1G09190	2.65673		AT1G49130	-2.31231
AT5G03470	2.69681		AT2G26170	-1.33653			AT4G31050	2.65596		AT4G10340	-2.3109
AT1G30620	2.69465		AT5G46220	-1.33502			AT3G03920	2.65588		AT4G03070	-2.30528
AT5G19160	2.68878		AT1G68780	-1.33482			AT4G14130	2.65366		AT2G34810	-2.30526
AT1G74450	2.68586		AT5G62020	-1.33346			AT3G56990	2.64545		AT1G01680	-2.30446
AT3G55450	2.68417		AT1G01060	-1.33234			AT2G43590	2.64407		AT3G16460	-2.30352
AT2G29720	2.68253		AT3G22104	-1.33084			AT1G61380	2.63645		AT1G19660	-2.29996
AT4G21215	2.68243		AT2G20100	-1.33026			AT2G18196	2.63612		AT2G35710	-2.2963
AT4G16540	2.68011		AT1G14920	-1.3301			AT5G02050	2.63216		AT4G34060	-2.29565
AT1G20450	2.67122		AT3G43800	-1.32984			AT4G30090	2.63119		AT4G05180	-2.29563
AT1G12710	2.67104		AT1G52080	-1.32825			AT1G60680	2.62838		AT2G21540	-2.29399
AT2G22880	2.67082		AT2G30520	-1.328			AT5G45140	2.62791		AT5G22390	-2.29084
AT1G53430	2.67027		AT4G10955	-1.32495			AT5G11150	2.62534		AT2G44210	-2.28836
AT1G22770	2.66729		AT4G26150	-1.32304			AT2G18900	2.62142		AT5G54660	-2.28752
AT5G15960	2.66417		AT1G60010	-1.31945			AT5G06400	2.61971		AT1G48320	-2.28695
AT2G11810	2.65541		AT3G06145	-1.31601			AT3G49725	2.61961		AT3G19000	-2.28687
AT2G35700	2.65306		AT1G61350	-1.31494			AT1G02670	2.61944		AT2G41905	-2.28579
AT4G15910	2.64847		AT1G49470	-1.31345			AT3G09060	2.6171		AT5G57785	-2.2828
AT2G46620	2.64759		AT5G20540	-1.31335			AT1G14470	2.61447		AT1G52830	-2.28078
AT5G27930	2.64549		AT1G50280	-1.31214			AT1G80130	2.60733		AT1G76080	-2.27907
AT1G01480	2.64355		AT1G15175	-1.30901			AT4G14700	2.60637		AT2G22800	-2.27675
AT5G60680	2.63896		AT3G61590	-1.30805			AT1G04635	2.60521		AT2G23840	-2.27587
AT2G22821	2.63663		AT1G64670	-1.30786			AT3G10690	2.60514		AT2G38760	-2.27586
AT4G12410	2.63554		AT1G18560	-1.30559			AT3G49410	2.59955		AT1G80920	-2.27006
AT1G24530	2.63303		AT3G59060	-1.30475			AT3G47160	2.59878		AT5G56100	-2.26994
AT1G79680	2.63016		AT3G12830	-1.30394			AT5G07810	2.59803		AT1G32100	-2.26957
AT2G23120	2.6278		AT5G52550	-1.30321			AT3G03630	2.59508		AT1G70580	-2.26912
AT4G17090	2.62759		AT2G01755	-1.30259			AT1G62981	2.59379		AT4G10060	-2.2638
AT5G54960	2.62664		AT1G56600	-1.30238			AT1G65120	2.58986		AT1G53560	-2.26341
AT4G30270	2.62286		AT5G03490	-1.3023			AT1G65030	2.57914		AT3G02840	-2.26325
AT1G76160	2.6221		AT2G01670	-1.2996			AT3G22900	2.57473		AT1G11410	-2.26188
AT4G03510	2.62198		AT1G31920	-1.29898			AT3G19508	2.5743		AT5G43180	-2.26184
AT1G78440	2.61841		AT1G65000	-1.29695			AT2G31010	2.5729		AT4G06534	-2.26157
AT5G25810	2.61571		AT4G22200	-1.29356			AT5G60335	2.57138		AT5G44190	-2.26147
AT5G24570	2.61365		AT3G06780	-1.28999			AT1G26840	2.56776		AT5G52760	-2.2583
AT5G65420	2.61035		AT5G21100	-1.28954			AT5G52310	2.56606		AT2G42690	-2.2567
AT4G12750	2.60668		AT5G35753	-1.28737			AT5G27890	2.56152		AT2G37900	-2.25654
AT2G34850	2.60608		AT2G41140	-1.28718			AT5G11240	2.56125		AT1G70000	-2.25375
AT2G44840	2.59885		AT1G66840	-1.28443			AT4G34360	2.56116		AT5G10695	-2.25169
AT3G61060	2.59877		AT4G01070	-1.28308			AT4G26810	2.56066		AT3G50840	-2.24963
AT3G55430	2.59524		AT3G11090	-1.28206			AT4G02750	2.55971		AT4G27070	-2.24777
AT1G13210	2.59272		AT2G42620	-1.27541			AT3G55510	2.55952		AT3G56400	-2.24731
AT5G24780	2.59089		AT5G66520	-1.27475			AT2G37560	2.55727		AT4G17460	-2.24665
AT5G05190	2.59087		AT1G11710	-1.27343			AT1G28690	2.55579		AT4G34000	-2.24555
AT3G54000	2.59035		AT1G62950	-1.27268			AT1G53645	2.55333		AT2G46270	-2.24343
AT3G23870	2.58577		AT4G38545	-1.27241			AT3G07750	2.54636		AT5G41750	-2.24322
AT4G20830	2.58495		AT5G10650	-1.27203			AT2G21710	2.54564		AT1G08380	-2.24307
AT5G67210	2.58144		AT2G32530	-1.26969			AT5G38890	2.54428		AT1G07743	-2.24127
AT4G16750	2.58102		AT3G27580	-1.26843			AT2G41670	2.54267		AT4G29700	-2.24084
AT4G02380	2.57945		AT1G08390	-1.26836			AT4G04180	2.54193		AT3G14395	-2.24053
AT1G25400	2.57126		AT3G22810	-1.26827			AT5G26570	2.53909		AT2G25605	-2.23631
AT5G36925	2.57102		AT3G51470	-1.26625			AT1G62350	2.53802		AT5G67520	-2.2363
AT3G19680	2.56443		AT5G03110	-1.26588			AT5G25390	2.53524		AT3G45230	-2.23627
AT4G34950	2.56343		AT4G37310	-1.26352			AT3G62060	2.53477		AT1G62660	-2.23471
AT5G04340	2.56201		AT5G26980	-1.26332			AT5G28919	2.53096		AT1G78680	-2.2302
AT5G45340	2.55665		AT5G23130	-1.26054			AT2G04860	2.52988		AT1G02205	-2.2301
AT5G62900	2.55464		AT2G22240	-1.25959			AT1G15480	2.52965		AT4G03500	-2.2299
AT5G23575	2.55268		AT5G38860	-1.2593			AT3G27120	2.52649		AT3G55950	-2.22817
AT1G19300	2.54484		AT1G54050	-1.25748			AT3G55060	2.52592		AT4G08590	-2.22751
AT1G05340	2.54432		AT1G28760	-1.25649			AT5G39680	2.52543		AT3G23880	-2.22513
AT5G66650	2.54346		AT5G55790	-1.25598			AT2G37025	2.52337		AT5G13320	-2.2236
AT5G66800	2.53806		AT3G12560	-1.25583			AT3G26410	2.52164		AT2G25900	-2.22312
AT1G51800	2.536		AT2G36630	-1.25504			AT1G52640	2.52142		AT2G34430	-2.22152
AT5G11300	2.53371		AT3G52070	-1.25289			AT5G26800	2.52138		AT5G16030	-2.21956
AT5G01560	2.53289		AT2G39435	-1.25259			AT2G26560	2.51997		AT5G23750	-2.21743
AT1G70700	2.53068		AT2G22420	-1.25208			AT2G01510	2.51979		AT2G18690	-2.20506
AT4G13850	2.53068		AT3G22680	-1.25076			AT2G05380	2.51774		AT5G24120	-2.19868
AT1G57990	2.52939		AT5G66770	-1.24927			AT1G03905	2.51576		AT2G46535	-2.19846
AT1G56550	2.52809		AT5G05870	-1.24393			AT5G04250	2.51544		AT4G38850	-2.19613
AT1G10140	2.52361		AT3G21260	-1.2437			AT1G31760	2.51144		AT4G25780	-2.19466
AT5G14920	2.52089		AT3G28080	-1.23951			AT1G71060	2.50933		AT5G39670	-2.19317
AT3G45260	2.51594		AT1G72300	-1.23776			AT5G12920	2.50701		AT4G23400	-2.19048
AT5G64620	2.51184		AT1G07300	-1.23731			AT5G54470	2.50606		AT4G27435	-2.18918
AT4G27410	2.51129		AT1G33700	-1.23428			AT1G11220	2.50273		AT2G03310	-2.18877
AT2G17280	2.51076		AT3G21150	-1.23369			AT1G15440	2.50216		AT4G08160	-2.18551
AT4G36500	2.50153		AT5G47050	-1.23365			AT1G71260	2.50022		AT3G14570	-2.18371
AT2G16365	2.50147		AT1G72770	-1.23359			AT5G19160	2.49541		AT4G01360	-2.18333
AT5G42420	2.49731		AT3G12580	-1.23339			AT3G02820	2.4939		AT1G19150	-2.18197
AT4G37770	2.49642		AT1G15410	-1.23275			AT5G49015	2.49279		AT5G53760	-2.18018
AT1G12420	2.49477		AT4G24760	-1.23261			AT3G55450	2.4902		AT1G80820	-2.17909
AT5G50720	2.48831		AT1G29465	-1.23186			AT2G01390	2.49014		AT3G29639	-2.17885
AT2G29440	2.48667		AT1G59510	-1.22919			AT4G30990	2.4863		AT2G45890	-2.1782
AT2G35710	2.48642		AT4G18210	-1.22839			AT2G33680	2.48553		AT5G40500	-2.17717
AT4G29740	2.48472		AT1G32780	-1.22634			AT1G13040	2.4851		AT1G64400	-2.17483
AT1G14870	2.48411		AT2G12462	-1.2263			AT3G19440	2.48417		AT5G54585	-2.1743
AT4G23550	2.48157		AT2G24540	-1.22563			AT1G29320	2.4831		AT3G26290	-2.17239
AT1G27730	2.4791		AT5G03140	-1.21989			AT2G36390	2.48278		AT1G72240	-2.17155
AT2G21620	2.47725		AT1G11440	-1.21976			AT5G09270	2.4741		AT5G40380	-2.16949
AT1G14170	2.47692		AT2G41190	-1.21635			AT4G29170	2.46975		AT1G54040	-2.16871
AT3G06500	2.47233		AT1G08250	-1.21073			AT1G14205	2.46965		AT1G30380	-2.16461
AT5G11150	2.47031		AT4G21890	-1.20968			AT4G24320	2.46744		AT1G10360	-2.16421
AT2G12400	2.46692		AT3G58940	-1.20909			AT1G06720	2.46646		AT4G01026	-2.16367
AT1G21120	2.46165		AT5G44410	-1.20788			AT1G80720	2.46502		AT5G49360	-2.15861
AT5G15650	2.45618		AT5G46170	-1.20633			AT2G35790	2.4618		AT1G76960	-2.15623
AT5G63810	2.45107		AT3G28960	-1.20518			AT3G56550	2.45572		AT5G14060	-2.15561
AT3G57760	2.44694		AT4G21445	-1.20338			AT5G08305	2.45487		AT3G62260	-2.1553
AT5G66790	2.44368		AT3G25670	-1.20274			AT2G44510	2.45081		AT4G28350	-2.15425
AT3G49220	2.44342		AT1G01180	-1.20149			AT1G45332	2.45054		AT1G34060	-2.15279
AT5G62910	2.43659		AT4G38932	-1.2008			AT5G62280	2.45043		AT2G05070	-2.15242
AT5G45610	2.43589		AT5G67390	-1.19694			AT5G62960	2.44869		AT4G38860	-2.15182
AT1G67850	2.43541		AT5G38980	-1.19638			AT4G35050	2.4484		AT4G33220	-2.15054
AT2G43620	2.43435		AT1G13245	-1.19384			AT2G25730	2.44144		AT3G14280	-2.14667
AT1G18210	2.43376		AT3G28070	-1.19384			AT1G61370	2.44063		AT1G08390	-2.14459
AT2G39900	2.4328		AT2G40970	-1.19323			AT1G01370	2.43883		AT5G25190	-2.13943
AT3G22142	2.43252		AT5G23920	-1.19291			AT4G19191	2.43822		AT1G62480	-2.13818
AT4G30240	2.43034		AT4G12390	-1.19115			AT2G21790	2.43643		AT1G75280	-2.13802
AT4G30850	2.42565		AT4G28240	-1.19073			AT2G30010	2.43408		AT1G18810	-2.13686
AT2G40130	2.42559		AT5G13740	-1.19061			AT5G01340	2.43379		AT1G60960	-2.13277
AT3G14890	2.42259		AT1G66130	-1.18903			AT5G47060	2.43297		AT3G54390	-2.13271
AT4G27560	2.42017		AT2G29290	-1.18807			AT3G18020	2.43229		AT1G66100	-2.12787
AT1G32170	2.4192		AT2G34170	-1.18601			AT5G40405	2.43067		AT1G53875	-2.12703
AT2G21500	2.41325		AT1G20190	-1.18575			AT5G62370	2.4302		AT3G63210	-2.12403
AT1G70780	2.41057		AT1G78270	-1.18566			AT1G11950	2.42962		AT3G14067	-2.12213
AT4G28320	2.40913		AT3G59420	-1.18384			AT4G14170	2.42934		AT1G11300	-2.1209
AT4G05070	2.40508		AT5G17780	-1.18378			AT5G27660	2.42863		AT3G28840	-2.11878
AT3G16565	2.40265		AT5G46790	-1.18323			AT2G20530	2.42795		AT3G17070	-2.117
AT5G59820	2.39647		AT4G37560	-1.18287			AT1G73810	2.42745		AT1G33700	-2.11603
AT3G49780	2.39513		AT1G69526	-1.18109			AT1G72040	2.42644		AT1G04250	-2.11326
AT3G46970	2.39445		AT3G28270	-1.17896			AT1G75090	2.42613		AT3G63110	-2.1117
AT2G40140	2.38977		AT3G09600	-1.1785			AT1G80710	2.4216		AT4G38740	-2.10738
AT2G36410	2.38886		AT1G80920	-1.17735			AT3G56090	2.41722		AT3G51450	-2.1066
AT5G44010	2.38705		AT3G61490	-1.17657			AT4G05520	2.4134		AT3G46130	-2.10252
AT4G25350	2.38552		AT3G05430	-1.17511			AT2G22410	2.41082		AT3G02720	-2.10062
AT4G24960	2.38543		AT4G38620	-1.17485			AT4G27490	2.41065		AT1G19670	-2.09932
AT1G08857	2.38299		AT1G55190	-1.17482			AT4G19230	2.41027		AT3G61470	-2.09647
AT1G67460	2.38118		AT5G35320	-1.17342			AT5G40840	2.40401		AT1G52190	-2.09503
AT5G26030	2.37849		AT1G51140	-1.17321			AT1G79150	2.40013		AT1G10370	-2.09441
AT5G50570	2.37623		AT4G30960	-1.17231			AT1G55040	2.39905		AT5G64040	-2.09215
AT3G63010	2.37551		AT1G72030	-1.17063			AT3G28007	2.39664		AT1G23390	-2.09098
AT1G13390	2.37365		AT4G19660	-1.16921			AT1G13270	2.39405		AT2G39730	-2.09024
AT5G14230	2.36821		AT4G08930	-1.1671			AT2G42260	2.39394		AT4G28750	-2.08977
AT1G64380	2.36215		AT5G17400	-1.16489			AT3G56070	2.38708		AT1G60270	-2.0885
AT3G25770	2.36176		AT1G79520	-1.16448			AT3G53940	2.38655		AT3G50930	-2.08671
AT4G17098	2.35753		AT4G38910	-1.16445			AT3G50040	2.38612		AT4G11660	-2.08571
AT4G11370	2.35724		AT5G57790	-1.16331			AT3G12860	2.38283		AT1G61610	-2.08473
AT1G27200	2.35413		AT3G59580	-1.16093			AT1G20840	2.3821		AT3G11090	-2.08275
AT4G12740	2.3523		AT3G51980	-1.16079			AT5G26680	2.38179		AT1G29450	-2.08202
AT4G02550	2.34914		AT1G72645	-1.1594			AT1G77210	2.38074		AT5G67390	-2.07719
AT1G65690	2.34859		AT1G67480	-1.15919			AT1G74400	2.38015		AT1G45249	-2.07696
AT1G50040	2.34532		AT1G74310	-1.15791			AT1G71460	2.37899		AT1G19020	-2.0765
AT4G38400	2.34329		AT5G53030	-1.15746			AT4G25340	2.37732		AT1G53885	-2.07521
AT5G10300	2.34073		AT2G38185	-1.1574			AT5G18540	2.37552		AT1G53903	-2.07521
AT3G60980	2.33649		AT1G34418	-1.15671			AT3G17170	2.37185		AT2G11270	-2.07244
AT5G15240	2.33526		AT2G42690	-1.15621			AT2G45860	2.37009		AT1G18880	-2.07145
AT3G08880	2.33196		AT5G03380	-1.15621			AT3G02030	2.36978		AT5G52320	-2.07133
AT2G30360	2.33055		AT3G48800	-1.15533			AT1G16500	2.36852		AT1G78970	-2.06355
AT3G24760	2.32338		AT2G27060	-1.15392			AT4G29020	2.36766		AT1G06680	-2.06002
AT5G07920	2.32297		AT1G72310	-1.1531			AT4G28590	2.36606		AT5G64810	-2.05549
AT4G33625	2.31677		AT1G19700	-1.15161			AT2G42870	2.36545		AT2G41050	-2.05514
AT1G79660	2.31344		AT3G48310	-1.14835			AT1G32415	2.36399		AT1G69430	-2.0517
AT2G24850	2.31324		AT1G55360	-1.14795			AT4G01130	2.36382		AT1G56670	-2.05017
AT1G62310	2.31107		AT1G17990	-1.14778			AT1G20720	2.36293		AT1G13340	-2.04806
AT4G15130	2.30969		AT1G80850	-1.1458			AT4G25730	2.36012		AT1G77855	-2.04697
AT1G19270	2.30035		AT1G13090	-1.1453			AT4G16630	2.36005		AT4G24972	-2.0468
AT1G74950	2.30018		AT1G30260	-1.14451			AT3G14890	2.35913		AT1G35910	-2.04631
AT4G34410	2.29779		AT1G08592	-1.14223			AT5G22100	2.35711		AT3G18710	-2.04388
AT5G07100	2.2956		AT5G15950	-1.13935			AT1G19750	2.35126		AT1G24100	-2.04345
AT3G50280	2.29486		AT3G47295	-1.13777			AT2G19385	2.3486		AT3G17330	-2.04219
AT3G07080	2.29443		AT5G03395	-1.13699			AT5G15300	2.347		AT4G25700	-2.04179
AT1G69900	2.29306		AT2G46690	-1.13472			AT5G09125	2.34699		AT2G33580	-2.0407
AT1G80110	2.29171		AT2G33050	-1.13422			AT2G18330	2.34692		AT4G38730	-2.03634
AT1G09070	2.28871		AT2G24580	-1.13311			AT5G40820	2.34679		AT4G01070	-2.03381
AT2G40180	2.28756		AT3G19000	-1.13259			AT3G18130	2.34635		AT3G28960	-2.03055
AT5G62865	2.28606		AT1G67340	-1.13171			ATMG01090	2.34625		AT5G60800	-2.02691
AT5G42570	2.28275		AT3G22420	-1.13148			AT3G11964	2.3416		AT3G22550	-2.02653
AT5G23360	2.28066		AT4G19160	-1.13037			AT5G08260	2.34068		AT1G45201	-2.0264
AT4G30560	2.27962		AT1G55300	-1.12891			AT3G15200	2.33935		AT4G22570	-2.02536
AT5G56630	2.2773		AT1G64080	-1.12828			AT3G18510	2.33811		AT1G29510	-2.0223
AT4G36040	2.27604		AT5G01820	-1.12794			AT4G09730	2.33773		AT2G46780	-2.01977
AT3G15200	2.27527		AT1G55280	-1.1276			AT5G02820	2.33603		AT4G37530	-2.01852
AT1G75450	2.26937		AT2G02765	-1.12757			AT1G13800	2.33481		AT1G57590	-2.01726
AT2G18210	2.26812		AT3G19800	-1.12703			AT3G13770	2.33369		AT2G35930	-2.01624
AT5G16910	2.26753		AT3G06330	-1.12517			AT2G34260	2.33166		AT1G51680	-2.01018
AT1G29690	2.2669		AT3G56830	-1.12399			AT2G33847	2.33054		AT1G50280	-2.01009
AT3G14172	2.26519		AT1G55530	-1.12044			AT3G18000	2.33011		AT3G44350	-2.00975
AT1G33610	2.26479		AT5G52190	-1.11891			AT1G70800	2.32811		AT5G42040	-2.00823
AT1G75030	2.26262		AT5G48500	-1.11351			AT1G75200	2.32712		AT3G59060	-2.00732
AT3G14590	2.25273		AT1G71180	-1.11226			AT5G45780	2.32422		AT2G14878	-2.00529
AT4G28330	2.25196		AT4G00755	-1.11123			AT1G02930	2.32315		AT3G54260	-2.00281
AT2G30600	2.2515		AT2G23755	-1.1096			AT3G27210	2.32278		AT2G30040	-1.99888
AT5G63990	2.25111		AT5G37790	-1.10957			AT5G08490	2.32244		AT2G34420	-1.99672
AT1G09575	2.24976		AT1G67730	-1.10956			AT5G23310	2.31872		AT1G24147	-1.99611
AT4G29440	2.24742		AT2G19570	-1.10891			AT5G61940	2.31717		AT5G62520	-1.99407
AT5G06320	2.23208		AT1G30530	-1.10865			AT4G36680	2.31648		AT5G65683	-1.99065
AT5G07440	2.2276		AT1G76110	-1.10663			AT5G15700	2.31593		AT5G16200	-1.98892
AT1G28190	2.2225		AT3G52720	-1.10633			AT3G51350	2.31543		AT3G16910	-1.98855
AT5G54930	2.22225		AT3G12920	-1.105			AT2G47300	2.31523		AT3G48520	-1.98749
AT4G39270	2.22024		AT3G61430	-1.10455			AT2G36010	2.31504		AT3G62070	-1.98637
AT2G01150	2.21986		AT1G33780	-1.10389			AT4G37910	2.31401		AT3G05936	-1.98465
AT5G61810	2.21951		AT5G54980	-1.10349			AT3G48160	2.31341		AT5G25130	-1.98374
AT1G16840	2.21615		AT4G02440	-1.10347			AT3G15620	2.31329		AT5G54490	-1.97942
AT4G11600	2.21069		AT3G27020	-1.10337			AT4G35730	2.31324		AT3G44310	-1.97708
AT3G01750	2.20768		AT3G13810	-1.10284			AT3G04060	2.31257		AT1G17990	-1.97061
AT1G07420	2.20712		AT4G16840	-1.10152			AT5G63120	2.31117		AT2G36870	-1.97055
AT2G30930	2.2061		AT2G41312	-1.10122			AT5G06860	2.30834		AT2G14520	-1.97043
AT3G18080	2.20543		AT3G53540	-1.09939			AT5G15970	2.30779		AT5G47390	-1.96636
AT1G19020	2.20527		AT1G35460	-1.09898			AT5G15640	2.3027		AT1G49660	-1.96449
AT5G33290	2.20497		AT1G58210	-1.09808			AT2G21620	2.29989		AT1G02220	-1.96295
AT3G22120	2.20248		AT2G28410	-1.09794			AT1G29280	2.29968		AT3G28130	-1.9624
AT4G38550	2.20046		AT1G32520	-1.09707			AT4G17140	2.29968		AT1G72230	-1.9622
AT5G24590	2.20012		AT3G25560	-1.09645			AT1G62720	2.29645		AT3G54890	-1.96174
AT2G28930	2.19715		AT4G09350	-1.0961			AT3G53760	2.29511		AT1G56430	-1.96126
AT1G70820	2.19555		AT2G33250	-1.09449			AT5G27630	2.29395		AT5G15630	-1.95947
AT5G62720	2.19228		AT3G21460	-1.09444			AT1G02460	2.29146		AT5G01820	-1.95533
AT2G27080	2.18922		AT2G39740	-1.09437			AT3G14172	2.29124		AT2G44500	-1.95487
AT2G17480	2.18715		AT4G18910	-1.09422			AT4G25500	2.28478		AT5G19940	-1.95285
AT1G14520	2.1823		AT1G12200	-1.09301			AT3G01750	2.28446		AT4G23320	-1.95072
AT4G33905	2.1821		AT3G22550	-1.09263			AT1G24530	2.28424		AT5G66490	-1.94918
AT5G20480	2.18069		AT2G17650	-1.09213			AT1G77630	2.28191		AT5G66480	-1.94633
AT1G76270	2.18013		AT3G62470	-1.09102			AT1G08840	2.2785		AT1G27730	-1.9445
AT5G22540	2.17817		AT2G01870	-1.09071			AT1G02870	2.26887		AT2G40200	-1.94343
AT1G20490	2.17557		AT4G36240	-1.09046			AT2G43780	2.26787		AT5G39080	-1.94256
AT3G19970	2.17105		AT1G62960	-1.08963			AT4G10450	2.2678		AT1G07350	-1.94157
AT3G23550	2.16217		AT4G37925	-1.08953			AT2G47260	2.26629		AT1G59580	-1.9407
AT5G43620	2.15804		AT3G16050	-1.08813			AT5G55920	2.26465		AT5G10150	-1.94038
AT3G25610	2.15563		AT1G75100	-1.08746			AT1G48750	2.26345		AT1G28370	-1.93761
AT5G02860	2.15391		AT5G25630	-1.08739			AT1G16640	2.26327		AT2G22670	-1.93596
AT3G19010	2.14999		AT1G67070	-1.08712			AT2G43580	2.26314		AT1G78050	-1.93566
AT1G01300	2.14166		AT5G19730	-1.08676			AT3G04950	2.26264		AT5G04860	-1.93447
AT4G14230	2.14018		AT1G27210	-1.08583			AT4G12900	2.26239		AT2G34170	-1.9344
AT3G20600	2.13967		AT1G05470	-1.08467			AT1G09200	2.25771		AT1G31330	-1.93372
AT2G47260	2.1393		AT3G03690	-1.08394			AT1G79470	2.25442		AT1G74710	-1.93089
AT5G18525	2.1368		AT2G45960	-1.08325			AT5G24330	2.25264		AT2G19780	-1.92823
AT4G23220	2.13659		AT1G10360	-1.08237			AT1G29980	2.24815		AT3G48770	-1.92788
AT2G45660	2.135		AT4G01915	-1.08204			AT4G22940	2.24742		AT1G25440	-1.92417
AT5G52882	2.13112		AT3G62390	-1.08198			AT1G17630	2.24391		AT4G19170	-1.9221
AT2G03760	2.12541		AT2G27800	-1.08192			AT4G19220	2.2422		AT4G29905	-1.9198
AT1G22490	2.12478		AT1G18650	-1.08122			AT5G59980	2.24146		AT4G37980	-1.91857
AT3G53000	2.11769		AT1G52520	-1.07935			AT3G28640	2.23922		AT1G72520	-1.91768
AT5G56980	2.11565		AT2G30820	-1.07927			AT2G47990	2.23891		AT3G07090	-1.91754
AT1G33230	2.11496		AT2G32960	-1.07817			AT2G34400	2.23776		AT1G73390	-1.91298
AT3G22930	2.11277		AT4G14400	-1.07635			AT2G31725	2.23666		AT1G55670	-1.91289
AT2G28080	2.11257		AT4G14550	-1.07633			AT1G02970	2.23274		AT3G12040	-1.91045
AT5G27920	2.1114		AT2G36870	-1.0759			AT3G06325	2.23104		AT2G44230	-1.90932
AT1G63730	2.11097		AT3G46870	-1.0757			AT1G07740	2.23051		AT1G68530	-1.90891
AT4G36900	2.10997		AT1G56520	-1.0737			AT1G75750	2.22879		AT1G08050	-1.90841
AT1G62720	2.10878		AT3G46450	-1.07358			AT3G28220	2.22688		AT4G08290	-1.9084
AT3G20440	2.10675		AT3G59390	-1.07327			AT1G53345	2.22526		AT1G16730	-1.9068
AT5G37750	2.10331		AT5G39990	-1.07324			AT5G17270	2.22242		AT1G02450	-1.90596
AT5G20790	2.10323		AT1G65560	-1.07322			AT2G27200	2.21915		AT3G50800	-1.9031
AT2G43440	2.10251		AT5G63470	-1.07151			AT3G48490	2.21902		AT5G25220	-1.90299
AT2G42520	2.10111		AT3G23840	-1.07145			AT3G14360	2.21489		AT1G68010	-1.90123
AT3G28660	2.0949		AT2G04032	-1.07048			AT1G09450	2.21422		AT5G54160	-1.89988
AT2G30770	2.09234		AT4G31408	-1.06809			AT1G04700	2.21177		AT1G50590	-1.89785
AT1G62430	2.09055		AT4G33040	-1.06804			AT3G48250	2.21106		AT3G23805	-1.89598
AT2G30990	2.08977		AT3G57965	-1.06764			AT2G26790	2.21071		AT4G24780	-1.89454
AT1G61730	2.08967		AT5G09460	-1.06703			AT3G61100	2.20552		AT1G04530	-1.89345
AT3G58620	2.08868		AT5G40470	-1.06658			AT5G09505	2.20359		AT4G25390	-1.89335
AT4G09020	2.08835		AT5G35480	-1.06576			AT1G69890	2.20165		AT2G04850	-1.89301
AT2G23910	2.08771		AT2G34150	-1.06478			AT1G18800	2.201		AT3G26280	-1.88848
AT5G19875	2.08692		AT1G68190	-1.06442			AT3G57150	2.19877		AT4G15490	-1.88728
AT2G34200	2.08652		AT1G20640	-1.06334			AT3G52630	2.19298		AT2G39330	-1.88654
AT1G07150	2.08263		AT1G17140	-1.06312			AT3G09040	2.19261		AT1G64720	-1.88472
AT5G16380	2.08236		AT1G19000	-1.06217			AT4G31120	2.19217		AT5G59220	-1.88472
AT5G24770	2.08146		AT3G46530	-1.06045			AT4G01037	2.19007		AT1G67900	-1.88242
AT5G07070	2.08078		AT1G52342	-1.0584			AT5G65570	2.18854		AT2G41100	-1.88128
AT5G57560	2.07943		AT3G57980	-1.05786			AT3G49340	2.18834		AT1G74430	-1.87883
AT1G44890	2.07819		AT1G59620	-1.05781			AT5G51100	2.18701		AT5G48930	-1.87819
AT1G16130	2.07264		AT1G12330	-1.05613			AT1G35530	2.18602		AT5G34940	-1.87622
AT4G40065	2.0701		AT3G53830	-1.0558			AT4G34900	2.18307		AT4G37800	-1.87585
AT4G35110	2.06857		AT1G22160	-1.05564			AT4G28560	2.18186		AT4G22756	-1.87549
AT1G69040	2.06818		AT2G24630	-1.05539			AT5G27395	2.17908		AT3G06330	-1.8745
AT1G20510	2.06521		AT4G02420	-1.05536			AT1G32090	2.17858		AT4G17250	-1.87392
AT2G45080	2.0644		AT1G69440	-1.0552			AT3G18730	2.17812		AT4G18490	-1.87283
AT4G23920	2.06413		AT2G41330	-1.0545			AT5G65000	2.17812		AT2G32530	-1.87244
AT3G14440	2.06068		AT1G17100	-1.05341			AT1G72730	2.17801		AT5G52830	-1.87157
AT1G71800	2.05822		AT2G31110	-1.05272			AT1G78930	2.17711		AT5G47240	-1.87129
AT2G40750	2.05812		AT2G24220	-1.05202			AT5G24270	2.17456		AT5G41700	-1.87092
AT3G52500	2.05802		AT5G67150	-1.05189			AT5G63920	2.17399		AT2G37090	-1.86909
AT1G30280	2.05599		AT3G51530	-1.05146			AT5G66540	2.17372		AT3G09020	-1.86884
AT4G39390	2.05532		AT2G29910	-1.05112			AT3G24982	2.17296		AT5G65380	-1.86658
AT1G52140	2.05532		AT1G48880	-1.04995			AT1G63160	2.17293		AT2G38010	-1.86547
AT1G03730	2.05343		AT1G24580	-1.04886			AT1G49540	2.17145		AT4G23570	-1.86368
AT1G33590	2.05279		AT5G03190	-1.04788			AT5G08380	2.17015		AT4G10955	-1.863
AT3G08760	2.04673		AT3G17668	-1.04786			AT4G21170	2.16983		AT5G58350	-1.85835
AT2G43540	2.04543		AT1G62540	-1.04661			AT1G77170	2.16809		AT2G25820	-1.85448
AT4G27440	2.04358		AT1G65870	-1.04654			AT3G56330	2.16771		AT1G02400	-1.85342
AT4G13340	2.03952		AT1G07390	-1.04436			AT1G29030	2.16683		AT4G39670	-1.85328
AT5G63790	2.0349		AT1G21400	-1.04249			AT5G37570	2.16482		AT3G15950	-1.85135
AT1G51620	2.03328		AT1G31770	-1.0403			AT1G74560	2.16375		AT4G26140	-1.85035
AT1G72450	2.03209		AT1G49180	-1.03987			AT4G33990	2.16052		AT3G09440	-1.84899
AT1G53920	2.02746		AT5G16000	-1.03878			AT2G38940	2.15835		AT2G30360	-1.84801
AT2G03480	2.02407		AT1G02205	-1.03707			AT3G22190	2.15813		AT3G07310	-1.84698
AT2G22830	2.02324		AT5G47550	-1.03472			AT3G49420	2.15289		AT5G18670	-1.84558
AT5G63130	2.02225		AT1G16090	-1.03393			AT5G37780	2.15285		AT4G36540	-1.84432
AT3G56090	2.01984		AT4G37480	-1.03393			AT5G16980	2.15084		AT4G35090	-1.84392
AT3G20015	2.01877		AT5G65710	-1.03341			AT1G27470	2.1468		AT5G10480	-1.84389
AT1G80840	2.01855		AT4G38730	-1.03294			AT2G24120	2.1465		AT4G09500	-1.84144
AT2G22770	2.01838		AT4G26520	-1.03126			AT1G23450	2.14483		AT3G51960	-1.84068
AT2G43550	2.01671		AT2G25140	-1.03118			AT5G37600	2.14274		AT1G80300	-1.84044
AT1G48360	2.01652		AT1G29530	-1.03073			AT5G07990	2.13968		AT5G13190	-1.84028
AT1G75040	2.01609		AT1G14345	-1.02911			AT5G28460	2.13929		AT1G62250	-1.83945
AT1G75800	2.01584		AT1G15400	-1.02777			AT5G15650	2.13864		AT5G03760	-1.83926
AT4G32190	2.01379		AT2G18990	-1.02648			AT4G34750	2.13764		AT1G04770	-1.83823
AT1G53320	2.0115		AT5G16030	-1.02409			AT3G56960	2.1363		AT2G42220	-1.83799
AT3G55840	2.00809		AT1G29600	-1.02322			AT1G63480	2.13509		AT1G19840	-1.83742
AT5G14570	2.00381		AT5G52870	-1.02318			AT3G57360	2.13297		AT1G10150	-1.83652
AT5G16820	2.00347		AT5G21222	-1.02302			AT4G40065	2.13287		AT2G39000	-1.83574
AT1G10040	2.00204		AT2G45970	-1.0218			AT1G19240	2.12796		AT1G59640	-1.83493
AT1G08930	2.00179		AT1G20650	-1.01925			AT3G15460	2.12783		AT1G02230	-1.82968
AT5G24270	2.00003		AT3G08730	-1.01878			AT5G08620	2.12688		AT1G10050	-1.82667
AT2G41730	1.99779		AT5G10960	-1.01734			AT1G52530	2.12624		AT5G41900	-1.8246
AT1G32920	1.99526		AT1G51680	-1.01597			AT5G10110	2.12558		AT5G42030	-1.82435
AT3G52800	1.99415		AT2G40960	-1.01488			AT2G18220	2.12309		AT3G53350	-1.82433
AT3G01830	1.99382		AT1G01250	-1.00971			AT4G26800	2.12043		AT2G42750	-1.8234
AT1G78210	1.98438		AT2G18860	-1.0094			AT1G23410	2.11515		AT4G11570	-1.82232
AT3G24550	1.98301		AT1G74890	-1.00925			AT1G49600	2.11485		AT5G63500	-1.82102
AT1G30100	1.98288		AT4G22730	-1.00887			AT1G16635	2.1147		AT1G68670	-1.81855
AT1G20693	1.9823		AT5G05270	-1.00835			AT2G22400	2.11458		AT3G28050	-1.81795
AT5G63120	1.98122		AT1G58180	-1.00737			AT5G17240	2.11338		AT1G75000	-1.81746
AT5G13210	1.97876		AT3G11410	-1.00405			AT4G24175	2.11249		AT5G38150	-1.8173
AT5G06870	1.97703		AT3G43700	-1.00323			AT3G59670	2.108		AT1G66540	-1.81585
AT5G65925	1.97618		AT1G09820	-1.00284			AT1G13050	2.10594		AT4G32770	-1.81548
AT1G05300	1.97602		AT3G23410	-1.00211			AT5G02645	2.10491		AT5G24990	-1.81443
AT2G39705	1.97514		AT5G03670	-1.00157			AT2G21090	2.1045		AT2G17300	-1.8144
AT2G16990	1.97421		AT5G65640	-1.00126			AT2G20060	2.10423		AT3G56080	-1.81369
AT5G58070	1.97357		AT4G34220	-1.0009			AT5G54190	2.09983		AT4G13110	-1.81269
AT1G18740	1.97261		AT3G51990	-1.00034			AT1G18540	2.09945		AT1G12240	-1.8114
AT5G24290	1.97068		AT4G01030	-1.00029			AT1G03545	2.09857		AT2G35820	-1.81127
AT1G75190	1.97015		AT5G53430	-1.00014			AT1G63810	2.09769		AT2G15620	-1.80991
AT1G02930	1.96544		AT1G80940	-0.999532			AT3G13940	2.09637		AT4G05110	-1.8092
AT5G51830	1.96331		AT1G70260	-0.999149			AT4G15770	2.09608		AT5G45410	-1.80874
AT1G71240	1.96294		AT3G55960	-0.996454			AT4G11060	2.09596		AT5G24380	-1.80665
AT4G02370	1.96026		AT2G44600	-0.996209			AT5G16750	2.0949		AT3G17800	-1.80623
AT1G03905	1.95977		AT4G01593	-0.996012			AT4G38780	2.094		AT1G52565	-1.80544
AT3G61580	1.95637		AT4G39330	-0.992535			AT2G19490	2.09332		AT4G14550	-1.80487
AT4G05120	1.954		AT1G48320	-0.98985			AT4G04670	2.09247		AT1G23740	-1.80315
AT5G28910	1.95301		AT1G20823	-0.98956			AT1G30680	2.09136		AT1G28670	-1.80311
AT1G51760	1.95271		AT3G63450	-0.988994			AT2G30000	2.09127		AT4G02770	-1.80197
AT2G36390	1.9526		AT1G75170	-0.98738			AT1G32860	2.09088		AT4G38560	-1.80057
AT5G58900	1.95226		AT3G26490	-0.985179			AT3G49240	2.08997		AT5G15160	-1.80013
AT3G60520	1.95154		AT1G67900	-0.983913			AT2G17230	2.08922		AT5G02020	-1.79849
AT3G56720	1.9497		AT4G33660	-0.981583			AT5G06000	2.08743		AT1G55310	-1.7957
AT5G07110	1.94963		AT1G72890	-0.981482			AT3G16810	2.0873		AT5G35630	-1.79433
AT1G59870	1.94854		AT4G16370	-0.98081			AT2G31340	2.0861		AT3G03520	-1.79271
AT4G31550	1.94766		AT1G01430	-0.980387			AT1G75120	2.0831		AT5G01530	-1.79201
AT1G78310	1.94573		AT3G06868	-0.980386			AT2G44120	2.08266		AT1G23200	-1.78986
AT1G14720	1.94209		AT4G12700	-0.979018			AT1G45110	2.07891		AT5G65830	-1.78977
AT5G01730	1.94103		AT5G07870	-0.978592			AT5G13210	2.07828		AT4G39780	-1.78946
AT4G04340	1.94041		AT1G42550	-0.978183			AT3G05060	2.07565		AT1G55260	-1.78912
AT5G52050	1.94009		AT2G19280	-0.9767			AT2G20980	2.07456		AT4G39180	-1.78883
AT3G16180	1.93701		AT5G57900	-0.975342			AT1G61640	2.07409		AT1G72930	-1.78871
AT2G36380	1.9349		AT3G46540	-0.974615			AT1G18630	2.07333		AT1G17830	-1.7882
AT1G04990	1.93363		AT3G29240	-0.974258			AT1G48460	2.07299		AT5G64770	-1.78804
AT2G30040	1.93266		AT1G28560	-0.972556			AT1G07270	2.07287		AT3G25590	-1.788
AT3G15210	1.93119		AT2G05310	-0.97222			AT1G68220	2.07117		AT4G15960	-1.78717
AT4G17140	1.93005		AT3G02290	-0.971114			AT3G56030	2.07054		AT4G22200	-1.78472
AT4G18070	1.92899		AT3G56370	-0.97045			AT5G16420	2.07023		AT4G31330	-1.78381
AT2G42580	1.92683		AT3G06080	-0.969571			AT2G27840	2.06946		AT1G31820	-1.78342
AT1G61890	1.92389		AT1G26945	-0.968083			AT1G33350	2.06858		AT5G13220	-1.78298
AT1G60140	1.92034		AT3G60310	-0.966717			AT1G07070	2.06611		AT5G62570	-1.78185
AT1G02270	1.91846		AT1G78180	-0.966263			AT1G24310	2.0646		AT5G54250	-1.78152
AT1G63830	1.91769		AT4G17770	-0.965094			AT3G05220	2.06332		AT2G31110	-1.78119
AT1G21010	1.91744		AT4G25670	-0.965019			AT5G55280	2.06166		AT5G42860	-1.78032
AT3G13380	1.91342		AT5G56860	-0.964503			AT4G30840	2.06085		AT3G56240	-1.77843
AT3G50410	1.91283		AT1G27940	-0.964318			AT5G37500	2.06005		AT3G09160	-1.77829
AT5G02200	1.90969		AT5G03555	-0.963277			AT5G15750	2.05978		AT4G30470	-1.77801
AT4G23270	1.90764		AT4G17080	-0.962586			AT2G34640	2.05969		AT1G28680	-1.77742
AT4G34120	1.90666		AT4G04750	-0.962002			AT3G27880	2.05951		AT5G02430	-1.77684
AT3G07320	1.90593		AT1G65070	-0.960545			AT2G16780	2.0572		AT1G49780	-1.77658
AT5G63880	1.90482		AT3G10420	-0.959753			AT1G14820	2.0551		AT3G17120	-1.77637
AT3G53460	1.90198		AT1G75710	-0.959392			AT5G24390	2.05385		AT4G36990	-1.77566
AT1G31550	1.90041		AT1G03410	-0.958334			AT1G76590	2.05158		AT3G28100	-1.7749
AT5G67300	1.90022		AT2G04690	-0.957352			AT1G53600	2.0511		AT3G51000	-1.77456
AT2G36320	1.89992		AT1G66140	-0.956414			AT3G61190	2.05098		AT1G03610	-1.77407
AT2G19190	1.89679		AT5G47250	-0.95578			AT3G07110	2.05021		AT4G13575	-1.7739
AT4G20860	1.89157		AT4G10550	-0.955143			AT4G02450	2.0494		AT4G16770	-1.77258
AT3G01080	1.89119		AT4G39190	-0.955143			AT3G57260	2.04769		AT1G71970	-1.76978
AT4G16860	1.88777		AT2G45950	-0.954467			AT5G30495	2.04608		AT4G30960	-1.76751
AT2G39660	1.88594		AT3G14920	-0.954001			AT1G72330	2.04234		AT3G44720	-1.76554
AT5G64310	1.88452		AT5G48910	-0.953997			AT1G44890	2.04058		AT2G03550	-1.76487
AT1G33760	1.87837		AT3G57400	-0.952893			AT5G17040	2.04054		AT2G22990	-1.7646
AT4G19390	1.87394		AT1G72650	-0.951222			AT5G60870	2.04029		AT4G21890	-1.76403
AT1G58420	1.87365		AT5G19430	-0.951175			AT5G02450	2.0398		AT5G25280	-1.76374
AT5G51550	1.87299		AT5G24660	-0.950624			AT1G17920	2.03894		AT3G14170	-1.76364
AT1G09320	1.87149		AT4G26980	-0.949826			AT3G04550	2.03854		AT1G70410	-1.76351
AT4G34150	1.87052		AT5G48990	-0.949744			AT2G15830	2.03695		AT5G58320	-1.76316
AT1G14530	1.87028		AT5G25220	-0.947854			AT2G04030	2.03661		AT3G05165	-1.76014
AT2G22190	1.86931		AT3G10525	-0.946282			AT5G64980	2.0365		AT5G07250	-1.75877
AT4G11320	1.86903		AT3G54500	-0.945939			AT4G21065	2.03605		AT2G40020	-1.75877
AT5G42650	1.86891		AT5G23405	-0.945843			AT2G47890	2.03587		AT5G20960	-1.75847
AT3G15040	1.86791		AT5G11060	-0.945673			AT3G25940	2.03378		AT4G28240	-1.75739
AT2G24645	1.86769		AT1G22040	-0.944206			AT5G19780	2.03301		AT2G36895	-1.75701
AT4G32340	1.8661		AT5G62130	-0.943628			AT4G15890	2.03292		AT3G61880	-1.75686
AT4G11300	1.86428		AT2G18160	-0.943572			AT1G27630	2.03256		AT5G66570	-1.75605
AT5G44260	1.86366		AT1G31650	-0.942959			AT1G07370	2.03113		AT3G14720	-1.75494
AT4G23750	1.86287		AT3G15770	-0.942463			AT4G16700	2.0303		AT1G20190	-1.75486
AT1G30755	1.8627		AT1G64500	-0.940647			AT2G31890	2.02982		AT2G46820	-1.75344
AT5G47455	1.86113		AT3G21870	-0.940222			AT1G54575	2.02952		AT2G33810	-1.75183
AT5G44005	1.85965		AT1G75380	-0.939718			AT2G02950	2.02747		AT4G27740	-1.75053
AT4G35630	1.85612		AT5G05550	-0.939643			AT4G05410	2.02638		AT3G48720	-1.75037
AT2G22080	1.85531		AT1G10240	-0.93865			AT2G45000	2.0238		AT1G44350	-1.75017
AT5G55450	1.8517		AT4G28640	-0.938226			AT1G66620	2.02269		AT1G67865	-1.7493
AT4G01870	1.84984		AT2G41180	-0.938046			AT1G72440	2.02257		AT5G43150	-1.74781
AT5G09125	1.84818		AT5G48545	-0.937868			AT3G63160	2.02143		AT2G38740	-1.74734
AT1G77000	1.848		AT5G54640	-0.937356			AT5G56310	2.01904		AT5G24870	-1.74595
AT5G15970	1.84528		AT1G16260	-0.936608			AT1G64760	2.01851		AT3G29240	-1.74513
AT2G40230	1.84474		AT3G15510	-0.936464			AT2G48030	2.01772		AT1G47510	-1.74305
AT1G65790	1.84176		AT5G59700	-0.935402			AT2G13600	2.01594		AT5G35970	-1.74178
AT2G31870	1.8406		AT3G18750	-0.935221			AT1G02370	2.01553		AT4G05010	-1.73995
AT1G11950	1.83893		AT1G68585	-0.935136			AT3G15130	2.01418		AT4G31351	-1.73949
AT5G52660	1.83708		AT5G17600	-0.9349			AT5G58420	2.01308		AT4G14365	-1.73863
AT2G45860	1.83646		AT2G40435	-0.934898			AT3G46970	2.01181		AT2G20570	-1.73789
AT5G57150	1.83419		AT2G45340	-0.934211			AT5G05240	2.01123		AT5G24030	-1.73684
AT2G12550	1.83361		AT1G80900	-0.934131			AT5G59870	2.00918		AT5G26170	-1.73618
AT1G63480	1.83311		AT2G32540	-0.933474			AT1G09680	2.00508		AT3G61900	-1.73418
AT1G43620	1.83222		AT1G06570	-0.933129			AT5G15550	2.00386		AT3G57450	-1.73382
AT4G14365	1.83138		AT4G37330	-0.930819			AT1G51130	1.99929		AT3G13277	-1.73133
AT3G58790	1.82573		AT3G26890	-0.930353			AT1G14040	1.99871		AT3G50440	-1.72721
AT4G08170	1.82401		AT4G15620	-0.930019			AT3G27180	1.99705		AT2G39850	-1.72634
AT4G39795	1.82134		AT3G28920	-0.928708			AT1G10410	1.99484		AT4G38810	-1.72576
AT1G17460	1.81891		AT2G41250	-0.926223			AT3G27360	1.99402		AT1G31170	-1.72538
AT5G63160	1.81733		AT1G19490	-0.926056			AT5G19020	1.9937		AT5G50740	-1.72409
AT1G19380	1.81399		AT5G44510	-0.9251			AT5G63990	1.99258		AT1G23205	-1.72269
AT1G30330	1.80798		AT3G47430	-0.924801			AT4G22970	1.99152		AT5G05890	-1.72161
AT1G21540	1.80794		AT2G21950	-0.923812			AT1G27680	1.99042		AT4G15560	-1.71836
AT2G26790	1.80458		AT3G28130	-0.921715			AT1G10930	1.98949		AT2G41640	-1.7172
AT5G43260	1.80027		AT3G14770	-0.921489			AT3G01800	1.98921		AT1G66160	-1.71698
AT1G71697	1.79796		AT1G73970	-0.921392			AT5G62290	1.98745		AT2G30520	-1.71688
AT4G39090	1.7974		AT3G05180	-0.920707			AT1G69250	1.98613		AT5G22500	-1.71663
AT1G17455	1.79667		AT1G47340	-0.920331			AT2G01860	1.98581		AT1G22890	-1.71476
AT5G16040	1.79378		AT5G12110	-0.919581			AT5G66500	1.98224		AT4G01950	-1.71474
AT3G03440	1.79349		AT3G05750	-0.917594			AT4G02990	1.97882		AT2G29450	-1.71403
AT1G73480	1.79195		AT4G29890	-0.917019			AT3G09430	1.97668		AT1G76600	-1.71218
AT3G07390	1.79148		AT5G37930	-0.916829			AT1G10270	1.97524		AT5G67160	-1.71087
AT5G43420	1.78749		AT3G54460	-0.916098			AT5G01775	1.97478		AT1G10657	-1.70987
AT3G55940	1.78685		AT1G52827	-0.914068			AT1G48580	1.97405		AT4G30290	-1.70982
AT5G40540	1.78578		AT2G16070	-0.913402			AT4G39260	1.97352		AT5G03170	-1.7097
AT1G09970	1.78235		AT3G22150	-0.913354			AT1G34380	1.9724		AT4G37150	-1.70957
AT1G08650	1.78222		AT2G46030	-0.913259			AT3G03580	1.97194		AT4G02410	-1.70946
AT1G27170	1.78168		AT2G28950	-0.912178			AT5G27850	1.97096		AT5G38010	-1.70941
AT2G27260	1.78091		AT3G47560	-0.911551			AT5G01630	1.97071		AT5G26600	-1.70797
AT2G17450	1.78078		AT3G16520	-0.909685			AT1G56145	1.96986		AT4G17870	-1.70786
AT3G22310	1.77979		AT4G17870	-0.908723			AT4G01870	1.96856		AT1G64390	-1.70503
AT2G28660	1.77574		AT3G21670	-0.90847			AT5G23930	1.96808		AT3G11110	-1.70455
AT2G18350	1.77418		AT1G05970	-0.907364			AT3G47460	1.96769		AT4G00380	-1.70447
AT5G11740	1.77405		AT1G02390	-0.907347			AT5G16380	1.96381		AT1G09180	-1.70414
AT3G02150	1.7701		AT1G06150	-0.906876			AT3G61520	1.96344		AT5G23280	-1.70366
AT5G05590	1.76269		AT1G49975	-0.90653			AT2G20390	1.96329		AT5G02490	-1.70241
AT1G70790	1.75876		AT1G55310	-0.90644			AT5G15022	1.95832		AT1G47128	-1.70161
AT4G30660	1.75759		AT1G04350	-0.90593			AT1G28330	1.9553		AT2G26170	-1.69982
AT5G07030	1.75674		AT2G42950	-0.905844			AT1G79530	1.95418		AT4G33550	-1.69831
AT4G31290	1.75623		AT5G64470	-0.905271			AT2G05120	1.95375		AT1G18460	-1.69816
AT5G10760	1.75616		AT2G17150	-0.905088			AT3G07060	1.9506		AT1G12010	-1.69787
AT2G32390	1.7552		AT5G05800	-0.905071			AT1G25250	1.94815		AT3G61950	-1.69754
AT2G28360	1.75419		AT3G53420	-0.904739			AT2G28660	1.94576		AT3G44860	-1.69743
AT5G09420	1.75418		AT2G26250	-0.90445			AT3G23260	1.94548		AT4G32460	-1.69733
AT4G17260	1.75367		AT1G78020	-0.904126			AT4G30720	1.94192		AT2G46940	-1.69643
AT5G26040	1.75168		AT1G72640	-0.904029			AT1G62730	1.94184		AT3G16920	-1.69602
AT1G53440	1.74881		AT1G24148	-0.903568			AT2G37960	1.94106		AT5G46110	-1.69419
AT4G05150	1.74807		AT3G05340	-0.902604			AT1G56570	1.94084		AT1G18773	-1.69273
AT3G05650	1.74636		AT4G01330	-0.90186			AT1G30240	1.93896		AT4G38690	-1.69241
AT3G62720	1.74603		AT1G29950	-0.901521			AT2G39670	1.9382		AT2G37100	-1.69097
AT5G22630	1.74529		AT5G05950	-0.900913			AT4G31790	1.9375		AT1G77580	-1.69051
AT1G80820	1.74521		AT5G55840	-0.900635			AT1G77110	1.93719		AT1G33340	-1.6902
AT3G57430	1.74044		AT3G23510	-0.90023			AT5G60670	1.93631		AT4G30460	-1.69011
AT4G17150	1.73713		AT3G51950	-0.900047			AT4G38440	1.93496		AT2G38750	-1.68931
AT1G28330	1.73651		AT2G30100	-0.900029			AT3G23620	1.93334		AT1G76100	-1.68926
AT3G16740	1.73567		AT5G26600	-0.899292			AT3G62690	1.93273		AT5G54940	-1.68847
AT2G44490	1.73405		AT2G48100	-0.898749			AT3G48830	1.93261		AT4G00780	-1.68819
AT5G08790	1.73343		AT3G18490	-0.898186			AT5G03470	1.93141		AT2G32160	-1.68656
AT3G07195	1.73254		AT4G00238	-0.895963			AT4G28190	1.93109		AT5G65890	-1.68466
AT1G18870	1.73025		AT3G07310	-0.894716			AT3G08520	1.92819		AT3G25560	-1.68352
AT1G69570	1.72607		AT5G52230	-0.893955			AT4G02040	1.92699		AT1G48260	-1.68342
AT3G06410	1.72162		AT1G01160	-0.893719			AT2G40360	1.92642		AT1G67870	-1.68285
AT3G09940	1.71933		AT4G19860	-0.892982			AT1G03830	1.92574		AT1G01490	-1.68195
AT4G18530	1.71861		AT5G13730	-0.892544			AT5G39980	1.9241		AT1G70260	-1.68189
AT3G60260	1.71539		AT3G06740	-0.891276			AT5G61170	1.92258		AT3G56160	-1.6806
AT5G15640	1.71424		AT1G05860	-0.888967			AT1G08610	1.92258		AT3G18950	-1.6792
AT5G52940	1.71405		AT4G16690	-0.887599			AT4G39270	1.92112		AT4G23610	-1.6778
AT2G37520	1.71368		AT1G65380	-0.887598			AT2G24645	1.92109		AT3G56290	-1.6766
AT1G76070	1.71329		AT5G28020	-0.886095			AT1G50490	1.92		AT2G45450	-1.67655
AT1G30820	1.71309		AT3G07215	-0.88607			AT2G37020	1.91862		AT1G80760	-1.67622
AT5G48380	1.71073		AT2G35820	-0.885959			AT1G56300	1.91617		AT1G53170	-1.67582
AT4G02350	1.71072		AT1G79630	-0.885134			AT1G60080	1.91263		AT1G19770	-1.67574
AT4G00970	1.71014		AT2G38300	-0.884918			AT3G12170	1.91221		AT1G18650	-1.67531
AT4G36030	1.70462		AT5G66600	-0.884293			AT1G59540	1.91133		AT1G55360	-1.67411
AT2G38940	1.70422		AT5G44600	-0.883288			AT2G28120	1.91131		AT3G19720	-1.67388
AT3G47550	1.70145		AT3G07090	-0.882961			AT1G20440	1.91074		AT1G53700	-1.67161
AT4G33300	1.70054		AT4G21410	-0.881493			AT4G18100	1.90897		AT3G10940	-1.67146
AT5G04980	1.70027		AT2G32710	-0.880944			AT5G16860	1.90887		AT5G26980	-1.67095
AT4G27820	1.6978		AT1G56670	-0.880874			AT3G02650	1.90767		AT1G15960	-1.67078
AT3G50040	1.69727		AT1G55910	-0.880492			AT1G08580	1.9072		AT5G60840	-1.668
AT3G47620	1.69623		AT1G64400	-0.879289			AT5G23250	1.90596		AT1G09070	-1.66565
AT5G04820	1.69395		AT3G26290	-0.879192			AT4G15130	1.90544		AT1G77450	-1.66421
AT5G03240	1.69002		AT1G56440	-0.878805			AT3G24080	1.90031		AT1G17380	-1.66352
AT1G52720	1.68786		AT5G13360	-0.878622			AT3G10410	1.89977		AT2G20500	-1.66327
AT3G21300	1.6874		AT4G36220	-0.87861			AT2G40720	1.8984		AT5G21940	-1.66268
AT4G24220	1.6854		AT2G32295	-0.878577			AT5G02190	1.89677		AT5G25770	-1.66221
AT1G72330	1.68457		AT1G47960	-0.878101			AT2G28840	1.8951		AT5G40850	-1.66199
AT3G49550	1.68239		AT5G22020	-0.877972			AT1G43980	1.89475		AT3G05190	-1.66089
AT2G25730	1.68149		AT1G79720	-0.877816			AT3G14120	1.89343		AT4G34920	-1.66047
AT4G35500	1.68047		AT1G63800	-0.876694			AT1G78600	1.89328		AT4G25420	-1.66046
AT1G72700	1.67998		AT3G51420	-0.876372			AT4G27340	1.89113		AT3G52070	-1.6604
AT4G03400	1.6797		AT5G24000	-0.875057			AT3G10180	1.88805		AT3G16370	-1.66013
AT1G20696	1.67901		AT4G18570	-0.874853			AT2G19730	1.88787		AT5G14500	-1.65895
AT1G62710	1.67756		AT1G01070	-0.874636			AT3G12700	1.88721		AT2G39010	-1.65866
AT1G28370	1.67741		AT4G22340	-0.874571			AT1G31430	1.88642		AT2G42610	-1.65852
AT2G22810	1.67672		AT5G38530	-0.874364			AT2G37400	1.88494		AT5G49630	-1.65824
AT5G09630	1.67516		AT1G07980	-0.874082			AT3G13230	1.88317		AT5G49740	-1.65707
AT4G15670	1.67239		AT2G20570	-0.873363			AT1G67660	1.88224		AT3G62750	-1.6566
AT2G15970	1.67233		AT2G31150	-0.873129			AT1G11475	1.87969		AT3G01140	-1.65605
AT2G41430	1.66749		AT3G49880	-0.871993			AT1G47710	1.87894		AT1G11720	-1.65547
AT2G44940	1.66725		AT2G03890	-0.871413			AT1G24575	1.87572		AT3G03870	-1.65517
AT5G14270	1.66619		AT1G08280	-0.870929			AT2G43535	1.87515		AT2G03750	-1.65467
AT3G24520	1.66508		AT5G54130	-0.870601			AT3G27640	1.87438		AT2G21830	-1.65433
AT5G52410	1.6646		AT1G18610	-0.870328			AT3G56570	1.87432		AT2G45830	-1.6543
AT1G46768	1.66303		AT5G26820	-0.870102			AT4G00020	1.8742		AT5G52570	-1.65248
AT2G28720	1.66283		AT4G13100	-0.869668			AT3G07860	1.87382		AT1G75580	-1.65235
AT1G20840	1.66278		AT4G35270	-0.869239			AT1G26540	1.87354		AT1G26945	-1.65235
AT1G76360	1.66007		AT1G70985	-0.868201			AT1G15420	1.87345		AT5G48790	-1.65194
AT5G05140	1.65984		AT5G22700	-0.867468			AT5G04130	1.87219		AT1G02816	-1.65084
AT1G16860	1.65967		AT3G54220	-0.86745			AT3G22660	1.87158		AT4G17970	-1.65012
AT3G11850	1.65625		AT2G24280	-0.867265			AT5G52650	1.87081		AT1G13990	-1.64828
AT2G43020	1.65414		AT3G56290	-0.865127			AT2G25210	1.86885		AT3G46600	-1.64674
AT5G44420	1.65279		AT1G08230	-0.865026			AT1G48920	1.86856		AT3G21260	-1.64523
AT3G02250	1.65204		AT1G03270	-0.864921			AT2G36750	1.8669		AT5G18630	-1.64287
AT2G37940	1.64878		AT1G18880	-0.864363			AT3G13310	1.86553		AT4G12980	-1.64224
AT3G06620	1.64507		AT4G21350	-0.863659			AT5G07620	1.86252		AT4G31450	-1.64111
AT2G22590	1.64393		AT4G03230	-0.86358			AT1G28395	1.86188		AT2G23810	-1.64075
AT1G10060	1.64344		AT2G30490	-0.86335			AT1G23010	1.86068		AT2G05160	-1.64056
AT3G19130	1.64183		AT1G30860	-0.862784			AT1G35720	1.86035		AT4G25434	-1.63977
AT3G22180	1.6404		AT2G31750	-0.862162			AT1G20010	1.86031		AT5G54980	-1.63733
AT1G53110	1.64023		AT3G50780	-0.861751			AT1G28290	1.85983		AT2G25180	-1.63729
AT3G05500	1.63872		AT5G48610	-0.861694			AT1G46768	1.85852		AT5G01320	-1.6351
AT1G75880	1.63671		AT5G09670	-0.859572			AT1G21880	1.85832		AT1G27120	-1.63327
AT4G23060	1.63613		AT2G21970	-0.859074			AT5G44005	1.85512		AT1G01560	-1.6309
AT2G20880	1.63546		AT3G03190	-0.859048			AT3G08980	1.8544		AT4G08950	-1.6294
AT1G02340	1.63434		AT1G60000	-0.858819			AT4G15430	1.85338		AT2G36630	-1.62812
AT5G25820	1.63405		AT1G11410	-0.858496			AT2G20710	1.85196		AT4G20140	-1.626
AT5G26920	1.63388		AT4G39560	-0.858103			AT3G30775	1.85135		AT1G79790	-1.62444
AT3G09540	1.63348		AT1G05670	-0.857688			AT2G01190	1.85077		AT5G57900	-1.62393
AT5G22380	1.63216		AT4G10400	-0.856785			AT4G28450	1.85032		AT5G19730	-1.62141
AT2G23810	1.63177		AT4G03090	-0.85541			AT1G32120	1.84981		AT1G64620	-1.62018
AT5G40390	1.63075		AT2G20560	-0.854541			AT1G17455	1.84973		AT3G12120	-1.62009
AT4G18950	1.62844		AT1G31820	-0.853366			AT1G55900	1.84871		AT4G11960	-1.61895
AT1G70810	1.62666		AT3G12150	-0.852647			AT1G70650	1.84833		AT3G23840	-1.6187
AT1G70630	1.62256		AT2G38180	-0.851979			AT2G35240	1.84747		AT2G46510	-1.61762
AT2G46370	1.62116		AT3G56080	-0.850899			AT4G28310	1.84739		AT1G11700	-1.61677
AT2G38400	1.62023		AT4G14480	-0.85065			AT2G40700	1.84695		AT3G18890	-1.61665
AT1G31850	1.61824		AT1G32450	-0.850618			AT2G22590	1.84681		AT3G50750	-1.61646
AT3G61640	1.61656		AT3G47580	-0.850499			AT5G36890	1.84675		AT1G13090	-1.61575
AT5G59790	1.61307		AT2G46800	-0.850209			AT3G01790	1.84487		AT3G47640	-1.61466
AT2G26200	1.61167		AT1G44760	-0.849781			AT4G28020	1.84478		AT1G23710	-1.61455
AT4G16780	1.60928		AT1G49660	-0.849751			AT3G54750	1.84413		AT1G33240	-1.6145
AT2G28305	1.60697		AT2G28605	-0.849427			AT1G50910	1.84368		AT3G16230	-1.6144
AT4G33700	1.6049		AT1G60690	-0.849006			AT1G01940	1.84069		AT2G30100	-1.61428
AT3G21560	1.60272		AT5G18650	-0.848413			AT1G17510	1.84034		AT2G27500	-1.61372
AT5G45830	1.60236		AT3G01660	-0.847992			AT3G05800	1.83907		AT4G08870	-1.61332
AT1G07000	1.60211		AT2G39950	-0.847457			AT5G66860	1.8386		AT1G26761	-1.61296
AT5G66070	1.60134		AT3G26810	-0.847305			AT5G10530	1.83766		AT1G68795	-1.61248
AT3G25882	1.5994		AT5G55640	-0.846765			AT1G18850	1.83535		AT2G39435	-1.61223
AT3G61850	1.59722		AT3G55110	-0.846686			AT5G46740	1.8352		AT4G14540	-1.61088
AT3G10985	1.5951		AT5G59080	-0.846404			AT2G01120	1.83388		AT2G01680	-1.60948
AT1G69830	1.59505		AT2G46330	-0.846136			AT1G14060	1.83284		AT2G25080	-1.60914
AT3G56880	1.59469		AT1G62180	-0.846022			AT5G64630	1.83246		AT3G60690	-1.6089
AT1G77810	1.59181		AT1G56580	-0.844898			AT3G07430	1.83205		AT2G32100	-1.60851
AT1G77500	1.59181		AT2G20240	-0.844498			AT4G25470	1.83192		AT3G23080	-1.60777
AT4G36830	1.58915		AT4G31590	-0.843038			AT1G52160	1.82988		AT1G60590	-1.60701
AT1G53470	1.58789		AT5G20270	-0.842905			AT2G37990	1.82855		AT4G21280	-1.60636
AT5G28150	1.58669		AT1G74120	-0.84269			AT2G34570	1.82815		AT4G14746	-1.60612
AT4G02710	1.58538		AT2G39800	-0.84211			AT1G53230	1.8272		AT1G37130	-1.60565
AT5G61290	1.58354		AT3G22590	-0.841952			AT5G39740	1.82689		AT1G07440	-1.60549
AT5G18550	1.57663		AT2G35260	-0.841151			AT2G35480	1.82485		AT1G13250	-1.60454
AT1G45145	1.57263		AT5G66490	-0.840611			AT4G36820	1.82431		AT1G30500	-1.6039
AT5G58670	1.57113		AT1G12244	-0.840554			AT4G16390	1.82273		AT4G15800	-1.60315
AT1G03220	1.56955		AT4G25270	-0.840236			AT3G13674	1.82207		AT2G28410	-1.60019
AT5G26010	1.56714		AT4G22920	-0.839116			AT1G21750	1.82177		AT5G45820	-1.59997
AT5G51180	1.56607		AT1G69252	-0.838901			AT3G49120	1.8205		AT1G65486	-1.59788
AT3G28290	1.56558		AT3G61970	-0.835467			AT1G14620	1.82027		AT4G12800	-1.59571
AT3G28300	1.56558		AT3G12610	-0.834964			AT1G71050	1.81957		AT5G60360	-1.59539
AT1G78460	1.56436		AT1G65320	-0.834809			AT5G20850	1.81836		AT4G18910	-1.59424
AT3G62740	1.56388		AT1G48480	-0.834467			AT4G29400	1.8179		AT5G16400	-1.59346
AT4G18520	1.5624		AT3G48330	-0.834372			AT2G17140	1.81563		AT1G69450	-1.59223
ATMG01060	1.56049		AT4G19700	-0.833962			AT4G36970	1.81525		AT1G19700	-1.59159
AT1G22500	1.56035		AT3G20820	-0.832801			AT2G29530	1.81507		AT3G55840	-1.59118
AT3G26910	1.56023		AT3G50560	-0.832176			AT1G21650	1.81234		AT2G15050	-1.5904
AT1G74430	1.55949		AT2G35830	-0.830822			AT1G61667	1.81122		AT5G52060	-1.59012
AT3G50960	1.55826		AT3G50080	-0.830097			AT1G65700	1.81023		AT1G58290	-1.58953
AT3G25020	1.55826		AT3G20270	-0.829954			AT3G49010	1.80966		AT2G43970	-1.58874
AT5G57220	1.55797		AT2G44210	-0.829864			AT3G04840	1.80782		AT2G45740	-1.58818
AT4G29510	1.55742		AT1G01120	-0.829307			AT1G61420	1.80701		AT5G08720	-1.58761
AT2G02070	1.55737		AT4G09900	-0.829268			AT3G12340	1.80609		AT3G57040	-1.58301
AT2G25735	1.55563		AT3G15354	-0.827972			AT3G07510	1.80324		AT1G78550	-1.58279
AT4G23870	1.55439		AT5G13290	-0.827404			AT3G54920	1.80175		AT1G19380	-1.58235
AT2G18700	1.55432		AT4G02050	-0.827254			AT3G58660	1.80161		AT4G40060	-1.58192
AT4G16500	1.55381		AT5G62430	-0.826835			AT1G15660	1.80151		AT3G23480	-1.58135
AT2G13800	1.55295		AT1G66080	-0.826515			AT4G30800	1.7998		AT2G30420	-1.58112
AT4G03610	1.55043		AT1G56170	-0.825181			AT3G09200	1.79935		AT3G02910	-1.58022
AT5G48450	1.54812		AT2G39681	-0.824582			AT3G46950	1.79912		AT3G14850	-1.57807
AT3G12145	1.54742		AT3G13510	-0.823164			AT1G72416	1.79855		AT5G59680	-1.57778
AT3G59080	1.54696		AT1G16730	-0.822845			AT5G43080	1.79735		AT1G23310	-1.57423
AT1G55210	1.54561		AT5G19630	-0.822742			AT4G17090	1.7972		AT1G06570	-1.57401
AT1G27910	1.54541		AT5G22730	-0.822515			AT5G17490	1.79653		AT4G13577	-1.57376
AT1G13930	1.54505		AT2G41290	-0.822269			AT3G45890	1.79268		AT2G38480	-1.57252
AT2G01170	1.5442		AT5G35790	-0.820634			AT1G13030	1.79191		AT1G31130	-1.57139
AT1G16500	1.54156		AT1G29170	-0.820252			AT3G53630	1.79189		AT1G33480	-1.57113
AT1G63880	1.54127		AT5G51545	-0.819965			AT4G24415	1.79085		AT1G03300	-1.57065
AT3G12980	1.54124		AT4G38960	-0.819939			AT3G60245	1.79068		AT3G28070	-1.57006
AT3G17130	1.5394		AT5G66820	-0.818683			AT1G65032	1.78973		AT1G59960	-1.56983
AT2G13100	1.53894		AT4G36780	-0.818338			AT2G32060	1.78948		AT1G28660	-1.56972
AT5G59010	1.52983		AT4G30490	-0.816565			AT3G46440	1.78941		AT3G16860	-1.56932
AT5G65590	1.52854		AT1G03870	-0.81603			AT3G13560	1.7888		AT5G56010	-1.56589
AT1G71950	1.5264		AT3G14620	-0.815228			AT1G30820	1.78726		AT3G11750	-1.56555
AT3G21070	1.52539		AT5G45950	-0.815058			AT2G27710	1.78685		AT3G23430	-1.56479
AT4G35300	1.52518		AT3G01470	-0.814794			AT2G39900	1.78608		AT1G52342	-1.56126
AT1G25370	1.52353		AT5G01620	-0.813374			AT1G74650	1.78523		AT3G59300	-1.5604
AT5G42050	1.52195		AT1G51400	-0.812601			AT3G16565	1.78463		AT5G56850	-1.55919
AT3G05320	1.51958		AT5G40250	-0.811954			AT1G77360	1.78453		AT3G12610	-1.55881
AT2G31990	1.5186		AT1G80780	-0.811325			AT1G75150	1.78396		AT1G28560	-1.55857
AT2G18670	1.51831		AT5G56010	-0.809852			AT3G19210	1.78306		AT4G12880	-1.55808
AT5G04895	1.51604		AT1G30500	-0.809123			AT3G06320	1.78216		AT1G64780	-1.55807
AT1G52830	1.51585		AT5G67330	-0.808707			AT5G11310	1.78165		AT1G12550	-1.55804
AT3G62060	1.51558		AT2G27580	-0.807852			AT5G54960	1.78115		AT1G76240	-1.55729
AT5G17450	1.51305		AT1G25098	-0.807096			AT4G04700	1.78101		AT4G30110	-1.5557
AT5G41260	1.51299		AT4G28760	-0.8055			AT4G20020	1.78094		AT1G54050	-1.55486
AT2G45630	1.51183		AT3G20620	-0.80524			AT5G09440	1.78064		AT4G04610	-1.55482
AT5G14285	1.51137		AT5G49100	-0.804018			AT4G17098	1.77987		AT2G36950	-1.55385
AT5G42010	1.51126		AT1G18620	-0.803861			AT4G16720	1.77841		AT3G56940	-1.55342
AT1G03740	1.51064		AT1G66250	-0.80196			AT4G04790	1.77753		AT1G52080	-1.55335
AT5G25250	1.50997		AT1G74070	-0.800327			AT4G34200	1.77732		AT1G51700	-1.55302
AT3G17800	1.50866		AT1G12910	-0.799767			AT1G67510	1.77688		AT4G21930	-1.55227
AT2G05810	1.50828		AT4G00040	-0.799439			AT1G31660	1.77398		AT1G09890	-1.5522
AT5G63370	1.50452		AT3G20080	-0.79907			AT2G45030	1.77395		AT5G24890	-1.5503
AT3G22380	1.50394		AT2G33170	-0.798847			AT2G23560	1.77132		AT5G01520	-1.55021
AT5G45110	1.50389		AT4G27657	-0.79823			AT1G12440	1.77096		AT3G47010	-1.54903
AT3G05120	1.50344		AT1G56010	-0.797561			AT4G24015	1.77077		AT3G60910	-1.54744
AT2G24600	1.50104		AT3G20680	-0.797393			AT1G52770	1.77014		AT4G30450	-1.5452
AT3G04910	1.50064		AT4G30993	-0.797376			AT5G07340	1.77013		AT2G30480	-1.54472
AT1G52280	1.49993		AT4G31310	-0.796877			AT1G75240	1.76837		AT5G10250	-1.54407
AT4G29700	1.49935		AT3G49590	-0.796371			AT4G26430	1.76786		AT2G40435	-1.54361
AT3G27960	1.49794		AT5G03180	-0.795045			AT1G58380	1.76781		AT4G16880	-1.5428
AT3G20500	1.49558		AT2G29320	-0.794478			AT3G25430	1.76724		AT4G28100	-1.54087
AT5G66640	1.49465		AT3G57190	-0.793977			AT1G12770	1.76724		AT2G28160	-1.53967
AT1G12090	1.49439		AT5G18040	-0.792973			AT1G10490	1.76716		AT2G05310	-1.53853
AT2G02450	1.49344		AT4G14990	-0.792958			AT1G06560	1.76503		AT3G52800	-1.53848
AT3G10960	1.49315		AT3G53170	-0.792898			AT5G59850	1.76478		AT2G37340	-1.53829
AT1G67660	1.4894		AT3G19030	-0.792233			AT4G02550	1.7641		AT3G23920	-1.53767
AT2G31800	1.48349		AT5G52100	-0.79164			AT2G24490	1.76275		AT1G80610	-1.53757
AT2G42380	1.48193		AT1G51500	-0.791262			AT5G37530	1.76242		AT3G01490	-1.53706
AT1G72280	1.47848		AT5G53900	-0.791184			AT2G19380	1.76177		AT2G18260	-1.53597
AT2G16720	1.47611		AT1G19010	-0.791072			AT5G10790	1.76054		AT1G22500	-1.53292
AT1G04430	1.47473		AT3G57800	-0.790483			AT2G38550	1.7594		AT1G60690	-1.53291
AT2G39130	1.47465		AT1G45191	-0.789361			AT5G43860	1.75912		AT3G57400	-1.53249
AT5G14580	1.47455		AT1G64720	-0.789233			AT1G63660	1.75782		AT5G65480	-1.5304
AT2G37025	1.47344		AT3G09670	-0.789144			AT5G11410	1.75781		AT3G53180	-1.52992
AT5G26570	1.47334		AT1G55850	-0.788722			AT3G16080	1.75709		AT1G73920	-1.5293
AT2G37710	1.47332		AT4G23320	-0.786551			AT4G26960	1.75607		AT1G15400	-1.52929
AT1G29670	1.4731		AT5G23330	-0.786385			AT2G06925	1.75583		AT2G35830	-1.52857
AT5G08610	1.47252		AT3G16940	-0.786056			AT4G29510	1.75556		AT4G27710	-1.52515
AT4G21560	1.47234		AT3G28050	-0.784584			AT3G08950	1.75386		AT5G42650	-1.5251
AT1G78590	1.47172		AT1G26770	-0.783692			AT4G02060	1.7537		AT5G48180	-1.52496
AT1G25500	1.47095		AT5G42760	-0.783579			AT2G37190	1.75239		AT2G31560	-1.52462
AT4G18880	1.47088		AT5G45275	-0.782915			AT4G38540	1.75235		AT5G45850	-1.52456
AT3G22740	1.47066		AT5G49610	-0.782466			AT5G23020	1.74859		AT4G02890	-1.52429
AT1G71360	1.47065		AT2G17970	-0.78187			AT1G50240	1.74804		AT1G63800	-1.5232
AT2G37678	1.4688		AT3G17470	-0.781143			AT1G50270	1.74736		AT4G24380	-1.52275
AT5G57830	1.46719		AT1G60870	-0.779773			AT4G37608	1.74704		AT2G24540	-1.5227
AT3G10530	1.46716		AT3G51240	-0.779472			AT5G64680	1.74691		AT2G28910	-1.52186
AT3G14595	1.46713		AT2G15580	-0.778986			AT5G35735	1.74609		AT1G52220	-1.52135
AT1G15580	1.46629		AT3G02690	-0.778556			AT2G28560	1.74546		AT4G30210	-1.52014
AT1G67365	1.46595		AT5G16650	-0.777991			AT1G10040	1.74492		AT3G46450	-1.51981
AT3G58780	1.46557		AT5G26210	-0.777803			AT1G51090	1.74436		AT5G48900	-1.51958
AT5G23850	1.46219		AT1G78290	-0.777394			AT1G60850	1.74177		AT1G50250	-1.51954
AT1G10560	1.46141		AT3G19080	-0.776001			AT1G15510	1.73969		AT5G04490	-1.5191
AT3G50760	1.46114		AT1G70660	-0.775717			AT5G46280	1.73896		AT1G67050	-1.51902
AT1G77680	1.45992		AT2G42975	-0.774782			AT2G29680	1.73769		AT1G13470	-1.51899
AT3G50650	1.45891		AT5G61420	-0.774555			AT1G63730	1.73648		AT2G23780	-1.51869
AT3G54400	1.45815		AT1G19480	-0.774359			AT1G69070	1.73606		AT2G30540	-1.51854
AT3G62950	1.45806		AT2G01918	-0.774091			AT1G28210	1.73555		AT5G59660	-1.51821
AT1G21880	1.45704		AT4G19530	-0.773917			AT1G55205	1.73458		AT4G21650	-1.51789
AT4G35310	1.45694		AT4G02715	-0.773585			AT3G59540	1.73453		AT2G18328	-1.51675
AT4G17670	1.45608		AT3G23805	-0.77355			AT4G14120	1.73352		AT4G34050	-1.51652
AT1G67920	1.44934		AT5G24165	-0.773371			AT3G05480	1.73295		AT2G16750	-1.51619
AT5G19025	1.44916		AT1G30070	-0.772559			AT2G27530	1.73279		AT2G31751	-1.5152
AT3G63200	1.44898		AT5G37680	-0.771901			AT1G61570	1.73212		AT1G67000	-1.5151
AT1G28130	1.44857		AT4G03150	-0.770336			AT3G27550	1.73205		AT5G22250	-1.51505
AT4G20890	1.44727		AT3G01400	-0.770259			AT4G02400	1.73002		AT3G10420	-1.5123
AT1G51790	1.4469		AT2G31230	-0.769717			AT4G28820	1.72991		AT4G00360	-1.51176
AT4G17100	1.44648		AT1G58807	-0.769259			AT2G17560	1.72981		AT5G62770	-1.51123
AT1G78240	1.4451		AT1G59124	-0.769259			AT3G46940	1.72977		AT1G75460	-1.5107
AT1G10760	1.44213		AT1G30520	-0.766042			AT1G52500	1.72944		AT5G56840	-1.51034
AT4G01360	1.44194		AT1G74300	-0.765262			AT1G18390	1.72934		AT5G10380	-1.51028
AT5G01750	1.44122		AT2G30460	-0.76522			AT1G33120	1.72816		AT1G79520	-1.50953
AT5G18400	1.44102		AT1G54160	-0.763868			AT3G04670	1.72802		AT2G42975	-1.50951
AT5G64850	1.43949		AT4G32610	-0.763845			AT4G31700	1.72657		AT2G37790	-1.50737
AT1G25560	1.4393		AT1G14840	-0.763177			AT5G12220	1.72624		AT2G32500	-1.50697
AT3G22160	1.4376		AT4G26540	-0.763168			AT5G48240	1.72516		AT3G57062	-1.50688
AT5G11110	1.43699		AT3G56270	-0.762901			AT4G15215	1.72324		AT5G04200	-1.50576
AT3G49530	1.43539		AT5G59350	-0.7618			AT3G42860	1.72297		AT3G54200	-1.50528
AT1G18470	1.43496		AT2G44660	-0.76153			AT5G50130	1.72249		AT1G72900	-1.50484
AT5G14370	1.43433		AT5G05690	-0.761208			AT1G52040	1.72184		AT2G38470	-1.5044
AT2G30500	1.43337		AT1G12220	-0.760648			AT1G16445	1.72139		AT4G39030	-1.50411
AT4G27720	1.43298		AT3G21390	-0.75938			AT2G39390	1.72093		AT2G39890	-1.50311
AT2G20780	1.4327		AT2G47630	-0.758985			AT3G23940	1.72024		AT1G38065	-1.50247
AT1G22070	1.4312		AT5G24120	-0.758736			AT4G16970	1.71934		AT4G16790	-1.50156
AT5G60710	1.43047		AT3G18290	-0.758281			AT3G22230	1.71813		AT4G35640	-1.50151
AT1G11670	1.43041		AT1G03520	-0.758265			AT2G15690	1.71704		AT4G25100	-1.50116
AT2G14890	1.43023		AT4G05400	-0.757056			AT2G37260	1.71682		AT1G44800	-1.49998
AT1G76970	1.42969		AT1G79030	-0.756376			AT1G21600	1.71502		AT5G10960	-1.49973
AT1G51130	1.42847		AT5G57070	-0.756368			AT5G06930	1.7149		AT5G09220	-1.4995
AT5G57565	1.42723		AT3G62260	-0.756356			AT4G26780	1.71479		AT4G04830	-1.49877
AT4G12040	1.4262		AT3G19570	-0.755328			AT1G76790	1.71476		AT1G11050	-1.49872
AT3G16560	1.42566		AT1G05385	-0.755119			AT2G22870	1.71454		AT3G11470	-1.49869
AT4G02880	1.42504		AT2G24180	-0.753162			AT5G22650	1.71453		AT1G57630	-1.497
AT3G11820	1.42485		AT5G62140	-0.751752			AT1G71528	1.71451		AT5G53220	-1.49534
AT5G37780	1.42172		AT5G57250	-0.751638			AT5G67470	1.71387		AT3G49940	-1.49499
AT1G09940	1.42148		AT1G68130	-0.751527			AT3G45930	1.71317		AT3G13620	-1.49479
AT1G19770	1.42058		AT1G72130	-0.751379			AT2G47680	1.71273		AT4G37540	-1.49478
AT2G42540	1.41687		AT3G26450	-0.751262			AT5G44635	1.71257		AT3G47540	-1.49446
AT2G36750	1.41621		AT5G13770	-0.750655			AT3G57660	1.7119		AT3G22420	-1.49441
AT1G71100	1.41552		AT5G23340	-0.750615			AT3G23330	1.71172		AT3G54810	-1.49405
AT1G08880	1.41474		AT5G13140	-0.748542			AT4G32520	1.71163		AT3G22910	-1.49286
AT5G53750	1.41411		AT1G15490	-0.747498			AT3G20810	1.71075		AT1G09310	-1.49175
AT2G38790	1.41388		AT1G23030	-0.747289			AT2G39880	1.71013		AT1G70210	-1.49153
AT5G14960	1.41207		AT1G07440	-0.747025			AT2G15430	1.70957		AT1G15550	-1.49142
AT5G18470	1.41151		AT1G49430	-0.746783			AT3G11220	1.70789		AT1G19640	-1.49129
AT5G19240	1.40829		AT5G18255	-0.746342			AT1G14850	1.70715		AT1G67080	-1.4909
AT1G77760	1.40829		AT2G41820	-0.745869			AT1G60140	1.70648		AT5G45950	-1.49016
AT1G74330	1.40825		AT4G27300	-0.745446			AT5G65360	1.70647		AT1G29640	-1.48878
AT3G47960	1.40708		AT4G37080	-0.745357			AT2G24970	1.70642		AT1G56010	-1.4875
AT4G27520	1.40598		AT2G03310	-0.744815			AT2G40205	1.70456		AT5G25460	-1.48728
AT1G58200	1.40519		AT3G62410	-0.744726			AT4G32430	1.70333		AT1G22640	-1.48704
AT5G17190	1.40408		AT1G50732	-0.744407			AT1G67850	1.70315		AT4G15700	-1.48657
AT2G01080	1.40328		AT5G19290	-0.743899			AT2G22170	1.70284		AT1G08650	-1.48644
AT3G60530	1.40166		AT4G12300	-0.743741			AT5G09510	1.70271		AT5G01015	-1.48629
AT1G01140	1.39977		AT5G12310	-0.743499			AT2G40935	1.70169		AT5G47560	-1.48606
AT2G26530	1.39922		AT5G58550	-0.743122			AT3G52170	1.69887		AT5G42680	-1.48585
AT3G17830	1.39861		AT1G56423	-0.74287			AT1G26330	1.69865		AT2G34560	-1.48501
AT5G54710	1.39604		AT1G19150	-0.742736			AT5G13060	1.69845		AT1G31812	-1.48494
AT1G74940	1.39177		AT5G45800	-0.741941			AT2G03670	1.69813		AT4G32030	-1.48445
AT1G25682	1.39156		AT1G76080	-0.741849			AT1G58270	1.69809		AT1G64690	-1.48431
AT4G26750	1.39052		AT5G04320	-0.741624			AT4G20890	1.69751		AT3G59700	-1.48277
AT3G22190	1.39006		AT3G06125	-0.741532			AT5G09580	1.69656		AT5G47640	-1.48117
AT3G02040	1.3884		AT1G72820	-0.741188			AT1G80750	1.69615		AT4G09760	-1.48102
AT4G18440	1.38825		AT2G36895	-0.741124			AT3G04620	1.69576		AT2G39980	-1.47974
AT1G68490	1.38789		AT1G12820	-0.741007			AT5G10400	1.69433		AT1G52880	-1.47949
AT1G13180	1.38752		AT2G37040	-0.740553			AT1G05750	1.69388		AT4G30530	-1.47949
AT1G63580	1.38572		AT1G76100	-0.739451			AT1G08260	1.6913		AT5G66040	-1.47935
AT3G03060	1.38521		AT4G00050	-0.738003			AT5G43250	1.68981		AT1G18000	-1.47923
AT4G23180	1.385		AT4G16520	-0.736879			AT2G17470	1.68886		AT1G07180	-1.4788
AT5G11090	1.38404		AT4G34560	-0.73655			AT3G24495	1.68781		AT5G25610	-1.47852
AT5G15700	1.38402		AT2G32970	-0.736498			AT5G57290	1.68703		AT3G48330	-1.47812
AT1G15890	1.38313		AT2G28470	-0.73644			AT4G14420	1.68666		AT5G35490	-1.47747
AT1G11390	1.38138		AT1G44446	-0.736359			AT5G56670	1.68633		AT2G31670	-1.47605
AT1G13790	1.38088		AT3G44100	-0.735997			AT1G70630	1.6849		AT5G53486	-1.47546
AT3G49210	1.38048		AT2G03810	-0.735506			AT5G39960	1.68388		AT1G10650	-1.47541
AT3G44860	1.37901		AT1G19660	-0.735301			AT5G23880	1.68363		AT1G30260	-1.47487
AT5G01950	1.3783		AT5G66460	-0.7345			AT4G22380	1.68226		AT5G20270	-1.47394
AT5G49480	1.37821		AT5G48900	-0.732534			AT1G03860	1.68175		AT1G60550	-1.47371
AT3G19270	1.3776		AT1G26761	-0.732268			AT3G10070	1.68164		AT5G19290	-1.47156
AT4G05520	1.37659		AT4G33000	-0.732233			AT5G37590	1.68153		AT2G41190	-1.47133
AT1G69750	1.37621		AT2G37080	-0.732077			AT1G49650	1.68151		AT5G36700	-1.47117
AT2G37470	1.37523		AT4G34680	-0.731405			AT1G29250	1.68067		AT3G01500	-1.47058
AT5G57660	1.37428		AT5G54250	-0.731279			AT1G43170	1.67963		AT1G17420	-1.4702
AT3G24840	1.37388		AT5G02120	-0.73126			AT1G55820	1.67894		AT5G57040	-1.46912
AT4G12070	1.37351		AT4G16410	-0.730968			AT5G40770	1.67868		AT1G66840	-1.46896
AT3G05580	1.37339		AT1G05540	-0.730285			AT1G09320	1.67754		AT1G80850	-1.46883
AT1G62610	1.37255		AT2G31670	-0.72999			AT5G61460	1.67735		AT4G13530	-1.46848
AT4G12900	1.36936		AT3G29200	-0.729959			AT3G07640	1.67661		AT3G15810	-1.46814
AT2G03240	1.366		AT2G31680	-0.729504			AT1G60890	1.67572		AT1G59620	-1.46744
AT2G28550	1.36534		AT5G01090	-0.72927			AT5G51540	1.67572		AT1G15980	-1.46571
AT3G11420	1.36519		AT4G24810	-0.728621			AT3G11830	1.67512		AT3G62290	-1.46537
AT1G21670	1.36505		AT4G14870	-0.728309			AT4G02660	1.67415		AT4G14740	-1.46504
AT5G09840	1.36465		AT3G62330	-0.727358			AT2G38720	1.67391		AT5G24420	-1.465
AT1G22550	1.3635		AT4G27030	-0.72692			AT3G52140	1.67063		AT3G58720	-1.46411
AT2G45820	1.36217		AT3G19450	-0.726674			AT4G18520	1.66981		AT1G69160	-1.46363
AT5G56160	1.3611		AT1G12280	-0.725916			AT3G43790	1.66966		AT4G11360	-1.46318
AT5G43860	1.35958		AT5G33280	-0.725412			AT1G23290	1.66846		AT1G30520	-1.463
AT1G13000	1.35886		AT4G39210	-0.724656			AT2G20490	1.66842		AT1G77930	-1.4625
AT5G25440	1.35459		AT3G54720	-0.724234			AT1G04730	1.66826		AT1G60610	-1.46225
AT3G52430	1.35432		AT1G03030	-0.723386			AT4G16807	1.66824		AT3G02180	-1.46201
AT2G17560	1.35429		AT4G01280	-0.722908			AT3G47530	1.66819		AT5G10770	-1.46124
AT5G59730	1.35182		AT4G13495	-0.722876			AT2G43800	1.66808		AT4G08300	-1.45962
AT5G18750	1.35155		AT4G19170	-0.722641			AT3G46320	1.66695		AT1G16515	-1.45951
AT3G02070	1.35121		AT5G58310	-0.722234			AT1G09590	1.66391		AT5G52810	-1.45928
AT4G36580	1.348		AT3G13040	-0.721229			AT5G16130	1.66387		AT3G07730	-1.45812
AT3G46930	1.3476		AT5G16540	-0.720751			AT4G14320	1.6628		AT2G30300	-1.45716
AT3G14840	1.3442		AT1G80010	-0.720276			AT1G72370	1.66269		AT5G66600	-1.45607
AT1G24170	1.34388		AT1G50260	-0.720137			AT3G27300	1.66256		AT2G29170	-1.45531
AT5G61210	1.34334		AT5G39530	-0.719673			AT5G38110	1.66246		AT2G25625	-1.45458
AT5G40780	1.34327		AT5G18100	-0.719617			AT3G55280	1.66245		AT1G79270	-1.4539
AT4G27870	1.34017		AT3G23690	-0.718886			AT4G33700	1.66192		AT4G16670	-1.45321
AT5G26770	1.33942		AT2G32410	-0.71845			AT1G26665	1.66174		AT5G07820	-1.45254
AT1G26730	1.33835		AT1G65920	-0.717114			AT5G20890	1.66146		AT3G18320	-1.45211
AT2G23320	1.33742		AT1G13940	-0.717015			AT5G49160	1.66119		AT3G47560	-1.45139
AT3G03050	1.33672		AT1G75460	-0.715904			AT1G80190	1.65977		AT4G18220	-1.45048
AT1G30640	1.33624		AT3G26630	-0.715672			AT4G13750	1.65974		AT1G29910	-1.44961
AT5G16930	1.33589		AT1G21410	-0.71549			AT1G34030	1.65898		AT4G26555	-1.44938
AT4G30290	1.33523		AT2G01620	-0.715485			AT5G64650	1.65876		AT1G08800	-1.44907
AT1G21790	1.3346		AT5G06950	-0.714204			AT3G16780	1.65865		AT3G19990	-1.4477
AT5G04170	1.33187		AT4G17970	-0.714203			AT4G01270	1.65828		AT1G62800	-1.44665
AT3G09830	1.33113		AT5G41900	-0.713637			AT3G13860	1.65816		AT4G13050	-1.44432
AT5G44280	1.33068		AT3G11620	-0.712081			AT2G17210	1.65798		AT2G17220	-1.44421
AT1G01650	1.32978		AT5G09820	-0.711534			AT1G32190	1.65741		AT3G07560	-1.44404
AT1G17940	1.32937		AT1G07180	-0.711511			AT5G07400	1.65724		AT3G54460	-1.44377
AT5G51050	1.32869		AT1G59218	-0.710246			AT1G16220	1.65724		AT1G22140	-1.44355
AT3G48530	1.32765		AT4G03190	-0.709456			AT1G64880	1.65671		AT1G20340	-1.44323
AT2G48030	1.32715		AT4G24740	-0.708815			AT3G24760	1.65662		AT5G18140	-1.4431
AT5G57887	1.32577		AT2G41050	-0.707987			AT3G62460	1.65633		AT1G78490	-1.44306
AT5G54170	1.32506		AT4G05040	-0.707869			AT5G64420	1.65554		AT1G61470	-1.44262
AT5G50430	1.32421		AT1G79410	-0.707737			AT1G59710	1.65551		AT3G26000	-1.44206
AT2G13790	1.32379		AT5G06265	-0.707496			AT1G05000	1.65542		AT3G02300	-1.44087
AT5G53050	1.3233		AT5G47390	-0.707446			AT5G14520	1.65513		AT1G79620	-1.44049
AT1G46554	1.32159		AT1G71340	-0.706934			AT2G15790	1.65274		AT4G21390	-1.43968
AT4G32400	1.32134		AT4G16765	-0.705624			AT1G31850	1.65024		AT1G06640	-1.43955
AT3G17860	1.3199		AT1G22140	-0.705617			AT1G46480	1.65007		AT1G80180	-1.43845
AT1G07280	1.31917		AT1G32700	-0.703591			AT4G38100	1.64985		AT5G21020	-1.43773
AT4G16000	1.31828		AT4G29330	-0.70338			AT5G23535	1.64974		AT3G06550	-1.43588
AT5G08500	1.31713		AT3G46670	-0.702989			AT4G36010	1.64895		AT5G12310	-1.43539
AT5G39790	1.31457		AT5G48730	-0.702939			AT1G29820	1.64572		AT4G33580	-1.43537
AT3G01310	1.31435		AT3G55130	-0.70285			AT1G03760	1.64565		AT2G40970	-1.43486
AT1G07650	1.31207		AT3G16570	-0.702225			AT5G52882	1.64541		AT4G25080	-1.43442
AT4G32020	1.31132		AT2G24690	-0.701697			AT3G22330	1.64537		AT1G77420	-1.43398
AT5G63320	1.30908		AT5G52180	-0.701442			AT3G47450	1.64499		AT5G15170	-1.43362
AT3G28220	1.30766		AT4G23890	-0.700993			AT3G54560	1.64278		AT4G01460	-1.43284
AT4G02340	1.30662		AT1G69010	-0.700964			AT4G39300	1.64229		AT1G33615	-1.43249
AT1G74750	1.30643		AT3G10250	-0.700852			AT5G22880	1.6416		AT2G26530	-1.43184
AT4G36945	1.3052		AT3G12050	-0.699226			AT2G40090	1.64054		AT4G22890	-1.43111
AT2G31380	1.30491		AT4G33565	-0.698698			AT3G24830	1.63985		AT5G57800	-1.43014
AT5G17760	1.30376		AT4G35560	-0.697649			AT5G03800	1.63977		AT2G46030	-1.43012
AT2G04080	1.30284		AT2G04230	-0.697542			AT2G36620	1.63954		AT5G13810	-1.42968
AT3G15000	1.30244		AT3G22210	-0.696914			AT1G51310	1.6395		AT1G61215	-1.42955
AT1G22280	1.30056		AT1G01290	-0.695593			AT3G61850	1.63812		AT4G37370	-1.42871
AT2G34510	1.29671		AT5G36700	-0.695198			AT5G52740	1.6381		AT1G32070	-1.42813
AT5G13200	1.29511		AT4G40050	-0.69435			AT4G18470	1.63748		AT5G54590	-1.42794
AT1G68470	1.29436		AT3G24420	-0.693825			AT3G53020	1.63697		AT5G18100	-1.4277
AT4G25630	1.29411		AT5G45940	-0.69355			AT4G17390	1.63632		AT2G30570	-1.4277
AT1G59710	1.29355		AT1G15740	-0.692798			AT2G23380	1.636		AT1G74100	-1.42753
AT3G62150	1.29335		AT1G47128	-0.6919			AT2G17250	1.63527		AT2G34010	-1.42667
AT1G76040	1.2929		AT2G41120	-0.689196			AT5G19530	1.63355		AT1G62422	-1.42533
AT5G27380	1.2916		AT4G03000	-0.688924			AT2G21440	1.63307		AT5G54280	-1.42474
AT4G24350	1.2911		AT4G01960	-0.688386			AT5G44230	1.63203		AT4G40080	-1.42428
AT1G66180	1.28978		AT5G67385	-0.686975			AT3G02560	1.63182		AT3G15570	-1.42362
AT5G44730	1.2891		AT5G19500	-0.686759			AT1G78770	1.62923		AT2G37720	-1.42346
AT5G17000	1.28815		AT3G03520	-0.686334			AT3G55760	1.62897		AT1G06430	-1.42187
AT1G76180	1.2878		AT1G12110	-0.68579			AT1G70350	1.62864		AT3G10060	-1.4211
AT3G50950	1.28516		AT3G27050	-0.684154			AT5G06310	1.62715		AT2G40100	-1.41632
AT5G50840	1.28484		AT1G17200	-0.684044			AT2G18740	1.62597		AT3G15115	-1.41603
AT1G15080	1.28461		AT2G47370	-0.682624			AT5G11200	1.62538		AT3G17510	-1.41601
AT3G22910	1.28438		AT2G41950	-0.681617			AT5G13270	1.62506		AT3G12150	-1.41586
AT1G13740	1.28419		AT1G64680	-0.680944			AT1G62010	1.62319		AT4G29070	-1.41563
AT1G78280	1.28254		AT1G35560	-0.679329			AT3G07080	1.62303		AT5G26920	-1.41491
AT5G28830	1.28211		AT1G10650	-0.678798			AT4G28070	1.62269		AT2G42247	-1.41468
AT3G03640	1.28135		AT1G12370	-0.678543			AT3G47690	1.62225		AT4G10080	-1.41344
AT4G36920	1.28119		AT2G40000	-0.677161			AT3G60980	1.62219		AT2G20725	-1.41056
AT1G28070	1.28014		AT5G19850	-0.676137			AT5G07090	1.6205		AT3G23410	-1.40968
AT4G27310	1.27973		AT4G38430	-0.675974			AT1G05805	1.61851		AT2G21970	-1.4087
AT3G13150	1.2787		AT3G05345	-0.675663			AT1G55610	1.61803		AT4G20880	-1.40862
AT5G67340	1.27826		AT4G10770	-0.673792			AT4G34910	1.61798		AT1G01180	-1.4086
AT5G41100	1.2777		AT4G27710	-0.673177			AT3G15080	1.61776		AT1G11440	-1.40751
AT5G19070	1.27762		AT1G04290	-0.673113			AT1G49760	1.61716		AT2G22260	-1.40712
AT4G23000	1.27702		AT5G61130	-0.672685			AT2G16600	1.61562		AT2G43920	-1.40681
AT4G01550	1.27604		AT3G02180	-0.67258			AT2G27400	1.6154		AT1G30200	-1.40663
AT2G47840	1.27558		AT3G24440	-0.672579			AT4G29410	1.61538		AT2G45800	-1.40635
AT1G60890	1.274		AT5G49230	-0.671267			AT5G22440	1.61498		AT4G39640	-1.40605
AT3G52990	1.27399		AT3G02470	-0.670908			AT2G12550	1.61437		AT2G27580	-1.40529
AT5G19230	1.27371		AT4G25700	-0.67052			AT5G62190	1.61348		AT1G20650	-1.40526
AT3G10720	1.27257		AT4G37550	-0.669251			AT3G58120	1.61281		AT1G71340	-1.40525
AT3G62630	1.2718		AT5G60580	-0.667536			AT5G45775	1.61259		AT1G48300	-1.40313
AT5G30495	1.271		AT1G01830	-0.666722			AT1G14320	1.61237		AT1G69440	-1.40097
AT5G61390	1.27058		AT1G52310	-0.666706			AT3G49142	1.61171		AT4G09010	-1.39931
AT2G45000	1.27043		AT3G26280	-0.666671			AT1G47370	1.61006		AT3G62860	-1.39907
AT5G55990	1.27001		AT5G67370	-0.666589			AT4G00200	1.60968		AT5G67140	-1.39866
AT3G49350	1.27		AT4G35950	-0.666562			AT3G54400	1.60874		AT1G20560	-1.39783
AT1G29395	1.2697		AT4G29220	-0.666421			AT5G50800	1.60861		AT1G32450	-1.39771
AT4G23600	1.26817		AT5G09760	-0.665892			AT5G10390	1.60696		AT4G34350	-1.39761
AT1G19310	1.26704		AT1G23080	-0.665876			AT5G39550	1.60561		AT4G20110	-1.39643
AT1G28380	1.2668		AT3G51500	-0.665737			AT3G58700	1.60466		AT3G23050	-1.39632
AT3G23820	1.26655		AT4G14930	-0.665685			AT2G46890	1.60456		AT3G16140	-1.39621
AT1G66160	1.266		AT3G48200	-0.665247			AT1G24510	1.60365		AT5G02180	-1.396
AT1G73080	1.26532		AT2G40540	-0.664879			AT1G77810	1.60324		AT4G13990	-1.39593
AT3G29010	1.26526		AT1G49740	-0.66433			AT1G77750	1.6014		AT2G32990	-1.39542
AT2G37690	1.26519		AT5G01260	-0.663971			AT3G11250	1.60042		AT1G07720	-1.39463
AT1G61640	1.26453		AT4G26555	-0.663707			AT5G02870	1.59951		AT2G12400	-1.39461
AT4G12000	1.26439		AT3G23080	-0.663252			AT1G74700	1.59919		AT5G35460	-1.39376
AT2G01890	1.26294		AT2G39450	-0.662637			AT1G22780	1.5988		AT5G57190	-1.39331
AT1G50910	1.26261		AT5G42030	-0.662205			AT4G20430	1.59809		AT2G21550	-1.39325
AT4G12005	1.26193		AT3G62590	-0.661976			AT1G61730	1.59793		AT4G31920	-1.39321
AT5G04480	1.2616		AT5G42620	-0.661346			AT3G06030	1.5979		AT4G25670	-1.39135
AT5G56190	1.25968		AT5G27360	-0.661323			AT1G66580	1.59248		AT5G64170	-1.39082
AT4G24990	1.25884		AT3G55630	-0.661258			AT4G34290	1.5923		AT2G01890	-1.39049
AT5G60850	1.25837		AT2G42300	-0.660426			AT1G58983	1.59212		AT3G53280	-1.38952
AT4G21380	1.25548		AT4G30790	-0.660017			AT5G55125	1.59109		AT3G50685	-1.38797
AT4G27010	1.25481		AT1G28260	-0.659987			AT1G22250	1.59105		AT5G45310	-1.38739
AT5G63770	1.25463		AT1G68570	-0.659624			AT2G19540	1.59097		AT4G34560	-1.38695
AT2G31865	1.25452		AT2G46450	-0.658164			AT2G32180	1.59045		AT4G29950	-1.38692
AT1G54830	1.25315		AT1G47056	-0.658019			AT2G28600	1.58912		AT2G45190	-1.38456
AT5G64640	1.25275		AT2G46225	-0.657919			AT2G01080	1.58837		AT4G30993	-1.38418
AT1G15480	1.25203		AT3G60910	-0.657703			AT3G23670	1.5875		AT5G22270	-1.38289
AT3G27280	1.25186		AT3G18870	-0.657581			AT5G38560	1.5863		AT4G19050	-1.38242
AT3G09390	1.25154		AT2G27360	-0.657504			AT1G79080	1.58608		AT1G09390	-1.38241
AT4G34990	1.251		AT2G45600	-0.656833			AT3G06920	1.5849		AT4G31500	-1.38141
AT2G41110	1.25097		AT5G53890	-0.656269			AT5G64260	1.58482		AT5G37790	-1.3805
AT5G01540	1.25041		AT1G62830	-0.655218			AT3G07690	1.58476		AT3G10250	-1.37812
AT2G07629	1.25017		AT3G61670	-0.654899			AT3G24000	1.58471		AT4G37300	-1.37794
AT1G05065	1.24914		AT3G26230	-0.654175			AT1G04840	1.58283		AT4G27840	-1.37793
AT2G29670	1.24834		AT4G37440	-0.653653			AT4G22280	1.58279		AT1G47410	-1.37762
AT5G54810	1.24738		AT4G35100	-0.65364			AT1G29310	1.58262		AT5G35170	-1.37655
AT3G55980	1.24629		AT4G35090	-0.653545			AT2G22840	1.58258		AT2G23180	-1.37652
AT1G61610	1.24541		AT3G05100	-0.652239			AT5G08180	1.58255		AT3G26230	-1.37649
AT2G41640	1.24442		AT5G59770	-0.650896			AT3G57490	1.5816		AT1G08250	-1.37613
AT1G29980	1.24304		AT1G04520	-0.649523			AT3G62870	1.57875		AT5G43870	-1.37491
AT3G47570	1.24165		AT2G33740	-0.648673			AT5G08020	1.57857		AT2G22000	-1.37484
AT2G27660	1.24143		AT5G40450	-0.648342			AT3G06700	1.57766		AT3G19620	-1.37481
AT1G10690	1.24088		AT4G14560	-0.64714			AT1G33600	1.57752		AT2G34490	-1.37391
AT5G04020	1.24038		AT4G32960	-0.646921			AT5G54100	1.57683		AT4G37310	-1.37357
AT3G19930	1.24029		AT2G24650	-0.646486			AT1G16000	1.57514		AT5G16150	-1.37323
AT1G61360	1.23957		AT1G01620	-0.646469			AT2G43540	1.57478		AT4G01330	-1.37301
AT5G56350	1.23754		AT4G39780	-0.646178			AT3G09630	1.5733		AT5G10260	-1.37284
AT5G62640	1.2374		AT5G55910	-0.645732			AT1G54690	1.57228		AT3G50560	-1.37214
AT1G35350	1.23495		AT2G22090	-0.645713			AT1G49160	1.57223		AT2G16740	-1.372
AT4G13640	1.23478		AT1G29890	-0.645296			AT5G01542	1.57197		AT3G55960	-1.36794
AT4G27350	1.23348		AT5G40890	-0.644621			AT3G14390	1.57133		AT5G52900	-1.36713
AT1G62050	1.23334		AT3G26000	-0.644359			AT1G07940	1.57025		AT2G26250	-1.367
AT2G37585	1.23257		AT5G63100	-0.643741			AT2G18020	1.56905		AT1G15950	-1.3662
AT4G20430	1.23246		AT3G04730	-0.642064			AT1G68990	1.56591		AT2G04795	-1.36554
AT1G29340	1.23066		AT4G13500	-0.641489			AT2G01250	1.5652		AT1G21640	-1.36445
AT5G14940	1.22933		AT5G38850	-0.64148			AT1G79390	1.56473		AT1G67730	-1.36329
AT5G64660	1.22833		AT5G48150	-0.641057			AT2G42920	1.56374		AT3G28850	-1.36103
AT3G28200	1.22789		AT4G17790	-0.639831			AT1G03530	1.56365		AT1G80780	-1.36075
AT5G61530	1.2261		AT5G23060	-0.639264			AT5G64150	1.56364		AT1G03310	-1.35981
AT1G27770	1.22587		AT5G06530	-0.638541			AT1G08920	1.5636		AT3G21230	-1.35936
AT4G37400	1.22544		AT1G55260	-0.638425			AT5G46160	1.56342		AT2G26980	-1.35864
AT4G12290	1.22461		AT4G19500	-0.638269			AT5G27110	1.56323		AT1G62960	-1.35818
AT2G39480	1.22399		AT3G19990	-0.63809			AT2G16650	1.56284		AT2G37040	-1.35756
AT4G14690	1.22369		AT4G01080	-0.637919			AT5G46710	1.56217		AT4G00850	-1.35728
AT2G38310	1.22353		AT4G31115	-0.637647			AT1G27460	1.56209		AT5G47330	-1.35602
AT1G07090	1.22313		AT3G11900	-0.637484			AT4G34135	1.56205		AT4G36240	-1.35562
AT2G16710	1.22308		AT5G64340	-0.636956			AT5G62900	1.5613		AT4G39955	-1.3555
AT5G19380	1.22255		AT1G66100	-0.636584			AT5G62050	1.56128		AT3G22220	-1.35492
AT3G06435	1.2224		AT5G03760	-0.635725			AT3G15630	1.56058		AT5G59700	-1.3544
AT5G50200	1.22161		AT4G24510	-0.635587			AT1G80150	1.56014		AT2G24220	-1.35434
AT3G45040	1.2211		AT5G02710	-0.634981			AT1G13400	1.55778		AT5G14740	-1.35385
AT1G01500	1.21944		AT1G10370	-0.634238			AT4G11600	1.55683		AT4G33040	-1.35184
AT5G46510	1.21872		AT4G28100	-0.633282			AT1G31010	1.55642		AT2G21330	-1.35031
AT5G63905	1.21872		AT4G15545	-0.63261			AT4G09970	1.55428		AT5G42210	-1.34984
AT2G03440	1.21643		AT3G62800	-0.631475			AT3G49180	1.55421		AT1G70700	-1.34928
AT1G76700	1.21498		AT2G32450	-0.631353			AT4G12290	1.55192		AT4G01593	-1.34846
AT5G18360	1.21364		AT1G33560	-0.6298			AT2G17710	1.55177		AT3G50820	-1.34796
AT1G52290	1.21193		AT1G12250	-0.628925			AT3G12530	1.54994		AT2G30890	-1.34767
AT5G12300	1.2116		AT3G26310	-0.628006			AT3G14310	1.54981		AT3G08720	-1.34745
AT2G32150	1.2116		AT1G12460	-0.627599			AT4G00026	1.54903		AT5G64310	-1.34634
AT5G55930	1.21143		AT3G51000	-0.627253			AT4G27380	1.54764		AT1G70230	-1.34566
AT1G12990	1.21133		AT1G24880	-0.626165			AT1G20693	1.54719		AT1G52340	-1.34457
AT5G62960	1.21046		AT2G31450	-0.625708			AT3G44690	1.54666		AT4G39770	-1.34387
AT3G18440	1.21025		AT2G21650	-0.623693			AT4G34670	1.54604		AT5G59780	-1.3437
AT2G31370	1.20961		AT1G30200	-0.622481			AT5G10290	1.54597		AT2G46735	-1.34363
AT4G34390	1.20614		AT5G58120	-0.62186			AT5G41260	1.54578		AT2G46690	-1.34218
AT2G30720	1.20376		AT1G20560	-0.621848			AT2G17360	1.54549		AT3G51895	-1.34024
AT1G11090	1.20361		AT4G39710	-0.620643			AT1G75670	1.5454		AT3G47580	-1.33962
AT5G10780	1.20346		AT2G37630	-0.619873			AT1G09690	1.54536		AT4G23200	-1.33871
AT3G23810	1.20189		AT2G42750	-0.61965			AT4G36130	1.54474		AT1G54780	-1.33752
AT1G34260	1.1995		AT1G09140	-0.619371			AT1G61800	1.54464		AT1G54100	-1.3355
AT4G38050	1.19703		AT1G80760	-0.619234			AT5G60390	1.54458		AT2G23340	-1.33533
AT3G61260	1.19687		AT5G15580	-0.619158			AT3G56870	1.54455		AT1G65060	-1.33361
AT1G24330	1.1951		AT4G29100	-0.618905			ATMG01110	1.54433		AT1G22650	-1.33182
AT2G18730	1.19443		AT4G24800	-0.618219			AT2G02130	1.5442		AT2G20260	-1.33172
AT3G18600	1.19386		AT3G19895	-0.618134			AT1G22530	1.54347		AT3G48420	-1.33109
AT1G49650	1.19371		AT4G23300	-0.617665			AT5G38720	1.54263		AT1G24145	-1.33102
AT2G23150	1.1933		AT1G51340	-0.617639			AT5G56680	1.54242		AT2G39800	-1.33053
AT1G33970	1.19266		AT2G23000	-0.616695			AT5G15810	1.54173		AT3G29760	-1.33001
AT5G22070	1.19173		AT4G27840	-0.616431			AT3G13380	1.54079		AT1G72770	-1.32942
AT2G06510	1.1916		AT1G10740	-0.616294			AT2G40940	1.53932		AT4G23890	-1.32845
AT4G16950	1.19142		AT5G09225	-0.615425			AT2G39795	1.53906		AT5G15210	-1.32845
AT1G69250	1.19095		AT5G44190	-0.615108			AT2G28130	1.53728		AT5G05090	-1.32755
AT2G30860	1.19089		AT5G48840	-0.614706			AT2G19170	1.5372		AT3G51500	-1.32725
AT2G38760	1.19058		AT1G03090	-0.614232			AT5G55450	1.53652		AT4G00700	-1.32711
AT3G62420	1.19054		AT1G74720	-0.614199			AT1G13160	1.53603		AT5G50530	-1.32695
AT5G24030	1.19053		AT3G16220	-0.613871			AT2G16586	1.53535		AT5G59550	-1.3269
AT2G03340	1.1897		AT4G08690	-0.613822			AT3G52500	1.53479		AT3G21670	-1.32675
AT1G18710	1.18894		AT5G65480	-0.613718			AT5G11630	1.5338		AT5G55120	-1.32673
AT4G11850	1.18882		AT5G60050	-0.613592			AT1G77940	1.53353		AT5G26200	-1.32664
AT1G48570	1.18725		AT1G10850	-0.613547			AT4G14850	1.53307		AT3G45210	-1.32659
AT2G02710	1.18712		AT5G22390	-0.613209			AT1G29940	1.5323		AT4G32295	-1.32619
AT3G30775	1.18628		AT1G22430	-0.612714			AT4G11080	1.53072		AT5G58340	-1.32566
AT5G61780	1.18515		AT3G52340	-0.612129			AT5G14050	1.53046		AT1G68910	-1.32471
AT5G37500	1.18171		AT3G22430	-0.611709			AT3G17910	1.53035		AT4G11890	-1.32401
AT5G37590	1.17871		AT4G00165	-0.611362			AT5G52450	1.52883		AT4G38530	-1.324
AT2G39420	1.17851		AT4G34020	-0.610155			AT5G46500	1.5283		AT2G29290	-1.32389
AT1G71710	1.17822		AT3G15570	-0.61013			AT2G44860	1.52786		AT2G29310	-1.32379
AT4G35730	1.17637		AT2G14080	-0.609978			AT5G64816	1.52735		AT1G26100	-1.32365
AT4G24160	1.17558		AT1G27190	-0.609885			AT4G20740	1.52657		AT3G13110	-1.32356
AT4G31000	1.17522		AT1G67750	-0.60982			AT4G35930	1.52615		AT5G11790	-1.32133
AT3G54950	1.17414		AT3G09440	-0.609485			AT2G47610	1.52571		AT4G00820	-1.32111
AT5G05090	1.1712		AT2G32415	-0.609188			AT5G25800	1.52532		AT2G38800	-1.32082
AT3G57530	1.17038		AT3G46590	-0.608869			AT2G39460	1.52483		AT2G28350	-1.32076
AT4G32290	1.16933		AT2G18440	-0.608118			AT5G27820	1.52336		AT1G18740	-1.31973
AT4G24570	1.16821		AT5G39030	-0.60756			AT2G19740	1.5229		AT5G38140	-1.31968
AT3G29170	1.16793		AT5G20220	-0.607388			AT5G60710	1.52289		AT3G23640	-1.31906
AT1G17620	1.16726		AT1G66900	-0.607379			AT1G35220	1.52184		AT5G16370	-1.31883
AT3G22260	1.16695		AT1G44000	-0.606797			AT1G27020	1.52052		AT1G15790	-1.31797
AT1G30960	1.16619		AT4G18975	-0.606797			AT1G09300	1.51981		AT1G21000	-1.31725
AT1G75810	1.16397		AT5G35490	-0.606759			AT5G51350	1.51945		AT5G13640	-1.31724
AT1G21730	1.16381		AT2G27820	-0.606115			AT2G34200	1.51928		ATMG00280	-1.31662
AT1G34750	1.1638		AT5G63520	-0.605084			AT2G46980	1.51915		AT2G34310	-1.31625
AT1G24150	1.16364		AT5G02880	-0.605051			AT5G61000	1.51892		AT2G37300	-1.3126
AT3G62010	1.16315		AT3G53470	-0.604315			AT2G31840	1.51866		AT3G51080	-1.31233
AT3G45600	1.16296		AT2G29360	-0.604284			AT4G33540	1.51806		AT3G19450	-1.31209
AT1G12845	1.16209		AT1G59700	-0.604117			AT1G70600	1.51802		AT1G69252	-1.31202
AT5G65660	1.16199		AT5G24800	-0.603851			AT4G38150	1.5179		AT3G14590	-1.3109
AT5G08760	1.16148		AT4G15630	-0.602558			AT5G47630	1.51753		AT3G01650	-1.31023
AT2G02220	1.16115		AT1G08910	-0.602545			AT5G18525	1.51714		AT1G78230	-1.3102
AT3G28890	1.15873		AT2G33360	-0.602252			AT3G13330	1.51667		AT1G79970	-1.30998
AT3G14310	1.15778		AT3G51730	-0.601699			AT4G23540	1.51599		AT2G32795	-1.30975
AT2G21880	1.15742		AT4G22570	-0.601023			AT4G19120	1.51578		AT2G01940	-1.30882
AT5G64560	1.15709		AT1G70250	-0.600259			AT1G66520	1.5151		AT5G67230	-1.30808
AT5G45840	1.15539		AT3G20120	-0.600095			AT3G56900	1.51506		AT1G61260	-1.30797
AT2G04865	1.15365		AT4G32320	-0.599936			AT2G43110	1.51498		AT2G32240	-1.3077
AT1G52400	1.15283		AT3G02950	-0.599052			AT3G51600	1.51496		AT1G64660	-1.30588
AT5G18820	1.15265		AT1G49730	-0.598657			AT1G14300	1.51412		AT3G21055	-1.3056
AT1G06460	1.15249		AT3G61420	-0.597909			AT1G20060	1.51407		AT1G51790	-1.30525
AT5G65470	1.15247		AT3G16370	-0.597773			AT3G61610	1.51384		AT1G44000	-1.30481
AT1G07430	1.15152		AT3G46790	-0.597643			AT5G25580	1.5137		AT3G50480	-1.30426
AT1G67310	1.15078		AT4G08980	-0.597073			AT5G23395	1.51341		AT4G36220	-1.30421
AT2G22170	1.14616		AT1G14150	-0.596657			AT3G12965	1.51334		AT5G66730	-1.30411
AT2G39210	1.14502		AT4G13020	-0.596214			AT5G24630	1.51287		AT5G67030	-1.30361
AT3G45140	1.14308		AT3G10060	-0.596212			AT2G36160	1.51243		AT3G10985	-1.30304
AT4G35320	1.14132		AT5G56030	-0.596032			AT5G23290	1.5111		AT4G09890	-1.30277
AT3G26980	1.13978		AT3G55120	-0.595732			AT3G23390	1.51053		AT3G19800	-1.30134
AT4G26060	1.13944		AT5G43700	-0.595632			AT5G28540	1.50963		AT1G22040	-1.30106
AT1G25550	1.13546		AT3G11290	-0.595038			AT5G17190	1.5083		AT1G72300	-1.30083
AT1G55152	1.13286		AT4G13530	-0.593756			AT1G27400	1.50795		AT4G14620	-1.30056
AT1G73010	1.13152		AT1G28400	-0.593354			AT5G53070	1.50712		AT3G18980	-1.30026
AT1G06780	1.13059		AT1G78510	-0.593314			AT3G04820	1.50708		AT1G76040	-1.30025
AT4G08470	1.13056		AT2G45590	-0.5933			AT4G14970	1.50703		AT5G40540	-1.30012
AT5G44568	1.13048		AT1G06630	-0.590754			AT3G07590	1.50676		AT5G23060	-1.29965
AT3G14810	1.13026		AT1G74160	-0.590662			AT3G12490	1.50666		AT3G17810	-1.2995
AT5G47070	1.13017		AT5G48810	-0.590449			AT4G16265	1.50637		AT2G39930	-1.29844
AT3G55640	1.12917		AT3G02830	-0.590291			AT3G16730	1.50612		AT2G06050	-1.29687
AT4G10390	1.12901		AT5G40500	-0.590218			AT5G67570	1.50575		AT5G63530	-1.29603
AT2G04650	1.12783		AT4G23400	-0.590181			AT1G20380	1.50405		AT3G19850	-1.29561
AT2G41380	1.12712		AT2G26690	-0.59001			AT1G08220	1.50356		AT1G76570	-1.29415
AT2G40380	1.12702		AT3G17330	-0.589887			AT5G58710	1.50243		AT5G47720	-1.29363
AT5G65920	1.1259		AT5G47560	-0.58924			AT3G51800	1.50237		AT1G68190	-1.29339
AT1G55450	1.12589		AT5G03560	-0.589038			AT4G30680	1.50195		AT5G12900	-1.29293
AT4G14370	1.1257		AT4G01450	-0.58852			AT2G43650	1.49872		AT2G04690	-1.29291
AT5G39785	1.12459		AT3G49850	-0.586339			AT3G01820	1.49835		AT1G16720	-1.29276
AT5G62570	1.12449		AT3G59400	-0.586091			AT3G12080	1.49723		AT1G78020	-1.29247
AT1G74360	1.12407		AT1G70760	-0.585838			AT3G08640	1.49628		AT5G01090	-1.29225
AT2G43120	1.1221		AT5G10480	-0.58518			AT3G03030	1.49612		AT4G30490	-1.29216
AT1G47380	1.1208		AT1G26560	-0.5851			AT3G25890	1.49404		AT5G11590	-1.29135
AT1G69840	1.11889		AT1G60550	-0.585036			AT3G10300	1.4934		AT2G30500	-1.29135
AT3G53620	1.11864		AT4G14615	-0.58391			AT5G06590	1.49311		AT5G55730	-1.29117
AT5G25930	1.11847		AT5G02970	-0.58325			AT1G13180	1.49187		AT1G76955	-1.29099
AT1G53645	1.11792		AT2G39470	-0.583011			AT5G58370	1.48888		AT1G77490	-1.29005
AT2G06530	1.11774		AT5G53370	-0.582814			AT1G16280	1.48692		AT1G64300	-1.29001
AT5G02820	1.11655		AT5G63710	-0.582449			AT3G25870	1.48692		AT1G30120	-1.28994
AT4G25520	1.11592		AT4G23490	-0.581446			AT3G11510	1.48677		AT3G12050	-1.28968
AT5G56760	1.11484		AT2G17972	-0.58128			AT2G02955	1.48613		AT5G47250	-1.28915
AT2G18890	1.11206		AT5G07670	-0.581194			AT1G48360	1.48611		AT5G10740	-1.28887
AT4G26600	1.11163		AT1G17840	-0.580825			AT5G18470	1.48608		AT2G14910	-1.28855
AT3G51550	1.11042		AT3G61880	-0.580799			AT1G25260	1.48526		AT2G01670	-1.28854
AT5G24530	1.11012		AT3G01480	-0.580594			AT5G19570	1.48422		AT4G19530	-1.28708
AT4G27490	1.10952		AT3G23110	-0.580376			AT2G34090	1.4841		AT4G05320	-1.28587
AT4G16880	1.1081		AT5G24735	-0.580373			AT4G07825	1.48377		AT2G32800	-1.28556
AT3G13330	1.10747		AT5G53020	-0.580223			AT3G52040	1.48372		AT5G55640	-1.28475
AT1G64460	1.10686		AT5G59960	-0.57972			AT3G05590	1.48372		AT1G48330	-1.28467
AT5G40240	1.10678		AT4G23740	-0.579354			AT5G54970	1.48343		AT5G26210	-1.28453
AT5G50580	1.10549		AT5G54200	-0.579294			AT3G05970	1.48338		AT5G19430	-1.28429
AT5G23010	1.1044		AT4G02940	-0.578763			AT3G25770	1.48328		AT4G31310	-1.2822
AT1G63270	1.10396		AT5G44930	-0.578759			AT5G17300	1.48247		AT5G36790	-1.28184
AT4G19200	1.10373		AT5G02480	-0.578523			AT5G02520	1.48166		AT3G17100	-1.28129
AT3G12490	1.09994		AT4G10120	-0.577527			AT5G23740	1.48127		AT4G10390	-1.28067
AT2G37110	1.0996		AT5G58140	-0.577364			AT1G52400	1.48079		AT4G30440	-1.28042
AT5G43380	1.09859		AT2G04880	-0.576973			AT2G07690	1.47958		AT2G43560	-1.27982
AT3G18830	1.09744		AT1G04130	-0.575835			AT1G16510	1.47926		AT3G18500	-1.27969
AT3G44750	1.09725		AT4G23570	-0.575632			AT1G02690	1.47879		AT1G18330	-1.27891
AT1G08220	1.09717		AT1G07720	-0.575157			AT3G03960	1.47864		AT3G23530	-1.27841
AT3G06530	1.09624		AT3G21790	-0.575055			AT1G80480	1.47746		AT5G05960	-1.27729
AT4G31810	1.09576		AT1G21160	-0.574842			AT4G27260	1.47741		AT3G02580	-1.27725
AT4G39820	1.09499		AT2G30150	-0.574677			AT5G18290	1.4768		AT3G61890	-1.27607
AT3G12550	1.09444		AT2G23790	-0.57466			AT1G52890	1.47648		AT3G25670	-1.27472
AT1G14685	1.09315		AT4G04610	-0.574442			AT3G18930	1.47623		AT3G07500	-1.27469
AT1G66500	1.0931		AT1G15180	-0.572569			AT2G28000	1.47618		AT2G31680	-1.27422
AT2G19490	1.09122		AT1G07010	-0.572499			AT2G37270	1.47614		AT2G26070	-1.27363
AT2G38750	1.09005		AT2G42030	-0.571954			AT5G40490	1.47579		AT1G03080	-1.2732
AT5G04720	1.08969		AT3G08505	-0.570227			AT3G49910	1.47556		AT1G65230	-1.27296
AT4G39640	1.0894		AT2G48020	-0.568937			AT5G19750	1.4754		AT2G32560	-1.27259
AT1G29330	1.08845		AT5G18630	-0.568847			AT5G47700	1.4754		AT1G69410	-1.27236
AT1G63860	1.08594		AT5G20620	-0.56761			AT3G48930	1.47498		AT3G11670	-1.27154
AT5G26860	1.08453		AT1G66330	-0.567262			AT4G33480	1.47473		AT2G28760	-1.27144
AT4G29900	1.08434		AT5G15440	-0.56726			AT2G34357	1.47442		AT3G06750	-1.27106
AT2G38290	1.08333		AT1G80640	-0.566814			AT2G15970	1.47388		AT5G06280	-1.26994
ATCG00920	1.08181		AT1G47740	-0.566511			AT5G27920	1.47344		AT1G03600	-1.26981
ATCG01210	1.08181		AT4G36980	-0.565294			AT1G52905	1.47297		AT3G48690	-1.26889
AT4G05050	1.08009		AT1G31170	-0.565132			AT1G76580	1.47199		AT4G26520	-1.26877
AT4G16960	1.07977		AT5G40910	-0.564296			AT3G05810	1.47125		AT1G07590	-1.26843
AT4G04910	1.07924		AT1G62040	-0.563694			AT1G49450	1.47102		AT2G16070	-1.26843
AT5G67570	1.07814		AT1G52230	-0.563507			AT3G16180	1.47069		AT1G33780	-1.26827
AT1G63350	1.07743		AT5G16400	-0.56341			AT3G05650	1.46949		AT4G05390	-1.26729
AT4G27940	1.07695		AT1G05140	-0.563262			AT5G40550	1.46779		AT1G77370	-1.26711
AT5G59030	1.0769		AT2G29340	-0.563187			AT5G27770	1.46767		AT5G43620	-1.26646
AT5G66910	1.07653		AT4G01020	-0.561774			AT5G52980	1.4674		AT3G15790	-1.26542
AT3G08720	1.0765		AT1G16720	-0.561458			AT1G26910	1.46659		AT5G61670	-1.26461
AT2G41420	1.07578		AT5G18700	-0.56117			AT3G28170	1.46655		AT3G26932	-1.26403
AT3G50340	1.07548		AT1G30570	-0.560481			AT1G61360	1.46611		AT5G47910	-1.26371
AT3G26840	1.07512		AT1G01390	-0.560322			AT2G42710	1.46602		AT4G34150	-1.2637
AT1G14580	1.07487		AT5G12170	-0.560236			AT2G42580	1.46568		AT1G69780	-1.26166
AT5G54720	1.07362		AT1G64860	-0.560033			AT2G34650	1.4653		AT4G35100	-1.25996
AT5G22690	1.07216		AT5G61670	-0.558797			AT5G65060	1.46392		AT1G70290	-1.25901
AT3G48100	1.07159		AT3G52230	-0.558726			AT1G04870	1.46061		AT4G17880	-1.25817
AT4G12120	1.06893		AT4G08300	-0.55819			AT3G23710	1.46016		AT4G29220	-1.25799
AT4G37450	1.06862		AT1G34570	-0.557863			AT4G29840	1.45876		AT3G29575	-1.25662
AT4G34710	1.06822		AT4G10430	-0.556971			AT3G58510	1.45848		AT1G48480	-1.25662
AT5G53500	1.06652		AT3G10230	-0.556552			AT5G57630	1.45828		AT1G08570	-1.25493
AT1G17970	1.06521		AT1G56700	-0.556192			AT4G25315	1.45772		AT2G28400	-1.25443
AT5G41600	1.06509		AT3G10840	-0.555922			AT5G52910	1.45728		AT1G33440	-1.25392
AT5G12390	1.06503		AT1G27360	-0.555651			AT1G13210	1.45492		AT5G44520	-1.25306
AT1G18850	1.06436		AT1G70550	-0.555046			AT1G09850	1.45398		AT1G01360	-1.25294
AT5G11070	1.06316		AT1G64970	-0.554956			AT3G55010	1.45213		AT5G33280	-1.25204
AT1G54570	1.06197		AT3G32930	-0.554793			AT4G01750	1.45181		AT1G69510	-1.25184
AT5G06700	1.06178		AT5G46490	-0.554472			AT2G16440	1.45175		AT2G02765	-1.25177
AT5G10290	1.06034		AT1G08760	-0.554136			AT5G66631	1.44964		AT5G11070	-1.25157
AT4G17550	1.06021		AT3G09970	-0.554039			AT1G29630	1.44961		AT5G45940	-1.25138
AT1G48920	1.05996		AT2G35840	-0.553659			AT5G18380	1.44921		AT1G72130	-1.24978
AT1G55610	1.05853		AT5G47820	-0.552768			AT1G59600	1.4491		AT1G15290	-1.24919
AT1G75140	1.05757		AT3G56750	-0.552384			AT2G42570	1.44886		AT5G38240	-1.24906
AT3G47420	1.05462		AT3G05165	-0.55211			AT1G77510	1.44861		AT5G59730	-1.24871
AT1G53890	1.05419		AT5G15170	-0.551574			AT5G66790	1.44794		AT1G01430	-1.24854
AT4G36648	1.05358		AT3G27060	-0.551161			AT3G57780	1.44794		AT5G01210	-1.24759
AT4G11000	1.05237		AT4G34060	-0.5507			AT4G04910	1.44761		AT3G60080	-1.24753
AT1G72340	1.05128		AT3G17040	-0.549614			AT4G23940	1.44708		AT1G15180	-1.2467
AT1G25425	1.04867		AT3G21250	-0.549374			AT4G09320	1.44702		AT5G14880	-1.24648
AT2G30230	1.04824		AT3G52280	-0.549119			AT4G12620	1.44695		AT2G15020	-1.24641
AT1G23870	1.04818		AT1G65230	-0.548999			AT3G63030	1.44678		AT3G16175	-1.24503
AT1G32460	1.04766		AT5G53170	-0.548807			AT5G63630	1.44659		AT3G43220	-1.24467
AT4G23190	1.04544		AT2G01590	-0.548767			AT1G04945	1.44636		AT1G03270	-1.24452
AT5G24430	1.04539		AT1G68590	-0.547965			AT4G00810	1.44594		AT1G80960	-1.24415
AT4G03420	1.04476		AT3G17770	-0.547954			AT5G05590	1.4452		AT5G64550	-1.24314
AT5G60900	1.04347		AT1G04120	-0.54711			AT2G23150	1.44434		AT3G04730	-1.24249
AT5G59950	1.04326		AT3G28040	-0.54645			AT3G58100	1.44429		AT5G46690	-1.24196
AT3G14200	1.04163		AT2G46830	-0.54633			AT5G13480	1.44428		AT4G17770	-1.24099
AT5G63490	1.04103		AT3G23590	-0.545924			AT1G56045	1.44389		AT1G06830	-1.23991
AT5G25280	1.04094		AT5G46030	-0.544347			AT5G51220	1.44324		AT1G75220	-1.2396
AT1G28600	1.0408		AT3G52950	-0.544039			AT1G26740	1.44272		AT2G06520	-1.23914
AT1G52930	1.03994		AT1G60800	-0.543177			AT1G26880	1.44251		AT2G01590	-1.23896
AT3G28007	1.03862		AT1G02475	-0.542944			AT2G21580	1.44245		AT1G67880	-1.23724
AT1G14370	1.03826		AT5G51010	-0.542512			AT1G21130	1.44169		AT2G30080	-1.23646
AT5G66200	1.03752		AT5G27670	-0.54212			AT3G28900	1.4413		AT5G48810	-1.23621
AT3G11230	1.03615		AT4G38810	-0.541908			AT5G24460	1.4411		AT3G51520	-1.23524
AT3G04670	1.0359		AT1G79810	-0.541665			AT2G36170	1.44101		AT3G57070	-1.23472
AT4G30150	1.03531		AT2G35130	-0.541501			AT1G67620	1.44017		AT3G15780	-1.23365
AT3G28370	1.03519		AT3G26960	-0.541365			AT4G37660	1.43983		AT2G45820	-1.23356
AT4G15700	1.03514		AT2G33855	-0.541207			AT3G52180	1.43868		AT3G16520	-1.23353
AT1G22510	1.03433		AT4G13050	-0.541086			AT5G01370	1.4381		AT2G15580	-1.23255
AT2G25850	1.03418		AT5G13400	-0.54103			AT3G18760	1.4373		AT1G67480	-1.23249
AT2G25450	1.03324		AT1G67080	-0.540971			AT1G28710	1.4366		AT1G44770	-1.2322
AT3G13225	1.03265		AT4G22190	-0.54092			AT3G57430	1.43648		AT3G49880	-1.22925
AT3G13350	1.03206		AT3G59780	-0.54029			AT5G03250	1.43625		AT1G48430	-1.22907
AT1G67120	1.03191		AT1G74880	-0.540022			AT4G30930	1.43592		AT1G66500	-1.22882
AT1G19400	1.03126		AT1G21770	-0.539983			AT2G38110	1.43576		AT5G65820	-1.22791
AT2G31340	1.03125		AT5G43870	-0.538338			AT5G39840	1.43506		AT5G56980	-1.22781
AT1G55590	1.03086		AT5G67440	-0.537072			AT5G46050	1.43361		AT4G12720	-1.22767
AT4G18390	1.03077		AT2G42190	-0.537021			AT3G06980	1.43351		AT2G32960	-1.22737
AT3G05830	1.02873		AT1G24040	-0.536073			AT1G02060	1.43319		AT1G26210	-1.227
AT1G42470	1.02866		AT2G05620	-0.535468			AT1G68550	1.43243		AT1G15340	-1.22695
AT1G08550	1.02733		AT3G01520	-0.535239			AT5G50810	1.43111		AT5G03490	-1.22678
AT4G39950	1.02622		AT4G02890	-0.535119			AT1G04480	1.42987		AT5G22380	-1.22654
AT3G29360	1.02534		AT1G53560	-0.534582			AT4G30860	1.42898		AT5G23860	-1.22621
AT3G61280	1.02483		AT5G43270	-0.534181			AT4G14230	1.42889		AT1G03430	-1.22609
AT2G18915	1.02467		AT1G03610	-0.533923			AT5G65120	1.42774		AT3G49840	-1.2248
ATMG01390	1.02378		AT1G55370	-0.532583			AT1G29395	1.42659		AT4G01250	-1.2243
AT3G15060	1.02347		AT5G67290	-0.532582			AT2G30600	1.42592		AT1G79040	-1.22418
AT5G40170	1.02329		AT5G11380	-0.531405			AT4G17260	1.42498		AT3G22970	-1.22366
AT1G11260	1.02301		AT2G13360	-0.531215			AT5G44780	1.42416		AT1G72500	-1.22314
AT2G22560	1.02268		AT3G27350	-0.530598			AT1G07830	1.42396		AT5G48657	-1.22149
AT3G54920	1.0224		AT3G63120	-0.530172			AT2G43990	1.42322		AT3G29030	-1.22144
AT1G14250	1.02201		AT5G06370	-0.530065			AT1G63880	1.42167		AT2G45380	-1.22103
AT5G55970	1.02195		AT1G54820	-0.529789			AT4G25740	1.4216		AT3G26580	-1.22091
AT3G45730	1.02089		AT3G12345	-0.52917			AT2G42520	1.42122		AT5G54840	-1.2207
AT2G16600	1.0203		AT3G57062	-0.528981			AT4G27350	1.42086		AT1G05060	-1.22033
AT2G38670	1.01951		AT4G32070	-0.528612			AT5G20290	1.42057		AT4G22340	-1.21966
AT3G07050	1.01798		AT1G75270	-0.528509			AT5G25790	1.41903		AT3G50830	-1.21951
AT2G35650	1.01775		AT2G44920	-0.528468			AT5G48600	1.4181		AT2G39220	-1.21925
AT1G23800	1.01743		AT3G56650	-0.527828			AT2G20020	1.41743		AT1G72450	-1.21891
AT1G22180	1.01666		AT1G13640	-0.526184			AT3G55940	1.41726		AT3G21950	-1.21867
AT1G03960	1.01636		AT3G26085	-0.526166			AT1G08930	1.41712		AT1G64950	-1.21864
AT2G19460	1.01612		AT4G12310	-0.525685			AT1G69040	1.41665		AT3G48090	-1.21863
AT5G19530	1.01608		AT1G24100	-0.524951			AT1G30410	1.41659		AT2G41120	-1.21853
AT1G24575	1.01596		AT4G25300	-0.524793			AT1G74750	1.41531		AT4G37925	-1.21596
AT4G18205	1.01422		AT4G19880	-0.524102			AT2G33370	1.41412		AT1G09140	-1.21584
AT3G19190	1.01162		AT3G26300	-0.523439			AT3G07770	1.41406		AT1G72990	-1.21573
ATCG00950	1.0108		AT1G07640	-0.523161			AT1G51610	1.41362		AT1G51430	-1.21567
ATCG01180	1.0108		AT5G58760	-0.522806			AT4G10480	1.41338		AT1G02500	-1.21524
AT4G15450	1.01033		AT2G29180	-0.522783			AT3G53980	1.41227		AT3G46670	-1.21511
AT4G02930	1.00936		AT4G10080	-0.522585			AT2G17705	1.41207		AT4G01150	-1.21511
AT1G62300	1.00876		AT1G79970	-0.52227			AT3G63090	1.41191		AT4G35350	-1.21504
AT5G41670	1.00869		AT1G18590	-0.520142			AT4G34740	1.41067		AT1G25530	-1.21492
AT3G07640	1.00822		AT3G16230	-0.519757			AT3G55605	1.41042		AT1G55330	-1.21491
AT1G56540	1.00618		AT5G35450	-0.519617			AT3G13990	1.41031		AT5G50100	-1.21319
AT1G66760	1.00538		AT3G19540	-0.519283			AT2G20450	1.41016		AT2G45330	-1.21299
AT4G37640	1.00474		AT1G03130	-0.519231			AT1G68400	1.41003		AT3G02050	-1.21286
AT1G64280	1.00344		AT5G24490	-0.518793			AT1G71800	1.40874		AT1G43710	-1.21281
AT5G15260	1.00307		AT1G31440	-0.518534			AT3G61160	1.40857		AT3G12110	-1.21276
AT5G06750	1.00086		AT4G15560	-0.518465			AT5G11110	1.40852		AT1G65420	-1.21213
AT4G15490	0.999195		AT2G34660	-0.518068			AT5G64140	1.40825		AT4G24700	-1.21186
AT3G08710	0.998044		AT4G33580	-0.517745			AT3G11580	1.40823		AT2G47070	-1.21161
AT5G22250	0.997572		AT2G41890	-0.517705			AT1G08130	1.40812		AT2G43750	-1.2115
AT5G01850	0.996942		AT5G20700	-0.517702			AT5G46860	1.40788		AT2G38640	-1.21132
AT3G07360	0.995462		AT2G20830	-0.516766			AT4G24270	1.40785		AT1G17340	-1.21131
AT3G55510	0.994728		AT1G28440	-0.516753			AT3G12550	1.40667		AT5G21930	-1.21121
AT5G58470	0.994441		AT5G02830	-0.515128			AT3G47860	1.40564		AT5G51890	-1.21059
AT3G05675	0.992915		AT3G11280	-0.515078			AT4G16800	1.40563		AT5G51460	-1.21048
AT4G01950	0.992645		AT1G77480	-0.514796			AT5G22790	1.40524		AT3G44820	-1.20979
AT1G60190	0.991677		AT5G12840	-0.514514			AT1G33410	1.40489		AT3G17470	-1.2096
AT3G45640	0.991487		AT5G08010	-0.514015			AT5G19510	1.40477		AT1G63750	-1.20951
AT2G44798	0.99027		AT2G01290	-0.512313			AT5G46880	1.40464		AT5G11970	-1.20909
AT1G13560	0.989143		AT3G13062	-0.512125			AT2G16595	1.40463		AT3G54500	-1.20869
AT4G31780	0.988616		AT5G50180	-0.5116			AT4G05120	1.40343		ATCG00280	-1.20759
AT3G19150	0.988544		AT5G24850	-0.510344			AT5G44280	1.40301		AT4G04020	-1.20741
AT1G27100	0.986733		AT4G36640	-0.508672			AT1G76160	1.40107		AT3G14770	-1.20683
AT2G31060	0.986452		AT4G38950	-0.507964			AT2G17525	1.40079		AT3G59210	-1.2064
AT2G07706	0.983235		AT5G47620	-0.507768			AT1G05570	1.40055		AT4G17840	-1.20624
AT2G02370	0.982744		AT1G54730	-0.507753			AT3G19490	1.40045		AT4G34630	-1.20546
AT5G11800	0.982518		AT3G55360	-0.507618			AT3G09720	1.4004		AT1G21350	-1.20536
AT4G04940	0.981336		AT1G71030	-0.506768			AT4G13650	1.39981		AT3G52280	-1.20533
AT4G30935	0.979338		AT2G43330	-0.505998			AT4G16750	1.39868		AT1G67325	-1.20496
AT3G57930	0.979206		AT5G21482	-0.505918			AT5G48960	1.39853		AT4G05050	-1.20494
AT5G47700	0.978623		AT3G52920	-0.505724			AT1G16300	1.3984		AT1G48770	-1.20489
AT1G15440	0.978564		AT3G14830	-0.505694			AT3G55750	1.39819		AT1G74300	-1.20465
AT5G61350	0.978182		AT2G31790	-0.504758			AT3G53530	1.39816		AT5G03650	-1.20346
AT1G78070	0.975224		AT4G27595	-0.503318			AT5G04800	1.39779		AT2G33770	-1.20342
AT3G41768	0.974449		AT3G14420	-0.501576			AT4G15850	1.39777		AT1G30510	-1.20339
AT2G43320	0.97438		AT4G13670	-0.500488			AT4G21070	1.39713		AT5G20220	-1.2033
AT5G21900	0.974301						AT3G52115	1.39651		AT5G66190	-1.20218
AT1G63090	0.974151						AT3G52590	1.39629		AT2G35470	-1.20206
AT4G09570	0.973096						ATMG01060	1.39618		AT3G51150	-1.19984
AT2G37362	0.973057						AT5G67640	1.39511		AT3G15770	-1.19967
AT4G36020	0.972062						AT3G25520	1.39275		AT1G33811	-1.19949
AT1G73200	0.971478						AT5G62270	1.39222		AT5G58120	-1.19917
AT3G56110	0.971409						AT2G40510	1.39212		AT1G70660	-1.19903
AT5G66675	0.971249						AT4G38050	1.392		AT4G08690	-1.19884
AT3G46620	0.971226						AT1G31180	1.3917		AT1G16080	-1.19796
AT3G04630	0.97005						AT2G43460	1.39116		AT3G59580	-1.19685
AT1G19050	0.969981						AT5G23420	1.3911		AT1G78670	-1.1966
AT3G06355	0.968942						AT5G25350	1.38955		AT5G16190	-1.19609
AT2G24330	0.96882						AT4G37090	1.3884		AT1G65660	-1.19599
AT5G59980	0.968407						AT3G59550	1.38785		AT1G76890	-1.19579
AT1G35220	0.967722						AT5G24060	1.38774		AT4G18580	-1.19566
AT2G47970	0.965818						AT4G26750	1.38715		AT2G38695	-1.19525
AT3G29000	0.965606						AT3G16310	1.38664		AT1G64900	-1.19515
AT4G37190	0.964892						AT5G55580	1.38652		AT4G38910	-1.1941
AT1G80270	0.96249						AT1G63150	1.38531		AT4G09350	-1.19387
AT5G22100	0.962293						AT2G19720	1.38521		AT2G38080	-1.19305
AT3G46440	0.962144						AT4G39380	1.38363		AT5G51080	-1.19292
AT3G19260	0.961967						AT1G72340	1.38296		AT4G19860	-1.19248
AT5G40480	0.961957						AT5G65310	1.38273		AT2G30490	-1.19233
AT4G10960	0.961879						AT1G31790	1.38228		AT3G47090	-1.19161
AT3G45860	0.961678						AT1G77320	1.38073		AT5G04760	-1.19076
AT1G11545	0.959938						AT1G08980	1.37966		AT3G62590	-1.19038
AT2G17520	0.959762						AT4G34250	1.37952		AT5G51170	-1.18985
AT5G47120	0.958864						AT2G24240	1.37911		AT4G25300	-1.18931
AT4G24380	0.95706						AT5G22110	1.37849		AT5G13630	-1.18892
AT5G46860	0.956765						AT3G49660	1.37783		AT3G25013	-1.18882
AT3G47860	0.9564						AT1G10155	1.37739		AT3G55730	-1.18868
AT2G01180	0.955806						AT1G05780	1.3771		AT4G19560	-1.18818
AT3G56990	0.95576						AT3G12810	1.37702		AT5G39530	-1.18785
AT2G17550	0.954174						AT2G45710	1.37526		AT5G48800	-1.18658
AT4G09640	0.952993						AT2G01170	1.37459		AT3G61130	-1.186
AT3G13940	0.952594						AT1G49410	1.37445		AT3G59880	-1.18447
AT1G13960	0.9523						AT1G14410	1.37372		AT1G78200	-1.18435
AT4G14420	0.951477						AT2G26200	1.37339		AT5G19850	-1.18421
AT1G51805	0.951233						AT3G56020	1.37331		AT1G64850	-1.1835
AT1G65486	0.950786						AT1G04310	1.37305		AT4G38060	-1.18283
AT1G56612	0.950642						AT3G22300	1.37263		AT1G45191	-1.18225
AT1G18890	0.95062						AT2G07798	1.37214		AT1G31440	-1.18215
AT4G27500	0.95013						AT1G21540	1.37195		AT3G01210	-1.1813
AT5G28290	0.949913						AT5G63550	1.37177		AT2G16900	-1.18068
AT3G15730	0.949197						AT2G36410	1.37172		AT4G03415	-1.18059
AT1G54510	0.948831						AT1G74390	1.37162		AT5G13800	-1.17982
AT5G64860	0.948703						AT2G41840	1.37144		AT5G40210	-1.17975
AT5G45280	0.948203						AT3G23990	1.37101		AT3G56050	-1.17969
AT3G28910	0.947408						AT5G04620	1.37094		AT1G03055	-1.17956
AT1G69200	0.946326						AT1G54310	1.36875		AT5G03350	-1.17874
AT3G19960	0.945761						AT5G15200	1.36843		AT4G24010	-1.17829
AT1G65700	0.945356						AT1G47670	1.36824		AT5G18760	-1.17759
AT5G59732	0.945336						AT4G02110	1.36813		AT2G14750	-1.17687
AT1G28230	0.945266						AT2G38670	1.36758		AT4G39980	-1.17681
AT1G27680	0.944298						AT3G50960	1.36748		AT5G61010	-1.1766
AT1G27930	0.943884						AT1G20630	1.36403		AT4G36380	-1.17647
AT5G41810	0.943669						AT2G47230	1.36266		AT2G41140	-1.17602
AT1G64900	0.943612						AT1G07820	1.36213		AT1G20850	-1.17587
AT1G05010	0.943015						AT3G56480	1.36204		AT1G63240	-1.17562
AT3G51160	0.942399						AT1G16870	1.36145		AT5G17600	-1.17419
AT1G13270	0.942037						AT4G11120	1.3614		AT1G60710	-1.17408
AT4G30530	0.941549						AT2G02150	1.36031		AT2G39470	-1.17402
AT5G50670	0.940707						AT2G18170	1.35989		AT5G57790	-1.1739
AT1G76620	0.940017						AT2G30970	1.3597		AT5G15580	-1.17362
AT1G01900	0.939678						AT3G18080	1.35922		AT2G21950	-1.17331
AT3G01820	0.938439						AT1G52300	1.35865		AT1G29530	-1.17314
AT2G31390	0.937702						AT4G17150	1.35763		AT1G57990	-1.17268
AT1G67470	0.936974						AT5G52950	1.35748		AT2G45950	-1.17196
AT2G33210	0.936885						AT2G01640	1.35727		AT5G41340	-1.17169
AT4G36090	0.936653						AT5G63960	1.357		AT1G12880	-1.17138
AT5G55400	0.935871						AT4G20440	1.35691		AT2G38820	-1.17095
AT2G17290	0.935518						AT5G50320	1.35671		AT5G54145	-1.17061
AT1G53910	0.934726						AT2G31270	1.35572		AT5G10946	-1.17032
AT2G41100	0.933787						AT3G46210	1.35441		AT1G04650	-1.17032
AT2G42200	0.932768						AT3G04020	1.35403		AT1G22690	-1.16983
AT1G34780	0.931687						AT1G71220	1.35364		AT3G51750	-1.16935
AT1G72180	0.930112						AT5G47020	1.35276		AT5G02680	-1.16886
AT5G11670	0.930013						AT4G30710	1.35255		AT5G36160	-1.16836
AT1G02820	0.929442						AT5G02590	1.35243		AT1G45130	-1.16783
AT4G34200	0.929285						AT5G22750	1.35242		AT1G78110	-1.16725
AT1G14740	0.929223						AT3G18420	1.35197		AT1G62180	-1.16723
AT4G08870	0.928681						AT4G30350	1.35101		AT1G07510	-1.16708
AT2G28830	0.928672						AT1G07615	1.3503		AT5G45800	-1.16702
ATMG00660	0.927956						AT4G35850	1.35011		AT5G63780	-1.16665
AT4G09760	0.927674						AT3G08943	1.34982		AT3G21550	-1.16654
AT5G60300	0.927532						AT4G35500	1.34963		AT5G03110	-1.16645
AT1G43890	0.927414						AT1G22770	1.34924		AT3G52290	-1.16634
AT3G46370	0.926413						AT1G21690	1.34923		AT4G20930	-1.16592
AT3G26740	0.926188						AT1G55140	1.34902		AT1G21400	-1.1656
AT3G03250	0.925282						AT5G28060	1.3489		AT5G20700	-1.16559
AT2G47990	0.924751						AT1G72420	1.34878		AT2G24150	-1.16557
AT2G20390	0.924503						AT1G74240	1.3486		AT1G21450	-1.1638
AT5G61590	0.923822						AT5G67100	1.3483		AT1G56700	-1.16362
AT3G07690	0.923212						AT5G05680	1.34638		AT5G11610	-1.16288
AT4G29780	0.922277						AT2G45280	1.3463		AT5G41690	-1.16274
AT1G23490	0.920198						AT5G23690	1.34595		AT3G10405	-1.1625
AT2G44500	0.918536						AT4G30935	1.3457		AT2G31570	-1.16232
AT5G42150	0.91843						AT3G49890	1.34542		AT2G40520	-1.16196
AT3G09035	0.918005						AT3G57930	1.34334		AT3G08030	-1.16123
AT5G61900	0.916879						AT2G29720	1.34292		AT1G52855	-1.16094
AT4G04860	0.916078						AT4G01320	1.34248		AT1G48540	-1.16087
AT1G77030	0.915628						AT4G12120	1.34184		AT2G26355	-1.16072
AT3G02570	0.915572						AT1G71110	1.34039		AT4G22690	-1.16059
AT3G01960	0.915512						AT2G38770	1.34034		AT3G52060	-1.16006
AT5G24500	0.914933						AT5G63950	1.3397		AT1G03410	-1.15978
AT5G12010	0.914796						AT1G79560	1.3392		AT5G67350	-1.15948
AT1G73030	0.913793						AT1G65080	1.33897		AT5G59350	-1.15917
AT5G23820	0.913669						AT5G52470	1.33896		AT5G28020	-1.1589
AT1G32090	0.913648						AT3G08947	1.33865		AT4G15530	-1.15809
AT3G57940	0.91335						AT1G67430	1.33826		AT1G32780	-1.15793
AT1G56140	0.912961						AT5G23980	1.33818		AT3G09000	-1.15789
AT1G59910	0.912933						AT3G51660	1.33617		AT1G68830	-1.15721
AT2G29700	0.9128						AT1G62110	1.33594		AT4G19670	-1.15676
AT1G65580	0.911549						AT2G02750	1.33584		AT2G22330	-1.15659
AT5G11790	0.911229						AT5G56710	1.33571		AT5G17400	-1.15617
AT4G16760	0.909556						AT1G04270	1.3348		AT2G46100	-1.15616
AT1G20010	0.908735						AT3G26540	1.33389		AT1G21410	-1.15553
AT1G10095	0.908707						AT4G15000	1.33372		AT1G74070	-1.15515
AT2G38470	0.908479						AT1G78650	1.33328		AT2G33510	-1.15505
AT3G23280	0.908436						AT2G01008	1.33325		AT2G03730	-1.15442
AT1G71040	0.907215						AT1G18080	1.33204		AT1G51500	-1.15238
AT1G76660	0.907051						AT4G25890	1.332		AT5G62070	-1.15229
AT1G11050	0.906861						AT3G45030	1.33121		AT4G23730	-1.15107
AT5G28300	0.906841						AT4G19130	1.33071		AT2G39650	-1.15092
AT1G50640	0.906102						AT4G00100	1.3306		AT4G35420	-1.15083
AT2G37540	0.906002						AT1G25500	1.33016		AT4G24790	-1.14954
AT4G27652	0.904584						AT3G46560	1.32962		AT3G14920	-1.14931
AT3G53030	0.904304						AT2G25355	1.32913		AT3G54830	-1.14853
AT4G31790	0.903856						AT5G63790	1.32886		AT5G66650	-1.14842
AT5G42860	0.903807						AT3G07530	1.32871		AT5G57070	-1.1484
AT1G19570	0.902991						AT3G20050	1.32839		AT3G26100	-1.14805
AT4G34260	0.901948						AT3G10610	1.32814		AT5G13770	-1.14785
AT1G66880	0.901097						AT5G16690	1.32755		AT1G61890	-1.14722
AT4G01120	0.90087						AT3G61370	1.32711		AT5G57910	-1.14705
AT2G29690	0.90083						AT2G37220	1.32704		AT1G12900	-1.14683
AT5G59400	0.900812						AT5G22480	1.32592		AT5G65460	-1.14639
AT5G18310	0.900485						AT1G04020	1.32576		AT1G55280	-1.1455
AT4G12730	0.899581						AT1G01100	1.32558		AT1G20510	-1.14512
AT5G42250	0.898152						AT2G07674	1.32531		AT1G69840	-1.14478
AT3G07780	0.898074						AT1G01300	1.32478		AT1G80460	-1.14464
AT5G53570	0.897725						AT4G36670	1.32414		AT3G10340	-1.14401
AT3G11580	0.89722						AT5G43960	1.32379		AT2G44160	-1.14358
AT5G04220	0.897018						AT2G41080	1.32359		AT2G30550	-1.14329
AT1G03830	0.896234						AT1G72610	1.32346		AT5G47900	-1.14327
AT2G31880	0.896053						AT3G49080	1.32324		AT1G15410	-1.14243
AT5G44290	0.895719						AT5G64560	1.32308		AT4G01050	-1.14175
AT3G19240	0.895566						AT1G08410	1.32278		AT2G07050	-1.14128
AT1G09050	0.895381						AT1G33590	1.32265		AT4G37760	-1.14115
AT1G08610	0.895204						AT5G06360	1.32236		AT5G03190	-1.14107
AT1G20630	0.895023						AT2G19870	1.32196		AT5G59920	-1.1407
AT5G58430	0.894809						AT4G16141	1.32184		AT5G63700	-1.14039
AT1G52770	0.89448						AT3G16740	1.32179		AT3G54420	-1.13969
AT4G18890	0.892816						AT3G15030	1.32114		AT1G75170	-1.13924
AT1G54130	0.892379						AT4G29540	1.32009		AT5G57345	-1.13864
AT2G20370	0.891905						AT1G66940	1.31987		AT3G61420	-1.1382
AT5G62470	0.88934						AT4G29520	1.3198		AT3G06145	-1.1371
AT1G09040	0.888895						AT5G02130	1.31918		AT3G62390	-1.13692
AT4G13345	0.88701						AT1G06710	1.31817		AT2G02360	-1.13678
AT1G27030	0.886265						AT1G07780	1.31797		AT1G53840	-1.13656
AT4G34550	0.886158						AT2G16640	1.31773		AT1G77760	-1.13524
AT3G02880	0.886132						AT5G45400	1.31771		AT5G16710	-1.13461
AT2G24230	0.885943						AT5G64670	1.31692		AT4G21534	-1.13451
AT5G02810	0.885656						AT5G19770	1.31641		AT2G43290	-1.13449
AT3G29400	0.885039						AT3G06790	1.3164		AT4G18570	-1.13443
AT2G18170	0.88447						AT5G36950	1.31615		AT5G12890	-1.1341
AT4G23010	0.8822						AT1G29965	1.31319		AT3G29200	-1.13406
AT4G37250	0.881142						AT2G47640	1.31287		AT2G25590	-1.13146
AT3G58530	0.88069						AT2G25640	1.31242		AT5G07460	-1.13124
AT4G30360	0.880023						AT3G06680	1.31241		AT3G52340	-1.13101
AT2G30010	0.879842						AT5G19690	1.31104		AT3G22530	-1.1302
AT2G46630	0.879411						AT1G53470	1.3099		AT5G55250	-1.13008
AT5G56750	0.87894						AT5G24570	1.30958		AT3G63120	-1.12948
AT3G52190	0.8789						AT1G79490	1.30897		AT5G57610	-1.12924
AT2G27385	0.878703						AT4G39390	1.30878		AT3G59780	-1.12896
AT1G07240	0.878585						AT3G55160	1.30796		AT3G09920	-1.12871
AT1G32870	0.878291						AT5G58150	1.3074		AT5G09660	-1.12854
AT1G10350	0.877712						AT5G12440	1.30696		AT1G26670	-1.12829
AT5G02600	0.877049						AT2G01150	1.30584		AT2G32340	-1.12763
AT1G75440	0.876898						AT1G33470	1.30579		AT4G01900	-1.12732
AT3G16710	0.876132						AT2G20840	1.30574		AT5G65840	-1.12619
AT5G60540	0.875808						AT5G54580	1.30556		AT2G05632	-1.12612
AT4G25610	0.875392						AT1G09780	1.3055		AT2G44060	-1.12584
AT3G05630	0.875056						AT3G23740	1.30511		AT2G41835	-1.12447
AT3G25600	0.874757						AT4G02790	1.30423		AT5G58260	-1.12402
AT5G66130	0.874625						AT3G03600	1.30418		AT5G03210	-1.12307
AT5G65240	0.874444						AT3G01410	1.30388		AT2G26710	-1.12273
AT2G26510	0.873587						AT3G18970	1.30326		AT1G51360	-1.12256
AT1G69760	0.873487						AT1G33265	1.30243		AT5G20490	-1.12226
AT1G03370	0.873388						AT1G14440	1.30193		AT3G19150	-1.12095
AT2G29760	0.871902						AT5G01230	1.30177		AT5G47370	-1.12062
AT3G52310	0.870112						AT5G22130	1.29968		AT4G24660	-1.12058
AT2G22300	0.869536						AT5G46520	1.2983		AT5G27150	-1.12029
AT3G55500	0.869408						AT5G42570	1.29778		AT3G29100	-1.12026
AT4G01090	0.869302						AT3G14600	1.29774		AT4G03420	-1.11992
AT5G52750	0.868698						AT1G65470	1.29674		AT3G51950	-1.11992
AT1G33600	0.868409						AT1G55540	1.29672		AT1G80940	-1.11985
AT1G31710	0.867887						AT4G33760	1.29669		AT2G45590	-1.11832
AT1G74440	0.867695						AT2G32220	1.29648		AT3G19680	-1.11821
AT3G01040	0.867606						AT3G05380	1.29574		AT1G13245	-1.11801
AT1G22270	0.86675						AT4G18730	1.295		AT1G03380	-1.1168
AT5G46920	0.865836						AT3G56340	1.29491		AT4G35550	-1.11634
AT1G08980	0.865014						AT1G73700	1.29489		AT2G43340	-1.1163
AT2G37620	0.863743						AT4G17670	1.29488		AT4G23020	-1.11589
AT3G07010	0.86315						AT1G02050	1.29376		AT4G01010	-1.11519
AT3G26090	0.86262						AT3G21740	1.29359		AT1G65840	-1.11351
AT1G68060	0.862378						AT2G31650	1.29355		AT1G76130	-1.1135
AT5G62620	0.861515						AT2G29540	1.29285		AT5G16650	-1.11285
AT1G62870	0.861406						AT3G45980	1.29169		AT5G45840	-1.11257
AT1G50740	0.860264						AT2G28740	1.29036		AT2G46220	-1.11175
AT3G12810	0.860052						AT2G30860	1.29008		AT5G67180	-1.1115
AT1G45332	0.8577						AT2G42740	1.28973		AT5G24800	-1.11075
AT2G05760	0.857415						AT4G37750	1.28969		AT5G57740	-1.11043
AT2G47650	0.856365						AT5G20400	1.28917		AT1G53520	-1.10984
AT2G39870	0.85616						AT1G41880	1.28816		AT1G35460	-1.10951
AT4G27620	0.856018						AT4G21100	1.28772		AT1G10380	-1.1095
AT5G11890	0.854636						AT3G47930	1.28759		AT1G60010	-1.10904
AT5G08330	0.854333						AT5G45750	1.28751		AT1G23130	-1.10795
AT2G06040	0.853994						AT3G46740	1.28692		AT5G10610	-1.10765
AT5G60860	0.853614						AT4G20980	1.28663		AT5G52420	-1.10688
AT5G17270	0.853193						AT1G42440	1.28662		AT3G20600	-1.10542
AT1G26130	0.852822						AT3G13180	1.28652		AT5G67150	-1.10539
AT2G21590	0.852223						AT1G04990	1.28493		AT1G49520	-1.10497
AT1G04400	0.851914						AT1G15002	1.2849		AT1G72740	-1.10488
AT2G05630	0.851853						AT1G29900	1.28442		AT4G01840	-1.10468
AT4G19520	0.851785						AT2G29070	1.28372		AT1G22850	-1.10419
AT4G13800	0.851737						AT4G27870	1.28268		AT1G66330	-1.10338
AT5G43630	0.851545						AT1G13120	1.28215		AT3G27820	-1.10277
ATMG01090	0.850768						AT3G44590	1.28197		AT5G64840	-1.10244
AT4G30990	0.8502						AT2G03480	1.28172		AT5G26720	-1.10197
AT2G38000	0.849591						AT2G34480	1.28115		AT1G54060	-1.10181
AT3G05380	0.8481						AT3G25100	1.28031		AT2G45340	-1.10154
AT3G12270	0.847477						AT5G49020	1.28014		AT1G67860	-1.10151
AT2G02130	0.847469						AT2G47790	1.27952		AT2G22540	-1.10084
AT4G29840	0.846442						AT4G32200	1.2785		AT5G34850	-1.09879
AT5G06830	0.845781						AT2G20940	1.27794		AT3G12345	-1.09837
AT4G15770	0.844907						AT1G57660	1.2778		AT1G26920	-1.09821
AT5G23390	0.843701						AT4G32280	1.27738		AT1G64970	-1.09792
AT5G24620	0.842758						AT2G37890	1.27681		AT5G07920	-1.09698
AT2G43850	0.842528						AT3G62250	1.27679		AT2G20180	-1.09653
AT1G10200	0.842252						AT5G61790	1.27655		AT2G40270	-1.0961
AT2G22400	0.841651						AT5G09315	1.27329		AT1G67040	-1.096
AT5G53060	0.84159						AT3G52580	1.27203		AT1G12500	-1.09543
AT2G47410	0.84134						AT5G28290	1.27201		AT2G47750	-1.09523
AT3G14000	0.841241						AT5G05000	1.27198		AT3G21460	-1.09401
AT1G01260	0.838196						AT2G41460	1.27179		AT1G34418	-1.09338
AT1G55535	0.837835						AT2G27720	1.2707		AT1G56190	-1.09324
AT3G02650	0.837404						AT1G26660	1.26938		AT3G47960	-1.09292
AT1G27460	0.837285						AT3G06730	1.26875		AT4G30550	-1.09291
AT1G05120	0.836765						AT1G28530	1.26822		AT2G32120	-1.09291
AT4G16630	0.836735						AT2G03120	1.26746		AT3G57530	-1.09192
AT5G65290	0.836551						AT1G55490	1.2674		AT4G35560	-1.09169
AT1G52370	0.836366						AT3G43980	1.26727		AT1G12060	-1.09137
AT4G35790	0.835955						AT1G14810	1.26671		AT1G64980	-1.09136
AT3G57230	0.834991						AT5G02860	1.26633		AT4G39940	-1.09133
[truncated: 1,977 more rows]

## Sheet: Salt
SS4							SS24
UP			DOWN				UP			DOWN
GeneID	log2FC vs CON_SS		GeneID	log2FC vs CON_SS			GeneID	log2FC vs CON_SS		GeneID	log2FC vs CON_SS
AT2G47770	9.14828		ATMG00210	-8.12213			AT1G01480	14.5787		ATCG01000	-10.406
AT5G44430	8.94758		ATMG01020	-6.44406			AT1G52690	14.1194		AT1G13650	-9.94432
AT2G26010	8.93735		AT5G15830	-5.59202			AT2G47770	13.5837		AT3G44990	-9.66746
AT5G52300	8.76809		AT2G40610	-5.56173			AT3G02480	13.529		AT5G39860	-9.13986
AT3G22830	8.63689		AT1G79770	-5.4463			AT4G24000	13.2614		AT5G63180	-9.04917
AT3G02480	8.49503		AT3G53790	-5.13562			AT2G45570	13.1		AT2G40610	-8.83991
AT5G44420	8.04285		AT2G27420	-5.05371			AT4G37990	12.979		AT4G13410	-8.80519
AT1G52690	7.91478		AT1G22690	-5.03017			AT3G17520	12.8167		AT5G20630	-8.77896
AT4G33980	7.49137		AT3G13404	-4.91462			AT2G02990	12.8109		AT3G01440	-8.61069
AT4G24000	7.29305		AT5G03995	-4.71096			AT5G66780	12.6067		AT1G74670	-8.52028
AT2G40080	7.26184		AT2G18980	-4.60485			AT1G02310	12.5839		AT5G19600	-8.46888
AT5G06760	7.16454		AT4G34790	-4.59333			AT1G72760	12.5207		AT1G73325	-8.34792
AT1G22990	7.07996		AT5G65730	-4.53191			AT5G05220	12.3825		AT2G20750	-8.25753
AT3G02840	7.04148		AT1G23965	-4.52672			AT5G50360	12.3588		AT5G23020	-8.15327
AT5G42900	7.02009		AT2G05995	-4.5012			AT1G32350	12.3186		AT5G18050	-8.11294
AT2G26020	6.88573		AT3G09450	-4.42424			AT5G52300	12.2616		AT5G45850	-7.73406
AT1G17665	6.69112		AT3G22275	-4.4202			AT3G60140	12.1803		AT1G01190	-7.68705
AT5G05220	6.62748		AT3G27970	-4.37395			AT2G19900	11.8983		AT3G48290	-7.39174
AT5G59320	6.6158		AT2G21730	-4.32809			AT3G46660	11.7775		AT5G02890	-7.35695
AT1G09950	6.57916		AT5G19600	-4.22311			AT5G06760	11.6756		AT5G10570	-7.23573
AT3G03341	6.54821		AT1G06830	-4.20601			AT3G15670	11.5896		AT5G45670	-7.17399
AT5G50360	6.51801		AT2G37460	-4.07631			AT2G36780	11.5506		AT1G65310	-7.15001
AT5G59220	6.34851		AT1G76240	-4.05823			AT2G34500	11.5091		AT5G47500	-7.09285
AT1G01480	6.268		AT1G10155	-4.02834			AT4G21680	11.4023		AT3G59250	-7.08594
AT5G21960	6.19974		AT1G76190	-4.0039			AT1G05340	11.402		AT1G62910	-7.024
AT4G33905	6.02717		AT1G69530	-3.90106			AT1G66570	11.3644		AT3G06145	-6.98815
AT1G68050	6.01327		AT2G44790	-3.88379			AT5G38650	11.3357		AT2G30766	-6.98583
AT3G17520	5.95841		AT5G66740	-3.84224			AT5G62480	11.3328		AT2G45350	-6.98372
AT4G33467	5.92053		AT1G53690	-3.81965			AT4G36700	11.2914		AT1G67750	-6.96924
AT4G22517	5.85004		AT3G02380	-3.81373			AT1G22990	11.1277		AT3G45430	-6.96005
AT5G62040	5.82754		AT3G50560	-3.80259			AT5G06090	11.1209		AT1G55200	-6.83642
AT3G10930	5.82267		AT4G38860	-3.79328			AT5G48400	11.1114		AT3G01140	-6.82596
AT5G45630	5.79001		AT2G15020	-3.79016			AT4G39670	11.1032		AT1G29460	-6.7943
AT2G43580	5.76989		AT5G44020	-3.77474			AT4G37390	11.0822		AT5G18020	-6.7629
AT5G53710	5.66867		AT4G38850	-3.7713			AT2G42560	11.0015		AT5G22930	-6.73779
AT2G23910	5.6124		AT4G34770	-3.70241			AT3G07255	10.969		AT5G01015	-6.71833
AT5G15500	5.60313		AT1G74670	-3.63656			AT1G05680	10.8924		AT5G52940	-6.6656
AT3G49110	5.6022		AT1G03870	-3.51647			AT4G33905	10.8773		AT4G28250	-6.66507
AT4G37990	5.57301		AT1G50040	-3.47092			AT1G05100	10.8419		AT2G37380	-6.64647
AT5G15960	5.56984		AT1G72610	-3.41097			AT5G54165	10.7892		AT5G48490	-6.6268
AT5G43840	5.55225		AT1G71140	-3.40539			AT4G14368	10.7487		AT1G20470	-6.62097
AT5G57810	5.54337		AT3G03830	-3.36383			AT2G35300	10.6346		AT2G46570	-6.6194
AT3G49580	5.54179		AT3G63110	-3.36288			AT2G35730	10.4174		AT2G24210	-6.6042
AT1G48660	5.51079		AT5G42760	-3.33238			AT4G21020	10.4116		AT3G53190	-6.5809
AT2G39030	5.47782		AT3G52720	-3.32625			AT3G22830	10.4041		AT5G56120	-6.5169
AT3G49130	5.47434		AT1G66725	-3.28198			AT5G13080	10.3865		AT1G22690	-6.5133
AT2G37870	5.43275		AT3G10600	-3.22703			AT3G46080	10.3778		AT3G27690	-6.49045
AT5G28080	5.42431		AT4G38840	-3.20383			AT4G37370	10.2639		AT3G55240	-6.47115
AT2G41240	5.41952		AT1G01060	-3.18065			AT5G59220	10.1729		AT3G52630	-6.46835
AT3G15534	5.34239		AT5G02760	-3.15234			AT5G24080	10.1371		AT1G24851	-6.43963
AT4G33930	5.33256		AT5G18020	-3.08945			AT3G63060	10.1036		AT4G26530	-6.42281
AT5G09970	5.32645		AT1G16390	-3.0853			AT4G01360	10.0741		AT3G46490	-6.3984
AT1G49900	5.31124		AT5G63450	-3.04339			AT1G80160	10.0723		AT3G26320	-6.34971
AT1G69260	5.27223		AT3G23510	-3.03787			AT1G58340	10.0467		AT4G34790	-6.34122
AT4G01360	5.23756		AT5G02865	-3.03018			AT1G68620	10.0224		AT4G20230	-6.32118
AT3G03170	5.21178		AT4G30610	-3.026			AT3G44300	10.0051		AT4G11290	-6.3169
AT1G62570	5.20317		AT3G17609	-3.0147			AT5G16360	9.98471		AT5G55520	-6.3041
AT3G08860	5.19806		AT5G18030	-3.00752			AT5G51760	9.94675		AT1G62975	-6.29103
AT5G62480	5.19693		AT5G62920	-3.00419			AT1G49900	9.92011		AT3G08770	-6.27077
AT3G07650	5.19689		AT4G10150	-3.00046			AT2G39518	9.91663		AT4G01580	-6.23964
AT1G16850	5.16724		AT1G15050	-2.99984			AT2G17680	9.8754		AT1G70985	-6.23444
AT5G42380	5.12015		AT1G29430	-2.97353			AT1G30700	9.84427		AT5G57780	-6.22176
AT5G24080	5.05744		AT4G36105	-2.97335			AT2G31945	9.806		AT2G16270	-6.20448
AT1G07050	5.05232		AT4G34530	-2.95828			AT3G22600	9.77097		AT3G50120	-6.19718
AT3G63060	5.00817		AT4G24700	-2.94718			AT1G09510	9.61916		ATMG01020	-6.17318
AT3G44550	4.99613		AT1G29450	-2.94209			AT2G36640	9.61116		AT2G33330	-6.163
AT4G21680	4.99429		AT5G53200	-2.90838			AT1G66550	9.59442		AT4G04840	-6.15217
AT5G66780	4.97531		AT4G12980	-2.8892			AT1G03790	9.55777		AT5G23910	-6.14632
AT2G40350	4.971		AT5G25460	-2.87525			AT1G02400	9.51694		AT5G18060	-6.11801
AT1G54575	4.96992		AT5G49740	-2.87089			AT4G12735	9.4889		AT2G30420	-6.11777
AT1G33760	4.96595		AT3G26320	-2.87079			AT3G45060	9.4865		AT4G17760	-6.1139
AT1G65300	4.95502		AT5G59680	-2.86048			AT1G56060	9.48417		AT5G38420	-6.10149
AT4G34410	4.95016		AT2G31380	-2.85833			AT1G71520	9.45605		AT4G24780	-6.09848
AT4G39360	4.93886		AT4G09420	-2.84576			AT5G64750	9.44647		AT5G66230	-6.0964
AT5G05410	4.91142		AT3G14770	-2.83516			AT3G48850	9.36987		AT3G25717	-6.07904
AT1G03940	4.89891		AT4G20230	-2.82032			AT5G49690	9.33468		AT3G14210	-6.05012
AT1G68500	4.8532		AT1G50830	-2.81528			AT5G51680	9.32725		AT3G17170	-6.03989
AT4G37410	4.85146		AT2G23560	-2.79425			AT2G35980	9.32619		AT1G06080	-6.01657
AT3G15670	4.83219		AT5G44390	-2.79004			AT1G43160	9.3062		AT1G07050	-6.01603
AT1G28370	4.72737		AT4G36850	-2.7829			AT3G01420	9.29165		AT1G77870	-5.99679
AT1G19210	4.72698		AT5G23020	-2.77546			AT5G44310	9.27563		AT5G02865	-5.98853
AT1G05340	4.71286		AT5G55620	-2.76956			AT2G38340	9.27268		AT4G12980	-5.98419
AT2G47780	4.70203		AT1G29660	-2.76575			AT3G28210	9.25997		AT4G02290	-5.97208
AT2G36270	4.70048		AT3G09600	-2.76169			AT5G42510	9.23115		AT1G54820	-5.95183
AT2G25625	4.69047		AT3G16240	-2.75446			AT5G45630	9.22888		AT3G02640	-5.94452
AT1G64110	4.67325		AT5G44910	-2.74419			AT1G69480	9.2165		AT3G61920	-5.93269
AT5G66400	4.66506		AT3G42800	-2.73308			AT5G01380	9.21595		AT5G18030	-5.92358
AT5G13170	4.65726		AT2G21650	-2.72871			AT5G24640	9.21107		AT2G32180	-5.92063
AT4G22490	4.65483		AT1G32780	-2.7176			AT2G29350	9.20861		AT3G42800	-5.915
AT1G29270	4.64941		AT4G29740	-2.68159			AT1G73260	9.15383		AT5G20935	-5.90129
AT4G28140	4.60991		AT4G34550	-2.68029			AT3G27025	9.14848		AT2G14247	-5.89336
AT1G06540	4.58266		AT1G77870	-2.67518			AT5G42380	9.13465		AT2G27420	-5.89176
AT5G48250	4.57301		AT1G55960	-2.67453			AT4G23700	9.124		AT4G29610	-5.88514
AT1G07430	4.56134		AT2G27402	-2.6716			AT5G09640	9.08746		AT2G22122	-5.8832
AT5G36925	4.55461		AT4G16980	-2.67009			AT5G06755	9.0813		AT1G24020	-5.84193
AT5G19470	4.54889		AT1G65870	-2.66396			AT4G33930	9.05397		AT2G41950	-5.83488
AT3G30210	4.54116		AT4G12390	-2.66112			AT3G60966	9.01906		AT3G03830	-5.82052
AT4G39670	4.52448		AT4G14750	-2.64238			AT5G04010	8.9993		AT3G06655	-5.80734
AT3G46640	4.51677		AT3G55646	-2.63947			AT5G62520	8.96623		AT5G18930	-5.80007
AT5G48850	4.51247		AT1G74890	-2.63287			AT2G34610	8.95765		AT5G22580	-5.79554
AT2G41190	4.50842		AT2G41250	-2.61816			AT3G51860	8.92092		AT5G16530	-5.78258
AT2G21820	4.4764		AT1G68238	-2.61256			AT4G21120	8.91671		AT3G56220	-5.77412
AT1G70640	4.47564		AT4G04840	-2.61105			AT3G15357	8.83942		AT1G76310	-5.76953
AT1G67370	4.46921		AT3G44990	-2.59327			AT2G21510	8.81698		AT3G22210	-5.74542
AT5G15190	4.46684		AT1G75250	-2.59191			AT2G32020	8.80865		AT1G25510	-5.74183
AT4G36700	4.46537		AT1G19510	-2.58779			AT3G17010	8.80649		AT3G48970	-5.74032
AT2G19900	4.46414		AT2G36590	-2.5775			AT1G11925	8.79581		AT3G06880	-5.73421
AT2G40340	4.46055		AT5G49730	-2.5773			AT2G40340	8.79362		AT1G73600	-5.72685
AT5G54165	4.4578		AT5G48490	-2.56149			AT4G09600	8.79337		AT1G16220	-5.72426
AT1G77200	4.4395		AT3G48290	-2.54344			AT5G48410	8.78594		AT1G47840	-5.71409
AT1G48000	4.43877		AT4G03038	-2.53322			AT1G57630	8.75937		AT5G50740	-5.70827
AT5G15840	4.41731		AT5G39860	-2.53053			AT3G63380	8.72762		AT5G14350	-5.7046
AT5G17460	4.41366		AT3G03840	-2.52815			AT2G29460	8.72142		AT5G54190	-5.69928
AT3G46660	4.40522		AT3G46650	-2.52754			AT5G01732	8.70979		AT2G26180	-5.67457
AT3G55840	4.40073		AT5G17330	-2.52705			AT5G54230	8.68063		AT1G50110	-5.67449
AT1G05100	4.38491		AT5G19970	-2.51537			AT3G49130	8.66678		AT1G09750	-5.67147
AT4G37140	4.38057		AT1G19450	-2.51153			AT1G52560	8.66595		AT1G29450	-5.6561
AT4G25490	4.37628		AT3G46490	-2.50374			AT4G39360	8.6241		AT5G35490	-5.64121
AT3G23250	4.34771		AT5G43630	-2.48522			AT1G04580	8.61391		AT3G22540	-5.62833
AT1G28590	4.34628		AT1G77760	-2.44132			AT4G26200	8.59338		AT4G15830	-5.61778
AT3G01830	4.342		AT3G04140	-2.43441			AT3G48020	8.59299		AT3G04290	-5.61754
AT2G32130	4.34167		AT2G18120	-2.4247			AT5G11210	8.5426		AT2G18300	-5.61423
AT1G19020	4.33758		AT3G44450	-2.41609			AT5G51060	8.51309		AT2G30424	-5.60175
AT5G51680	4.32357		AT2G30432	-2.41321			AT4G05100	8.50641		AT1G15000	-5.59761
AT4G29780	4.32348		AT2G25680	-2.41115			AT1G04560	8.48661		AT4G12900	-5.59259
AT5G40790	4.29841		AT3G12110	-2.41098			AT5G24090	8.47808		AT3G43960	-5.5875
AT4G27654	4.28465		AT2G29490	-2.40475			AT5G59320	8.46663		AT1G53690	-5.58462
AT1G49450	4.28383		AT3G24463	-2.39891			AT2G43570	8.46602		AT1G14250	-5.57808
AT2G32210	4.2736		AT2G46790	-2.38988			AT3G13784	8.44951		AT1G78370	-5.57488
AT4G09600	4.26834		AT3G08660	-2.38907			AT5G13170	8.44614		AT4G03038	-5.57039
AT3G50980	4.26718		AT1G72430	-2.38838			AT2G19190	8.43224		AT2G39880	-5.56972
AT1G67856	4.2653		AT1G29440	-2.38024			AT3G21305	8.42825		AT4G21270	-5.56566
AT5G60100	4.25698		AT2G47370	-2.37817			AT1G07160	8.41782		AT1G26540	-5.56154
AT1G67265	4.25299		AT5G56860	-2.37672			AT5G15500	8.41634		AT1G03630	-5.56062
AT1G16705	4.25238		AT5G25140	-2.37068			AT4G33467	8.40565		AT3G26330	-5.55486
AT4G14370	4.25169		AT3G56290	-2.36987			AT5G35110	8.40555		AT5G03390	-5.55262
AT1G74080	4.24496		AT1G06080	-2.36739			ATMG00290	8.39409		AT3G23880	-5.52089
AT1G78390	4.231		AT1G77690	-2.36221			AT2G29470	8.38542		AT4G20940	-5.51407
AT1G12610	4.2264		AT2G10940	-2.36192			AT1G10585	8.38536		AT1G07270	-5.50269
AT1G71000	4.22392		AT3G24460	-2.36186			AT2G25625	8.36867		AT1G04110	-5.49788
AT4G30430	4.22		AT5G57780	-2.3585			AT5G57510	8.36126		AT1G63100	-5.49009
AT3G21320	4.18737		AT2G30010	-2.34819			AT5G49700	8.35272		AT1G16400	-5.48886
AT1G11210	4.1864		AT3G58120	-2.34765			AT3G25250	8.34336		AT3G22275	-5.48179
AT1G66370	4.17044		AT2G46830	-2.3445			AT1G67856	8.33421		AT4G12970	-5.4767
AT1G07900	4.16485		AT5G63180	-2.3435			AT1G33030	8.32424		AT4G30610	-5.47469
AT2G33830	4.15345		AT5G46220	-2.34239			AT1G22470	8.31689		AT5G24105	-5.47094
AT3G05260	4.15123		AT1G69160	-2.32124			AT2G18340	8.31639		AT3G28650	-5.47086
AT3G13672	4.14701		AT5G28030	-2.31908			AT2G23170	8.30818		AT2G01755	-5.4705
AT5G62520	4.13808		AT1G29460	-2.31523			AT1G53470	8.30007		AT2G18328	-5.46876
AT5G03210	4.13765		AT1G20470	-2.31441			AT1G07540	8.29095		AT3G20440	-5.46491
AT4G08570	4.13558		ATMG01110	-2.31327			AT1G24600	8.28838		AT4G30180	-5.45458
AT4G28703	4.13423		AT4G24860	-2.31289			AT5G15660	8.2881		AT1G23410	-5.44937
AT2G38465	4.12708		AT2G31750	-2.31222			AT3G03341	8.28585		AT5G19530	-5.44607
AT5G59570	4.12704		AT3G06145	-2.29854			AT2G40170	8.28447		AT2G30432	-5.43941
AT1G60190	4.10339		AT2G40670	-2.26096			AT1G22810	8.26062		AT1G30282	-5.41337
AT2G32020	4.09642		AT1G53700	-2.25824			AT2G33080	8.24312		AT3G58990	-5.41006
AT3G50970	4.09341		AT5G19190	-2.25688			AT5G39720	8.23946		AT2G32100	-5.40263
AT1G10530	4.0767		AT4G35090	-2.24601			AT1G04500	8.23582		AT4G25240	-5.39825
AT2G46680	4.07137		AT1G48745	-2.23605			AT3G50980	8.21641		AT5G66520	-5.39639
AT5G51990	4.07114		AT1G37130	-2.22331			AT1G74080	8.19794		AT5G01790	-5.39264
AT5G25110	4.06896		AT1G14280	-2.22037			AT1G09500	8.19373		AT5G56700	-5.37583
AT5G49152	4.03297		AT4G26150	-2.21032			AT3G02840	8.18255		AT2G27402	-5.36579
AT1G80840	4.00826		AT5G03395	-2.20568			AT4G14370	8.1794		AT4G14120	-5.36198
AT1G15010	4.00278		AT1G33340	-2.19931			AT1G49450	8.17784		AT4G26960	-5.35358
AT2G46270	3.99039		AT1G78090	-2.19928			AT5G58840	8.17692		AT3G52720	-5.35032
AT3G14540	3.98392		AT5G18050	-2.19823			AT2G37770	8.17611		AT5G45700	-5.33987
AT3G59350	3.98041		AT2G30520	-2.18266			AT3G01830	8.16728		AT5G11550	-5.33334
AT5G57110	3.96541		AT5G38430	-2.17694			AT5G04380	8.16577		AT1G10640	-5.32911
AT3G62090	3.94932		AT5G49910	-2.17401			AT2G41280	8.16053		AT2G37950	-5.3273
AT1G03495	3.93384		AT2G32540	-2.17212			AT3G53600	8.14954		AT3G48730	-5.32588
AT5G42800	3.89062		AT1G70985	-2.16684			AT1G54575	8.10698		AT5G10250	-5.32081
AT2G35070	3.88761		AT5G49480	-2.16196			AT1G62320	8.09311		AT1G55490	-5.3156
AT1G52890	3.87571		AT4G00050	-2.15364			AT2G26400	8.08774		AT3G48540	-5.31109
AT2G22760	3.85744		AT3G11110	-2.15316			AT1G07400	8.08517		AT2G30695	-5.2948
AT4G07395	3.83621		AT2G44578	-2.15261			AT1G71530	8.0752		AT3G04550	-5.29448
AT2G28500	3.82616		AT3G22840	-2.15194			AT3G22510	8.05939		AT1G70260	-5.29196
AT2G45570	3.82576		AT5G28770	-2.1481			AT5G13330	8.04682		AT5G38430	-5.28697
AT2G30020	3.81918		AT4G11290	-2.14193			AT3G10815	8.0298		AT1G29660	-5.2818
AT5G42930	3.81655		AT4G16590	-2.13913			AT1G75600	7.99063		AT4G30130	-5.27585
AT3G14360	3.80579		AT5G38130	-2.13472			AT3G05820	7.98474		AT2G25060	-5.26757
AT5G52310	3.79189		AT5G40210	-2.13465			AT1G19250	7.95518		AT5G51850	-5.26697
AT2G22590	3.78761		AT2G21200	-2.13096			AT1G51820	7.92707		AT4G36570	-5.26332
AT1G69890	3.78641		AT5G54130	-2.13072			AT2G39200	7.92703		AT2G04032	-5.25589
AT3G19580	3.76128		AT4G31870	-2.12803			AT2G17500	7.91177		AT1G20190	-5.24885
AT5G58680	3.76068		AT3G22540	-2.12765			AT5G40860	7.91174		AT3G59330	-5.24277
AT2G44840	3.75975		AT1G13080	-2.12574			AT1G68500	7.90405		AT1G17560	-5.2209
AT3G50260	3.75389		AT1G80050	-2.12531			AT5G53710	7.88228		AT3G05480	-5.21882
AT5G22380	3.75222		AT2G45180	-2.12476			AT5G57010	7.88064		AT1G01200	-5.20879
AT3G27025	3.74981		AT2G18328	-2.12376			AT3G53040	7.86113		AT2G37390	-5.20163
AT4G27410	3.73183		AT3G15850	-2.12247			AT1G74010	7.85755		AT4G02850	-5.19974
AT3G27210	3.72839		AT4G29310	-2.11771			AT5G64310	7.8447		AT3G18960	-5.18674
AT1G73810	3.70373		AT3G03820	-2.11213			AT1G79900	7.84212		AT4G20140	-5.18096
AT3G48360	3.70218		AT4G15550	-2.10703			AT5G07330	7.80601		AT1G76190	-5.17707
AT2G38530	3.68867		AT4G10120	-2.10606			AT3G15534	7.80512		AT5G49150	-5.17681
AT5G50450	3.67515		AT4G25780	-2.09721			AT5G25910	7.79833		AT3G57860	-5.16932
AT1G58420	3.66041		AT3G01060	-2.07774			AT2G29380	7.797		AT1G32780	-5.14999
AT5G45340	3.65772		AT3G17510	-2.07492			AT2G43580	7.78158		AT5G05250	-5.14673
AT1G73010	3.64724		AT3G45210	-2.07459			AT3G11430	7.75292		AT4G18440	-5.1458
AT1G02400	3.64613		AT3G21890	-2.07017			AT1G77450	7.74766		AT5G49730	-5.13972
AT3G24982	3.64217		AT5G49630	-2.06659			AT1G26790	7.74144		AT1G19960	-5.12748
AT5G67620	3.63762		AT4G23820	-2.05959			AT1G67920	7.73909		AT4G37110	-5.12508
AT3G50930	3.63751		AT1G20070	-2.05914			AT1G16850	7.73536		AT2G20590	-5.11822
AT4G37220	3.61604		AT3G58850	-2.05808			AT5G05410	7.72299		AT5G66330	-5.11794
AT4G33985	3.60965		AT5G04950	-2.05786			AT2G25460	7.72042		AT1G76790	-5.11009
AT4G02360	3.60838		AT1G01390	-2.05419			AT3G11340	7.71907		AT2G13820	-5.10785
AT4G18980	3.60226		AT5G52570	-2.05339			AT5G16960	7.69724		AT3G18080	-5.10329
AT4G09820	3.58992		AT2G40400	-2.05335			AT3G02140	7.69184		AT2G43550	-5.09957
AT5G52050	3.58458		AT5G56840	-2.04761			AT3G22910	7.67434		AT5G03350	-5.09727
AT5G05340	3.57601		AT3G19450	-2.046			AT1G78390	7.66916		AT1G70560	-5.09391
AT1G05575	3.57456		AT3G03850	-2.0433			AT3G13950	7.6489		AT4G28310	-5.08432
AT5G22540	3.56942		AT3G26570	-2.03953			AT5G06230	7.64534		AT1G31690	-5.08399
AT1G02660	3.55715		AT5G04190	-2.03672			AT2G04050	7.64449		AT5G18010	-5.08219
AT5G61380	3.53777		AT2G32100	-2.03037			AT3G13672	7.63827		AT3G12870	-5.07839
AT4G37260	3.53115		AT2G36630	-2.02555			AT4G11170	7.63823		AT5G56490	-5.07581
AT1G74930	3.52218		AT2G46450	-2.02406			AT4G19810	7.62574		AT5G16190	-5.07391
AT4G15910	3.5112		AT5G17300	-2.02279			AT5G39520	7.61026		AT5G63540	-5.06465
AT3G28007	3.50386		AT1G64500	-2.02064			AT3G50970	7.60626		AT5G18080	-5.05353
AT3G04060	3.4933		AT4G37800	-2.01934			AT5G67310	7.60051		AT4G12830	-5.05183
AT4G12410	3.47706		AT2G43340	-2.01799			AT5G66400	7.60033		AT2G15090	-5.05012
AT3G22600	3.46883		AT1G48480	-2.01604			AT5G51990	7.59778		AT5G18660	-5.0499
AT5G20830	3.46866		AT2G38310	-2.01138			AT4G20320	7.59047		AT1G47655	-5.04621
AT5G10695	3.46178		AT4G13577	-2.01082			AT1G17744	7.5894		AT4G19020	-5.04308
AT2G28400	3.4531		AT1G64780	-2.00449			AT4G34410	7.58914		AT5G25460	-5.04093
AT5G37540	3.44742		AT5G45820	-1.99435			AT4G15610	7.57885		AT5G65800	-5.0409
AT4G22880	3.41492		AT5G24850	-1.98428			AT3G29250	7.54266		AT1G30520	-5.03991
AT5G35580	3.41413		AT2G23130	-1.98192			AT4G18170	7.53989		AT5G25090	-5.03518
AT4G19400	3.40052		AT3G47380	-1.97759			AT4G02380	7.53622		AT1G29430	-5.0198
AT5G65300	3.38432		AT3G13470	-1.96932			AT1G54890	7.52091		AT4G01390	-5.01908
AT1G66060	3.37295		AT3G28960	-1.96725			AT1G14780	7.50927		AT2G22810	-5.01691
AT3G21090	3.36355		AT2G16500	-1.96448			AT2G41190	7.50319		AT4G12880	-5.01629
AT5G04250	3.35837		AT5G03380	-1.95736			AT2G03850	7.50273		AT4G28780	-5.01183
AT2G14290	3.35591		AT1G23480	-1.95365			AT1G02580	7.49615		AT2G47750	-5.00758
AT4G23810	3.35513		AT1G20190	-1.95158			AT5G05340	7.49611		AT1G70220	-5.00708
AT1G56150	3.34429		AT1G32900	-1.94847			AT5G17390	7.49552		AT4G01080	-5.00585
AT5G37300	3.33983		AT3G24420	-1.94382			AT4G28460	7.49386		AT5G53210	-5.00039
AT3G16360	3.33952		AT5G61350	-1.94014			AT5G01300	7.49113		AT5G49170	-4.9996
AT1G07985	3.33386		AT1G66940	-1.93674			AT1G29640	7.48935		AT4G01730	-4.99857
AT5G01100	3.33276		AT2G33330	-1.93366			AT1G32950	7.4878		AT5G62360	-4.99647
AT1G73260	3.32722		AT3G14760	-1.93351			AT1G22400	7.48616		AT1G53860	-4.99565
AT1G69480	3.32256		AT3G03780	-1.93203			AT1G17020	7.48561		AT3G10600	-4.99013
AT4G02380	3.3182		AT3G12610	-1.93184			AT5G59230	7.47913		AT5G55620	-4.98645
AT2G42530	3.31567		AT3G21460	-1.93168			AT1G15520	7.47407		AT1G48580	-4.98094
AT4G33150	3.30976		AT4G37540	-1.93108			AT3G15518	7.47087		AT5G46280	-4.98076
AT2G20880	3.30771		ATCG01000	-1.93061			AT5G43840	7.46927		AT3G03780	-4.97482
AT5G24470	3.30108		AT1G23205	-1.92664			AT3G61390	7.44638		AT4G28560	-4.97427
AT5G64260	3.30027		AT3G49160	-1.92571			AT1G36622	7.43788		AT3G05130	-4.97317
AT5G23240	3.27544		AT2G19650	-1.92117			AT1G03050	7.4292		AT3G15570	-4.97166
AT4G23450	3.27331		AT4G34740	-1.92038			AT4G37010	7.42615		AT2G45180	-4.96141
AT1G61340	3.26876		AT1G12020	-1.91777			AT5G04250	7.41748		AT4G27440	-4.96132
AT2G32140	3.2495		AT4G39770	-1.91744			AT1G32960	7.41502		AT5G02760	-4.96094
AT4G24570	3.24493		AT3G07010	-1.9169			AT5G40010	7.40928		AT1G29910	-4.94768
AT3G14440	3.24119		AT2G47930	-1.91349			AT5G15960	7.4085		AT4G38860	-4.94732
AT1G51090	3.23322		AT2G44740	-1.90924			AT5G52400	7.40777		AT4G16590	-4.94664
AT1G76650	3.23102		AT4G34760	-1.90701			AT1G76470	7.3994		AT1G23340	-4.94211
AT2G02100	3.21832		AT1G13650	-1.90646			AT3G15500	7.39816		AT5G02370	-4.92956
AT1G28330	3.21447		AT4G28780	-1.9046			AT3G22560	7.37949		AT2G01210	-4.92922
AT1G08630	3.21085		AT5G52940	-1.90226			AT5G24860	7.37133		AT3G52910	-4.91927
AT1G27200	3.21014		AT2G18300	-1.90123			AT1G60190	7.36993		AT5G39210	-4.91867
AT1G63820	3.20664		AT2G48020	-1.89683			AT5G22470	7.35599		AT3G50270	-4.91251
AT2G35637	3.20384		AT4G37520	-1.89624			AT3G05630	7.33765		AT1G33170	-4.90391
AT5G04340	3.20141		AT1G73870	-1.89592			AT1G29770	7.32195		AT2G43360	-4.90034
AT5G27420	3.19967		AT1G32540	-1.89492			AT5G06520	7.31809		AT1G34315	-4.89999
AT1G67920	3.19933		AT5G06790	-1.89421			AT2G24130	7.31291		AT1G31490	-4.89643
AT1G27730	3.18774		AT4G03450	-1.89403			AT5G59490	7.29188		AT5G55220	-4.88853
AT1G56600	3.18265		AT3G21150	-1.89187			AT1G62570	7.2832		AT4G13575	-4.88539
AT2G43570	3.17869		AT1G30282	-1.89155			AT2G21820	7.28139		AT5G38970	-4.87742
AT1G07135	3.17238		AT2G03505	-1.89014			AT3G10320	7.26969		AT1G19670	-4.87702
AT5G22545	3.17187		AT4G13260	-1.888			AT5G25260	7.2659		AT1G01080	-4.87386
AT5G05300	3.17065		AT1G66200	-1.88636			AT1G69260	7.25861		AT2G32550	-4.87146
AT2G21660	3.17014		AT1G71880	-1.88582			AT1G48000	7.25533		AT5G45930	-4.86472
AT2G17840	3.16798		AT1G04520	-1.88205			AT2G40113	7.2504		AT4G38660	-4.86413
AT1G30190	3.16285		AT2G47490	-1.88195			AT3G09795	7.24923		AT4G10160	-4.86407
AT5G49280	3.16154		AT5G55380	-1.87827			AT1G24580	7.24524		AT2G22610	-4.85412
AT5G17850	3.16143		AT3G54500	-1.87235			AT5G24600	7.23963		AT3G05190	-4.84583
AT2G22500	3.15716		AT3G04210	-1.86997			AT2G02061	7.235		AT1G20010	-4.84228
AT1G79900	3.15388		AT2G06850	-1.86643			AT2G36770	7.2282		AT3G56100	-4.84206
AT1G63720	3.15114		AT3G17830	-1.86189			AT1G12610	7.22617		AT1G16410	-4.84169
AT5G07990	3.14652		AT4G21760	-1.85743			AT1G18382	7.22029		AT1G49230	-4.84009
AT1G25400	3.14425		AT4G30230	-1.85454			AT3G55970	7.21897		AT4G17460	-4.83757
AT1G11220	3.13059		AT5G09730	-1.85154			AT4G27410	7.21402		AT3G17640	-4.83649
AT1G01470	3.12664		AT5G15350	-1.85142			AT4G33150	7.20531		AT1G18370	-4.83528
AT4G14090	3.1209		AT5G67390	-1.85059			AT1G07430	7.19186		AT3G23740	-4.83088
AT5G64310	3.11851		AT3G22060	-1.84987			AT1G47980	7.18033		AT5G14200	-4.83019
AT3G56790	3.10624		AT3G01550	-1.84974			AT3G52780	7.1797		AT5G12970	-4.82848
AT1G58270	3.09657		AT5G11260	-1.84891			AT3G43250	7.17218		AT3G01500	-4.82797
AT5G47850	3.09487		AT5G18010	-1.84803			AT1G52680	7.1652		AT3G49410	-4.8279
AT4G22590	3.09185		AT4G25050	-1.84757			AT4G25810	7.16286		AT1G11130	-4.82542
AT3G11020	3.09015		AT4G01080	-1.84153			AT1G57650	7.16196		AT4G24350	-4.82494
AT2G25460	3.08198		AT1G21050	-1.84057			AT2G32130	7.15788		AT5G60880	-4.8241
AT4G05100	3.07805		AT1G75180	-1.84046			AT1G04583	7.14919		AT4G19100	-4.82199
AT2G42540	3.07686		AT5G25190	-1.83971			AT4G30430	7.14789		AT5G62280	-4.82166
AT2G47870	3.07597		AT4G30110	-1.83447			AT5G15250	7.14512		AT3G12610	-4.81872
AT5G59820	3.05567		AT1G55920	-1.82812			AT2G13810	7.1446		AT1G15820	-4.81767
AT5G15970	3.05398		AT2G21210	-1.82556			AT5G02780	7.14013		AT1G80050	-4.81158
AT5G59550	3.05393		AT5G18060	-1.82531			AT4G04510	7.13147		AT2G12462	-4.80822
AT4G18422	3.05171		AT5G54610	-1.8195			AT5G24110	7.13027		AT1G50830	-4.80666
AT3G56970	3.04981		AT5G26670	-1.81949			AT4G37420	7.12364		AT5G05840	-4.80349
AT5G38310	3.04749		AT4G28560	-1.8185			AT1G72100	7.1173		AT4G24265	-4.80167
AT5G66052	3.03959		AT1G04530	-1.81532			AT4G10960	7.11155		AT1G48315	-4.80097
AT1G63370	3.03022		AT4G17880	-1.81503			AT3G04070	7.10537		AT4G37810	-4.79845
AT1G20440	3.02764		AT1G52190	-1.81334			AT1G20180	7.09628		AT4G25540	-4.79529
AT2G19450	3.02476		AT5G06980	-1.80486			AT5G39610	7.08878		AT5G35480	-4.78286
AT1G10770	3.01582		AT1G10020	-1.79803			AT1G44130	7.08077		AT1G16330	-4.77694
AT5G39610	3.01572		AT2G18890	-1.79581			AT3G22620	7.08025		AT3G54830	-4.77566
AT1G19565	3.01287		AT4G27030	-1.79437			AT4G21440	7.07006		AT4G01460	-4.76841
AT2G21130	3.00922		AT5G51460	-1.79312			AT1G13520	7.05281		AT2G31220	-4.76016
AT2G38470	3.00802		AT3G28040	-1.79238			AT4G00700	7.05212		AT5G06940	-4.75991
AT3G15210	3.00075		AT1G29510	-1.79095			AT4G18980	7.03559		AT1G13250	-4.7543
AT5G54060	2.99356		AT2G42380	-1.78999			AT5G06990	7.02421		AT2G43100	-4.74281
AT5G04370	2.98053		AT3G12320	-1.78854			AT5G04340	7.02334		AT3G63110	-4.73629
AT3G55980	2.97476		AT1G05210	-1.78151			AT1G72125	7.01835		AT5G44550	-4.73231
AT5G23940	2.96716		AT3G06770	-1.77584			AT1G77120	7.01167		ATMG01410	-4.72537
AT1G08500	2.96571		AT1G53875	-1.77265			AT1G07860	6.99925		AT5G12920	-4.72296
AT3G15500	2.96389		AT5G11160	-1.77028			AT5G37260	6.99051		AT5G26670	-4.70583
AT3G53980	2.94941		AT5G12110	-1.76738			AT2G32190	6.98947		AT1G75250	-4.70516
AT5G25910	2.93854		AT2G46970	-1.76654			AT3G08860	6.98785		AT1G47400	-4.70402
AT3G14590	2.93762		AT5G52900	-1.76635			AT3G19390	6.98612		AT5G24420	-4.70305
AT5G39410	2.93501		AT1G33240	-1.76588			AT1G61800	6.97994		AT1G74070	-4.70151
AT5G25390	2.93432		AT2G01890	-1.76262			AT2G35070	6.97927		AT3G16250	-4.69965
AT1G17940	2.93416		AT2G36970	-1.75808			AT5G43650	6.97268		AT1G64390	-4.69124
AT1G46768	2.93308		AT3G02170	-1.75533			AT4G04490	6.96511		AT5G65030	-4.6911
AT1G07128	2.9325		AT3G21870	-1.75525			AT2G18193	6.9438		AT2G29180	-4.68958
AT1G29395	2.93052		AT1G16730	-1.7539			AT5G48180	6.94218		AT2G25270	-4.68924
AT3G28290	2.92281		AT1G26945	-1.75098			AT5G51465	6.94106		AT2G21650	-4.68487
AT3G28300	2.92281		AT1G31770	-1.75091			AT5G53820	6.93877		AT3G03840	-4.68472
AT3G05800	2.91669		AT5G27360	-1.74998			AT3G23250	6.91686		ATCG00050	-4.68032
AT1G76790	2.91119		AT2G21320	-1.74927			AT3G46680	6.90823		AT5G36910	-4.68025
AT4G37390	2.90969		AT1G78290	-1.74838			AT4G04500	6.89289		AT4G39710	-4.67997
AT1G53100	2.90561		AT2G32960	-1.74777			AT2G43620	6.8923		AT1G55380	-4.67955
AT2G39310	2.89788		AT1G21110	-1.74561			AT1G73220	6.88038		AT5G23310	-4.67684
AT1G56660	2.89565		AT2G28105	-1.74485			AT1G33960	6.87817		AT5G50335	-4.67432
AT3G05980	2.89286		AT5G52930	-1.7428			AT2G37870	6.87378		AT1G75120	-4.66617
AT4G21930	2.87624		AT1G02230	-1.74073			AT3G21320	6.86892		AT3G18110	-4.66506
AT3G48510	2.8578		AT3G18130	-1.73676			AT2G22470	6.85315		AT1G77580	-4.66141
AT2G19810	2.85644		AT4G24780	-1.73577			AT4G35655	6.84975		AT4G05190	-4.6574
AT1G67820	2.85579		AT1G04040	-1.73412			AT1G09950	6.84849		AT5G20740	-4.65252
AT5G41750	2.85488		AT5G15850	-1.73051			AT5G20830	6.84813		AT5G01910	-4.64617
AT1G20450	2.85121		AT3G04770	-1.72702			AT3G48520	6.83814		AT3G14310	-4.6454
AT1G53035	2.84171		AT2G24210	-1.72291			AT1G26410	6.80732		AT1G71760	-4.64404
AT2G30360	2.84098		AT5G67385	-1.7203			AT5G49520	6.80613		AT3G16690	-4.63875
AT5G21940	2.83598		AT2G23600	-1.71662			AT2G42065	6.80491		AT1G53520	-4.63332
AT4G10960	2.83302		AT5G59920	-1.71212			AT3G26830	6.79436		AT1G19150	-4.62337
AT2G32200	2.8223		AT4G15630	-1.70964			AT5G22540	6.77935		AT4G04830	-4.62135
AT5G17220	2.81816		AT5G48540	-1.70875			AT2G26150	6.77146		AT4G12320	-4.61927
AT5G50570	2.80828		AT3G15354	-1.70832			AT5G53990	6.77055		AT5G58480	-4.6017
AT2G23170	2.80768		AT2G44940	-1.70718			AT2G39030	6.76776		AT1G63150	-4.59974
AT3G29575	2.80349		AT5G49170	-1.70131			AT1G52565	6.76532		AT2G28000	-4.59862
AT4G19230	2.79709		AT3G59250	-1.70021			AT2G41730	6.75792		AT1G26945	-4.59737
AT3G13175	2.79181		AT3G05900	-1.69972			AT3G02240	6.7579		AT5G38410	-4.59585
AT3G25780	2.79115		AT5G23730	-1.69812			AT2G45220	6.75196		AT1G28290	-4.5893
AT4G20320	2.78835		AT4G24670	-1.69682			AT2G23110	6.74639		AT3G18890	-4.58293
AT3G55500	2.7871		AT4G23290	-1.69241			AT4G34131	6.74582		ATMG01060	-4.57566
AT1G11170	2.78274		AT5G24105	-1.69003			AT5G40000	6.74259		AT4G28950	-4.57287
AT1G04220	2.78095		AT2G30830	-1.68654			AT5G37540	6.74019		AT1G11070	-4.57226
AT1G19380	2.77758		AT1G66100	-1.68226			AT4G01985	6.74003		AT1G03820	-4.57194
AT5G64660	2.77176		AT2G37180	-1.67803			AT3G57010	6.71351		AT3G63200	-4.56213
AT2G40000	2.7661		AT1G09750	-1.67577			AT1G05510	6.70714		AT3G18090	-4.55443
AT3G20810	2.766		AT3G27350	-1.67319			AT3G03620	6.70222		AT5G54270	-4.55242
AT3G49570	2.76569		AT4G02850	-1.67314			AT1G09053	6.70138		AT4G10290	-4.54947
AT5G57560	2.76097		AT5G49215	-1.67209			AT4G21840	6.68645		AT3G14330	-4.54668
AT5G50720	2.7592		AT1G18330	-1.6713			AT1G52890	6.68557		AT5G05890	-4.54581
AT3G09260	2.75718		AT1G73600	-1.67118			AT1G08630	6.67726		AT4G10200	-4.53375
AT3G09390	2.75497		AT3G19270	-1.66905			AT4G01870	6.67003		AT1G78030	-4.53251
AT1G05440	2.75288		AT1G75100	-1.66627			AT5G45690	6.66452		AT1G19340	-4.53043
AT1G51460	2.75186		AT5G50800	-1.6625			AT4G27790	6.66402		AT4G23496	-4.53
AT1G20030	2.75031		AT1G77960	-1.66236			AT3G13610	6.66354		AT2G14660	-4.52474
AT1G21400	2.75025		AT1G76990	-1.66125			AT2G34850	6.65566		AT3G18050	-4.52301
AT1G73040	2.74866		AT3G07130	-1.66061			AT3G46690	6.64401		AT1G66100	-4.51925
AT3G56880	2.74463		AT2G31730	-1.6597			AT3G15740	6.63916		AT4G12030	-4.51765
AT5G49120	2.74346		AT5G02890	-1.65507			AT2G45580	6.63379		AT5G55730	-4.51322
AT3G12830	2.74048		AT3G23530	-1.64947			AT1G51860	6.62247		AT5G60890	-4.51057
AT1G01560	2.74038		AT1G07180	-1.64611			AT4G36600	6.61197		AT3G56160	-4.50822
AT1G18300	2.73976		AT1G73830	-1.64276			AT2G19500	6.5998		AT3G54600	-4.50751
AT3G52400	2.738		AT1G67330	-1.64208			AT1G05347	6.59865		AT2G37660	-4.50433
AT5G24770	2.73279		AT2G19780	-1.64046			AT1G26380	6.59254		AT4G04900	-4.50187
AT4G12290	2.72135		AT4G12320	-1.63787			AT1G76210	6.57595		AT4G22860	-4.50049
AT3G16510	2.72039		AT3G17185	-1.63303			AT1G54560	6.57438		AT5G44020	-4.50004
AT2G33380	2.71908		AT3G23805	-1.63218			AT5G51440	6.57127		AT1G36675	-4.49976
AT3G57540	2.71585		AT5G38420	-1.62826			AT2G32210	6.56073		AT4G23720	-4.49805
AT5G13200	2.70712		AT1G63260	-1.62423			AT2G40080	6.54806		AT5G16030	-4.49502
AT3G15200	2.70323		AT2G24540	-1.62298			AT3G53160	6.54793		AT2G29170	-4.49484
AT2G34850	2.70307		AT5G60890	-1.62097			AT3G60961	6.54577		AT4G36470	-4.49209
AT2G39350	2.70007		AT5G44680	-1.62028			AT1G07900	6.53203		AT5G63140	-4.49043
AT4G25480	2.69871		AT1G18810	-1.61989			AT3G28510	6.52931		AT5G03995	-4.48773
AT1G24140	2.69243		AT5G14760	-1.61842			AT1G63720	6.52604		AT5G64630	-4.48367
AT1G61890	2.68885		AT2G22770	-1.61259			AT5G15190	6.52279		AT3G04380	-4.47907
AT4G17490	2.6866		AT4G23400	-1.60953			AT2G36270	6.51996		AT2G03420	-4.47832
AT4G36900	2.67402		AT5G45670	-1.60837			AT2G31425	6.51416		AT1G77330	-4.47434
AT3G05880	2.66736		AT1G14430	-1.60673			AT1G23201	6.50324		AT4G38160	-4.47339
AT5G49520	2.66035		AT5G52882	-1.60532			AT1G09443	6.49897		AT3G08920	-4.47048
AT3G08720	2.65834		AT4G26850	-1.59931			AT2G47550	6.49376		AT4G29360	-4.46842
AT1G16130	2.658		AT1G01190	-1.59891			AT5G45810	6.49192		AT4G13577	-4.46759
AT3G49120	2.65586		AT3G56090	-1.59562			AT3G10910	6.48717		AT2G28050	-4.46494
AT3G25250	2.6555		AT5G19730	-1.59205			AT5G62800	6.48349		AT1G29440	-4.46457
AT3G23240	2.65202		AT5G48485	-1.59184			AT1G26420	6.47168		AT3G26932	-4.46443
AT4G21440	2.63873		AT2G43200	-1.59162			AT1G15010	6.46025		AT2G09525	-4.46259
AT5G01300	2.63781		AT4G15248	-1.58619			AT3G09220	6.45778		AT5G37000	-4.46238
AT1G68640	2.63762		AT1G07450	-1.58415			AT1G21850	6.45427		AT2G35130	-4.46136
AT3G48020	2.63711		AT3G53830	-1.58408			AT2G14620	6.45178		AT3G63470	-4.46092
AT1G80110	2.63656		AT2G21330	-1.58276			AT4G11910	6.45085		AT1G10790	-4.45709
AT4G26255	2.63377		AT1G62180	-1.57784			AT1G02660	6.45076		AT1G33930	-4.45643
AT1G54100	2.632		AT2G41050	-1.57578			AT3G12910	6.45005		AT2G01120	-4.45407
AT1G64660	2.63012		AT3G54470	-1.5754			AT1G66700	6.44705		AT1G02970	-4.4459
AT5G58650	2.62873		AT1G52750	-1.5747			AT5G56960	6.43707		AT1G61500	-4.44324
AT4G16750	2.62666		AT1G19050	-1.57069			AT3G05390	6.43629		AT1G75125	-4.44148
AT3G52820	2.62656		AT2G37100	-1.56773			AT3G11480	6.43261		AT3G09035	-4.43824
AT1G74450	2.62634		AT1G65310	-1.56713			AT2G45210	6.43114		AT5G65730	-4.43564
AT5G26220	2.62492		AT1G02340	-1.56528			AT5G52050	6.42896		AT1G76240	-4.43192
AT5G01520	2.6198		AT2G34060	-1.56381			AT1G74830	6.42751		AT3G06840	-4.42653
AT5G52760	2.61729		AT3G49670	-1.56184			AT4G12410	6.42639		AT4G15210	-4.42517
AT5G02020	2.61505		AT4G23550	-1.56064			AT2G46270	6.42571		AT4G30110	-4.41913
AT5G22460	2.61212		AT5G05580	-1.55962			AT1G69490	6.42357		AT1G23080	-4.41871
AT3G61450	2.6002		AT5G42680	-1.55865			AT5G64905	6.41679		AT4G17810	-4.41868
AT1G66090	2.59676		AT3G12270	-1.55656			AT1G07500	6.41596		AT1G35680	-4.41795
AT2G15830	2.59423		AT3G52740	-1.55469			AT1G16130	6.413		AT4G16350	-4.41167
AT3G24520	2.59328		AT2G22810	-1.55321			AT5G42290	6.40601		AT3G25060	-4.40861
AT5G07010	2.58754		AT2G38120	-1.55308			AT2G38823	6.39808		AT3G46940	-4.40456
AT2G24600	2.58066		AT1G16400	-1.55281			AT1G09930	6.39408		AT2G24060	-4.40342
AT1G23710	2.57903		AT5G64410	-1.55104			AT5G44575	6.38409		AT2G33735	-4.40099
AT5G16360	2.57665		AT4G36540	-1.54836			AT3G60120	6.38111		AT1G11990	-4.38581
AT1G17830	2.57626		AT3G56300	-1.54733			AT3G61930	6.37606		AT5G02190	-4.38393
AT1G10560	2.57168		AT3G13790	-1.54675			AT4G38000	6.36667		AT3G44890	-4.37945
AT1G53070	2.5672		AT1G02460	-1.54593			AT3G63052	6.36241		AT2G01505	-4.37914
AT3G29590	2.56682		AT4G30410	-1.54514			AT2G15780	6.35835		AT1G66940	-4.37774
AT3G11410	2.5601		AT4G25630	-1.5428			AT1G71000	6.35476		AT1G49870	-4.37762
AT1G32860	2.55666		AT1G58290	-1.5424			AT4G11890	6.35208		AT2G32400	-4.37756
AT4G01250	2.55655		AT5G59670	-1.54218			AT1G30220	6.35018		AT1G76878	-4.377
AT4G27652	2.54959		AT5G02400	-1.54062			AT5G13820	6.34922		AT2G06925	-4.37433
AT4G21570	2.53578		AT5G01410	-1.54006			AT2G46680	6.34572		AT1G07490	-4.37111
AT2G15960	2.53445		AT1G65590	-1.53737			AT2G17660	6.34471		AT1G60590	-4.36892
AT1G80610	2.53334		AT1G48630	-1.53586			AT3G06490	6.33838		AT3G61950	-4.36596
AT5G41550	2.52826		AT5G54300	-1.53492			AT3G14060	6.33817		AT5G59360	-4.36475
AT1G16515	2.52551		AT1G12080	-1.534			AT5G09930	6.33508		AT3G27640	-4.35974
AT4G30460	2.52479		AT1G79720	-1.53219			AT1G64110	6.33288		AT1G21090	-4.35894
AT1G80120	2.52439		AT4G17460	-1.53094			AT1G06983	6.32566		AT1G49790	-4.35723
AT3G28880	2.52167		AT2G41090	-1.53086			AT1G35230	6.32511		AT3G03190	-4.35177
AT2G32280	2.5112		AT2G23755	-1.53057			AT5G50760	6.31983		AT2G28950	-4.35025
AT1G77120	2.50938		AT5G58370	-1.52918			AT5G09470	6.3152		AT2G01035	-4.34802
AT1G72210	2.50802		AT5G56850	-1.52753			AT2G38490	6.313		AT2G01045	-4.34802
AT3G04640	2.50291		AT4G15430	-1.52681			AT3G48580	6.30714		AT5G11590	-4.34722
AT2G14247	2.50039		AT2G31110	-1.52563			AT4G06410	6.30134		AT1G54840	-4.33787
AT5G17350	2.49588		AT5G03555	-1.52429			AT3G50770	6.28953		AT1G52230	-4.3378
AT5G11150	2.49334		AT1G56050	-1.5228			AT4G25380	6.28734		AT5G51540	-4.3289
AT1G07040	2.48518		AT5G03390	-1.52128			AT2G38250	6.28501		AT3G48490	-4.32822
AT3G02990	2.48349		AT5G66270	-1.52066			AT5G17850	6.27872		AT3G10520	-4.32782
AT5G13210	2.47914		AT4G39510	-1.52053			AT3G24982	6.27797		AT2G24010	-4.32714
AT1G77450	2.47379		AT5G35490	-1.51898			AT4G05540	6.27686		AT2G19590	-4.32351
AT3G10300	2.46998		AT5G14740	-1.51827			AT3G01513	6.27665		AT3G22231	-4.32301
AT5G14550	2.46872		AT5G02270	-1.51769			AT2G47950	6.27464		AT3G15050	-4.32243
AT2G35290	2.4642		AT4G36950	-1.51689			AT5G02020	6.27264		AT5G03060	-4.32038
AT4G19390	2.46219		AT3G51870	-1.51635			AT1G19020	6.27127		AT1G56710	-4.31356
AT5G58620	2.46131		AT5G54470	-1.51265			AT5G67620	6.2663		AT5G45115	-4.31184
AT1G48210	2.46127		AT5G64850	-1.51147			AT1G69930	6.2641		AT1G55370	-4.3088
AT4G34000	2.45724		AT1G19670	-1.51121			AT3G46090	6.26368		AT3G52150	-4.29996
AT2G15890	2.45673		AT3G10050	-1.50969			AT4G28140	6.26197		AT5G20040	-4.29717
AT5G57050	2.45441		AT5G45650	-1.50938			AT4G25433	6.25941		AT4G20430	-4.29517
AT1G73500	2.4507		AT3G52360	-1.50917			AT2G01920	6.25786		AT5G23420	-4.29408
AT5G08240	2.44809		AT5G63850	-1.50902			AT2G02010	6.25667		AT2G44740	-4.29378
AT1G68620	2.44215		AT4G18970	-1.50819			AT2G25890	6.25431		AT5G40630	-4.29165
AT5G04150	2.43855		AT3G14940	-1.507			AT2G18190	6.25113		AT5G28345	-4.28827
AT1G15800	2.43706		AT2G28950	-1.5061			AT1G56660	6.24706		AT4G14750	-4.28564
AT4G23190	2.43475		AT1G62960	-1.50393			AT3G57380	6.24535		AT5G08330	-4.28396
AT1G16510	2.43152		AT1G62380	-1.50309			AT5G12030	6.24485		AT5G28500	-4.28099
AT1G35140	2.43073		AT3G48720	-1.49894			AT1G04445	6.24149		AT5G47130	-4.27138
AT5G26770	2.42791		AT2G34655	-1.49864			AT5G25450	6.2358		AT1G74890	-4.2703
AT2G39050	2.42775		AT2G26695	-1.49521			AT2G39350	6.23428		AT3G53250	-4.27017
AT1G54010	2.42503		AT1G31350	-1.48617			AT2G28400	6.23393		AT3G08660	-4.26741
AT1G25560	2.42323		AT3G59140	-1.48352			AT1G30720	6.23139		AT5G36800	-4.26665
AT2G41640	2.42001		AT5G57190	-1.48314			AT1G73810	6.23098		AT5G51310	-4.26312
AT4G11910	2.41672		AT5G45850	-1.48309			AT4G36052	6.21495		AT1G14030	-4.25972
AT3G55940	2.41365		AT2G44580	-1.48105			AT3G08750	6.21051		AT1G12900	-4.25911
AT3G50810	2.41068		AT2G31070	-1.47874			AT5G57240	6.2057		AT3G12820	-4.25896
AT3G16860	2.40409		AT1G10470	-1.47676			AT5G59530	6.20414		AT1G18650	-4.25749
AT5G18130	2.40402		AT3G02870	-1.47419			AT2G30770	6.19087		AT1G58460	-4.25727
AT5G53870	2.402		AT5G22580	-1.47302			AT5G64210	6.18704		AT1G23965	-4.25627
AT5G10625	2.39655		AT2G46330	-1.47301			AT5G18636	6.18266		AT2G07690	-4.25517
AT1G30220	2.39402		AT5G01810	-1.47288			AT5G10625	6.17963		AT3G52170	-4.24401
AT1G28050	2.39025		AT2G34070	-1.46863			AT2G29110	6.17514		AT4G01335	-4.24079
AT1G76590	2.38709		AT3G06070	-1.4684			AT5G65300	6.17377		AT4G21445	-4.23995
AT4G13395	2.37913		AT2G37170	-1.46575			AT5G17460	6.17048		AT2G23010	-4.2374
AT5G61600	2.37862		AT3G23730	-1.46551			AT4G37220	6.16242		AT4G29740	-4.23711
AT2G27830	2.3778		AT5G64940	-1.4653			AT5G43770	6.15853		AT4G00165	-4.23165
AT1G08890	2.37581		AT5G18240	-1.45972			AT5G50560	6.15329		AT4G29060	-4.23053
AT5G61290	2.37481		AT3G08600	-1.45935			AT5G50660	6.15329		AT1G78750	-4.22399
AT3G09910	2.37406		AT5G03120	-1.45452			AT1G01720	6.15261		AT4G23020	-4.22243
AT2G40140	2.36419		AT4G14400	-1.44795			AT5G60380	6.15182		AT1G30530	-4.22093
AT2G36770	2.36361		AT1G69570	-1.44585			AT5G62490	6.14776		AT5G41880	-4.21794
AT2G38790	2.36024		AT1G23410	-1.44578			AT5G45640	6.14511		AT3G58100	-4.21534
AT1G22370	2.35783		AT2G41940	-1.44426			AT1G07985	6.14221		AT4G02060	-4.21525
AT5G63350	2.35595		AT3G53420	-1.44405			AT2G31210	6.13101		AT2G34060	-4.2151
AT1G65890	2.35422		AT3G08730	-1.44214			AT1G65610	6.12525		AT5G46220	-4.2108
AT1G17745	2.34615		AT4G39780	-1.44107			AT1G54100	6.11683		AT5G53200	-4.21074
AT5G02640	2.34382		AT5G65010	-1.4374			AT1G55775	6.11551		AT5G35220	-4.21065
AT5G19110	2.34242		AT1G18400	-1.43587			AT4G31800	6.1131		AT1G79760	-4.21032
AT1G11960	2.33899		AT1G68440	-1.4354			AT5G64120	6.11158		AT5G09730	-4.2084
AT3G29000	2.33281		AT3G10610	-1.43526			AT1G62580	6.10732		AT2G29680	-4.20646
AT1G48370	2.33272		AT5G22300	-1.43451			AT1G65510	6.09986		AT1G09340	-4.20548
AT5G57630	2.32525		AT3G45230	-1.43338			AT3G30210	6.09855		ATCG00650	-4.20462
AT5G67480	2.32303		AT4G12730	-1.43183			AT4G06746	6.09766		AT1G68590	-4.20135
AT1G76600	2.32211		AT3G12710	-1.43097			AT3G55840	6.09064		AT4G12490	-4.19978
AT5G37750	2.32158		AT1G33811	-1.42942			AT1G27461	6.08942		AT4G18460	-4.1965
AT5G39240	2.31893		AT1G70250	-1.42783			AT3G49230	6.08912		AT4G12620	-4.19406
AT5G47640	2.3188		AT5G12470	-1.42743			AT5G63790	6.08219		AT4G30020	-4.19305
AT1G08290	2.31405		AT1G48260	-1.42683			AT2G47780	6.08103		AT2G29290	-4.1929
AT1G73805	2.31162		AT1G44000	-1.42496			AT5G36925	6.06561		AT4G26370	-4.19238
AT5G60680	2.30547		AT1G52342	-1.42445			AT1G21240	6.05939		AT1G11185	-4.19196
AT1G24580	2.30387		AT5G49100	-1.42434			AT4G22470	6.05826		AT4G38825	-4.19121
AT4G23870	2.2991		AT4G37530	-1.42158			AT1G01680	6.05699		AT2G17620	-4.18894
AT5G05880	2.29762		AT1G44446	-1.41986			AT1G48405	6.03901		AT5G44680	-4.18677
AT1G65690	2.28928		AT5G08030	-1.41886			AT1G69880	6.02997		AT4G32570	-4.17951
AT1G73540	2.28772		AT1G57680	-1.41859			AT1G13480	6.02792		AT2G34640	-4.17918
AT3G57010	2.28301		AT4G08300	-1.41807			AT4G28040	6.02383		AT1G02620	-4.17501
AT1G31750	2.27066		AT1G78230	-1.4174			AT2G33380	6.01392		AT3G44800	-4.17424
AT2G36780	2.26905		AT5G61420	-1.41611			AT3G50400	6.00494		AT5G28030	-4.17413
AT4G22940	2.26765		AT2G41950	-1.41569			AT5G18270	6.00475		AT5G27290	-4.16871
AT5G07920	2.25631		AT1G66840	-1.41452			AT3G56600	6.0045		AT2G45470	-4.1605
AT3G28340	2.25233		AT3G21670	-1.41446			AT1G68765	5.98735		AT3G49970	-4.15276
AT3G59820	2.25221		AT5G67510	-1.41392			AT3G04010	5.98715		AT3G03850	-4.15229
AT4G02280	2.24794		AT2G47440	-1.41265			AT2G47190	5.96665		AT2G42220	-4.14956
AT3G54020	2.2367		AT2G26710	-1.41189			AT5G40790	5.96631		AT5G14450	-4.14809
AT4G19810	2.23218		AT1G04250	-1.4101			AT2G38530	5.96421		AT3G51400	-4.14715
AT4G14365	2.231		AT5G17600	-1.40971			AT3G57520	5.95812		AT5G48360	-4.14608
AT5G06320	2.22666		AT2G45960	-1.40791			AT4G35985	5.95575		AT4G14890	-4.14503
AT5G58660	2.22652		AT2G15620	-1.40523			AT4G19230	5.9494		AT5G44635	-4.14256
AT4G27657	2.22436		AT5G66600	-1.40334			AT3G19580	5.94557		AT3G13404	-4.14248
AT4G34860	2.22313		AT1G02380	-1.40226			AT1G62300	5.94492		AT1G14600	-4.14131
AT1G45145	2.22027		AT5G02830	-1.39981			AT3G46230	5.93853		AT1G08610	-4.14061
AT1G24600	2.21848		AT5G26200	-1.39688			AT4G21390	5.93808		AT5G36120	-4.13669
AT1G23040	2.21768		AT2G24100	-1.39658			AT4G28085	5.93762		AT4G34220	-4.13383
AT1G07720	2.2144		AT2G29340	-1.39501			AT4G32630	5.93707		AT3G54910	-4.12618
AT5G52750	2.21319		AT4G12830	-1.39468			AT5G23950	5.9316		AT1G52190	-4.12538
AT4G26080	2.21273		AT5G62430	-1.39445			AT5G05300	5.93074		AT1G19940	-4.12492
AT3G17790	2.21173		AT1G67480	-1.39342			AT5G64540	5.92992		AT5G57760	-4.12451
AT1G69430	2.21041		AT5G67160	-1.39338			AT5G45890	5.92952		AT1G77855	-4.12225
AT5G63130	2.20497		AT5G18670	-1.39226			AT5G19880	5.92779		AT3G58820	-4.12078
AT1G09070	2.19932		AT1G12900	-1.39062			AT3G56790	5.92728		AT1G49975	-4.11693
AT2G23810	2.19928		AT4G03110	-1.39056			AT2G04190	5.92634		AT5G05580	-4.11544
AT3G03470	2.19571		AT3G30180	-1.39021			AT5G47850	5.92439		AT1G48480	-4.11458
AT3G05200	2.19523		AT1G76110	-1.38879			AT2G38255	5.90977		AT5G66750	-4.11373
AT2G04495	2.19396		AT2G47750	-1.38814			AT3G12510	5.90497		AT3G44960	-4.11316
AT5G17760	2.19299		AT5G57180	-1.38565			AT1G73510	5.90154		AT1G60600	-4.11162
AT3G14370	2.19238		AT5G44530	-1.38557			AT4G34230	5.9005		AT1G09390	-4.11161
AT2G23320	2.18892		AT5G16030	-1.38391			AT5G62150	5.89873		AT5G24314	-4.11083
AT2G18050	2.18823		AT5G18080	-1.3839			AT1G70640	5.89373		AT3G54710	-4.11027
AT4G33920	2.18728		AT4G23300	-1.38372			AT2G43510	5.88439		AT3G49670	-4.11016
AT2G01180	2.1868		AT2G40520	-1.38193			AT3G14440	5.88347		AT3G62930	-4.10798
AT4G10843	2.18568		AT1G60590	-1.38078			AT2G32200	5.87265		AT1G21500	-4.10727
AT1G61450	2.18168		AT2G39730	-1.37872			AT3G24900	5.86998		AT1G02730	-4.10583
AT2G33580	2.18124		AT1G12500	-1.37585			AT5G38900	5.86714		AT4G19590	-4.10578
AT4G24960	2.18066		AT5G10570	-1.37568			AT4G23190	5.86396		AT5G27220	-4.10527
AT5G23050	2.1768		AT4G24350	-1.37333			AT4G28703	5.86305		AT5G19170	-4.10413
AT1G53170	2.17623		AT1G51440	-1.37203			AT3G27330	5.86064		AT5G40830	-4.10172
AT1G07130	2.17541		AT3G22210	-1.36814			AT1G65690	5.85664		AT5G11160	-4.09889
AT5G64870	2.17497		AT1G56430	-1.36718			AT5G01550	5.85441		AT5G24000	-4.09661
AT1G35720	2.17421		AT5G61130	-1.3661			AT3G48510	5.85153		AT3G29320	-4.09613
AT3G51440	2.17394		AT4G38960	-1.36602			AT3G52820	5.8465		AT5G52100	-4.09231
AT1G46554	2.17082		AT1G18590	-1.36568			AT2G25090	5.84546		AT5G52950	-4.09117
AT1G47400	2.16934		AT1G22530	-1.36516			AT2G41380	5.84402		AT4G13770	-4.09028
AT2G27080	2.1689		AT1G72930	-1.36319			AT1G13340	5.84218		AT2G19170	-4.09026
AT5G25090	2.16735		AT5G11420	-1.36006			AT4G25000	5.84098		AT1G73620	-4.08959
AT4G25470	2.16417		AT1G80760	-1.35958			AT1G74360	5.83907		AT5G19090	-4.08554
AT4G33550	2.16374		AT4G16990	-1.3588			AT2G03760	5.83523		AT3G21950	-4.08486
AT4G22820	2.1617		AT1G66520	-1.3587			AT2G44990	5.83224		AT1G09450	-4.08441
AT1G77520	2.1591		AT5G08610	-1.35826			AT5G54450	5.83185		AT2G22330	-4.08294
AT2G23120	2.15863		AT2G31230	-1.35747			AT5G01490	5.83176		AT2G24645	-4.08175
AT4G12580	2.15826		AT5G17920	-1.35682			AT1G60470	5.83164		AT1G03300	-4.08085
AT1G23050	2.15817		AT2G02950	-1.35626			AT5G03210	5.8291		AT5G43530	-4.08014
AT3G14280	2.15307		AT1G75040	-1.35577			AT2G42350	5.81662		AT3G23670	-4.07951
AT3G54000	2.15069		AT4G28660	-1.35304			AT3G51440	5.81363		AT4G36540	-4.0738
AT5G10410	2.14428		AT4G26790	-1.35064			AT2G38240	5.81074		AT4G18260	-4.07343
AT2G47270	2.14321		AT5G55510	-1.34926			AT1G07725	5.80143		AT1G72610	-4.07312
AT2G47670	2.14248		AT4G19380	-1.34882			AT2G36540	5.7908		AT4G04330	-4.07158
AT1G64760	2.14194		AT4G02420	-1.34813			AT1G02470	5.78896		AT4G38850	-4.07056
AT3G57520	2.14187		AT3G19440	-1.34694			AT2G46750	5.78451		AT4G25950	-4.06219
AT1G13990	2.13965		AT1G20330	-1.34674			AT1G28190	5.78296		AT3G08940	-4.06157
AT3G16720	2.13829		AT2G30600	-1.34582			AT1G29230	5.77642		AT5G27390	-4.05801
AT1G80450	2.13699		AT5G10250	-1.34449			AT1G80840	5.76552		AT3G18630	-4.05649
AT3G10410	2.13673		AT3G17390	-1.34342			AT3G20520	5.76367		AT1G54020	-4.05571
AT4G14270	2.13657		AT5G01015	-1.34299			AT3G60010	5.7597		AT1G32540	-4.05004
AT4G09020	2.13503		AT5G63100	-1.34071			AT2G35965	5.75413		AT4G21760	-4.04921
AT4G30470	2.13023		AT1G65985	-1.33931			AT1G04047	5.74164		AT3G19710	-4.04712
AT3G25870	2.12573		AT3G21690	-1.33751			AT3G26910	5.74114		AT1G09023	-4.04656
AT1G24470	2.12337		AT1G17050	-1.33647			AT2G30750	5.7353		AT2G44578	-4.04525
AT2G01610	2.12121		AT3G14210	-1.33587			AT4G02280	5.73289		AT4G23800	-4.04389
AT1G22490	2.12086		AT5G04230	-1.33387			AT4G08555	5.73278		AT1G13400	-4.0393
AT5G40800	2.12002		AT2G19670	-1.33374			AT1G16290	5.73257		AT1G03170	-4.0392
AT2G29460	2.1191		AT1G65490	-1.33257			AT3G02990	5.7309		AT4G09010	-4.03766
AT3G57450	2.11696		AT2G16280	-1.32978			AT1G08290	5.72877		AT1G26100	-4.03479
AT1G66500	2.11691		AT2G16380	-1.32547			AT5G40690	5.72839		AT2G41090	-4.03423
AT3G55880	2.11294		AT4G12970	-1.3245			AT5G14180	5.72172		AT1G21560	-4.03386
AT4G39090	2.11145		AT2G15980	-1.32404			AT1G13310	5.72119		AT3G54890	-4.0336
AT2G36390	2.10973		AT1G62975	-1.32334			AT1G23070	5.71635		AT1G31920	-4.03228
AT4G26270	2.10963		AT5G22390	-1.32326			AT4G21490	5.71471		AT5G23010	-4.03215
AT4G31620	2.1076		AT3G48610	-1.32111			AT5G14895	5.71456		AT5G67280	-4.0307
AT3G02140	2.10578		AT5G08600	-1.32093			AT1G55365	5.71217		AT5G44490	-4.02844
AT5G42570	2.10421		AT1G48570	-1.31863			AT3G59930	5.70796		AT2G46870	-4.02365
AT3G26740	2.10348		AT3G23940	-1.31829			AT5G11110	5.70603		AT3G51230	-4.02341
AT3G14050	2.10225		AT1G60950	-1.31819			AT5G01100	5.695		AT4G37490	-4.02175
AT5G64430	2.09559		AT5G54630	-1.31784			AT1G43910	5.69395		AT3G28080	-4.02161
AT2G42790	2.09364		AT3G50750	-1.31747			AT2G25440	5.68327		AT1G15570	-4.01967
AT2G23030	2.09187		AT2G32010	-1.31677			AT5G02490	5.6758		AT5G58250	-4.01848
AT1G09530	2.08875		AT3G02830	-1.31656			AT1G78840	5.66855		AT2G37720	-4.01686
AT5G22250	2.0878		AT1G51805	-1.31355			AT5G52020	5.66754		AT5G45960	-4.01676
AT1G52030	2.0859		AT3G59670	-1.31137			AT5G20230	5.66703		AT1G69530	-4.01453
AT5G39220	2.0845		AT1G23030	-1.31018			AT1G30850	5.65967		AT1G78090	-4.01296
AT5G66210	2.08326		AT1G55330	-1.31			AT3G14280	5.65953		AT4G37650	-4.01091
AT1G69270	2.08313		AT3G03450	-1.30978			AT5G47670	5.65921		AT4G26760	-4.0107
AT3G52800	2.0825		AT2G03350	-1.30887			AT4G34470	5.65872		AT3G20015	-4.0097
AT1G09500	2.07903		AT3G05910	-1.3072			AT3G62590	5.65806		AT4G11780	-4.00842
AT1G67365	2.07876		AT2G28200	-1.3068			AT2G19890	5.6577		AT1G44110	-4.00812
AT3G28210	2.07832		AT3G49940	-1.30612			AT4G32810	5.65532		AT2G21050	-4.00791
AT1G32920	2.07791		AT4G04570	-1.30593			AT5G01540	5.65413		AT1G58210	-3.9977
AT1G01580	2.0729		AT1G18620	-1.30589			AT3G04060	5.65259		AT3G63510	-3.99676
AT1G55760	2.0721		AT1G08810	-1.30459			AT3G09270	5.65015		AT4G13495	-3.99595
AT5G36800	2.07154		AT3G06980	-1.30456			AT1G78710	5.64966		AT3G53850	-3.99104
AT1G04620	2.06432		AT2G20750	-1.3045			AT5G67080	5.64695		AT3G44050	-3.98845
AT3G19100	2.06232		AT5G58760	-1.30368			AT3G15760	5.64587		AT1G14190	-3.98465
AT4G36010	2.06019		AT5G10770	-1.30253			AT1G77730	5.64285		AT3G25130	-3.98301
AT3G55290	2.05992		AT1G61795	-1.30173			AT4G19720	5.64144		AT5G19100	-3.98284
AT5G01542	2.05935		AT2G46310	-1.29841			AT1G50930	5.64097		AT3G63160	-3.98191
AT4G18880	2.05121		AT1G29500	-1.29779			AT3G22500	5.63127		AT3G62030	-3.98189
AT5G42050	2.04824		AT1G68780	-1.2977			AT5G39580	5.62872		AT5G22640	-3.98036
AT1G66160	2.04768		AT1G14190	-1.2968			AT4G27530	5.62807		AT4G30620	-3.98018
AT1G69490	2.04493		AT1G62750	-1.29353			AT1G19320	5.62794		AT1G16390	-3.97703
AT1G01600	2.04025		AT4G01450	-1.29304			AT3G23240	5.62791		AT5G15770	-3.97425
AT1G10140	2.03538		AT1G69730	-1.29294			AT5G07680	5.62496		AT4G16447	-3.97287
AT5G13700	2.03319		AT5G52170	-1.28991			AT4G34400	5.62398		AT1G17850	-3.97221
AT5G05250	2.03074		AT1G76090	-1.28865			AT4G16690	5.62152		AT5G61400	-3.97208
AT4G37610	2.02812		AT4G16880	-1.28824			AT4G03320	5.61507		AT2G02020	-3.97161
AT2G35710	2.02666		AT2G37025	-1.28785			AT3G57260	5.60616		AT2G22890	-3.97049
AT4G11320	2.0253		AT1G12460	-1.28666			AT5G35580	5.60542		AT1G05210	-3.96907
AT4G11370	2.02469		AT2G40390	-1.28373			AT1G65970	5.5983		AT1G31173	-3.96428
AT1G04990	2.02389		AT5G51720	-1.28253			AT2G21490	5.58937		AT4G30330	-3.96147
AT1G18870	2.02359		AT4G22570	-1.28243			AT3G21500	5.58895		AT1G07370	-3.96042
AT4G13190	2.0226		AT1G75960	-1.27998			AT2G15490	5.58694		AT2G24970	-3.95898
AT1G22190	2.01772		AT5G38710	-1.27961			AT5G15840	5.58601		AT5G08610	-3.9589
AT1G56650	2.01674		AT1G09390	-1.2773			AT5G49280	5.58408		AT5G03130	-3.95217
AT3G44260	2.01621		AT1G19920	-1.27724			AT1G74590	5.57484		AT3G51080	-3.95213
AT3G43190	2.01601		AT1G10370	-1.27702			AT1G04490	5.56311		AT2G10940	-3.9496
AT1G65450	2.01119		AT1G11820	-1.27519			AT5G22545	5.56297		AT3G44716	-3.94922
AT3G21780	2.00998		AT1G70210	-1.275			AT3G23920	5.56071		AT4G23770	-3.9379
AT3G11420	2.00921		AT3G06080	-1.27437			AT2G26390	5.55976		AT5G58260	-3.93643
AT5G44260	2.00802		AT3G23880	-1.27423			AT3G07600	5.55827		AT5G12940	-3.93601
AT1G08507	2.00581		AT2G46040	-1.27267			AT5G17860	5.5581		AT5G07180	-3.9349
AT1G02930	2.00537		AT2G32530	-1.2717			AT5G25290	5.54865		AT4G38840	-3.93399
AT3G59080	2.00532		AT4G00955	-1.27106			AT3G17000	5.54805		AT2G38720	-3.9339
AT2G27310	2.00484		AT3G55010	-1.26797			AT1G28360	5.54661		AT2G36145	-3.93348
AT2G17040	2.00459		AT5G08640	-1.26531			AT4G24110	5.5417		AT1G20610	-3.93164
AT1G67970	2.00243		AT2G22870	-1.26479			AT3G22565	5.54109		AT1G68560	-3.93037
AT4G17230	1.99794		AT4G23770	-1.26479			AT1G01560	5.53994		AT2G34960	-3.92517
AT1G23790	1.99659		AT1G03300	-1.26253			AT1G27730	5.53442		AT3G29631	-3.91958
AT3G22415	1.99235		AT1G18090	-1.26172			AT3G58740	5.53225		AT3G15950	-3.91888
AT2G25735	1.99083		AT1G73325	-1.26069			AT2G18680	5.53221		AT2G47590	-3.91527
AT4G14020	1.98829		AT2G26080	-1.26048			AT5G47590	5.53137		AT4G00020	-3.91487
AT5G26731	1.98749		AT1G53900	-1.26006			AT1G29195	5.52821		AT2G44580	-3.91465
AT3G44300	1.98478		AT3G27170	-1.25934			AT3G62380	5.52803		AT1G30610	-3.91322
AT1G01720	1.98345		AT5G66590	-1.25809			AT4G17660	5.52437		AT5G17160	-3.90926
AT4G23610	1.97933		AT3G11900	-1.25776			AT2G18550	5.52276		AT1G68520	-3.90771
AT3G15450	1.97554		AT5G51850	-1.25724			AT2G02340	5.51765		AT1G56050	-3.90719
AT1G79440	1.975		AT1G26960	-1.25619			AT1G70170	5.51716		AT3G01480	-3.90594
AT5G57910	1.96995		AT5G03350	-1.25528			AT5G54510	5.51126		AT4G04835	-3.90428
AT4G29190	1.96796		AT4G15500	-1.2548			AT5G13490	5.50761		AT2G18969	-3.90371
AT2G15880	1.96451		AT1G64530	-1.2511			AT4G28340	5.50043		AT1G12090	-3.90327
AT1G19630	1.96202		AT3G09440	-1.24853			AT4G34860	5.49931		AT5G26230	-3.90175
AT4G32940	1.96116		AT1G60000	-1.24801			AT3G55780	5.4928		AT1G14630	-3.90156
AT2G27500	1.96082		AT2G14660	-1.24549			AT5G26340	5.48698		AT5G52170	-3.90052
AT3G58570	1.95898		AT3G55130	-1.24505			AT1G23040	5.47887		AT4G39795	-3.90028
AT1G70800	1.95885		AT1G12240	-1.24456			AT4G21130	5.47605		AT5G59650	-3.89914
AT4G18280	1.95757		AT2G42280	-1.2439			AT2G02250	5.47311		AT1G48350	-3.89416
AT5G09530	1.95686		AT4G22010	-1.24261			AT1G47510	5.47059		AT3G23890	-3.89054
AT4G16146	1.95598		AT5G58480	-1.24167			AT4G18990	5.4675		AT3G59480	-3.8882
AT3G02040	1.94453		AT5G42830	-1.24005			AT3G14820	5.46649		AT3G03820	-3.88744
AT5G43620	1.94333		AT4G27310	-1.23876			AT3G16330	5.46551		AT4G37750	-3.88531
AT4G17030	1.93826		AT2G38300	-1.23828			AT3G48920	5.46509		AT3G18900	-3.88296
AT1G54217	1.93637		AT2G15042	-1.23601			AT3G28007	5.46328		AT4G03210	-3.88267
AT5G37500	1.93603		AT5G14120	-1.23445			AT4G33465	5.46137		AT4G39630	-3.88265
AT3G60415	1.93596		AT5G39080	-1.23279			AT1G67980	5.45923		AT3G29185	-3.88108
AT2G29110	1.93546		AT2G03750	-1.23251			AT3G09640	5.45507		AT5G55830	-3.88063
AT2G15390	1.93441		AT3G26520	-1.23247			AT5G25110	5.4504		AT2G36980	-3.88
AT1G32928	1.93435		AT3G44750	-1.22992			AT1G10300	5.44748		AT1G26761	-3.87899
AT1G26665	1.93103		AT3G17330	-1.2274			AT3G08720	5.43547		AT2G16850	-3.87591
AT1G19180	1.92204		AT5G05860	-1.22724			AT3G51540	5.43418		AT1G77690	-3.87574
AT1G21790	1.92127		AT2G45190	-1.22721			AT3G63320	5.43303		AT5G01590	-3.87319
AT1G80820	1.92001		AT5G62140	-1.22629			AT1G20440	5.43115		AT1G26230	-3.86755
AT2G35658	1.91887		AT3G08980	-1.22571			AT5G46610	5.43045		AT5G57170	-3.86369
AT5G66790	1.91849		AT2G24120	-1.22501			AT4G15480	5.42812		AT2G22650	-3.86278
AT5G62470	1.91816		AT3G28345	-1.22476			AT1G15330	5.42698		AT2G23600	-3.86063
AT1G29640	1.91277		AT4G13050	-1.22378			AT3G17760	5.42657		AT5G45680	-3.85949
AT5G47230	1.91141		AT1G77740	-1.21988			AT5G62040	5.41887		AT5G05740	-3.85742
AT1G07870	1.90899		AT2G36790	-1.21864			AT1G28650	5.41379		AT1G50900	-3.85561
AT5G53450	1.90623		AT4G23060	-1.2172			AT1G10400	5.41114		AT5G33300	-3.85498
AT3G48350	1.90548		AT3G58990	-1.2166			AT5G57480	5.41042		AT5G06270	-3.85091
AT3G15780	1.90305		AT4G19530	-1.21528			AT3G46520	5.40907		AT4G17000	-3.85055
AT4G17140	1.90238		AT3G13730	-1.21495			AT3G48240	5.40892		AT1G11545	-3.84894
AT5G46710	1.90236		AT3G15570	-1.21473			AT4G16680	5.40869		AT4G14040	-3.84881
AT4G11911	1.90101		AT4G37580	-1.21225			AT1G15670	5.40824		AT4G15510	-3.84755
AT4G30500	1.89956		AT2G17972	-1.20847			AT2G30360	5.40655		AT5G52970	-3.84695
AT2G38620	1.89933		AT4G13930	-1.20419			AT3G21520	5.40584		AT1G18620	-3.8466
AT1G14480	1.89845		AT3G27540	-1.20374			AT5G52310	5.40453		AT3G02870	-3.84257
AT1G72950	1.8983		AT5G17630	-1.20311			AT1G14540	5.40292		AT1G29510	-3.84187
AT1G25530	1.89583		AT1G14880	-1.20248			AT2G17840	5.40129		AT1G64583	-3.83658
AT3G61890	1.89069		AT5G08350	-1.20246			AT2G45760	5.39899		AT1G32990	-3.83368
AT5G27920	1.88961		AT1G66540	-1.20218			AT1G47890	5.39604		AT1G20530	-3.82756
AT3G62550	1.88715		AT4G04695	-1.20124			AT3G45970	5.39577		AT3G13175	-3.82718
AT5G25610	1.88649		AT1G70410	-1.20122			AT1G10070	5.39403		AT5G46580	-3.82647
AT3G44350	1.884		AT1G03055	-1.19965			AT1G32940	5.39014		AT3G17830	-3.82528
AT5G35735	1.88191		AT3G21950	-1.19905			AT5G51070	5.38952		AT2G40690	-3.8231
AT4G27130	1.87752		AT1G49470	-1.19755			AT4G16600	5.38599		AT4G39770	-3.82231
AT1G23052	1.87729		AT3G04960	-1.19464			AT5G42830	5.37646		AT4G14380	-3.81657
AT5G61820	1.87684		AT1G07070	-1.19232			AT5G59200	5.3683		AT3G18773	-3.81606
AT5G01200	1.8746		AT4G04630	-1.19202			AT4G25200	5.36707		AT2G05070	-3.81604
AT5G25210	1.87454		AT1G67070	-1.19166			AT3G21780	5.3634		AT2G22770	-3.81584
AT3G55450	1.87385		AT3G61590	-1.19165			AT1G72770	5.35918		AT3G60390	-3.81535
AT4G35480	1.87278		AT2G19690	-1.18993			AT4G25580	5.35577		AT1G80270	-3.81223
AT5G49525	1.87278		AT3G49260	-1.1895			AT3G62260	5.35441		AT1G59990	-3.81024
AT4G30650	1.87083		AT1G15290	-1.18939			AT1G80320	5.34607		AT3G27750	-3.81021
AT3G07350	1.87026		AT2G41720	-1.18844			AT5G44990	5.34556		AT1G75820	-3.80623
AT1G64890	1.86949		AT2G03730	-1.18819			AT1G21790	5.34504		AT1G70890	-3.80608
AT2G46620	1.86917		AT1G66230	-1.1878			AT1G62370	5.34322		AT4G10120	-3.80471
AT1G23450	1.8681		AT1G75750	-1.18737			AT1G43000	5.34316		AT1G47395	-3.80283
AT2G31010	1.86779		AT1G11580	-1.18691			AT3G54680	5.33248		AT5G64770	-3.80262
AT2G05540	1.86681		AT1G04550	-1.18565			AT5G59820	5.33126		AT4G04630	-3.79912
AT1G79450	1.86615		AT4G03400	-1.18476			AT1G65730	5.33114		AT4G31060	-3.79346
AT3G57680	1.86588		AT1G09900	-1.18398			AT4G28088	5.31968		AT1G77520	-3.78704
AT5G13820	1.86265		AT2G39560	-1.18361			AT1G23450	5.31823		AT1G15260	-3.7865
AT2G02060	1.8607		AT1G65295	-1.18237			AT5G20240	5.31688		AT1G11670	-3.78631
AT2G28900	1.85981		AT4G13170	-1.18165			AT4G22590	5.31312		AT5G08020	-3.78585
AT5G24590	1.8566		AT3G44310	-1.1812			AT5G09610	5.30857		AT2G19910	-3.78549
AT1G21550	1.85154		AT3G46130	-1.1809			AT5G39050	5.30744		AT2G34490	-3.78531
AT1G76580	1.84928		AT3G16690	-1.18082			AT1G80110	5.30299		AT5G20450	-3.78512
AT2G38110	1.84672		AT5G44190	-1.17944			AT2G35710	5.29942		AT5G65320	-3.78437
AT1G47960	1.84524		AT1G29965	-1.1794			AT2G47520	5.2947		AT1G02350	-3.78389
AT1G75060	1.84431		AT1G07010	-1.17897			AT5G64450	5.29372		AT5G59780	-3.78376
AT1G48320	1.84406		AT2G02740	-1.17883			AT5G55930	5.2884		AT3G16490	-3.78162
AT3G17950	1.84236		AT1G28130	-1.17746			AT4G11655	5.28725		AT2G48120	-3.78036
AT2G18193	1.84017		AT1G17360	-1.17604			AT4G00305	5.28509		AT4G21820	-3.77663
AT2G44500	1.83929		AT5G21930	-1.17527			AT1G66770	5.28448		AT4G34290	-3.77616
AT5G56160	1.83895		AT5G07900	-1.17384			AT1G71390	5.28134		AT2G44940	-3.77232
AT4G33700	1.83804		AT4G34610	-1.17299			AT3G04620	5.28126		AT4G13710	-3.77065
AT1G71015	1.83732		AT1G58370	-1.17229			AT4G16260	5.28102		AT5G61070	-3.76853
AT5G48380	1.8367		AT3G47750	-1.1705			AT5G64230	5.26554		AT5G63780	-3.76841
AT5G51570	1.83588		AT4G38420	-1.16874			AT1G17870	5.26477		AT3G18524	-3.76779
AT3G61630	1.83579		AT5G54590	-1.16863			AT1G02430	5.25533		AT1G29600	-3.76186
AT2G39920	1.83484		AT1G56110	-1.16618			AT1G32560	5.25016		AT5G51550	-3.76133
AT3G27270	1.83472		AT3G05180	-1.16614			AT3G21080	5.24712		AT1G77630	-3.75824
AT4G01060	1.8346		AT1G16260	-1.16566			AT5G63130	5.24711		AT3G27850	-3.75684
AT5G63790	1.83408		AT2G27840	-1.16536			AT2G22500	5.24676		AT4G22690	-3.74923
AT4G39830	1.83362		AT5G32450	-1.16454			AT3G55890	5.24357		AT5G13140	-3.74194
AT1G78865	1.83279		AT2G36880	-1.16405			AT4G34710	5.24304		AT3G51280	-3.74154
AT4G38580	1.83159		AT4G13575	-1.16363			AT4G23450	5.24206		AT3G54470	-3.74056
AT3G04070	1.8291		AT5G23060	-1.16338			AT1G03220	5.2392		AT2G33750	-3.74019
AT5G26920	1.82777		AT2G22360	-1.16265			AT3G04000	5.23624		AT5G67270	-3.74008
AT1G02850	1.82537		AT5G59780	-1.16208			AT3G49210	5.23375		AT1G20720	-3.73934
AT3G49530	1.82446		AT4G20780	-1.16074			AT2G22590	5.23333		AT4G30410	-3.73846
AT1G63860	1.82333		AT1G72970	-1.16054			AT3G12580	5.23035		AT3G52750	-3.73778
AT4G11280	1.81927		AT3G06868	-1.16043			AT2G38470	5.22913		AT4G25600	-3.72434
AT1G51140	1.8162		AT2G40690	-1.16008			AT2G26480	5.22793		AT1G55205	-3.72307
AT3G10020	1.8127		AT1G15250	-1.15992			AT2G34580	5.22478		AT3G60840	-3.72297
AT4G14103	1.81169		AT2G37600	-1.15955			AT1G17170	5.2215		AT3G04450	-3.72277
AT3G55890	1.81074		AT4G16390	-1.15922			AT1G67290	5.22016		AT3G23940	-3.72061
AT4G23600	1.81029		AT4G28250	-1.15909			AT1G80820	5.21789		AT2G46710	-3.71842
AT1G30820	1.80651		AT4G10450	-1.15908			AT2G19320	5.21677		AT1G76110	-3.7183
AT2G01080	1.80517		AT4G30680	-1.15873			AT5G63350	5.21639		AT3G13180	-3.71695
AT2G12400	1.80187		AT5G67280	-1.15851			AT5G39660	5.21045		AT5G19190	-3.71668
AT2G22450	1.80147		AT2G31790	-1.15581			AT4G25390	5.2086		AT4G26800	-3.70985
AT5G04760	1.80108		AT1G09830	-1.155			AT1G16420	5.20723		AT2G35150	-3.70861
AT5G62720	1.80067		AT1G76890	-1.15351			AT2G40180	5.20683		AT2G34620	-3.70806
AT1G07000	1.79997		AT5G55920	-1.15346			AT5G27765	5.20452		AT1G47670	-3.70751
AT2G21620	1.79764		AT3G48425	-1.1526			AT1G10560	5.20266		AT1G49750	-3.70668
AT1G45249	1.7957		AT1G33110	-1.15258			AT5G11140	5.19555		AT5G23820	-3.70566
AT2G41100	1.79553		AT1G33930	-1.15071			AT1G18860	5.19533		AT1G01390	-3.70439
AT4G31800	1.78775		AT2G46810	-1.15045			AT1G05575	5.19385		AT4G39940	-3.70242
AT1G27770	1.78693		AT2G02150	-1.15006			AT3G55940	5.19157		AT3G25980	-3.70064
AT5G05850	1.78645		AT5G16590	-1.14981			AT5G61820	5.18563		AT5G58370	-3.70043
AT3G57530	1.78517		AT2G33050	-1.14893			AT5G53870	5.18387		AT4G05180	-3.70036
AT3G46620	1.78471		AT2G27385	-1.1487			AT3G50930	5.18188		AT5G52780	-3.69616
AT1G74420	1.78305		AT3G61100	-1.14659			AT5G57050	5.17253		AT5G66590	-3.6957
AT5G65207	1.7826		AT5G13630	-1.14647			AT1G01750	5.17242		AT5G46690	-3.6952
AT1G76180	1.78047		AT1G69040	-1.14543			AT3G04690	5.16325		AT2G32650	-3.69333
AT5G52390	1.78011		AT4G33220	-1.14537			AT1G19200	5.1505		AT4G02790	-3.6926
AT4G37370	1.77734		AT5G28020	-1.14487			AT5G67480	5.1504		AT5G06150	-3.69081
AT1G67300	1.77356		AT2G38230	-1.14415			AT2G35290	5.14927		AT5G67150	-3.68156
AT3G51970	1.77192		AT3G21110	-1.14352			AT3G21660	5.14836		AT5G64040	-3.67846
AT1G56550	1.76843		AT3G13000	-1.14286			AT1G33730	5.14309		AT3G06770	-3.675
AT2G15480	1.76619		AT5G02180	-1.14248			AT1G54280	5.13845		AT4G01310	-3.67331
AT2G45490	1.76536		AT2G28000	-1.14166			AT2G30020	5.13711		AT5G06290	-3.67262
AT2G46400	1.76488		AT5G46580	-1.14124			AT2G21780	5.13576		AT5G11480	-3.67201
AT3G02800	1.76478		AT5G10150	-1.14017			AT1G07473	5.1355		AT3G28420	-3.67165
AT5G54080	1.76415		AT5G07240	-1.13955			AT3G05260	5.13203		AT1G03130	-3.67151
AT5G55180	1.76118		AT3G13520	-1.13852			AT3G53980	5.12893		AT3G02820	-3.67099
AT1G01570	1.76005		AT3G53260	-1.13798			AT2G42480	5.12727		AT3G58940	-3.67099
AT5G42200	1.75873		AT3G61770	-1.13777			AT5G57910	5.12711		AT2G03350	-3.66798
AT5G26340	1.75417		AT3G07540	-1.13758			AT4G39890	5.12233		AT2G26840	-3.66791
AT2G43290	1.75246		AT3G27690	-1.13685			AT1G33950	5.12149		AT2G41130	-3.66763
AT3G54030	1.74639		AT1G73110	-1.13562			AT3G01650	5.12128		AT3G56870	-3.66677
AT2G25730	1.74484		AT2G07680	-1.13488			AT5G07010	5.11929		AT1G77960	-3.6655
AT4G17550	1.74375		AT5G54380	-1.13474			AT5G01560	5.11781		AT3G09190	-3.66539
AT4G37970	1.74369		AT3G43800	-1.13472			AT3G55430	5.11769		AT4G38062	-3.66528
AT1G06660	1.74052		AT2G34510	-1.13471			AT3G19615	5.11122		AT3G05740	-3.66464
AT4G23880	1.73956		AT1G74070	-1.13442			AT5G55180	5.10806		AT1G11860	-3.66337
AT5G23850	1.73814		AT1G10900	-1.1334			AT2G43000	5.10503		AT3G25920	-3.66244
AT3G61060	1.73686		AT1G26210	-1.13198			AT3G03470	5.10195		AT2G23560	-3.66175
AT4G39270	1.73644		AT5G55580	-1.13087			AT5G39090	5.10017		AT3G14760	-3.65821
AT3G61190	1.73588		AT5G05630	-1.13036			AT3G21150	5.0978		AT1G33340	-3.65751
AT5G61370	1.73447		AT1G70560	-1.13014			AT5G01760	5.09561		AT5G07460	-3.65622
AT1G20490	1.7327		AT5G40450	-1.12926			AT3G28600	5.0948		AT1G67630	-3.65509
AT1G10760	1.73234		AT1G05820	-1.12712			AT1G68440	5.0945		AT5G64380	-3.65372
AT5G10300	1.73205		AT1G12110	-1.12653			AT3G29575	5.09012		AT5G13060	-3.65358
AT5G23660	1.73128		AT2G33180	-1.12629			AT3G06420	5.08799		AT4G33270	-3.65342
AT1G67850	1.7264		AT1G80770	-1.12625			AT1G21310	5.0874		AT5G35740	-3.65117
AT2G47190	1.72581		AT3G43600	-1.12576			AT3G05890	5.08677		AT3G55646	-3.64922
AT3G20250	1.72578		AT3G08505	-1.12575			AT2G30140	5.08321		AT3G59780	-3.64775
AT5G40720	1.72478		AT5G52250	-1.12524			AT3G26500	5.07633		AT2G33850	-3.64605
AT4G40010	1.72349		AT2G46710	-1.12444			AT3G26270	5.07474		AT3G06980	-3.64164
AT2G22680	1.72263		AT1G54820	-1.12444			AT2G18690	5.07176		AT2G15050	-3.64114
AT4G00700	1.72159		AT3G55800	-1.12383			AT2G32460	5.07022		AT2G34430	-3.6411
AT3G12500	1.71879		AT5G52010	-1.1225			AT4G34440	5.06229		AT1G14150	-3.63944
AT1G47395	1.71877		AT3G13750	-1.12221			AT3G28770	5.05989		AT4G18970	-3.63886
AT5G10860	1.71765		AT5G15310	-1.12218			AT3G25010	5.05989		AT3G04850	-3.63479
AT5G16200	1.71757		AT5G35220	-1.12207			AT2G45550	5.05954		AT2G35500	-3.63335
AT4G17500	1.71384		AT4G32570	-1.12098			AT2G30040	5.05566		AT4G01190	-3.63193
AT3G05660	1.71103		AT3G10520	-1.12028			AT1G53540	5.05493		AT1G68190	-3.63119
AT1G35210	1.70965		AT4G22560	-1.12025			AT5G09430	5.04895		AT2G28620	-3.63075
AT5G25250	1.70397		AT5G13770	-1.11921			AT5G06750	5.04653		AT2G05160	-3.62872
AT1G18740	1.70089		AT5G35480	-1.11908			AT3G03170	5.04472		AT2G37450	-3.62834
AT3G55430	1.70007		AT3G45430	-1.1189			AT4G22940	5.04387		AT4G30825	-3.62714
AT1G71910	1.69979		AT1G68560	-1.11888			AT3G07970	5.03931		AT3G06100	-3.62707
AT1G63750	1.69891		AT3G01120	-1.11838			AT5G53110	5.03505		AT2G33793	-3.627
AT4G01120	1.69684		AT1G33770	-1.11725			AT2G43590	5.03402		AT5G08030	-3.62538
AT5G11110	1.69525		AT4G38100	-1.11673			AT2G28110	5.0337		AT5G39420	-3.62495
AT1G20350	1.69353		AT1G76880	-1.1161			AT3G45330	5.02942		AT5G62550	-3.62432
AT4G03820	1.69257		AT5G07580	-1.1141			AT3G14630	5.02199		AT4G14700	-3.62218
AT1G08315	1.69112		AT2G04790	-1.1139			AT3G04181	5.02024		AT1G74580	-3.62121
AT1G53080	1.68951		AT4G12420	-1.11361			AT2G02060	5.01602		AT3G05730	-3.62116
AT3G45970	1.68825		AT5G66580	-1.11295			AT3G44326	5.01357		AT5G35732	-3.6168
AT1G54570	1.68701		AT3G29770	-1.11168			AT5G50570	5.01		AT5G12050	-3.61128
AT3G14870	1.6854		AT5G44490	-1.11141			AT1G63950	5.00818		AT2G45080	-3.61084
AT1G59910	1.68471		AT3G60320	-1.11131			AT1G18100	5.00521		AT4G34090	-3.60867
AT5G54960	1.68439		AT3G18600	-1.11087			AT5G56970	5.00076		AT5G07152	-3.60688
AT3G19030	1.68149		AT3G48280	-1.11035			AT1G14490	4.99112		AT3G11520	-3.60278
AT1G64065	1.68077		AT4G26990	-1.10953			AT1G57730	4.98989		AT3G22790	-3.60201
AT3G14067	1.68009		AT4G11100	-1.10945			AT3G51810	4.98859		AT1G10780	-3.60147
AT4G02330	1.67957		AT5G61770	-1.10893			AT5G10300	4.98808		AT4G31050	-3.60145
AT2G31880	1.67865		AT3G62070	-1.10863			AT3G09960	4.98448		AT5G56580	-3.60063
AT2G35930	1.67621		AT5G15210	-1.10828			AT2G02720	4.9841		AT4G24750	-3.5979
AT5G20230	1.67278		AT2G31170	-1.10805			AT2G30250	4.98002		AT5G60490	-3.59502
AT3G62590	1.67165		AT1G14810	-1.10798			AT3G50260	4.97921		AT5G59600	-3.5941
AT2G41010	1.6709		AT3G60290	-1.1079			AT3G10930	4.97893		AT5G23400	-3.58836
AT5G18540	1.67075		AT5G11270	-1.10692			AT4G40010	4.97693		AT2G37640	-3.58686
AT3G47640	1.67014		AT5G14060	-1.10653			AT5G17760	4.97645		AT3G25100	-3.58504
AT2G31990	1.67003		AT2G36950	-1.10627			AT2G34030	4.97384		AT2G24090	-3.5834
AT2G17620	1.66595		AT5G03670	-1.1059			AT1G66390	4.96873		AT4G03150	-3.58017
AT5G66070	1.66283		AT1G16635	-1.10428			AT2G37750	4.96476		AT1G16070	-3.57367
AT3G02550	1.66258		AT4G28080	-1.10407			AT4G24040	4.96408		AT5G52910	-3.57188
AT1G68220	1.66246		AT3G06750	-1.10335			AT5G59570	4.96263		AT4G10340	-3.57158
AT1G42990	1.66229		AT1G50460	-1.10289			AT5G48657	4.96064		AT2G32010	-3.57147
AT1G69572	1.65876		AT1G05540	-1.1022			AT3G12955	4.95976		AT1G59920	-3.57053
AT4G39210	1.65849		AT4G10390	-1.10026			AT4G15910	4.95748		AT1G15215	-3.56952
AT3G54200	1.65742		AT1G31173	-1.10019			AT3G55930	4.95611		AT3G01142	-3.56729
AT1G21670	1.65697		AT1G75820	-1.0988			AT2G20880	4.95503		AT3G10080	-3.56721
AT2G43620	1.65024		AT3G22231	-1.09878			AT2G32510	4.95414		AT2G04790	-3.56592
AT1G74770	1.64989		AT4G26860	-1.09878			AT1G16705	4.95368		AT3G07200	-3.5653
AT1G02205	1.64905		AT2G35040	-1.09838			AT3G16860	4.95363		AT1G65900	-3.56431
AT1G28190	1.64891		AT3G59040	-1.09764			AT1G76480	4.95137		AT5G16250	-3.56418
AT5G44350	1.64833		AT4G30825	-1.09763			AT5G13320	4.95066		AT1G20340	-3.56199
AT4G03320	1.64759		AT5G62630	-1.09699			AT4G10500	4.94803		AT3G63140	-3.5613
AT1G54120	1.64361		AT1G22590	-1.09374			AT3G20300	4.94549		AT5G10690	-3.5608
AT4G34230	1.64341		AT5G09760	-1.09321			AT4G18360	4.94396		AT1G03870	-3.56044
AT3G47800	1.64277		AT4G10480	-1.09319			AT2G08650	4.94307		AT3G60380	-3.55954
AT3G05600	1.64239		AT2G31270	-1.09296			AT2G23320	4.93961		AT1G25440	-3.55776
AT2G37760	1.64019		AT3G21560	-1.09265			AT3G11570	4.93955		AT3G26060	-3.5577
AT4G38730	1.63933		AT5G48930	-1.09152			AT3G50990	4.93357		AT5G57590	-3.55719
AT2G25880	1.63553		AT3G54400	-1.09026			AT4G04480	4.92576		AT3G54050	-3.55716
AT2G31585	1.63462		AT5G56030	-1.0901			AT5G40730	4.92324		AT1G45229	-3.55558
AT2G15970	1.63141		AT1G53240	-1.08921			AT1G68290	4.92324		AT4G31850	-3.55423
AT4G14746	1.62945		AT5G14880	-1.08911			AT2G17010	4.9216		AT5G07900	-3.55237
AT2G25930	1.62757		AT2G23770	-1.08732			AT1G76070	4.91917		AT1G06680	-3.5517
AT1G30620	1.62718		AT3G49080	-1.08663			AT1G79450	4.91896		AT1G76100	-3.55121
AT5G51190	1.62396		AT3G59400	-1.08619			AT5G38700	4.9159		AT1G53830	-3.55061
AT4G23220	1.62292		AT1G79410	-1.08449			AT2G43820	4.91498		AT2G42870	-3.55059
AT3G54820	1.62138		AT2G16430	-1.08419			AT2G22760	4.91439		AT2G36990	-3.54169
AT5G53830	1.61943		AT1G55910	-1.08245			AT2G20625	4.91304		AT3G29030	-3.54168
AT3G06500	1.61905		AT4G12310	-1.08209			AT3G61890	4.91175		AT1G63400	-3.54053
AT3G16565	1.61853		AT3G48100	-1.08154			AT3G45130	4.90808		AT3G61820	-3.53999
AT2G41070	1.61675		AT4G00370	-1.08141			AT4G12580	4.90627		AT4G28660	-3.53996
AT3G05640	1.61626		AT1G18650	-1.08137			AT1G63870	4.90442		AT3G21055	-3.5392
AT1G29690	1.6133		AT3G57040	-1.08099			AT1G16510	4.90164		AT1G10657	-3.53461
AT4G04760	1.61309		AT1G13730	-1.08082			AT2G39050	4.89532		AT1G70820	-3.53402
AT4G36760	1.61305		AT1G22330	-1.08077			AT4G21920	4.89408		AT1G12460	-3.5338
AT5G37260	1.61274		AT5G24120	-1.0792			AT1G62305	4.89322		AT4G21280	-3.53351
AT5G08565	1.6124		AT4G34220	-1.0786			AT1G02390	4.89301		AT2G33800	-3.53269
AT1G22275	1.61025		AT4G34350	-1.07846			AT1G61340	4.88935		AT2G35780	-3.53185
AT1G78850	1.60952		AT2G29170	-1.07793			AT1G20450	4.88503		AT5G42530	-3.53126
AT1G52770	1.60849		AT5G08050	-1.07753			AT5G07310	4.88229		AT3G42660	-3.53082
AT5G18470	1.60842		AT3G56070	-1.07724			AT4G30470	4.87915		AT2G43610	-3.52898
AT1G16110	1.60792		AT1G31420	-1.07704			AT4G05020	4.87705		AT1G75640	-3.52835
AT3G03150	1.60539		AT3G16530	-1.07617			AT4G03360	4.87648		AT1G15980	-3.52706
AT5G13190	1.60514		AT5G44370	-1.07565			AT5G48530	4.87627		AT3G19300	-3.52398
AT2G39800	1.60472		AT1G14345	-1.07502			AT1G48640	4.87542		AT5G25500	-3.52397
AT2G39650	1.60332		AT2G36800	-1.07483			AT1G28370	4.87248		AT1G65860	-3.52216
AT3G04010	1.60234		AT2G01290	-1.07433			AT2G29100	4.87122		AT3G18680	-3.52174
AT4G35985	1.60224		AT2G20290	-1.07402			AT1G02850	4.87061		AT5G18570	-3.52027
AT1G23000	1.60188		AT1G63220	-1.07341			AT5G65165	4.8664		AT2G37460	-3.51905
AT1G23730	1.601		AT5G16000	-1.07329			AT5G01435	4.86293		AT5G49160	-3.51615
AT5G57900	1.60007		AT5G17170	-1.07328			AT1G73065	4.86201		AT2G07774	-3.51562
AT1G23200	1.59938		AT1G21270	-1.07287			AT5G07610	4.85791		AT1G68890	-3.51532
AT3G26910	1.59935		AT1G53730	-1.07286			AT1G08860	4.85744		AT5G42250	-3.51344
AT2G33060	1.59918		AT1G31920	-1.07025			AT1G05675	4.85619		AT5G39790	-3.51244
AT5G47070	1.59912		AT3G16780	-1.0696			AT2G15480	4.85472		AT3G58120	-3.51209
AT5G41740	1.59805		AT5G57490	-1.06934			AT2G35000	4.85248		AT1G18590	-3.5114
AT5G63810	1.59478		AT5G02840	-1.06876			AT4G37900	4.851		AT5G58390	-3.50618
AT4G24220	1.59455		AT5G20160	-1.06814			AT4G32510	4.85038		AT3G10060	-3.50165
AT1G80130	1.59287		AT5G12860	-1.06768			AT3G49200	4.84984		AT1G33770	-3.49973
AT3G09830	1.58808		AT5G05370	-1.06649			AT5G36970	4.8485		AT1G11350	-3.49867
AT1G28260	1.58761		AT3G06880	-1.06569			AT1G73880	4.84767		AT3G13120	-3.498
AT4G14819	1.58667		AT3G51470	-1.06482			AT2G37760	4.84762		AT2G44640	-3.49762
AT3G21600	1.58637		AT4G36220	-1.06467			AT3G53150	4.84762		AT4G09650	-3.49718
AT5G17490	1.58572		AT1G49730	-1.06443			AT3G23230	4.84574		AT1G04680	-3.49654
AT1G56540	1.58503		AT5G50740	-1.06433			AT5G13210	4.82875		AT5G07580	-3.49625
AT2G32800	1.58401		AT4G30190	-1.06425			AT1G76980	4.82787		AT5G05940	-3.49416
AT1G18570	1.58362		AT3G12920	-1.06309			AT4G02950	4.82533		AT3G52290	-3.49243
AT4G18170	1.58319		AT3G29030	-1.06292			AT1G66870	4.82271		AT1G45201	-3.492
AT2G17500	1.5818		AT4G34830	-1.06277			AT5G24200	4.81452		AT2G35860	-3.49192
AT3G11230	1.57986		AT3G52380	-1.0615			AT3G11020	4.81346		AT1G65330	-3.49159
AT1G14170	1.57773		AT1G25230	-1.06092			AT5G52640	4.81046		AT2G43030	-3.49114
AT1G27630	1.57553		AT1G23340	-1.06014			AT3G53230	4.81018		AT1G53250	-3.489
AT2G17280	1.57465		AT3G26960	-1.05933			AT5G24140	4.80843		AT4G37800	-3.48781
AT1G53790	1.57462		AT1G55370	-1.05901			AT5G60610	4.80801		AT3G52380	-3.48736
AT3G63010	1.57453		AT1G34210	-1.0577			AT5G10695	4.80356		AT3G18730	-3.48545
AT4G35790	1.57367		AT5G48830	-1.05717			AT2G41640	4.80082		AT1G28400	-3.48419
AT4G23920	1.5712		AT1G28010	-1.05631			AT5G56200	4.79912		AT3G10570	-3.48143
AT1G08920	1.57046		ATCG00050	-1.05629			AT2G27505	4.79698		AT2G38120	-3.48123
AT5G27930	1.57038		AT4G08930	-1.05589			AT5G03890	4.79466		AT3G12930	-3.48118
AT5G11070	1.56846		AT1G76520	-1.0552			AT2G44240	4.79444		AT3G59420	-3.47845
AT2G41430	1.56824		AT1G70200	-1.05453			AT1G75170	4.79294		AT5G45650	-3.47833
AT1G80920	1.56603		AT4G32980	-1.05359			AT1G29680	4.79169		AT4G16807	-3.47773
AT5G65320	1.56591		AT4G03190	-1.05334			AT3G11050	4.78529		AT1G65470	-3.47519
AT1G01650	1.56523		AT5G40400	-1.05265			AT1G63440	4.78344		AT3G50685	-3.47467
AT4G22980	1.56377		AT5G05790	-1.05183			AT2G40740	4.7822		AT5G11450	-3.47208
AT5G37770	1.56282		AT3G59970	-1.0513			AT5G53590	4.78035		AT1G67690	-3.47139
AT5G48657	1.56194		AT5G59750	-1.05059			AT4G29850	4.77855		AT3G24430	-3.47069
AT1G68600	1.56135		AT1G73770	-1.04999			AT5G06345	4.77653		AT3G18130	-3.46824
AT4G01130	1.55987		AT3G55340	-1.04856			AT3G14590	4.77383		AT4G02770	-3.46699
AT4G09060	1.55929		AT2G17630	-1.04851			AT4G31100	4.77061		AT5G25190	-3.46663
AT1G04463	1.5589		AT1G72300	-1.04842			AT3G25655	4.76985		AT3G19480	-3.46566
AT1G61460	1.55823		AT1G11545	-1.04822			AT1G26970	4.7665		AT5G44560	-3.46528
AT1G62540	1.558		AT5G45040	-1.04767			AT3G03640	4.76576		AT2G27385	-3.46338
AT4G35500	1.55558		AT2G31560	-1.04763			AT4G22820	4.76569		AT1G50732	-3.46247
AT1G62710	1.55437		AT3G10270	-1.04762			AT3G55910	4.76421		AT2G04395	-3.46244
AT1G13930	1.55117		AT5G06550	-1.04749			AT1G17830	4.76233		AT2G31790	-3.46118
AT4G20860	1.5503		AT3G06680	-1.04735			AT3G48840	4.7605		AT1G07090	-3.46106
AT2G43510	1.55025		AT3G14390	-1.04733			AT3G01475	4.75936		AT3G46970	-3.4595
AT4G21550	1.54979		AT2G26690	-1.04678			AT3G02410	4.75799		AT1G78995	-3.45854
AT3G17680	1.54926		AT2G27690	-1.04601			AT5G42050	4.74763		AT4G34900	-3.45787
AT1G22250	1.54846		AT2G43120	-1.04568			AT4G12430	4.74619		AT3G47450	-3.45713
AT3G03130	1.54726		AT3G48460	-1.0452			AT4G22530	4.7414		AT1G62750	-3.45662
AT5G53120	1.54553		AT3G16080	-1.0446			AT4G30490	4.7412		AT1G80850	-3.45655
AT1G62290	1.54502		AT5G56010	-1.04444			AT3G04320	4.73845		AT1G77270	-3.45531
AT5G64570	1.54333		AT3G47450	-1.04312			AT4G14630	4.73769		AT3G17120	-3.45235
AT2G04240	1.54268		AT3G17350	-1.04299			AT1G76650	4.73312		AT2G39470	-3.45231
AT4G39955	1.54167		AT2G24050	-1.04204			AT4G15120	4.73092		AT2G20980	-3.45025
AT3G17000	1.54107		AT1G53430	-1.04187			AT5G27420	4.72057		AT3G06020	-3.44963
AT3G51430	1.54105		AT3G10080	-1.0411			AT3G23220	4.72039		AT4G26670	-3.44955
AT2G37980	1.53937		AT5G07130	-1.04088			AT1G20310	4.71929		AT5G63920	-3.44862
AT5G47020	1.53855		AT2G33360	-1.04084			AT1G07870	4.71785		AT1G64640	-3.44392
AT3G01710	1.53671		AT2G18290	-1.03992			AT3G11410	4.71524		AT3G16240	-3.44206
AT3G09870	1.53663		AT3G55690	-1.03971			AT1G74020	4.70965		AT3G09210	-3.43985
AT3G51860	1.53651		AT4G19710	-1.03948			AT2G20560	4.70864		AT1G52400	-3.43873
AT3G10340	1.53583		AT5G53500	-1.03826			AT3G06500	4.70862		AT2G17630	-3.43652
AT2G03975	1.5344		AT2G24150	-1.03783			AT5G07920	4.70776		AT1G75780	-3.43578
AT4G30350	1.53389		AT5G42110	-1.03781			AT1G21326	4.70695		AT3G05140	-3.43439
AT5G05140	1.53387		AT5G15240	-1.03704			AT3G55880	4.70193		AT3G55800	-3.43413
AT3G55760	1.53034		AT1G08580	-1.03671			AT1G49000	4.70051		ATCG00040	-3.43398
AT5G47180	1.52591		AT5G65890	-1.03615			AT4G31960	4.69837		AT4G19170	-3.43348
AT4G20880	1.5238		AT4G12600	-1.03613			AT3G54550	4.69672		AT1G33811	-3.43276
AT3G57760	1.52307		AT2G47160	-1.03501			AT3G04220	4.69505		AT3G48260	-3.43241
AT1G16840	1.52111		AT1G02280	-1.03428			AT5G42570	4.6945		AT5G45820	-3.43132
AT3G15350	1.51959		AT4G31500	-1.03326			AT3G61450	4.69427		AT1G49380	-3.43123
AT1G30640	1.51761		AT5G40610	-1.03284			AT5G18350	4.69316		AT2G26270	-3.42948
AT3G52110	1.51744		AT1G17600	-1.03261			AT2G18660	4.69315		AT2G02780	-3.42759
AT4G11600	1.51712		AT1G05385	-1.03239			AT3G48630	4.69124		AT1G11440	-3.42711
AT2G36220	1.517		AT2G33735	-1.02976			AT5G24880	4.68868		AT1G29920	-3.42382
AT2G05518	1.51664		AT3G28900	-1.02931			AT5G11290	4.68758		AT3G53900	-3.4232
AT3G61830	1.51638		AT5G14200	-1.02861			AT4G16760	4.68741		AT5G14660	-3.42296
AT3G62260	1.51537		AT5G61200	-1.02846			AT3G22930	4.68642		AT1G51080	-3.4226
AT3G06890	1.5133		AT4G35100	-1.02843			AT2G36790	4.6841		AT4G04450	-3.4225
AT5G43380	1.5115		AT2G25480	-1.02827			AT5G64110	4.68078		AT3G13470	-3.41633
AT3G51740	1.51086		AT1G29465	-1.02795			AT2G06465	4.68003		AT4G33000	-3.41547
AT3G48390	1.50891		AT4G25260	-1.02742			AT2G03290	4.67956		AT1G74430	-3.41524
AT2G30550	1.50859		AT4G25890	-1.02728			AT3G61630	4.67747		AT3G22780	-3.41453
AT4G33270	1.50826		AT4G00950	-1.02639			AT4G18350	4.67377		AT2G36885	-3.41417
AT1G12570	1.50776		AT1G01430	-1.02589			AT3G29000	4.66582		AT4G26488	-3.41387
AT1G22570	1.5062		AT3G02110	-1.02497			AT3G49120	4.66317		AT3G15030	-3.41356
AT4G01610	1.50375		AT1G20950	-1.02492			AT5G13130	4.66163		AT4G32280	-3.41314
AT3G47160	1.50348		AT1G48650	-1.02439			AT5G59510	4.65984		AT4G28720	-3.41314
AT1G76980	1.50247		AT1G16650	-1.02411			AT5G39670	4.65873		AT1G56430	-3.4122
AT5G47500	1.50102		AT4G04940	-1.02159			AT2G36760	4.65645		AT4G23290	-3.41122
AT5G66558	1.49852		AT3G53240	-1.02115			AT3G15200	4.65441		AT2G31890	-3.41077
AT4G24380	1.49826		AT5G45950	-1.02033			AT1G22480	4.65412		AT2G01760	-3.4105
AT3G15270	1.49414		AT1G04183	-1.02019			AT3G58540	4.65332		AT1G78450	-3.40864
AT1G57990	1.4914		AT2G37720	-1.02015			AT5G01720	4.64636		AT3G09800	-3.40845
AT5G26030	1.49103		AT5G59850	-1.01988			AT5G50200	4.63615		AT1G29530	-3.40684
AT2G04100	1.49092		AT4G00165	-1.01923			AT2G27150	4.6329		AT1G68780	-3.40541
AT3G05937	1.48542		AT2G01950	-1.01892			AT5G53780	4.63093		AT3G05625	-3.40335
AT2G16700	1.48513		AT3G26710	-1.01761			AT1G16150	4.62894		AT1G04520	-3.40119
AT5G24780	1.48162		AT3G01440	-1.01742			AT2G40000	4.62833		AT2G38570	-3.40108
AT2G26355	1.48053		AT5G42070	-1.01714			AT4G36740	4.61965		AT2G40550	-3.40075
AT1G21680	1.47985		AT5G16130	-1.01668			AT2G28120	4.61366		AT4G38970	-3.39872
AT1G68470	1.47699		AT1G64770	-1.01631			AT2G36750	4.61282		AT1G04020	-3.39493
AT2G47890	1.47688		AT3G47420	-1.01611			AT5G01670	4.61245		AT2G18560	-3.39361
AT3G51280	1.47628		AT5G41050	-1.01607			AT1G23710	4.60854		AT4G04640	-3.39258
AT4G23050	1.47477		AT1G65190	-1.01595			AT1G53625	4.60602		AT3G26520	-3.39138
AT1G68530	1.47452		AT1G42970	-1.01548			AT4G33900	4.60284		AT2G22230	-3.39044
AT1G73390	1.47258		AT2G46780	-1.01485			AT1G46768	4.60057		AT1G54385	-3.38977
AT3G49210	1.47008		AT1G78180	-1.01424			AT4G04077	4.59571		AT4G24670	-3.38834
AT1G54160	1.47004		AT1G31580	-1.01381			AT1G02816	4.59337		AT3G28220	-3.38729
AT5G26570	1.4693		AT1G52290	-1.01356			AT2G29480	4.59188		AT1G30840	-3.38636
AT2G02850	1.4688		AT1G66150	-1.01317			AT4G00910	4.59053		AT5G60670	-3.38603
AT3G47080	1.46754		AT1G16825	-1.01211			AT2G05910	4.58593		AT5G38120	-3.38555
AT4G17615	1.46727		AT1G11330	-1.01142			AT4G28170	4.58552		AT5G15230	-3.38552
AT1G12710	1.46691		AT4G01580	-1.00915			AT1G51890	4.58504		AT2G35960	-3.37642
AT1G61470	1.46523		AT2G28330	-1.00914			AT4G23210	4.58373		AT5G60150	-3.37344
AT4G11350	1.46257		AT4G01460	-1.0086			AT5G59550	4.58064		AT2G28605	-3.36987
AT5G47550	1.46206		AT1G49600	-1.00819			AT1G09932	4.57843		AT3G16380	-3.36901
AT2G37390	1.46193		AT5G65683	-1.00785			AT3G63040	4.57617		AT1G69523	-3.36784
AT4G19520	1.46079		AT1G61740	-1.00713			AT1G15415	4.57077		AT5G44040	-3.36691
AT4G04330	1.45985		AT3G13510	-1.00653			AT2G38920	4.56996		AT3G59550	-3.36565
AT2G16990	1.45713		AT5G60970	-1.00604			AT3G09910	4.56801		AT1G75500	-3.36544
AT3G05630	1.45653		AT1G08610	-1.00587			AT5G42965	4.56502		AT4G26520	-3.36505
AT1G53580	1.45487		AT1G23880	-1.00406			AT1G24570	4.56468		AT1G59840	-3.36446
AT5G03720	1.4547		AT1G21060	-1.00179			AT5G25820	4.56389		AT3G16660	-3.36395
AT1G09932	1.45422		AT2G44210	-1.00145			AT1G18980	4.56175		AT5G09650	-3.36048
AT3G21240	1.45239		AT5G01790	-1.00126			AT5G42900	4.56158		AT3G14240	-3.35577
AT2G22470	1.45045		AT1G56670	-1.00119			AT5G24030	4.56147		AT3G09780	-3.35448
AT1G06460	1.44915		AT3G17170	-1.00099			AT1G17745	4.56107		AT1G76405	-3.35381
AT5G52990	1.44841		AT5G60670	-1.00023			AT4G16110	4.56082		AT3G59890	-3.35365
AT2G20770	1.44745		AT2G37690	-1.00008			AT5G39390	4.55968		AT2G29890	-3.35201
AT1G09960	1.4464		AT1G66970	-0.999959			AT1G01470	4.55933		AT1G32583	-3.35191
AT1G11175	1.44526		AT3G57150	-0.999643			AT3G08040	4.55719		AT1G72930	-3.35152
AT5G66650	1.44261		AT1G29720	-0.999333			AT2G47000	4.55497		AT3G53460	-3.35044
AT4G22780	1.44139		AT1G14290	-0.998897			AT2G04100	4.55419		AT4G25890	-3.34976
AT5G51390	1.44072		AT1G22630	-0.99874			AT1G30730	4.55082		AT1G31320	-3.34782
AT1G02470	1.44039		AT1G11700	-0.997155			AT5G41610	4.55003		AT5G64860	-3.34696
AT3G22460	1.4402		AT4G22790	-0.996931			AT5G37300	4.54953		AT5G16715	-3.3465
AT5G66460	1.43842		AT3G25700	-0.995689			AT4G36820	4.54586		AT4G39970	-3.34641
AT5G07030	1.43764		AT3G11090	-0.995347			AT2G27280	4.54394		AT1G33040	-3.34601
AT4G36500	1.43623		AT1G48610	-0.995341			AT5G17350	4.54285		AT5G53880	-3.34575
AT3G11690	1.43152		AT3G29230	-0.994582			AT4G26080	4.53951		AT2G40490	-3.34409
AT2G29300	1.42924		AT4G11175	-0.994525			AT5G05850	4.5376		AT5G43990	-3.34406
AT5G63905	1.42663		AT2G21860	-0.994512			AT2G20030	4.53434		AT4G25630	-3.34383
AT1G72770	1.42623		AT5G41190	-0.994126			AT1G01520	4.53396		AT1G03310	-3.34199
AT2G24545	1.42513		AT2G29320	-0.994091			AT2G17730	4.52094		AT5G12900	-3.34092
AT3G05890	1.42378		AT4G29720	-0.993771			AT3G55935	4.5207		AT1G11730	-3.34036
AT1G18370	1.42341		AT4G09350	-0.99358			AT5G12340	4.51984		AT2G42170	-3.33959
AT1G04570	1.42216		AT1G70550	-0.993355			AT2G02710	4.5105		AT2G22980	-3.338
AT1G69870	1.42025		AT1G15950	-0.99299			AT1G66160	4.50955		AT1G06830	-3.33456
AT4G22270	1.41895		AT1G13440	-0.992896			AT3G14360	4.50924		AT5G16350	-3.33039
AT2G20142	1.41813		AT5G17310	-0.992651			AT2G34140	4.50867		AT4G24175	-3.32912
AT1G04770	1.4177		AT4G35270	-0.992392			AT2G23830	4.50593		AT1G14180	-3.32797
AT3G11820	1.41735		AT3G06530	-0.991776			AT5G67300	4.50469		AT1G78970	-3.32708
AT4G25433	1.41323		AT4G38660	-0.991492			AT5G04370	4.50184		AT1G34065	-3.32704
AT3G55660	1.41313		AT5G66310	-0.991219			AT4G30460	4.5005		AT4G03190	-3.32262
AT2G21590	1.4126		AT5G62840	-0.991181			AT1G07040	4.49909		AT5G05510	-3.31927
AT3G06420	1.41032		AT2G39210	-0.991037			AT5G57560	4.49795		AT2G31840	-3.31719
AT2G03240	1.40897		AT1G10490	-0.989559			AT2G47800	4.49559		AT4G26790	-3.31697
AT2G32930	1.40761		AT5G13710	-0.987643			AT1G25180	4.49398		AT3G49260	-3.31663
AT3G50800	1.40728		AT1G77630	-0.987395			AT5G20225	4.48858		AT4G18480	-3.3161
AT4G30490	1.40539		AT1G07570	-0.98731			AT4G35180	4.48755		AT2G36050	-3.31443
AT5G48310	1.40523		AT2G36620	-0.986229			AT1G64820	4.48337		AT1G44780	-3.31395
AT4G21390	1.40428		AT4G31210	-0.983776			AT4G11070	4.48089		AT3G05600	-3.3138
AT3G62720	1.40314		AT1G34010	-0.983635			AT1G25400	4.47643		AT1G51400	-3.31359
AT1G27100	1.40279		AT3G24715	-0.983609			AT5G40800	4.46991		AT5G18430	-3.31261
AT3G16400	1.40157		AT1G38131	-0.983484			AT5G53830	4.46276		AT5G61000	-3.3123
AT2G18690	1.40139		AT3G28200	-0.983262			AT5G13880	4.46141		AT5G64800	-3.31197
AT4G25000	1.39977		AT4G38710	-0.982901			AT5G65110	4.46088		AT3G11630	-3.31189
AT5G11970	1.39791		AT2G32690	-0.982876			AT3G29034	4.45588		AT5G66350	-3.31062
AT1G78990	1.3954		AT4G30020	-0.982489			AT2G33590	4.45077		AT1G23100	-3.31002
AT4G26090	1.39439		AT2G01990	-0.981526			AT4G00540	4.44792		AT4G39040	-3.30885
AT2G39725	1.39362		AT1G66330	-0.980706			AT4G37022	4.44792		AT1G78820	-3.30871
AT4G11890	1.39344		AT3G24320	-0.980689			AT1G30750	4.44489		AT5G28020	-3.30393
AT3G20300	1.39252		AT1G77460	-0.980646			AT5G43450	4.44431		AT5G55280	-3.30179
AT2G44300	1.39009		AT2G40230	-0.979508			AT2G14610	4.44426		AT3G08740	-3.30104
AT1G03470	1.38973		AT4G38950	-0.978987			AT1G14870	4.44262		AT1G66190	-3.30097
AT5G06860	1.38714		AT3G04840	-0.978895			AT1G04220	4.44225		AT3G44970	-3.29849
AT4G26660	1.38624		AT5G11450	-0.978628			AT1G18020	4.44217		AT4G22570	-3.29549
AT4G21620	1.38617		AT3G47540	-0.977628			AT1G27200	4.44213		AT3G19850	-3.29361
AT1G30500	1.386		AT2G34670	-0.97709			AT5G56160	4.43966		AT4G13100	-3.29224
AT4G33960	1.38579		AT4G38970	-0.97672			AT5G61560	4.43931		AT1G14700	-3.2922
AT3G12520	1.38578		AT3G27770	-0.976272			AT5G59580	4.43731		AT3G60510	-3.29032
AT1G76610	1.38573		AT3G02450	-0.975451			AT4G23150	4.43651		AT5G13510	-3.29008
AT2G45510	1.38374		AT1G60550	-0.975321			AT3G59700	4.43532		AT2G12170	-3.29
AT1G10340	1.38128		AT4G24972	-0.975278			AT5G52290	4.43512		AT4G16880	-3.28925
AT4G32340	1.3804		AT4G24810	-0.975192			AT5G16910	4.43269		AT1G35560	-3.28733
AT4G16670	1.3801		AT1G19990	-0.975002			AT5G26170	4.43233		AT5G65700	-3.28731
AT1G24145	1.37986		AT5G46240	-0.974585			AT2G37880	4.43223		AT5G39800	-3.28644
AT4G17090	1.3774		AT3G12930	-0.973603			AT1G22190	4.43098		AT3G17185	-3.28632
AT4G27520	1.37736		AT5G43870	-0.973574			AT4G21570	4.42804		AT5G43750	-3.28593
AT4G01010	1.37702		AT2G04039	-0.972698			AT1G32870	4.4262		AT4G22560	-3.28576
AT2G40110	1.37692		AT5G44400	-0.970806			AT5G13700	4.42526		AT4G12730	-3.28541
AT4G21560	1.3767		AT1G04680	-0.970274			AT3G17810	4.42332		AT4G14770	-3.2846
AT5G45310	1.37422		AT3G17970	-0.969872			AT3G15280	4.42276		AT3G07500	-3.28411
AT2G18196	1.37269		AT3G44590	-0.969778			AT1G35140	4.42263		AT2G31150	-3.28382
AT1G24530	1.3725		AT5G28840	-0.969213			AT2G03360	4.42185		AT1G80560	-3.28363
AT3G62740	1.37218		AT3G53130	-0.968683			AT5G07880	4.42162		AT2G01990	-3.28304
AT3G08770	1.36741		AT4G33110	-0.968656			AT1G10586	4.42127		AT3G16000	-3.28141
AT3G53990	1.36686		AT4G31700	-0.968549			AT4G18215	4.41768		AT2G43560	-3.28138
AT3G60530	1.36649		AT3G57070	-0.968475			AT3G60420	4.41621		AT3G02020	-3.28004
AT3G54680	1.36537		AT2G34710	-0.968034			AT5G41680	4.41078		AT1G10030	-3.27835
AT1G52040	1.365		AT4G21880	-0.967861			AT1G72210	4.40941		AT1G07070	-3.27434
AT1G63100	1.36474		AT1G11350	-0.965038			AT3G58150	4.40892		AT1G69200	-3.274
AT5G27280	1.36404		AT3G24480	-0.964856			AT5G67488	4.40805		AT4G27595	-3.2732
AT3G06030	1.363		AT3G10230	-0.964556			AT3G13433	4.40708		AT1G51940	-3.27272
AT1G02390	1.36298		AT1G17850	-0.963772			AT1G60787	4.40645		AT5G02080	-3.2713
AT4G34150	1.36264		AT5G39710	-0.963756			AT1G02220	4.39481		AT3G43800	-3.2709
AT2G41410	1.36245		AT3G13690	-0.963464			AT1G72680	4.3947		AT3G58850	-3.2708
AT1G19300	1.362		AT3G05730	-0.962912			AT5G67340	4.39418		AT3G12170	-3.27019
AT1G14370	1.36186		AT3G21300	-0.962768			AT3G50480	4.3933		AT1G64625	-3.26936
AT3G44880	1.35888		AT4G26600	-0.961953			AT5G01520	4.38537		AT5G36790	-3.26462
AT5G39785	1.3586		AT3G20440	-0.961765			AT5G64810	4.38242		AT1G31330	-3.26382
AT2G38070	1.35768		AT5G01770	-0.961429			AT4G26470	4.38126		AT1G79850	-3.26369
[truncated: 5,614 more rows]
