# Supplementary material for: Specific functions for Mediator complex subunits from different modules in the transcriptional response of Arabidopsis thaliana to abiotic stress
Source: Sci Rep. 2020 Mar 19;10:5073. doi: 10.1038/s41598-020-61758-w (PMC7081235; doi:10.1038/s41598-020-61758-w)
Supplement: Supplementary file 4 — Supplementary Table S4. [file 41598_2020_61758_MOESM4_ESM.xlsx]

## Sheet: Overview
Supplemental Table S4. Partitioned network file in .ftree format for more information see https://www.mapequation.org/
Sheet 1. Data in .ftree format
Sheet 2. File for translating nodeID into GeneID

## Sheet: Infomap_output_file
# '-z -i link-list --markov-time 0.01 infomap-input.txt .' -> 15628 nodes partitioned in 6s from codelength 12.792144421 in one level to codelength 7.367412003 in 4 levels.
# '-z --ftree --out-name infomap_output_18_2_inftree_using19_21 --markov-time 0.01 --cluster-data /mnt/picea/projects/arabidopsis/aastrand/Arabidopsis-mediator-stress/seidr/gene/infomap-input.tree --no-infomap /mnt/picea/projects/arabidopsis/aastrand/Arabidopsis-mediator-stress/seidr/gene/infomap-input.txt /mnt/picea/projects/arabidopsis/aastrand/Arabidopsis-mediator-stress/work/matilda/Network/'…
# path flow name node:
1:1:1 0.00108396 "11698" 11698
1:1:2 0.000982324 "2450" 2450
1:1:3 0.000899531 "284" 284
1:1:4 0.000850623 "15438" 15438
1:1:5 0.000831801 "6262" 6262
1:1:6 0.000809212 "5671" 5671
1:1:7 0.00079793 "32" 32
1:1:8 0.000794168 "4011" 4011
1:1:9 0.000696305 "5604" 5604
1:1:10 0.000685004 "268" 268
1:1:11 0.000673715 "1538" 1538
1:1:12 0.000666191 "10300" 10300
1:1:13 0.000666187 "10798" 10798
1:1:14 0.000639839 "5088" 5088
1:1:15 0.000628552 "6892" 6892
1:1:16 0.000628548 "10650" 10650
1:1:17 0.000621028 "7468" 7468
1:1:18 0.000609728 "6661" 6661
1:1:19 0.000609728 "11854" 11854
1:1:20 0.000609725 "7555" 7555
1:1:21 0.000602203 "14230" 14230
1:1:22 0.000602203 "13712" 13712
1:1:23 0.00059844 "15072" 15072
1:1:24 0.000594679 "2498" 2498
1:1:25 0.000594671 "9456" 9456
1:1:26 0.00059091 "11700" 11700
1:1:27 0.00058715 "4670" 4670
1:1:28 0.000587149 "12216" 12216
1:1:29 0.000568329 "12161" 12161
1:1:30 0.000568323 "12853" 12853
1:1:31 0.000564568 "12227" 12227
1:1:32 0.000560805 "6070" 6070
1:1:33 0.000553268 "8324" 8324
1:1:34 0.00054951 "8535" 8535
1:1:35 0.000541977 "14367" 14367
1:1:36 0.000530693 "7587" 7587
1:1:37 0.000523159 "5832" 5832
1:1:38 0.000523154 "11405" 11405
1:1:39 0.000519402 "13879" 13879
1:1:40 0.000519397 "13681" 13681
1:1:41 0.000519394 "5575" 5575
1:1:42 0.000500582 "11649" 11649
1:1:43 0.000500575 "8947" 8947
1:1:44 0.000496815 "2321" 2321
1:1:45 0.000493052 "11932" 11932
1:1:46 0.000489285 "11934" 11934
1:1:47 0.000489285 "6484" 6484
1:1:48 0.000485519 "10823" 10823
1:1:49 0.000481757 "10029" 10029
1:1:50 0.000474235 "5205" 5205
1:1:51 0.00047423 "2904" 2904
1:1:52 0.000462939 "15453" 15453
1:1:53 0.000459175 "7347" 7347
1:1:54 0.000455412 "11533" 11533
1:1:55 0.000444123 "5524" 5524
1:1:56 0.000444119 "4874" 4874
1:1:57 0.000440357 "13772" 13772
1:1:58 0.000436592 "3516" 3516
1:1:59 0.00043283 "6859" 6859
1:1:60 0.000432827 "15327" 15327
1:1:61 0.000429067 "10180" 10180
1:1:62 0.000429063 "12696" 12696
1:1:63 0.000429062 "13325" 13325
1:1:64 0.000425303 "4547" 4547
1:1:65 0.000417774 "3436" 3436
1:1:66 0.000417774 "14455" 14455
1:1:67 0.000410247 "10224" 10224
1:1:68 0.000406482 "8457" 8457
1:1:69 0.000402718 "11334" 11334
1:1:70 0.000402713 "12259" 12259
1:1:71 0.000398954 "6765" 6765
1:1:72 0.000391432 "2739" 2739
1:1:73 0.000391429 "308" 308
1:1:74 0.000391427 "8354" 8354
1:1:75 0.000391427 "13718" 13718
1:1:76 0.000391426 "12258" 12258
1:1:77 0.000383897 "12634" 12634
1:1:78 0.000383895 "11738" 11738
1:1:79 0.000380139 "1976" 1976
1:1:80 0.000380135 "10247" 10247
1:1:81 0.000380135 "5367" 5367
1:1:82 0.000372611 "14243" 14243
1:1:83 0.000372608 "1069" 1069
1:1:84 0.000368841 "88" 88
1:1:85 0.000365083 "12655" 12655
1:1:86 0.000361316 "15124" 15124
1:1:87 0.000357555 "9298" 9298
1:1:88 0.000353791 "3602" 3602
1:1:89 0.000350023 "10612" 10612
1:1:90 0.000350023 "6516" 6516
1:1:91 0.000342498 "7453" 7453
1:1:92 0.000338736 "6417" 6417
1:1:93 0.000338733 "10057" 10057
1:1:94 0.000338729 "14602" 14602
1:1:95 0.00033497 "9111" 9111
1:1:96 0.000334969 "4220" 4220
1:1:97 0.000327446 "14090" 14090
1:1:98 0.000327445 "10549" 10549
1:1:99 0.000327442 "9828" 9828
1:1:100 0.000323677 "10801" 10801
1:1:101 0.000316152 "10605" 10605
1:1:102 0.000312386 "3830" 3830
1:1:103 0.000312385 "10021" 10021
1:1:104 0.000312385 "2109" 2109
1:1:105 0.000308623 "8192" 8192
1:1:106 0.000304859 "5670" 5670
1:1:107 0.000304857 "10631" 10631
1:1:108 0.000301096 "6312" 6312
1:1:109 0.000301095 "10423" 10423
1:1:110 0.000297335 "4591" 4591
1:1:111 0.000297332 "569" 569
1:1:112 0.000297329 "4176" 4176
1:1:113 0.000293569 "9767" 9767
1:1:114 0.000293566 "2978" 2978
1:1:115 0.000289804 "1709" 1709
1:1:116 0.000289804 "9981" 9981
1:1:117 0.000289802 "9654" 9654
1:1:118 0.000286044 "8842" 8842
1:1:119 0.000286041 "1412" 1412
1:1:120 0.000282278 "11129" 11129
1:1:121 0.000282277 "12549" 12549
1:1:122 0.000282276 "971" 971
1:1:123 0.000278512 "3852" 3852
1:1:124 0.000270985 "945" 945
1:1:125 0.000267222 "4138" 4138
1:1:126 0.000267221 "9645" 9645
1:1:127 0.000263462 "13996" 13996
1:1:128 0.000259696 "624" 624
1:1:129 0.000259695 "6826" 6826
1:1:130 0.00025593 "4164" 4164
1:1:131 0.000252168 "6671" 6671
1:1:132 0.000252165 "7830" 7830
1:1:133 0.000244637 "4553" 4553
1:1:134 0.000244633 "1859" 1859
1:1:135 0.000240876 "7703" 7703
1:1:136 0.000237113 "8159" 8159
1:1:137 0.000237113 "15259" 15259
1:1:138 0.000233351 "9676" 9676
1:1:139 0.00023335 "6780" 6780
1:1:140 0.000233348 "11322" 11322
1:1:141 0.000233346 "12199" 12199
1:1:142 0.000229586 "8196" 8196
1:1:143 0.000225821 "2903" 2903
1:1:144 0.000225819 "7474" 7474
1:1:145 0.000225818 "13187" 13187
1:1:146 0.000222056 "15242" 15242
1:1:147 0.000218293 "6377" 6377
1:1:148 0.000214531 "11530" 11530
1:1:149 0.000214531 "13785" 13785
1:1:150 0.00021453 "12923" 12923
1:1:151 0.000210766 "2303" 2303
1:1:152 0.000210766 "14710" 14710
1:1:153 0.000210765 "1599" 1599
1:1:154 0.00020324 "5203" 5203
1:1:155 0.000203238 "10454" 10454
1:1:156 0.000203238 "99" 99
1:1:157 0.000203238 "14242" 14242
1:1:158 0.000203236 "7231" 7231
1:1:159 0.000199477 "14908" 14908
1:1:160 0.000199476 "1947" 1947
1:1:161 0.000199474 "9484" 9484
1:1:162 0.000199474 "3223" 3223
1:1:163 0.000199473 "2444" 2444
1:1:164 0.000195711 "2277" 2277
1:1:165 0.000195709 "14632" 14632
1:1:166 0.000191949 "14932" 14932
1:1:167 0.000191949 "4775" 4775
1:1:168 0.000188187 "176" 176
1:1:169 0.000188183 "10506" 10506
1:1:170 0.000188182 "11906" 11906
1:1:171 0.000184422 "10076" 10076
1:1:172 0.000184419 "14025" 14025
1:1:173 0.000184419 "3603" 3603
1:1:174 0.000184419 "13699" 13699
1:1:175 0.000184419 "5776" 5776
1:1:176 0.000184418 "14640" 14640
1:1:177 0.000184418 "15253" 15253
1:1:178 0.000184418 "10353" 10353
1:1:179 0.000180657 "1217" 1217
1:1:180 0.000180655 "11836" 11836
1:1:181 0.000180654 "10892" 10892
1:1:182 0.000169367 "4820" 4820
1:1:183 0.000169367 "14410" 14410
1:1:184 0.000169364 "11925" 11925
1:1:185 0.000169364 "10695" 10695
1:1:186 0.000161837 "13563" 13563
1:1:187 0.000158076 "1450" 1450
1:1:188 0.000158076 "6019" 6019
1:1:189 0.000158074 "7773" 7773
1:1:190 0.000158074 "2089" 2089
1:1:191 0.000158073 "9295" 9295
1:1:192 0.000158073 "7162" 7162
1:1:193 0.000158072 "14902" 14902
1:1:194 0.000154311 "2576" 2576
1:1:195 0.00015431 "14325" 14325
1:1:196 0.00015431 "7901" 7901
1:1:197 0.000150547 "11936" 11936
1:1:198 0.000150547 "14783" 14783
1:1:199 0.000150545 "11052" 11052
1:1:200 0.000146785 "10719" 10719
1:1:201 0.000143019 "3215" 3215
1:1:202 0.000139257 "11622" 11622
1:1:203 0.000139257 "5486" 5486
1:1:204 0.000139257 "242" 242
1:1:205 0.000139256 "13934" 13934
1:1:206 0.000139256 "13420" 13420
1:1:207 0.000135494 "13328" 13328
1:1:208 0.000135493 "8237" 8237
1:1:209 0.000135492 "570" 570
1:1:210 0.000135491 "783" 783
1:1:211 0.000135491 "3183" 3183
1:1:212 0.00013549 "5137" 5137
1:1:213 0.000127966 "8591" 8591
1:1:214 0.000127966 "11402" 11402
1:1:215 0.000127964 "14643" 14643
1:1:216 0.000124201 "7813" 7813
1:1:217 0.000124201 "606" 606
1:1:218 0.0001242 "8644" 8644
1:1:219 0.000120439 "3142" 3142
1:1:220 0.000120438 "12425" 12425
1:1:221 0.000116675 "9274" 9274
1:1:222 0.000116674 "1977" 1977
1:1:223 0.000116673 "7556" 7556
1:1:224 0.000116673 "14500" 14500
1:1:225 0.000112911 "15251" 15251
1:1:226 0.00011291 "12884" 12884
1:1:227 0.000112909 "5664" 5664
1:1:228 0.000112909 "4888" 4888
1:1:229 0.000109147 "3265" 3265
1:1:230 0.000109144 "138" 138
1:1:231 0.000105384 "9918" 9918
1:1:232 0.000105383 "10267" 10267
1:1:233 9.78564e-05 "9784" 9784
1:1:234 9.78561e-05 "13362" 13362
1:1:235 9.78555e-05 "11300" 11300
1:1:236 9.78552e-05 "3653" 3653
1:1:237 9.78551e-05 "3629" 3629
1:1:238 9.78547e-05 "9394" 9394
1:1:239 9.78539e-05 "10223" 10223
1:1:240 9.78535e-05 "8611" 8611
1:1:241 9.40911e-05 "9965" 9965
1:1:242 9.03295e-05 "112" 112
1:1:243 9.03288e-05 "3552" 3552
1:1:244 9.03281e-05 "3195" 3195
1:1:245 9.0328e-05 "5210" 5210
1:1:246 9.03274e-05 "12257" 12257
1:1:247 9.03273e-05 "5374" 5374
1:1:248 9.03269e-05 "7116" 7116
1:1:249 9.03264e-05 "5780" 5780
1:1:250 9.03257e-05 "2545" 2545
1:1:251 8.65653e-05 "12669" 12669
1:1:252 8.65651e-05 "15240" 15240
1:1:253 8.65648e-05 "10044" 10044
1:1:254 8.65647e-05 "8889" 8889
1:1:255 8.65645e-05 "9686" 9686
1:1:256 8.65642e-05 "4235" 4235
1:1:257 8.65626e-05 "12988" 12988
1:1:258 8.65619e-05 "10437" 10437
1:1:259 8.28033e-05 "7603" 7603
1:1:260 8.28015e-05 "1040" 1040
1:1:261 8.28014e-05 "4861" 4861
1:1:262 8.28009e-05 "2050" 2050
1:1:263 8.28005e-05 "13428" 13428
1:1:264 8.28002e-05 "12691" 12691
1:1:265 8.27988e-05 "2759" 2759
1:1:266 7.90382e-05 "4976" 4976
1:1:267 7.90362e-05 "9587" 9587
1:1:268 7.52732e-05 "14447" 14447
1:1:269 7.15103e-05 "14776" 14776
1:1:270 7.15099e-05 "15188" 15188
1:1:271 7.15091e-05 "5855" 5855
1:1:272 6.77473e-05 "13067" 13067
1:1:273 6.77467e-05 "14445" 14445
1:1:274 6.77467e-05 "12527" 12527
1:1:275 6.7746e-05 "2872" 2872
1:1:276 6.77459e-05 "4137" 4137
1:1:277 6.77453e-05 "3992" 3992
1:1:278 6.77447e-05 "13719" 13719
1:1:279 6.39828e-05 "7859" 7859
1:1:280 6.39818e-05 "8086" 8086
1:1:281 6.39817e-05 "11732" 11732
1:1:282 6.02194e-05 "14149" 14149
1:1:283 6.02191e-05 "11309" 11309
1:1:284 6.02189e-05 "8699" 8699
1:1:285 6.02181e-05 "4603" 4603
1:1:286 5.64556e-05 "4579" 4579
1:1:287 5.64551e-05 "211" 211
1:1:288 5.64551e-05 "12080" 12080
1:1:289 5.64549e-05 "448" 448
1:1:290 5.64549e-05 "8777" 8777
1:1:291 5.64546e-05 "13326" 13326
1:1:292 5.6454e-05 "4773" 4773
1:1:293 5.64533e-05 "8606" 8606
1:1:294 5.26921e-05 "6781" 6781
1:1:295 5.26918e-05 "228" 228
1:1:296 5.26915e-05 "7084" 7084
1:1:297 5.2691e-05 "4632" 4632
1:1:298 5.26909e-05 "11410" 11410
1:1:299 5.26906e-05 "1793" 1793
1:1:300 5.26892e-05 "4629" 4629
1:1:301 4.89288e-05 "13957" 13957
1:1:302 4.89284e-05 "4437" 4437
1:1:303 4.89282e-05 "3438" 3438
1:1:304 4.89281e-05 "3220" 3220
1:1:305 4.89278e-05 "652" 652
1:1:306 4.8927e-05 "3705" 3705
1:1:307 4.89266e-05 "6236" 6236
1:1:308 4.51648e-05 "6517" 6517
1:1:309 4.51646e-05 "13942" 13942
1:1:310 4.51643e-05 "853" 853
1:1:311 4.51642e-05 "3735" 3735
1:1:312 4.51642e-05 "7746" 7746
1:1:313 4.51638e-05 "3954" 3954
1:1:314 4.51633e-05 "9033" 9033
1:1:315 4.14008e-05 "14357" 14357
1:1:316 4.14008e-05 "15322" 15322
1:1:317 4.14006e-05 "13848" 13848
1:1:318 4.14005e-05 "14569" 14569
1:1:319 4.13999e-05 "3141" 3141
1:1:320 3.7638e-05 "4860" 4860
1:1:321 3.76372e-05 "3656" 3656
1:1:322 3.76369e-05 "7863" 7863
1:1:323 3.76368e-05 "5995" 5995
1:1:324 3.76366e-05 "3510" 3510
1:1:325 3.76363e-05 "1753" 1753
1:1:326 3.76363e-05 "12751" 12751
1:1:327 3.76361e-05 "6367" 6367
1:1:328 3.38739e-05 "738" 738
1:1:329 3.38735e-05 "616" 616
1:1:330 3.38732e-05 "6468" 6468
1:1:331 3.38728e-05 "9335" 9335
1:1:332 3.38728e-05 "5988" 5988
1:1:333 3.38727e-05 "7012" 7012
1:1:334 3.38726e-05 "10774" 10774
1:1:335 3.38724e-05 "11492" 11492
1:1:336 3.011e-05 "4552" 4552
1:1:337 3.01099e-05 "4755" 4755
1:1:338 3.01097e-05 "7542" 7542
1:1:339 3.01096e-05 "3112" 3112
1:1:340 3.01096e-05 "7455" 7455
1:1:341 3.01094e-05 "1484" 1484
1:1:342 3.01094e-05 "12746" 12746
1:1:343 3.01093e-05 "403" 403
1:1:344 3.01093e-05 "7367" 7367
1:1:345 3.01093e-05 "5787" 5787
1:1:346 3.01092e-05 "5310" 5310
1:1:347 3.01091e-05 "12895" 12895
1:1:348 3.01085e-05 "5153" 5153
1:1:349 2.63466e-05 "4232" 4232
1:1:350 2.63463e-05 "7501" 7501
1:1:351 2.6346e-05 "4478" 4478
1:1:352 2.63459e-05 "9150" 9150
1:1:353 2.63459e-05 "8460" 8460
1:1:354 2.63458e-05 "5672" 5672
1:1:355 2.63457e-05 "7035" 7035
1:1:356 2.63457e-05 "13200" 13200
1:1:357 2.63455e-05 "8056" 8056
1:1:358 2.63454e-05 "379" 379
1:1:359 2.63453e-05 "14760" 14760
1:1:360 2.63448e-05 "7072" 7072
1:1:361 2.25829e-05 "2634" 2634
1:1:362 2.25828e-05 "6785" 6785
1:1:363 2.25828e-05 "9288" 9288
1:1:364 2.25827e-05 "6151" 6151
1:1:365 2.25825e-05 "6137" 6137
1:1:366 2.25823e-05 "1822" 1822
1:1:367 2.25822e-05 "6130" 6130
1:1:368 2.25822e-05 "1015" 1015
1:1:369 2.2582e-05 "10011" 10011
1:1:370 2.25819e-05 "2728" 2728
1:1:371 2.25819e-05 "8414" 8414
1:1:372 2.25819e-05 "12289" 12289
1:1:373 2.25818e-05 "14836" 14836
1:1:374 2.25818e-05 "11241" 11241
1:1:375 2.25818e-05 "8284" 8284
1:1:376 2.25818e-05 "2409" 2409
1:1:377 2.25818e-05 "11702" 11702
1:1:378 2.25817e-05 "14928" 14928
1:1:379 2.25817e-05 "13358" 13358
1:1:380 2.25816e-05 "10869" 10869
1:1:381 2.25815e-05 "9137" 9137
1:1:382 2.25813e-05 "15106" 15106
1:1:383 1.8819e-05 "10047" 10047
1:1:384 1.8819e-05 "983" 983
1:1:385 1.88188e-05 "2797" 2797
1:1:386 1.88186e-05 "14254" 14254
1:1:387 1.88185e-05 "5845" 5845
1:1:388 1.88185e-05 "14409" 14409
1:1:389 1.88184e-05 "2339" 2339
1:1:390 1.88184e-05 "12617" 12617
1:1:391 1.88184e-05 "14813" 14813
1:1:392 1.88183e-05 "581" 581
1:1:393 1.88182e-05 "3093" 3093
1:1:394 1.88182e-05 "14390" 14390
1:1:395 1.88181e-05 "12378" 12378
1:1:396 1.88181e-05 "762" 762
1:1:397 1.88181e-05 "13722" 13722
1:1:398 1.8818e-05 "12166" 12166
1:1:399 1.8818e-05 "14326" 14326
1:1:400 1.8818e-05 "13919" 13919
1:1:401 1.88178e-05 "7928" 7928
1:1:402 1.88177e-05 "14086" 14086
1:1:403 1.88177e-05 "12804" 12804
1:1:404 1.50551e-05 "8259" 8259
1:1:405 1.50548e-05 "10839" 10839
1:1:406 1.50548e-05 "8458" 8458
1:1:407 1.50548e-05 "230" 230
1:1:408 1.50547e-05 "11475" 11475
1:1:409 1.50547e-05 "482" 482
1:1:410 1.50546e-05 "6736" 6736
1:1:411 1.50546e-05 "8530" 8530
1:1:412 1.50545e-05 "2864" 2864
1:1:413 1.50545e-05 "10932" 10932
1:1:414 1.50544e-05 "2569" 2569
1:1:415 1.50543e-05 "15029" 15029
1:1:416 1.50542e-05 "14971" 14971
1:1:417 1.50541e-05 "7807" 7807
1:1:418 1.50541e-05 "1460" 1460
1:1:419 1.5054e-05 "10507" 10507
1:1:420 1.5054e-05 "5655" 5655
1:1:421 1.50539e-05 "12860" 12860
1:1:422 1.50538e-05 "14158" 14158
1:1:423 1.50538e-05 "12306" 12306
1:1:424 1.12915e-05 "13559" 13559
1:1:425 1.12913e-05 "11456" 11456
1:1:426 1.12911e-05 "8098" 8098
1:1:427 1.12911e-05 "9434" 9434
1:1:428 1.12908e-05 "7086" 7086
1:1:429 1.12908e-05 "11216" 11216
1:1:430 1.12907e-05 "1697" 1697
1:1:431 1.12907e-05 "15498" 15498
1:1:432 1.12907e-05 "8437" 8437
1:1:433 1.12905e-05 "9881" 9881
1:1:434 1.12905e-05 "11072" 11072
1:1:435 1.12904e-05 "7733" 7733
1:1:436 1.12904e-05 "223" 223
1:1:437 1.12903e-05 "1206" 1206
1:1:438 7.52747e-06 "5388" 5388
1:1:439 7.52723e-06 "6401" 6401
1:1:440 7.52716e-06 "4211" 4211
1:1:441 7.52716e-06 "12288" 12288
1:1:442 7.52708e-06 "1748" 1748
1:1:443 7.52699e-06 "10236" 10236
1:1:444 7.5269e-06 "10959" 10959
1:1:445 7.52686e-06 "8287" 8287
1:1:446 3.76388e-06 "6837" 6837
1:1:447 3.76382e-06 "6166" 6166
1:1:448 3.76359e-06 "12921" 12921
1:1:449 3.76355e-06 "12211" 12211
1:1:450 3.76348e-06 "5746" 5746
1:1:451 3.76348e-06 "3229" 3229
1:1:452 3.76346e-06 "10586" 10586
1:1:453 3.76346e-06 "6039" 6039
1:1:454 3.7634e-06 "7204" 7204
1:2:1 0.00134747 "14258" 14258
1:2:2 0.000986135 "3624" 3624
1:2:3 0.000937202 "14506" 14506
1:2:4 0.000937201 "7236" 7236
1:2:5 0.000929668 "880" 880
1:2:6 0.000922149 "5212" 5212
1:2:7 0.000914607 "10054" 10054
1:2:8 0.000861925 "6310" 6310
1:2:9 0.000835566 "7010" 7010
1:2:10 0.000816747 "12586" 12586
1:2:11 0.000816736 "3405" 3405
1:2:12 0.000812988 "1009" 1009
1:2:13 0.000797939 "420" 420
1:2:14 0.00079793 "12585" 12585
1:2:15 0.000779116 "2773" 2773
1:2:16 0.000775347 "2503" 2503
1:2:17 0.000760294 "5382" 5382
1:2:18 0.000752769 "2534" 2534
1:2:19 0.000749001 "5021" 5021
1:2:20 0.000745235 "10879" 10879
1:2:21 0.000726412 "8019" 8019
1:2:22 0.00072641 "1129" 1129
1:2:23 0.000718846 "72" 72
1:2:24 0.00071136 "12591" 12591
1:2:25 0.000685003 "14432" 14432
1:2:26 0.000681253 "8436" 8436
1:2:27 0.000666192 "4710" 4710
1:2:28 0.000639867 "5653" 5653
1:2:29 0.000617251 "11672" 11672
1:2:30 0.000587147 "3625" 3625
1:2:31 0.000564569 "1815" 1815
1:2:32 0.000549517 "14963" 14963
1:2:33 0.000549512 "13646" 13646
1:2:34 0.000541987 "9950" 9950
1:2:35 0.00054198 "14433" 14433
1:2:36 0.000538217 "415" 415
1:2:37 0.0005307 "15045" 15045
1:2:38 0.000530694 "4958" 4958
1:2:39 0.000530692 "7494" 7494
1:2:40 0.000530692 "8761" 8761
1:2:41 0.000511876 "4636" 4636
1:2:42 0.000511874 "13407" 13407
1:2:43 0.000504347 "15277" 15277
1:2:44 0.000500578 "11169" 11169
1:2:45 0.000485522 "10705" 10705
1:2:46 0.000485519 "4253" 4253
1:2:47 0.000466703 "14719" 14719
1:2:48 0.000451651 "7307" 7307
1:2:49 0.000447874 "8846" 8846
1:2:50 0.000429068 "10623" 10623
1:2:51 0.000425301 "12421" 12421
1:2:52 0.000417774 "6877" 6877
1:2:53 0.000414016 "11041" 11041
1:2:54 0.00041025 "8055" 8055
1:2:55 0.000402717 "7015" 7015
1:2:56 0.000391435 "3508" 3508
1:2:57 0.000391428 "6376" 6376
1:2:58 0.000376373 "130" 130
1:2:59 0.000372595 "13194" 13194
1:2:60 0.00036508 "3185" 3185
1:2:61 0.000361319 "13570" 13570
1:2:62 0.000353795 "546" 546
1:2:63 0.000350023 "1361" 1361
1:2:64 0.000350021 "3137" 3137
1:2:65 0.000342508 "14213" 14213
1:2:66 0.000342505 "13628" 13628
1:2:67 0.000342499 "6989" 6989
1:2:68 0.000342499 "2443" 2443
1:2:69 0.000331215 "11143" 11143
1:2:70 0.000331209 "7199" 7199
1:2:71 0.000331205 "11215" 11215
1:2:72 0.000323686 "10760" 10760
1:2:73 0.000319918 "2622" 2622
1:2:74 0.000316157 "2684" 2684
1:2:75 0.000312396 "14906" 14906
1:2:76 0.000312396 "1305" 1305
1:2:77 0.000308627 "2072" 2072
1:2:78 0.000308622 "10764" 10764
1:2:79 0.000304868 "5954" 5954
1:2:80 0.000293575 "5979" 5979
1:2:81 0.000293571 "6847" 6847
1:2:82 0.000293563 "11981" 11981
1:2:83 0.000289811 "11537" 11537
1:2:84 0.000289808 "1623" 1623
1:2:85 0.000286044 "1751" 1751
1:2:86 0.000286044 "3117" 3117
1:2:87 0.000286039 "10171" 10171
1:2:88 0.000282285 "12991" 12991
1:2:89 0.000282281 "9504" 9504
1:2:90 0.00028228 "12788" 12788
1:2:91 0.000282276 "3831" 3831
1:2:92 0.000282276 "3964" 3964
1:2:93 0.000278517 "6697" 6697
1:2:94 0.000278515 "9870" 9870
1:2:95 0.000274752 "14193" 14193
1:2:96 0.000270994 "14552" 14552
1:2:97 0.000270991 "4561" 4561
1:2:98 0.000270989 "14717" 14717
1:2:99 0.000270989 "879" 879
1:2:100 0.000267225 "6881" 6881
1:2:101 0.000267225 "7992" 7992
1:2:102 0.000263463 "2927" 2927
1:2:103 0.000263453 "13858" 13858
1:2:104 0.000259696 "9903" 9903
1:2:105 0.000255932 "8128" 8128
1:2:106 0.000252172 "8347" 8347
1:2:107 0.000252169 "9506" 9506
1:2:108 0.000248412 "1156" 1156
1:2:109 0.000248411 "6139" 6139
1:2:110 0.000248409 "15444" 15444
1:2:111 0.000248408 "3993" 3993
1:2:112 0.000248405 "5480" 5480
1:2:113 0.000248404 "9729" 9729
1:2:114 0.000244647 "14103" 14103
1:2:115 0.000244646 "12039" 12039
1:2:116 0.000244645 "1348" 1348
1:2:117 0.000244644 "14892" 14892
1:2:118 0.000244644 "1469" 1469
1:2:119 0.000244643 "7590" 7590
1:2:120 0.000244643 "195" 195
1:2:121 0.000237116 "7051" 7051
1:2:122 0.000237116 "6933" 6933
1:2:123 0.000233352 "10392" 10392
1:2:124 0.000229587 "2668" 2668
1:2:125 0.000222057 "4795" 4795
1:2:126 0.000218297 "10983" 10983
1:2:127 0.000218296 "7026" 7026
1:2:128 0.000210758 "1945" 1945
1:2:129 0.000207006 "10995" 10995
1:2:130 0.000207006 "6414" 6414
1:2:131 0.000203245 "1757" 1757
1:2:132 0.000203245 "15426" 15426
1:2:133 0.000203244 "9172" 9172
1:2:134 0.000203242 "2607" 2607
1:2:135 0.00020324 "3875" 3875
1:2:136 0.000199479 "2131" 2131
1:2:137 0.000199477 "7108" 7108
1:2:138 0.000191951 "11563" 11563
1:2:139 0.00019195 "7111" 7111
1:2:140 0.000191948 "11096" 11096
1:2:141 0.000188183 "2780" 2780
1:2:142 0.000188181 "9589" 9589
1:2:143 0.000184423 "12068" 12068
1:2:144 0.00018442 "15098" 15098
1:2:145 0.000184417 "2726" 2726
1:2:146 0.00018066 "8890" 8890
1:2:147 0.000180659 "1887" 1887
1:2:148 0.000180658 "11440" 11440
1:2:149 0.000180654 "6956" 6956
1:2:150 0.000173134 "2370" 2370
1:2:151 0.000173133 "5270" 5270
1:2:152 0.000173129 "11845" 11845
1:2:153 0.00016937 "7388" 7388
1:2:154 0.000169367 "11976" 11976
1:2:155 0.000165607 "12970" 12970
1:2:156 0.000165606 "3346" 3346
1:2:157 0.000165605 "5110" 5110
1:2:158 0.000165603 "5209" 5209
1:2:159 0.000161841 "15068" 15068
1:2:160 0.00016184 "935" 935
1:2:161 0.00015808 "3727" 3727
1:2:162 0.00015808 "3352" 3352
1:2:163 0.000158079 "10624" 10624
1:2:164 0.000158078 "14557" 14557
1:2:165 0.000158078 "12967" 12967
1:2:166 0.000158077 "3113" 3113
1:2:167 0.000158077 "6966" 6966
1:2:168 0.000158076 "2513" 2513
1:2:169 0.000158075 "14597" 14597
1:2:170 0.000158075 "6251" 6251
1:2:171 0.000158075 "285" 285
1:2:172 0.000158072 "2292" 2292
1:2:173 0.000154315 "3361" 3361
1:2:174 0.000154314 "9261" 9261
1:2:175 0.000154312 "8733" 8733
1:2:176 0.000154312 "9008" 9008
1:2:177 0.000154309 "13890" 13890
1:2:178 0.000150552 "10016" 10016
1:2:179 0.00015055 "4848" 4848
1:2:180 0.00015055 "14806" 14806
1:2:181 0.00015055 "6620" 6620
1:2:182 0.000150549 "10250" 10250
1:2:183 0.000146786 "10124" 10124
1:2:184 0.000146785 "9995" 9995
1:2:185 0.000146785 "12120" 12120
1:2:186 0.000146785 "4904" 4904
1:2:187 0.000146784 "10949" 10949
1:2:188 0.000146783 "57" 57
1:2:189 0.000143023 "7999" 7999
1:2:190 0.000143022 "7433" 7433
1:2:191 0.00014302 "7360" 7360
1:2:192 0.000139261 "15389" 15389
1:2:193 0.00013926 "12973" 12973
1:2:194 0.000139257 "10700" 10700
1:2:195 0.000135498 "3833" 3833
1:2:196 0.000135494 "2606" 2606
1:2:197 0.000135493 "12536" 12536
1:2:198 0.000131736 "4053" 4053
1:2:199 0.000131731 "12560" 12560
1:2:200 0.000131729 "10660" 10660
1:2:201 0.000127969 "14854" 14854
1:2:202 0.000127967 "689" 689
1:2:203 0.000127967 "12133" 12133
1:2:204 0.000127966 "12490" 12490
1:2:205 0.000127963 "12293" 12293
1:2:206 0.000124205 "9454" 9454
1:2:207 0.000124205 "2941" 2941
1:2:208 0.000124204 "9257" 9257
1:2:209 0.000124203 "14943" 14943
1:2:210 0.000124203 "13501" 13501
1:2:211 0.000124203 "12106" 12106
1:2:212 0.000124202 "7049" 7049
1:2:213 0.000124199 "12079" 12079
1:2:214 0.000120439 "14162" 14162
1:2:215 0.000120438 "8298" 8298
1:2:216 0.000120436 "14851" 14851
1:2:217 0.000116677 "5488" 5488
1:2:218 0.000116676 "2305" 2305
1:2:219 0.000116675 "13286" 13286
1:2:220 0.000116674 "7097" 7097
1:2:221 0.000116674 "14453" 14453
1:2:222 0.000116672 "11980" 11980
1:2:223 0.000112915 "5489" 5489
1:2:224 0.000112911 "13927" 13927
1:2:225 0.000112911 "848" 848
1:2:226 0.000112911 "15374" 15374
1:2:227 0.00010915 "12220" 12220
1:2:228 0.00010915 "12918" 12918
1:2:229 0.000109149 "10182" 10182
1:2:230 0.000109149 "85" 85
1:2:231 0.000105388 "5125" 5125
1:2:232 0.000105387 "335" 335
1:2:233 0.000105385 "5454" 5454
1:2:234 0.000105384 "6598" 6598
1:2:235 0.000105384 "11365" 11365
1:2:236 0.000105384 "5068" 5068
1:2:237 0.000105383 "12060" 12060
1:2:238 0.000101624 "2824" 2824
1:2:239 0.000101621 "614" 614
1:2:240 0.00010162 "4597" 4597
1:2:241 0.00010162 "15199" 15199
1:2:242 9.78583e-05 "9689" 9689
1:2:243 9.78582e-05 "6307" 6307
1:2:244 9.40951e-05 "10876" 10876
1:2:245 9.40944e-05 "10824" 10824
1:2:246 9.40939e-05 "3245" 3245
1:2:247 9.40932e-05 "3189" 3189
1:2:248 9.40932e-05 "8713" 8713
1:2:249 9.40924e-05 "2507" 2507
1:2:250 9.4091e-05 "9840" 9840
1:2:251 9.03309e-05 "14465" 14465
1:2:252 9.03303e-05 "9576" 9576
1:2:253 9.03282e-05 "412" 412
1:2:254 8.65673e-05 "6502" 6502
1:2:255 8.65669e-05 "7695" 7695
1:2:256 8.65661e-05 "14715" 14715
1:2:257 8.6566e-05 "534" 534
1:2:258 8.65656e-05 "4739" 4739
1:2:259 8.65646e-05 "12363" 12363
1:2:260 8.6563e-05 "9945" 9945
1:2:261 8.28048e-05 "15248" 15248
1:2:262 8.28023e-05 "3994" 3994
1:2:263 8.28021e-05 "628" 628
1:2:264 8.28021e-05 "3939" 3939
1:2:265 8.28015e-05 "7475" 7475
1:2:266 8.28007e-05 "7290" 7290
1:2:267 8.28004e-05 "14785" 14785
1:2:268 7.9039e-05 "10649" 10649
1:2:269 7.90388e-05 "12434" 12434
1:2:270 7.90382e-05 "7171" 7171
1:2:271 7.90381e-05 "63" 63
1:2:272 7.5275e-05 "15268" 15268
1:2:273 7.52747e-05 "5502" 5502
1:2:274 7.52747e-05 "4227" 4227
1:2:275 7.52743e-05 "13961" 13961
1:2:276 7.52741e-05 "3186" 3186
1:2:277 7.5274e-05 "5586" 5586
1:2:278 7.52739e-05 "15249" 15249
1:2:279 7.52731e-05 "10569" 10569
1:2:280 7.5272e-05 "1594" 1594
1:2:281 7.15116e-05 "1656" 1656
1:2:282 7.15116e-05 "747" 747
1:2:283 7.15114e-05 "9174" 9174
1:2:284 7.15113e-05 "14179" 14179
1:2:285 7.15106e-05 "439" 439
1:2:286 7.1509e-05 "5872" 5872
1:2:287 6.7749e-05 "10274" 10274
1:2:288 6.77476e-05 "5059" 5059
1:2:289 6.77474e-05 "14303" 14303
1:2:290 6.77473e-05 "10248" 10248
1:2:291 6.77473e-05 "14649" 14649
1:2:292 6.77467e-05 "3006" 3006
1:2:293 6.77463e-05 "6604" 6604
1:2:294 6.77461e-05 "5011" 5011
1:2:295 6.7746e-05 "14751" 14751
1:2:296 6.39848e-05 "5530" 5530
1:2:297 6.39842e-05 "6231" 6231
1:2:298 6.39832e-05 "9699" 9699
1:2:299 6.39831e-05 "5207" 5207
1:2:300 6.39829e-05 "1738" 1738
1:2:301 6.39826e-05 "15340" 15340
1:2:302 6.39826e-05 "2910" 2910
1:2:303 6.39823e-05 "629" 629
1:2:304 6.39822e-05 "9938" 9938
1:2:305 6.02211e-05 "10205" 10205
1:2:306 6.02206e-05 "11091" 11091
1:2:307 6.02204e-05 "6824" 6824
1:2:308 6.02194e-05 "5020" 5020
1:2:309 6.02193e-05 "12043" 12043
1:2:310 6.02182e-05 "1890" 1890
1:2:311 6.02181e-05 "13861" 13861
1:2:312 5.64576e-05 "7252" 7252
1:2:313 5.64555e-05 "933" 933
1:2:314 5.64548e-05 "13967" 13967
1:2:315 5.26932e-05 "801" 801
1:2:316 5.26922e-05 "11356" 11356
1:2:317 5.26921e-05 "11828" 11828
1:2:318 5.26917e-05 "11550" 11550
1:2:319 5.26914e-05 "11032" 11032
1:2:320 5.26912e-05 "6566" 6566
1:2:321 4.89294e-05 "14674" 14674
1:2:322 4.89292e-05 "2048" 2048
1:2:323 4.89291e-05 "850" 850
1:2:324 4.8929e-05 "13459" 13459
1:2:325 4.89289e-05 "13312" 13312
1:2:326 4.89289e-05 "4887" 4887
1:2:327 4.89285e-05 "10505" 10505
1:2:328 4.8928e-05 "13578" 13578
1:2:329 4.8928e-05 "9769" 9769
1:2:330 4.89278e-05 "4168" 4168
1:2:331 4.89276e-05 "1362" 1362
1:2:332 4.89274e-05 "11781" 11781
1:2:333 4.51651e-05 "14391" 14391
1:2:334 4.51649e-05 "10301" 10301
1:2:335 4.51648e-05 "11910" 11910
1:2:336 4.51646e-05 "980" 980
1:2:337 4.51646e-05 "2485" 2485
1:2:338 4.51646e-05 "10789" 10789
1:2:339 4.51644e-05 "6748" 6748
1:2:340 4.51643e-05 "2228" 2228
1:2:341 4.51642e-05 "2625" 2625
1:2:342 4.51642e-05 "10200" 10200
1:2:343 4.51639e-05 "13071" 13071
1:2:344 4.51637e-05 "1671" 1671
1:2:345 4.51631e-05 "11144" 11144
1:2:346 4.14012e-05 "5536" 5536
1:2:347 4.1401e-05 "8107" 8107
1:2:348 4.14008e-05 "421" 421
1:2:349 4.14007e-05 "4900" 4900
1:2:350 4.14004e-05 "8540" 8540
1:2:351 4.14e-05 "7273" 7273
1:2:352 3.76377e-05 "3847" 3847
1:2:353 3.76375e-05 "1729" 1729
1:2:354 3.76374e-05 "13564" 13564
1:2:355 3.7637e-05 "10019" 10019
1:2:356 3.76369e-05 "5410" 5410
1:2:357 3.76368e-05 "6798" 6798
1:2:358 3.76362e-05 "11541" 11541
1:2:359 3.7636e-05 "10704" 10704
1:2:360 3.76357e-05 "5049" 5049
1:2:361 3.38746e-05 "10273" 10273
1:2:362 3.38738e-05 "11953" 11953
1:2:363 3.38737e-05 "10235" 10235
1:2:364 3.38734e-05 "13692" 13692
1:2:365 3.38733e-05 "11511" 11511
1:2:366 3.38733e-05 "12998" 12998
1:2:367 3.38732e-05 "12786" 12786
1:2:368 3.3873e-05 "1858" 1858
1:2:369 3.38726e-05 "5316" 5316
1:2:370 3.38724e-05 "12042" 12042
1:2:371 3.01107e-05 "10292" 10292
1:2:372 3.01105e-05 "14308" 14308
1:2:373 3.01103e-05 "15346" 15346
1:2:374 3.01102e-05 "14249" 14249
1:2:375 3.011e-05 "3657" 3657
1:2:376 3.01096e-05 "3066" 3066
1:2:377 3.01096e-05 "7948" 7948
1:2:378 3.01096e-05 "492" 492
1:2:379 3.01095e-05 "2763" 2763
1:2:380 3.01094e-05 "11208" 11208
1:2:381 3.01087e-05 "2227" 2227
1:2:382 3.01086e-05 "3697" 3697
1:2:383 3.01086e-05 "5963" 5963
1:2:384 2.6346e-05 "14714" 14714
1:2:385 2.6346e-05 "882" 882
1:2:386 2.63458e-05 "12817" 12817
1:2:387 2.63458e-05 "12174" 12174
1:2:388 2.63457e-05 "14205" 14205
1:2:389 2.63457e-05 "9884" 9884
1:2:390 2.63455e-05 "13096" 13096
1:2:391 2.63454e-05 "9199" 9199
1:2:392 2.25826e-05 "12776" 12776
1:2:393 2.25826e-05 "7214" 7214
1:2:394 2.25826e-05 "2468" 2468
1:2:395 2.25825e-05 "12592" 12592
1:2:396 2.25822e-05 "11355" 11355
1:2:397 2.25822e-05 "13877" 13877
1:2:398 2.25822e-05 "5706" 5706
1:2:399 2.25821e-05 "4651" 4651
1:2:400 2.2582e-05 "2747" 2747
1:2:401 2.2582e-05 "10271" 10271
1:2:402 2.25818e-05 "4167" 4167
1:2:403 2.25817e-05 "14356" 14356
1:2:404 2.25816e-05 "136" 136
1:2:405 1.88189e-05 "11669" 11669
1:2:406 1.88187e-05 "7758" 7758
1:2:407 1.88186e-05 "4697" 4697
1:2:408 1.88186e-05 "6145" 6145
1:2:409 1.88185e-05 "3583" 3583
1:2:410 1.88185e-05 "10544" 10544
1:2:411 1.88184e-05 "1521" 1521
1:2:412 1.88184e-05 "9688" 9688
1:2:413 1.88183e-05 "13554" 13554
1:2:414 1.88183e-05 "1249" 1249
1:2:415 1.88181e-05 "7701" 7701
1:2:416 1.88181e-05 "13633" 13633
1:2:417 1.8818e-05 "14046" 14046
1:2:418 1.88178e-05 "1183" 1183
1:2:419 1.88177e-05 "6591" 6591
1:2:420 1.50554e-05 "14268" 14268
1:2:421 1.50554e-05 "7179" 7179
1:2:422 1.50553e-05 "11797" 11797
1:2:423 1.50553e-05 "12139" 12139
1:2:424 1.50552e-05 "10272" 10272
1:2:425 1.50551e-05 "609" 609
1:2:426 1.5055e-05 "11100" 11100
1:2:427 1.50549e-05 "720" 720
1:2:428 1.50548e-05 "2628" 2628
1:2:429 1.50547e-05 "2455" 2455
1:2:430 1.50545e-05 "6362" 6362
1:2:431 1.50544e-05 "15331" 15331
1:2:432 1.50544e-05 "1842" 1842
1:2:433 1.50544e-05 "8433" 8433
1:2:434 1.50544e-05 "6309" 6309
1:2:435 1.50543e-05 "1266" 1266
1:2:436 1.50541e-05 "6195" 6195
1:2:437 1.12915e-05 "13411" 13411
1:2:438 1.12915e-05 "5794" 5794
1:2:439 1.12914e-05 "1794" 1794
1:2:440 1.12912e-05 "9336" 9336
1:2:441 1.12911e-05 "9197" 9197
1:2:442 1.1291e-05 "7818" 7818
1:2:443 1.1291e-05 "6839" 6839
1:2:444 1.1291e-05 "8412" 8412
1:2:445 1.12909e-05 "8678" 8678
1:2:446 1.12908e-05 "9953" 9953
1:2:447 1.12908e-05 "1004" 1004
1:2:448 1.12908e-05 "13156" 13156
1:2:449 1.12906e-05 "1175" 1175
1:2:450 1.12904e-05 "9262" 9262
1:2:451 7.52794e-06 "4525" 4525
1:2:452 7.52776e-06 "13663" 13663
1:2:453 7.52773e-06 "5014" 5014
1:2:454 7.52765e-06 "3305" 3305
1:2:455 7.5276e-06 "12197" 12197
1:2:456 7.5275e-06 "7575" 7575
1:2:457 7.52749e-06 "682" 682
1:2:458 7.52743e-06 "7530" 7530
1:2:459 7.5274e-06 "3820" 3820
1:2:460 7.52739e-06 "13766" 13766
1:2:461 7.52737e-06 "3544" 3544
1:2:462 7.52734e-06 "3010" 3010
1:2:463 7.52731e-06 "10848" 10848
1:2:464 7.52731e-06 "13109" 13109
1:2:465 7.5273e-06 "1669" 1669
1:2:466 7.5273e-06 "6025" 6025
1:2:467 7.5273e-06 "2201" 2201
1:2:468 7.52725e-06 "15088" 15088
1:2:469 7.52721e-06 "4502" 4502
1:2:470 7.52719e-06 "7152" 7152
1:2:471 7.52711e-06 "5065" 5065
1:2:472 7.5271e-06 "8810" 8810
1:2:473 7.52707e-06 "6087" 6087
1:2:474 7.52705e-06 "2220" 2220
1:2:475 7.52703e-06 "12505" 12505
1:2:476 7.52702e-06 "13036" 13036
1:2:477 7.52699e-06 "14903" 14903
1:2:478 7.52699e-06 "14858" 14858
1:2:479 7.52698e-06 "5481" 5481
1:2:480 7.52696e-06 "12048" 12048
1:2:481 3.76396e-06 "6283" 6283
1:2:482 3.76395e-06 "5626" 5626
1:2:483 3.76389e-06 "4868" 4868
1:2:484 3.76388e-06 "14106" 14106
1:2:485 3.76384e-06 "10578" 10578
1:2:486 3.76384e-06 "7052" 7052
1:2:487 3.76378e-06 "5499" 5499
1:2:488 3.76378e-06 "9494" 9494
1:2:489 3.76376e-06 "10043" 10043
1:2:490 3.76373e-06 "4877" 4877
1:2:491 3.76373e-06 "8466" 8466
1:2:492 3.7637e-06 "3797" 3797
1:2:493 3.76364e-06 "2304" 2304
1:2:494 3.76361e-06 "4091" 4091
1:2:495 3.7636e-06 "1260" 1260
1:2:496 3.76357e-06 "126" 126
1:2:497 3.76353e-06 "5506" 5506
1:2:498 3.76353e-06 "282" 282
1:2:499 3.76352e-06 "14431" 14431
1:2:500 3.76347e-06 "14687" 14687
1:2:501 3.76347e-06 "8044" 8044
1:2:502 3.76346e-06 "4966" 4966
1:2:503 3.76343e-06 "4961" 4961
1:2:504 3.76342e-06 "3273" 3273
1:2:505 3.76341e-06 "6490" 6490
1:2:506 3.76341e-06 "6240" 6240
1:3:1 0.00175399 "11606" 11606
1:3:2 0.000967302 "1833" 1833
1:3:3 0.000940929 "394" 394
1:3:4 0.000779107 "5177" 5177
1:3:5 0.000767831 "13294" 13294
1:3:6 0.000730172 "12495" 12495
1:3:7 0.000688776 "5648" 5648
1:3:8 0.00066994 "14138" 14138
1:3:9 0.000636079 "3233" 3233
1:3:10 0.000594668 "828" 828
1:3:11 0.000579616 "5505" 5505
1:3:12 0.000553263 "9026" 9026
1:3:13 0.000541978 "13351" 13351
1:3:14 0.000508106 "11030" 11030
1:3:15 0.000474234 "4559" 4559
1:3:16 0.000466702 "641" 641
1:3:17 0.000444116 "13444" 13444
1:3:18 0.000432833 "12929" 12929
1:3:19 0.000429064 "14905" 14905
1:3:20 0.000402718 "12007" 12007
1:3:21 0.000395185 "5304" 5304
1:3:22 0.000391425 "5305" 5305
1:3:23 0.000368844 "105" 105
1:3:24 0.000353787 "5328" 5328
1:3:25 0.000350027 "4787" 4787
1:3:26 0.000342499 "1293" 1293
1:3:27 0.000342497 "13124" 13124
1:3:28 0.000334974 "14786" 14786
1:3:29 0.00033121 "11436" 11436
1:3:30 0.000323682 "1294" 1294
1:3:31 0.000316151 "2293" 2293
1:3:32 0.00031239 "14234" 14234
1:3:33 0.000301106 "12928" 12928
1:3:34 0.000297319 "3901" 3901
1:3:35 0.000289808 "695" 695
1:3:36 0.000289807 "31" 31
1:3:37 0.000289807 "1425" 1425
1:3:38 0.000286042 "3384" 3384
1:3:39 0.000282285 "9636" 9636
1:3:40 0.000282275 "7527" 7527
1:3:41 0.00027852 "11063" 11063
1:3:42 0.000270975 "14156" 14156
1:3:43 0.000267224 "3772" 3772
1:3:44 0.000259698 "3050" 3050
1:3:45 0.000259698 "5784" 5784
1:3:46 0.000259696 "11137" 11137
1:3:47 0.000255929 "6131" 6131
1:3:48 0.000252172 "4642" 4642
1:3:49 0.000248405 "10462" 10462
1:3:50 0.000248404 "4142" 4142
1:3:51 0.000237116 "15057" 15057
1:3:52 0.000237111 "11665" 11665
1:3:53 0.00022959 "2986" 2986
1:3:54 0.000229586 "1227" 1227
1:3:55 0.000225825 "1676" 1676
1:3:56 0.000225825 "11461" 11461
1:3:57 0.00022582 "11226" 11226
1:3:58 0.000222059 "9251" 9251
1:3:59 0.000218299 "2388" 2388
1:3:60 0.00021829 "15116" 15116
1:3:61 0.00021077 "3773" 3773
1:3:62 0.000210769 "8805" 8805
1:3:63 0.000210768 "531" 531
1:3:64 0.000210767 "10443" 10443
1:3:65 0.000210767 "6068" 6068
1:3:66 0.000210767 "7344" 7344
1:3:67 0.000207007 "5887" 5887
1:3:68 0.000207006 "8456" 8456
1:3:69 0.000207006 "6784" 6784
1:3:70 0.000207005 "10899" 10899
1:3:71 0.000203243 "3953" 3953
1:3:72 0.000203235 "12002" 12002
1:3:73 0.000199478 "12499" 12499
1:3:74 0.000199476 "12736" 12736
1:3:75 0.000199474 "7126" 7126
1:3:76 0.000195713 "15487" 15487
1:3:77 0.000195713 "4452" 4452
1:3:78 0.000188185 "2467" 2467
1:3:79 0.000188185 "13517" 13517
1:3:80 0.000184424 "2408" 2408
1:3:81 0.000184424 "13905" 13905
1:3:82 0.000184423 "12324" 12324
1:3:83 0.000184423 "10168" 10168
1:3:84 0.000184423 "5010" 5010
1:3:85 0.000180662 "10976" 10976
1:3:86 0.000180661 "10306" 10306
1:3:87 0.000180657 "4806" 4806
1:3:88 0.000176897 "6922" 6922
1:3:89 0.000176896 "6425" 6425
1:3:90 0.000176895 "1971" 1971
1:3:91 0.000176894 "4620" 4620
1:3:92 0.000173132 "3337" 3337
1:3:93 0.000173131 "11153" 11153
1:3:94 0.000173131 "8420" 8420
1:3:95 0.00017313 "10463" 10463
1:3:96 0.000173129 "787" 787
1:3:97 0.000169368 "6767" 6767
1:3:98 0.000169367 "5107" 5107
1:3:99 0.000169367 "8473" 8473
1:3:100 0.000169366 "3340" 3340
1:3:101 0.000169364 "10385" 10385
1:3:102 0.000165604 "1854" 1854
1:3:103 0.000165602 "4379" 4379
1:3:104 0.0001656 "9461" 9461
1:3:105 0.000161841 "10517" 10517
1:3:106 0.000161841 "14376" 14376
1:3:107 0.00016184 "617" 617
1:3:108 0.00016184 "13267" 13267
1:3:109 0.000161839 "2114" 2114
1:3:110 0.000158077 "13007" 13007
1:3:111 0.000158075 "10897" 10897
1:3:112 0.000154314 "4219" 4219
1:3:113 0.000154313 "9089" 9089
1:3:114 0.000154313 "1114" 1114
1:3:115 0.000150555 "6614" 6614
1:3:116 0.000150551 "1699" 1699
1:3:117 0.00015055 "528" 528
1:3:118 0.000150549 "12954" 12954
1:3:119 0.000150549 "2361" 2361
1:3:120 0.000150548 "11799" 11799
1:3:121 0.000150546 "511" 511
1:3:122 0.000146786 "10472" 10472
1:3:123 0.000146786 "2266" 2266
1:3:124 0.000146785 "13708" 13708
1:3:125 0.000146785 "8181" 8181
1:3:126 0.000146782 "10384" 10384
1:3:127 0.000146782 "2196" 2196
1:3:128 0.000143023 "9389" 9389
1:3:129 0.000143022 "3511" 3511
1:3:130 0.000143022 "14081" 14081
1:3:131 0.000143019 "11400" 11400
1:3:132 0.000139259 "3869" 3869
1:3:133 0.000139259 "5180" 5180
1:3:134 0.000139258 "13396" 13396
1:3:135 0.000139258 "9900" 9900
1:3:136 0.000139257 "1216" 1216
1:3:137 0.000139257 "4819" 4819
1:3:138 0.000139256 "11054" 11054
1:3:139 0.000135496 "12721" 12721
1:3:140 0.000135495 "12096" 12096
1:3:141 0.000135495 "13446" 13446
1:3:142 0.000135494 "3041" 3041
1:3:143 0.000135493 "3787" 3787
1:3:144 0.000135492 "422" 422
1:3:145 0.000135492 "4857" 4857
1:3:146 0.000131733 "14820" 14820
1:3:147 0.000131733 "12253" 12253
1:3:148 0.000131732 "6778" 6778
1:3:149 0.000131732 "15336" 15336
1:3:150 0.00013173 "9280" 9280
1:3:151 0.000131729 "13875" 13875
1:3:152 0.000131729 "10386" 10386
1:3:153 0.000127969 "10557" 10557
1:3:154 0.000127968 "10014" 10014
1:3:155 0.000127967 "4463" 4463
1:3:156 0.000127966 "315" 315
1:3:157 0.000127966 "1270" 1270
1:3:158 0.000127965 "6218" 6218
1:3:159 0.000127965 "1648" 1648
1:3:160 0.000127964 "7981" 7981
1:3:161 0.000124204 "9608" 9608
1:3:162 0.000124203 "9680" 9680
1:3:163 0.000124201 "13644" 13644
1:3:164 0.000120441 "2912" 2912
1:3:165 0.000120441 "6535" 6535
1:3:166 0.00012044 "10643" 10643
1:3:167 0.00012044 "5916" 5916
1:3:168 0.000120438 "4139" 4139
1:3:169 0.000116677 "742" 742
1:3:170 0.000116677 "2494" 2494
1:3:171 0.000116676 "1925" 1925
1:3:172 0.000116676 "8657" 8657
1:3:173 0.000116676 "8903" 8903
1:3:174 0.000116676 "1439" 1439
1:3:175 0.000116675 "9032" 9032
1:3:176 0.000116675 "8660" 8660
1:3:177 0.000116674 "6525" 6525
1:3:178 0.000116673 "3202" 3202
1:3:179 0.000112913 "1310" 1310
1:3:180 0.000112913 "4481" 4481
1:3:181 0.000112913 "9778" 9778
1:3:182 0.000112913 "8482" 8482
1:3:183 0.000112912 "14289" 14289
1:3:184 0.000112912 "4842" 4842
1:3:185 0.000112912 "12523" 12523
1:3:186 0.000112911 "3746" 3746
1:3:187 0.000112911 "4494" 4494
1:3:188 0.000112911 "14128" 14128
1:3:189 0.00010915 "5170" 5170
1:3:190 0.000109149 "14441" 14441
1:3:191 0.000109148 "1558" 1558
1:3:192 0.000109148 "8682" 8682
1:3:193 0.000109148 "9224" 9224
1:3:194 0.000109147 "5150" 5150
1:3:195 0.000109147 "2804" 2804
1:3:196 0.000109146 "8219" 8219
1:3:197 0.000109145 "2547" 2547
1:3:198 0.000105386 "1989" 1989
1:3:199 0.000105386 "13006" 13006
1:3:200 0.000105385 "5091" 5091
1:3:201 0.000105384 "6656" 6656
1:3:202 0.000105384 "8833" 8833
1:3:203 0.000105384 "11572" 11572
1:3:204 0.000105382 "2218" 2218
1:3:205 0.000101621 "4996" 4996
1:3:206 0.000101621 "6459" 6459
1:3:207 0.000101621 "10896" 10896
1:3:208 0.00010162 "10699" 10699
1:3:209 0.00010162 "3341" 3341
1:3:210 0.000101619 "8612" 8612
1:3:211 0.000101619 "15085" 15085
1:3:212 0.000101617 "4866" 4866
1:3:213 9.78579e-05 "1690" 1690
1:3:214 9.78575e-05 "10350" 10350
1:3:215 9.78572e-05 "11562" 11562
1:3:216 9.78569e-05 "9779" 9779
1:3:217 9.78567e-05 "11159" 11159
1:3:218 9.78555e-05 "1061" 1061
1:3:219 9.40951e-05 "2905" 2905
1:3:220 9.40939e-05 "3744" 3744
1:3:221 9.40933e-05 "2676" 2676
1:3:222 9.40932e-05 "12508" 12508
1:3:223 9.40931e-05 "14893" 14893
1:3:224 9.40929e-05 "11380" 11380
1:3:225 9.40927e-05 "4206" 4206
1:3:226 9.40924e-05 "11462" 11462
1:3:227 9.40923e-05 "903" 903
1:3:228 9.40917e-05 "10077" 10077
1:3:229 9.03302e-05 "14985" 14985
1:3:230 9.03299e-05 "10042" 10042
1:3:231 9.03294e-05 "9762" 9762
1:3:232 9.03293e-05 "1396" 1396
1:3:233 9.0329e-05 "1920" 1920
1:3:234 9.03288e-05 "3722" 3722
1:3:235 9.03283e-05 "8520" 8520
1:3:236 9.03264e-05 "8090" 8090
1:3:237 8.65675e-05 "11206" 11206
1:3:238 8.65669e-05 "7070" 7070
1:3:239 8.65665e-05 "13624" 13624
1:3:240 8.65664e-05 "3394" 3394
1:3:241 8.65663e-05 "3228" 3228
1:3:242 8.65662e-05 "10811" 10811
1:3:243 8.65651e-05 "14511" 14511
1:3:244 8.65651e-05 "3675" 3675
1:3:245 8.6565e-05 "15218" 15218
1:3:246 8.65649e-05 "95" 95
1:3:247 8.65648e-05 "2979" 2979
1:3:248 8.65645e-05 "14338" 14338
1:3:249 8.65644e-05 "8438" 8438
1:3:250 8.65643e-05 "13591" 13591
1:3:251 8.65633e-05 "6119" 6119
1:3:252 8.28031e-05 "12475" 12475
1:3:253 8.28029e-05 "10865" 10865
1:3:254 8.28022e-05 "11027" 11027
1:3:255 8.2802e-05 "15335" 15335
1:3:256 8.2802e-05 "7473" 7473
1:3:257 8.28019e-05 "5904" 5904
1:3:258 8.28012e-05 "2423" 2423
1:3:259 8.2801e-05 "4914" 4914
1:3:260 8.28009e-05 "6845" 6845
1:3:261 7.9039e-05 "8906" 8906
1:3:262 7.90389e-05 "6282" 6282
1:3:263 7.90384e-05 "4080" 4080
1:3:264 7.90384e-05 "5273" 5273
1:3:265 7.90382e-05 "9782" 9782
1:3:266 7.90382e-05 "11801" 11801
1:3:267 7.9038e-05 "8188" 8188
1:3:268 7.90379e-05 "9836" 9836
1:3:269 7.90379e-05 "8522" 8522
1:3:270 7.90376e-05 "11604" 11604
1:3:271 7.90366e-05 "11028" 11028
1:3:272 7.90361e-05 "13116" 13116
1:3:273 7.52761e-05 "7358" 7358
1:3:274 7.52757e-05 "8131" 8131
1:3:275 7.52756e-05 "351" 351
1:3:276 7.52752e-05 "3368" 3368
1:3:277 7.52751e-05 "15126" 15126
1:3:278 7.52748e-05 "10035" 10035
1:3:279 7.52739e-05 "9723" 9723
1:3:280 7.52738e-05 "6876" 6876
1:3:281 7.52738e-05 "3717" 3717
1:3:282 7.52738e-05 "14073" 14073
1:3:283 7.52738e-05 "750" 750
1:3:284 7.52736e-05 "10503" 10503
1:3:285 7.52734e-05 "11304" 11304
1:3:286 7.52734e-05 "10237" 10237
1:3:287 7.52734e-05 "12279" 12279
1:3:288 7.52725e-05 "12416" 12416
1:3:289 7.52725e-05 "5650" 5650
1:3:290 7.1512e-05 "1701" 1701
1:3:291 7.15115e-05 "4531" 4531
1:3:292 7.15113e-05 "607" 607
1:3:293 7.15109e-05 "5024" 5024
1:3:294 7.15108e-05 "829" 829
1:3:295 7.15106e-05 "6901" 6901
1:3:296 7.15105e-05 "5723" 5723
1:3:297 7.15103e-05 "12256" 12256
1:3:298 7.15102e-05 "5634" 5634
1:3:299 7.15101e-05 "4893" 4893
1:3:300 7.15096e-05 "11516" 11516
1:3:301 6.77485e-05 "11445" 11445
1:3:302 6.77482e-05 "3115" 3115
1:3:303 6.77481e-05 "259" 259
1:3:304 6.77476e-05 "3688" 3688
1:3:305 6.77473e-05 "11290" 11290
1:3:306 6.77473e-05 "3692" 3692
1:3:307 6.77469e-05 "4774" 4774
1:3:308 6.77468e-05 "3421" 3421
1:3:309 6.77468e-05 "2489" 2489
1:3:310 6.77466e-05 "9679" 9679
1:3:311 6.77463e-05 "3631" 3631
1:3:312 6.77456e-05 "1339" 1339
1:3:313 6.39839e-05 "13435" 13435
1:3:314 6.39836e-05 "10598" 10598
1:3:315 6.39835e-05 "14508" 14508
1:3:316 6.39833e-05 "10620" 10620
1:3:317 6.39833e-05 "1579" 1579
1:3:318 6.39831e-05 "10898" 10898
1:3:319 6.3983e-05 "5400" 5400
1:3:320 6.3983e-05 "885" 885
1:3:321 6.39828e-05 "4700" 4700
1:3:322 6.39827e-05 "6921" 6921
1:3:323 6.39826e-05 "5978" 5978
1:3:324 6.39825e-05 "9005" 9005
1:3:325 6.39823e-05 "10813" 10813
1:3:326 6.39822e-05 "15157" 15157
1:3:327 6.39819e-05 "7797" 7797
1:3:328 6.39814e-05 "9364" 9364
1:3:329 6.02206e-05 "13492" 13492
1:3:330 6.02204e-05 "6188" 6188
1:3:331 6.02204e-05 "2225" 2225
1:3:332 6.02204e-05 "1220" 1220
1:3:333 6.02204e-05 "10449" 10449
1:3:334 6.022e-05 "4599" 4599
1:3:335 6.02198e-05 "5654" 5654
1:3:336 6.02195e-05 "8510" 8510
1:3:337 6.02195e-05 "2856" 2856
1:3:338 6.02194e-05 "3890" 3890
1:3:339 6.02194e-05 "13922" 13922
1:3:340 6.02192e-05 "920" 920
1:3:341 6.02191e-05 "2193" 2193
1:3:342 6.02189e-05 "2053" 2053
1:3:343 6.02187e-05 "437" 437
1:3:344 6.02187e-05 "14133" 14133
1:3:345 6.02186e-05 "2283" 2283
1:3:346 5.6458e-05 "8024" 8024
1:3:347 5.64573e-05 "9205" 9205
1:3:348 5.64567e-05 "12888" 12888
1:3:349 5.64563e-05 "6731" 6731
1:3:350 5.64561e-05 "11329" 11329
1:3:351 5.64561e-05 "4381" 4381
1:3:352 5.6456e-05 "1059" 1059
1:3:353 5.64558e-05 "6825" 6825
1:3:354 5.64557e-05 "10756" 10756
1:3:355 5.64556e-05 "1309" 1309
1:3:356 5.64555e-05 "12554" 12554
1:3:357 5.64554e-05 "15027" 15027
1:3:358 5.64553e-05 "15122" 15122
1:3:359 5.64551e-05 "809" 809
1:3:360 5.6455e-05 "3291" 3291
1:3:361 5.64542e-05 "8261" 8261
1:3:362 5.26935e-05 "10893" 10893
1:3:363 5.26935e-05 "9831" 9831
1:3:364 5.2693e-05 "9682" 9682
1:3:365 5.26928e-05 "14567" 14567
1:3:366 5.26925e-05 "836" 836
1:3:367 5.26924e-05 "7264" 7264
1:3:368 5.26922e-05 "2873" 2873
1:3:369 5.26922e-05 "4500" 4500
1:3:370 5.26922e-05 "10730" 10730
1:3:371 5.26921e-05 "14375" 14375
1:3:372 5.26918e-05 "3120" 3120
1:3:373 5.26917e-05 "13809" 13809
1:3:374 5.26917e-05 "11830" 11830
1:3:375 5.26916e-05 "83" 83
1:3:376 5.26916e-05 "770" 770
1:3:377 5.26916e-05 "691" 691
1:3:378 5.26914e-05 "5241" 5241
1:3:379 5.26913e-05 "14897" 14897
1:3:380 5.26913e-05 "15156" 15156
1:3:381 5.26913e-05 "12032" 12032
1:3:382 5.26913e-05 "6737" 6737
1:3:383 5.26911e-05 "11551" 11551
1:3:384 5.26909e-05 "10527" 10527
1:3:385 5.26908e-05 "3677" 3677
1:3:386 5.26908e-05 "14648" 14648
1:3:387 5.26902e-05 "11087" 11087
1:3:388 4.89298e-05 "667" 667
1:3:389 4.89292e-05 "15439" 15439
1:3:390 4.89286e-05 "5135" 5135
1:3:391 4.89285e-05 "14650" 14650
1:3:392 4.89285e-05 "3856" 3856
1:3:393 4.89284e-05 "7875" 7875
1:3:394 4.89282e-05 "6660" 6660
1:3:395 4.89281e-05 "8735" 8735
1:3:396 4.8928e-05 "5687" 5687
1:3:397 4.8928e-05 "7942" 7942
1:3:398 4.89279e-05 "3757" 3757
1:3:399 4.89279e-05 "7184" 7184
1:3:400 4.89279e-05 "3974" 3974
1:3:401 4.89278e-05 "14922" 14922
1:3:402 4.89277e-05 "14729" 14729
1:3:403 4.89276e-05 "4607" 4607
1:3:404 4.89275e-05 "5642" 5642
1:3:405 4.89274e-05 "2879" 2879
1:3:406 4.89273e-05 "12685" 12685
1:3:407 4.89271e-05 "12264" 12264
1:3:408 4.89271e-05 "7428" 7428
1:3:409 4.51666e-05 "10477" 10477
1:3:410 4.51653e-05 "3180" 3180
1:3:411 4.51652e-05 "4906" 4906
1:3:412 4.51652e-05 "1319" 1319
1:3:413 4.51649e-05 "9369" 9369
1:3:414 4.51647e-05 "7741" 7741
1:3:415 4.51646e-05 "7651" 7651
1:3:416 4.51646e-05 "9142" 9142
1:3:417 4.51646e-05 "1693" 1693
1:3:418 4.51644e-05 "9326" 9326
1:3:419 4.51644e-05 "5798" 5798
1:3:420 4.51643e-05 "11074" 11074
1:3:421 4.5164e-05 "7749" 7749
1:3:422 4.51638e-05 "11782" 11782
1:3:423 4.51638e-05 "12052" 12052
1:3:424 4.51634e-05 "10368" 10368
1:3:425 4.14015e-05 "10868" 10868
1:3:426 4.14014e-05 "5164" 5164
1:3:427 4.14013e-05 "4175" 4175
1:3:428 4.14012e-05 "10901" 10901
1:3:429 4.1401e-05 "8526" 8526
1:3:430 4.14008e-05 "12303" 12303
1:3:431 4.14007e-05 "13442" 13442
1:3:432 4.14007e-05 "13546" 13546
1:3:433 4.14007e-05 "13753" 13753
1:3:434 4.14006e-05 "707" 707
1:3:435 4.14005e-05 "2258" 2258
1:3:436 4.14003e-05 "7397" 7397
1:3:437 4.14001e-05 "14910" 14910
1:3:438 4.13999e-05 "13482" 13482
1:3:439 4.13999e-05 "1785" 1785
1:3:440 4.13999e-05 "8403" 8403
1:3:441 3.76379e-05 "7386" 7386
1:3:442 3.76377e-05 "11345" 11345
1:3:443 3.76375e-05 "8782" 8782
1:3:444 3.76374e-05 "5357" 5357
1:3:445 3.76373e-05 "9303" 9303
1:3:446 3.76373e-05 "15145" 15145
1:3:447 3.76372e-05 "6588" 6588
1:3:448 3.7637e-05 "7020" 7020
1:3:449 3.7637e-05 "8834" 8834
1:3:450 3.7637e-05 "10253" 10253
1:3:451 3.76369e-05 "10460" 10460
1:3:452 3.76367e-05 "6210" 6210
1:3:453 3.76366e-05 "4218" 4218
1:3:454 3.76364e-05 "1378" 1378
1:3:455 3.76363e-05 "15120" 15120
1:3:456 3.76361e-05 "10198" 10198
1:3:457 3.76355e-05 "13422" 13422
1:3:458 3.3875e-05 "10131" 10131
1:3:459 3.38743e-05 "14417" 14417
1:3:460 3.38741e-05 "6390" 6390
1:3:461 3.38741e-05 "1553" 1553
1:3:462 3.38741e-05 "3751" 3751
1:3:463 3.38741e-05 "7891" 7891
1:3:464 3.38737e-05 "10362" 10362
1:3:465 3.38737e-05 "3835" 3835
1:3:466 3.38737e-05 "11937" 11937
1:3:467 3.38737e-05 "2591" 2591
1:3:468 3.38736e-05 "7414" 7414
1:3:469 3.38736e-05 "688" 688
1:3:470 3.38735e-05 "4841" 4841
1:3:471 3.38735e-05 "2935" 2935
1:3:472 3.38735e-05 "8966" 8966
1:3:473 3.38734e-05 "6768" 6768
1:3:474 3.38734e-05 "3396" 3396
1:3:475 3.38734e-05 "10" 10
1:3:476 3.38733e-05 "10335" 10335
1:3:477 3.38733e-05 "13526" 13526
1:3:478 3.38733e-05 "12498" 12498
1:3:479 3.3873e-05 "9499" 9499
1:3:480 3.38727e-05 "788" 788
1:3:481 3.38724e-05 "1403" 1403
1:3:482 3.38724e-05 "7876" 7876
1:3:483 3.38722e-05 "11614" 11614
1:3:484 3.38721e-05 "4538" 4538
1:3:485 3.01108e-05 "4545" 4545
1:3:486 3.01106e-05 "15356" 15356
1:3:487 3.01103e-05 "8050" 8050
1:3:488 3.01102e-05 "6341" 6341
1:3:489 3.01102e-05 "10478" 10478
1:3:490 3.01101e-05 "3667" 3667
1:3:491 3.011e-05 "5146" 5146
1:3:492 3.011e-05 "10257" 10257
1:3:493 3.01099e-05 "6979" 6979
1:3:494 3.01099e-05 "14394" 14394
1:3:495 3.01098e-05 "13763" 13763
1:3:496 3.01098e-05 "7714" 7714
1:3:497 3.01098e-05 "3288" 3288
1:3:498 3.01097e-05 "10582" 10582
1:3:499 3.01096e-05 "8022" 8022
1:3:500 3.01095e-05 "14752" 14752
1:3:501 3.01094e-05 "6291" 6291
1:3:502 3.01094e-05 "13177" 13177
1:3:503 3.01094e-05 "5128" 5128
1:3:504 3.01093e-05 "3718" 3718
1:3:505 3.01093e-05 "1828" 1828
1:3:506 3.01092e-05 "11949" 11949
1:3:507 3.01092e-05 "11527" 11527
1:3:508 3.01092e-05 "11742" 11742
1:3:509 3.01088e-05 "10747" 10747
1:3:510 2.63467e-05 "2481" 2481
1:3:511 2.63466e-05 "13906" 13906
1:3:512 2.63466e-05 "7537" 7537
1:3:513 2.63465e-05 "7784" 7784
1:3:514 2.63465e-05 "3846" 3846
1:3:515 2.63464e-05 "8743" 8743
1:3:516 2.63464e-05 "3253" 3253
1:3:517 2.63464e-05 "5182" 5182
1:3:518 2.63463e-05 "9711" 9711
1:3:519 2.63463e-05 "34" 34
1:3:520 2.63463e-05 "6615" 6615
1:3:521 2.63462e-05 "3442" 3442
1:3:522 2.63461e-05 "4799" 4799
1:3:523 2.6346e-05 "13416" 13416
1:3:524 2.6346e-05 "9127" 9127
1:3:525 2.6346e-05 "3448" 3448
1:3:526 2.63459e-05 "4198" 4198
1:3:527 2.63459e-05 "7402" 7402
1:3:528 2.63459e-05 "12737" 12737
1:3:529 2.63459e-05 "15304" 15304
1:3:530 2.63458e-05 "13011" 13011
1:3:531 2.63458e-05 "13556" 13556
1:3:532 2.63458e-05 "5362" 5362
1:3:533 2.63456e-05 "13822" 13822
1:3:534 2.63455e-05 "3079" 3079
1:3:535 2.63454e-05 "6715" 6715
1:3:536 2.63454e-05 "8283" 8283
1:3:537 2.63453e-05 "13040" 13040
1:3:538 2.63453e-05 "2920" 2920
1:3:539 2.6345e-05 "3879" 3879
1:3:540 2.63448e-05 "13725" 13725
1:3:541 2.25833e-05 "13148" 13148
1:3:542 2.25831e-05 "12091" 12091
1:3:543 2.25829e-05 "13137" 13137
1:3:544 2.25828e-05 "11035" 11035
1:3:545 2.25827e-05 "501" 501
1:3:546 2.25826e-05 "15173" 15173
1:3:547 2.25824e-05 "9627" 9627
1:3:548 2.25824e-05 "11207" 11207
1:3:549 2.25823e-05 "5329" 5329
1:3:550 2.25823e-05 "7883" 7883
1:3:551 2.25823e-05 "9462" 9462
1:3:552 2.25822e-05 "5046" 5046
1:3:553 2.25822e-05 "7755" 7755
1:3:554 2.25821e-05 "1134" 1134
1:3:555 2.2582e-05 "5005" 5005
1:3:556 2.2582e-05 "2488" 2488
1:3:557 2.2582e-05 "12255" 12255
1:3:558 2.25819e-05 "5862" 5862
1:3:559 2.25818e-05 "7984" 7984
1:3:560 2.25818e-05 "2906" 2906
1:3:561 2.25818e-05 "15138" 15138
1:3:562 2.25818e-05 "3881" 3881
1:3:563 2.25818e-05 "11822" 11822
1:3:564 2.25817e-05 "14492" 14492
1:3:565 2.25814e-05 "14491" 14491
1:3:566 2.25813e-05 "12137" 12137
1:3:567 2.2581e-05 "6311" 6311
1:3:568 1.88193e-05 "474" 474
1:3:569 1.88192e-05 "3900" 3900
1:3:570 1.88191e-05 "7947" 7947
1:3:571 1.8819e-05 "11424" 11424
1:3:572 1.88187e-05 "12761" 12761
1:3:573 1.88186e-05 "10071" 10071
1:3:574 1.88186e-05 "10909" 10909
1:3:575 1.88186e-05 "14544" 14544
1:3:576 1.88186e-05 "4800" 4800
1:3:577 1.88186e-05 "2562" 2562
1:3:578 1.88185e-05 "6075" 6075
1:3:579 1.88185e-05 "8396" 8396
1:3:580 1.88185e-05 "4308" 4308
1:3:581 1.88184e-05 "2990" 2990
1:3:582 1.88183e-05 "5083" 5083
1:3:583 1.88183e-05 "6268" 6268
1:3:584 1.88182e-05 "4844" 4844
1:3:585 1.88182e-05 "13507" 13507
1:3:586 1.88182e-05 "13022" 13022
1:3:587 1.88181e-05 "2495" 2495
1:3:588 1.8818e-05 "13841" 13841
1:3:589 1.8818e-05 "4401" 4401
1:3:590 1.88179e-05 "13277" 13277
1:3:591 1.88178e-05 "5907" 5907
1:3:592 1.50555e-05 "7692" 7692
1:3:593 1.50554e-05 "2101" 2101
1:3:594 1.50553e-05 "6952" 6952
1:3:595 1.50551e-05 "8836" 8836
1:3:596 1.50551e-05 "9351" 9351
1:3:597 1.50551e-05 "5226" 5226
1:3:598 1.50551e-05 "5828" 5828
1:3:599 1.50551e-05 "11766" 11766
1:3:600 1.5055e-05 "7287" 7287
1:3:601 1.5055e-05 "9808" 9808
1:3:602 1.50549e-05 "4380" 4380
1:3:603 1.50549e-05 "2892" 2892
1:3:604 1.50549e-05 "5470" 5470
1:3:605 1.50549e-05 "5601" 5601
1:3:606 1.50547e-05 "9222" 9222
1:3:607 1.50546e-05 "4518" 4518
1:3:608 1.50546e-05 "14300" 14300
1:3:609 1.50546e-05 "12924" 12924
1:3:610 1.50545e-05 "10710" 10710
1:3:611 1.50545e-05 "10851" 10851
1:3:612 1.50544e-05 "15048" 15048
1:3:613 1.50544e-05 "8072" 8072
1:3:614 1.50543e-05 "4008" 4008
1:3:615 1.50543e-05 "15274" 15274
1:3:616 1.50542e-05 "352" 352
1:3:617 1.50542e-05 "810" 810
1:3:618 1.50542e-05 "10727" 10727
1:3:619 1.50542e-05 "1317" 1317
1:3:620 1.50541e-05 "7910" 7910
1:3:621 1.5054e-05 "4269" 4269
1:3:622 1.5054e-05 "1892" 1892
1:3:623 1.50538e-05 "1100" 1100
1:3:624 1.12917e-05 "4592" 4592
1:3:625 1.12917e-05 "1832" 1832
1:3:626 1.12916e-05 "7704" 7704
1:3:627 1.12915e-05 "3395" 3395
1:3:628 1.12915e-05 "5455" 5455
1:3:629 1.12914e-05 "5881" 5881
1:3:630 1.12913e-05 "4566" 4566
1:3:631 1.12913e-05 "8629" 8629
1:3:632 1.12913e-05 "9118" 9118
1:3:633 1.12912e-05 "11839" 11839
1:3:634 1.12912e-05 "2224" 2224
1:3:635 1.12912e-05 "4726" 4726
1:3:636 1.12911e-05 "14831" 14831
1:3:637 1.12911e-05 "5714" 5714
1:3:638 1.12911e-05 "2626" 2626
1:3:639 1.12909e-05 "7693" 7693
1:3:640 1.12909e-05 "13634" 13634
1:3:641 1.12908e-05 "6903" 6903
1:3:642 1.12908e-05 "5766" 5766
1:3:643 1.12908e-05 "2329" 2329
1:3:644 1.12908e-05 "12424" 12424
1:3:645 1.12907e-05 "5066" 5066
1:3:646 1.12907e-05 "13836" 13836
1:3:647 1.12907e-05 "9091" 9091
1:3:648 1.12905e-05 "5202" 5202
1:3:649 1.12905e-05 "3487" 3487
1:3:650 1.12904e-05 "9483" 9483
1:3:651 1.12904e-05 "5509" 5509
1:3:652 1.12904e-05 "12732" 12732
1:3:653 7.52798e-06 "6462" 6462
1:3:654 7.52779e-06 "14388" 14388
1:3:655 7.52769e-06 "2064" 2064
1:3:656 7.52769e-06 "4776" 4776
1:3:657 7.52763e-06 "621" 621
1:3:658 7.52749e-06 "5053" 5053
1:3:659 7.52749e-06 "9327" 9327
1:3:660 7.52749e-06 "2699" 2699
1:3:661 7.52747e-06 "6904" 6904
1:3:662 7.52746e-06 "12372" 12372
1:3:663 7.52745e-06 "7819" 7819
1:3:664 7.52745e-06 "8724" 8724
1:3:665 7.5274e-06 "10541" 10541
1:3:666 7.52736e-06 "10005" 10005
1:3:667 7.52735e-06 "13746" 13746
1:3:668 7.52732e-06 "12875" 12875
1:3:669 7.52731e-06 "6152" 6152
1:3:670 7.5273e-06 "561" 561
1:3:671 7.52727e-06 "4163" 4163
1:3:672 7.52725e-06 "15234" 15234
1:3:673 7.52724e-06 "5720" 5720
1:3:674 7.5272e-06 "11220" 11220
1:3:675 7.52718e-06 "15392" 15392
1:3:676 7.52715e-06 "1241" 1241
1:3:677 7.52712e-06 "5867" 5867
1:3:678 7.52712e-06 "11006" 11006
1:3:679 7.52711e-06 "1437" 1437
1:3:680 7.5271e-06 "5281" 5281
1:3:681 7.52708e-06 "11686" 11686
1:3:682 7.52701e-06 "6095" 6095
1:3:683 7.52697e-06 "15334" 15334
1:3:684 7.52692e-06 "5162" 5162
1:3:685 3.76399e-06 "11248" 11248
1:3:686 3.76392e-06 "12538" 12538
1:3:687 3.76388e-06 "2529" 2529
1:3:688 3.76379e-06 "11161" 11161
1:3:689 3.76376e-06 "2175" 2175
1:3:690 3.76373e-06 "2977" 2977
1:3:691 3.76373e-06 "13375" 13375
1:3:692 3.7637e-06 "2771" 2771
1:3:693 3.76369e-06 "13531" 13531
1:3:694 3.76368e-06 "6960" 6960
1:3:695 3.76367e-06 "11513" 11513
1:3:696 3.76367e-06 "7166" 7166
1:3:697 3.76367e-06 "15021" 15021
1:3:698 3.76366e-06 "2469" 2469
1:3:699 3.76364e-06 "8244" 8244
1:3:700 3.76361e-06 "14287" 14287
1:3:701 3.7636e-06 "5067" 5067
1:3:702 3.7636e-06 "13567" 13567
1:3:703 3.76357e-06 "4393" 4393
1:3:704 3.76356e-06 "540" 540
1:3:705 3.76354e-06 "171" 171
1:3:706 3.76353e-06 "10159" 10159
1:3:707 3.7635e-06 "9626" 9626
1:3:708 3.76348e-06 "4956" 4956
1:3:709 3.76348e-06 "12571" 12571
1:3:710 3.76347e-06 "6158" 6158
1:3:711 3.76347e-06 "4117" 4117
1:3:712 3.76347e-06 "14466" 14466
1:3:713 3.76344e-06 "9175" 9175
1:3:714 3.76342e-06 "3206" 3206
1:4:1 0.000639839 "13669" 13669
1:4:2 0.000605973 "8210" 8210
1:4:3 0.000553276 "12824" 12824
1:4:4 0.000545734 "2375" 2375
1:4:5 0.000534457 "993" 993
1:4:6 0.000511873 "13668" 13668
1:4:7 0.000508108 "14605" 14605
1:4:8 0.000477994 "5871" 5871
1:4:9 0.000462941 "2421" 2421
1:4:10 0.000459175 "10265" 10265
1:4:11 0.000451655 "367" 367
1:4:12 0.000444124 "135" 135
1:4:13 0.000436594 "6984" 6984
1:4:14 0.000421537 "5518" 5518
1:4:15 0.000410251 "9954" 9954
1:4:16 0.000398962 "1005" 1005
1:4:17 0.000395196 "10717" 10717
1:4:18 0.000395195 "9833" 9833
1:4:19 0.000380144 "10622" 10622
1:4:20 0.000376376 "3736" 3736
1:4:21 0.000376374 "5853" 5853
1:4:22 0.000368849 "9922" 9922
1:4:23 0.000368847 "13586" 13586
1:4:24 0.000365086 "9609" 9609
1:4:25 0.000365084 "8962" 8962
1:4:26 0.00035756 "5704" 5704
1:4:27 0.000353792 "5703" 5703
1:4:28 0.000350028 "6475" 6475
1:4:29 0.000346269 "3231" 3231
1:4:30 0.000346266 "15525" 15525
1:4:31 0.000346265 "3637" 3637
1:4:32 0.000342502 "8495" 8495
1:4:33 0.0003425 "1804" 1804
1:4:34 0.000338736 "4274" 4274
1:4:35 0.000334977 "9794" 9794
1:4:36 0.000334973 "3537" 3537
1:4:37 0.000323684 "1214" 1214
1:4:38 0.000323682 "9277" 9277
1:4:39 0.000319921 "11736" 11736
1:4:40 0.000319918 "12063" 12063
1:4:41 0.000319912 "849" 849
1:4:42 0.000316154 "7679" 7679
1:4:43 0.000304868 "15422" 15422
1:4:44 0.000297338 "486" 486
1:4:45 0.000297334 "15238" 15238
1:4:46 0.000297334 "8815" 8815
1:4:47 0.000293575 "6356" 6356
1:4:48 0.000289815 "4309" 4309
1:4:49 0.000289812 "1834" 1834
1:4:50 0.000286049 "166" 166
1:4:51 0.000286047 "9751" 9751
1:4:52 0.000286047 "13100" 13100
1:4:53 0.000286046 "2863" 2863
1:4:54 0.00027852 "14100" 14100
1:4:55 0.000278517 "3738" 3738
1:4:56 0.000274757 "3834" 3834
1:4:57 0.000274753 "168" 168
1:4:58 0.000270996 "1287" 1287
1:4:59 0.000270994 "5277" 5277
1:4:60 0.000270991 "8462" 8462
1:4:61 0.000259698 "12749" 12749
1:4:62 0.000255936 "15396" 15396
1:4:63 0.000255935 "4752" 4752
1:4:64 0.000255934 "13509" 13509
1:4:65 0.000255933 "9491" 9491
1:4:66 0.000252174 "11115" 11115
1:4:67 0.000248406 "12879" 12879
1:4:68 0.000248405 "6080" 6080
1:4:69 0.000240883 "2630" 2630
1:4:70 0.000240882 "8818" 8818
1:4:71 0.000237112 "8132" 8132
1:4:72 0.000233352 "9717" 9717
1:4:73 0.000233351 "5613" 5613
1:4:74 0.000229588 "8564" 8564
1:4:75 0.000229588 "9381" 9381
1:4:76 0.000225826 "15524" 15524
1:4:77 0.00022206 "9105" 9105
1:4:78 0.000218296 "681" 681
1:4:79 0.000218295 "15436" 15436
1:4:80 0.000210771 "3208" 3208
1:4:81 0.000210771 "2670" 2670
1:4:82 0.000210769 "3067" 3067
1:4:83 0.000210769 "8860" 8860
1:4:84 0.000210769 "15010" 15010
1:4:85 0.000210768 "4797" 4797
1:4:86 0.000210766 "3571" 3571
1:4:87 0.000207007 "1889" 1889
1:4:88 0.000207007 "2420" 2420
1:4:89 0.000207007 "6050" 6050
1:4:90 0.000207006 "8690" 8690
1:4:91 0.000207004 "11362" 11362
1:4:92 0.000203241 "5517" 5517
1:4:93 0.000199479 "15523" 15523
1:4:94 0.000199478 "12073" 12073
1:4:95 0.000199477 "2580" 2580
1:4:96 0.000195715 "10529" 10529
1:4:97 0.000195712 "10662" 10662
1:4:98 0.00019571 "5676" 5676
1:4:99 0.00019571 "424" 424
1:4:100 0.000191949 "11335" 11335
1:4:101 0.000188191 "11922" 11922
1:4:102 0.000184423 "12802" 12802
1:4:103 0.000184421 "10397" 10397
1:4:104 0.000184421 "3809" 3809
1:4:105 0.000180661 "9412" 9412
1:4:106 0.000180659 "10873" 10873
1:4:107 0.000180657 "1942" 1942
1:4:108 0.000180657 "10964" 10964
1:4:109 0.000173131 "9356" 9356
1:4:110 0.000169368 "11044" 11044
1:4:111 0.000169368 "9601" 9601
1:4:112 0.000169368 "4766" 4766
1:4:113 0.000165603 "15258" 15258
1:4:114 0.000161838 "4690" 4690
1:4:115 0.00015808 "7500" 7500
1:4:116 0.000158077 "10082" 10082
1:4:117 0.000154312 "14779" 14779
1:4:118 0.000154312 "8988" 8988
1:4:119 0.000154311 "7811" 7811
1:4:120 0.000150552 "15261" 15261
1:4:121 0.00015055 "169" 169
1:4:122 0.00015055 "3933" 3933
1:4:123 0.000150549 "6134" 6134
1:4:124 0.000150549 "12394" 12394
1:4:125 0.000150547 "5033" 5033
1:4:126 0.000146786 "9466" 9466
1:4:127 0.000146784 "2993" 2993
1:4:128 0.000143024 "3699" 3699
1:4:129 0.000143022 "9899" 9899
1:4:130 0.000143022 "7054" 7054
1:4:131 0.000143022 "3646" 3646
1:4:132 0.000143022 "12857" 12857
1:4:133 0.000143021 "11427" 11427
1:4:134 0.00014302 "2802" 2802
1:4:135 0.000143019 "8239" 8239
1:4:136 0.000143019 "12000" 12000
1:4:137 0.000139258 "13229" 13229
1:4:138 0.000139257 "2570" 2570
1:4:139 0.000135496 "5888" 5888
1:4:140 0.000135495 "7730" 7730
1:4:141 0.000135493 "6289" 6289
1:4:142 0.000135492 "10752" 10752
1:4:143 0.000131731 "14007" 14007
1:4:144 0.00013173 "8101" 8101
1:4:145 0.000131729 "10790" 10790
1:4:146 0.000127967 "14666" 14666
1:4:147 0.000124205 "1358" 1358
1:4:148 0.000124203 "7569" 7569
1:4:149 0.000124202 "14214" 14214
1:4:150 0.000120438 "5096" 5096
1:4:151 0.000120438 "11834" 11834
1:4:152 0.000120437 "4955" 4955
1:4:153 0.000116676 "1491" 1491
1:4:154 0.000116675 "3923" 3923
1:4:155 0.000116675 "12232" 12232
1:4:156 0.000116674 "4275" 4275
1:4:157 0.000116672 "8442" 8442
1:4:158 0.000112911 "7573" 7573
1:4:159 0.000109146 "4777" 4777
1:4:160 0.000105385 "2350" 2350
1:4:161 0.00010162 "12709" 12709
1:4:162 0.00010162 "6176" 6176
1:4:163 0.00010162 "7120" 7120
1:4:164 0.000101619 "13610" 13610
1:4:165 9.78572e-05 "3608" 3608
1:4:166 9.78568e-05 "2514" 2514
1:4:167 9.40939e-05 "6950" 6950
1:4:168 9.40934e-05 "1620" 1620
1:4:169 9.40926e-05 "15150" 15150
1:4:170 9.40918e-05 "14345" 14345
1:4:171 9.40905e-05 "918" 918
1:4:172 9.03299e-05 "9019" 9019
1:4:173 9.03297e-05 "6217" 6217
1:4:174 9.03295e-05 "10697" 10697
1:4:175 9.03286e-05 "1457" 1457
1:4:176 9.03285e-05 "6546" 6546
1:4:177 9.03283e-05 "11688" 11688
1:4:178 9.03278e-05 "8680" 8680
1:4:179 8.6566e-05 "11431" 11431
1:4:180 8.65651e-05 "11790" 11790
1:4:181 8.28034e-05 "12829" 12829
1:4:182 8.28026e-05 "675" 675
1:4:183 8.2802e-05 "4224" 4224
1:4:184 8.28015e-05 "6560" 6560
1:4:185 8.28013e-05 "9001" 9001
1:4:186 7.90401e-05 "12890" 12890
1:4:187 7.90387e-05 "13291" 13291
1:4:188 7.90386e-05 "2363" 2363
1:4:189 7.90379e-05 "13716" 13716
1:4:190 7.90374e-05 "3209" 3209
1:4:191 7.9037e-05 "14525" 14525
1:4:192 7.90369e-05 "15345" 15345
1:4:193 7.90369e-05 "10197" 10197
1:4:194 7.5278e-05 "1700" 1700
1:4:195 7.52749e-05 "1513" 1513
1:4:196 7.52747e-05 "15423" 15423
1:4:197 7.52746e-05 "7405" 7405
1:4:198 7.52745e-05 "10996" 10996
1:4:199 7.52739e-05 "13565" 13565
1:4:200 7.52735e-05 "1442" 1442
1:4:201 7.52733e-05 "12235" 12235
1:4:202 7.15116e-05 "7517" 7517
1:4:203 7.15113e-05 "8975" 8975
1:4:204 7.15107e-05 "13213" 13213
1:4:205 7.15104e-05 "1011" 1011
1:4:206 7.151e-05 "12896" 12896
1:4:207 7.15095e-05 "4737" 4737
1:4:208 6.7748e-05 "9763" 9763
1:4:209 6.77459e-05 "741" 741
1:4:210 6.77454e-05 "5348" 5348
1:4:211 6.77453e-05 "14496" 14496
1:4:212 6.39842e-05 "4767" 4767
1:4:213 6.39838e-05 "4103" 4103
1:4:214 6.39836e-05 "3143" 3143
1:4:215 6.39833e-05 "425" 425
1:4:216 6.39832e-05 "15079" 15079
1:4:217 6.39831e-05 "9233" 9233
1:4:218 6.3983e-05 "2204" 2204
1:4:219 6.39829e-05 "9044" 9044
1:4:220 6.39827e-05 "148" 148
1:4:221 6.39812e-05 "5062" 5062
1:4:222 6.02209e-05 "13222" 13222
1:4:223 6.02196e-05 "2439" 2439
1:4:224 6.02196e-05 "4916" 4916
1:4:225 6.02192e-05 "2639" 2639
1:4:226 6.0219e-05 "7544" 7544
1:4:227 6.02188e-05 "1081" 1081
1:4:228 6.02185e-05 "3134" 3134
1:4:229 5.64563e-05 "8065" 8065
1:4:230 5.64561e-05 "8946" 8946
1:4:231 5.64557e-05 "10378" 10378
1:4:232 5.64556e-05 "3922" 3922
1:4:233 5.64555e-05 "858" 858
1:4:234 5.64554e-05 "1931" 1931
1:4:235 5.26929e-05 "12357" 12357
1:4:236 5.26928e-05 "10521" 10521
1:4:237 5.26922e-05 "6793" 6793
1:4:238 5.26918e-05 "9940" 9940
1:4:239 5.26917e-05 "6583" 6583
1:4:240 5.26914e-05 "11433" 11433
1:4:241 5.26914e-05 "13242" 13242
1:4:242 5.26912e-05 "1148" 1148
1:4:243 5.26909e-05 "10422" 10422
1:4:244 5.26906e-05 "2079" 2079
1:4:245 5.26903e-05 "11067" 11067
1:4:246 4.89289e-05 "10984" 10984
1:4:247 4.89286e-05 "9933" 9933
1:4:248 4.89282e-05 "10903" 10903
1:4:249 4.89281e-05 "9732" 9732
1:4:250 4.89277e-05 "565" 565
1:4:251 4.89269e-05 "5139" 5139
1:4:252 4.51653e-05 "4711" 4711
1:4:253 4.51649e-05 "10084" 10084
1:4:254 4.51649e-05 "10858" 10858
1:4:255 4.51645e-05 "2418" 2418
1:4:256 4.51643e-05 "2738" 2738
1:4:257 4.51642e-05 "12661" 12661
1:4:258 4.51634e-05 "6840" 6840
1:4:259 4.1402e-05 "14578" 14578
1:4:260 4.14015e-05 "7306" 7306
1:4:261 4.1401e-05 "1806" 1806
1:4:262 4.14008e-05 "5188" 5188
1:4:263 4.14006e-05 "13173" 13173
1:4:264 4.14003e-05 "7508" 7508
1:4:265 4.14001e-05 "9644" 9644
1:4:266 4.14001e-05 "2105" 2105
1:4:267 4.14001e-05 "1871" 1871
1:4:268 4.13997e-05 "2936" 2936
1:4:269 3.76377e-05 "14495" 14495
1:4:270 3.76377e-05 "5487" 5487
1:4:271 3.76375e-05 "653" 653
1:4:272 3.76372e-05 "2215" 2215
1:4:273 3.76369e-05 "15297" 15297
1:4:274 3.76366e-05 "9440" 9440
1:4:275 3.76363e-05 "4721" 4721
1:4:276 3.76358e-05 "2061" 2061
1:4:277 3.38743e-05 "5174" 5174
1:4:278 3.3873e-05 "11280" 11280
1:4:279 3.38728e-05 "3498" 3498
1:4:280 3.38725e-05 "15211" 15211
1:4:281 3.38717e-05 "15139" 15139
1:4:282 3.01101e-05 "1250" 1250
1:4:283 3.01098e-05 "13612" 13612
1:4:284 3.01097e-05 "1019" 1019
1:4:285 3.01097e-05 "2240" 2240
1:4:286 3.01096e-05 "13228" 13228
1:4:287 3.01094e-05 "11396" 11396
1:4:288 3.01093e-05 "12690" 12690
1:4:289 3.01092e-05 "9866" 9866
1:4:290 3.01088e-05 "14526" 14526
1:4:291 3.01087e-05 "13833" 13833
1:4:292 2.63466e-05 "7425" 7425
1:4:293 2.63464e-05 "9923" 9923
1:4:294 2.63463e-05 "1938" 1938
1:4:295 2.63461e-05 "3984" 3984
1:4:296 2.6346e-05 "2501" 2501
1:4:297 2.63459e-05 "11785" 11785
1:4:298 2.63456e-05 "6488" 6488
1:4:299 2.63454e-05 "13062" 13062
1:4:300 2.63454e-05 "8087" 8087
1:4:301 2.6345e-05 "10724" 10724
1:4:302 2.25827e-05 "2018" 2018
1:4:303 2.25826e-05 "659" 659
1:4:304 2.25826e-05 "1037" 1037
1:4:305 2.25823e-05 "11673" 11673
1:4:306 2.25823e-05 "13497" 13497
1:4:307 2.25823e-05 "14366" 14366
1:4:308 2.25822e-05 "5213" 5213
1:4:309 2.25821e-05 "10017" 10017
1:4:310 2.25818e-05 "6431" 6431
1:4:311 2.25818e-05 "1251" 1251
1:4:312 1.88191e-05 "1025" 1025
1:4:313 1.88189e-05 "7837" 7837
1:4:314 1.88187e-05 "9341" 9341
1:4:315 1.88186e-05 "14484" 14484
1:4:316 1.88186e-05 "10427" 10427
1:4:317 1.88184e-05 "1279" 1279
1:4:318 1.88183e-05 "13468" 13468
1:4:319 1.88183e-05 "15350" 15350
1:4:320 1.88183e-05 "3707" 3707
1:4:321 1.88181e-05 "4610" 4610
1:4:322 1.88181e-05 "49" 49
1:4:323 1.88181e-05 "419" 419
[truncated: 113,093 more rows]

## Sheet: Node_gene_translation
geneID	nodeID
AT1G01010	0
AT1G01020	1
AT1G01040	2
AT1G01050	3
AT1G01060	4
AT1G01070	5
AT1G01080	6
AT1G01090	7
AT1G01100	8
AT1G01120	9
AT1G01140	10
AT1G01160	11
AT1G01170	12
AT1G01180	13
AT1G01210	14
AT1G01220	15
AT1G01230	16
AT1G01240	17
AT1G01250	18
AT1G01260	19
AT1G01290	20
AT1G01300	21
AT1G01320	22
AT1G01340	23
AT1G01350	24
AT1G01360	25
AT1G01390	26
AT1G01420	27
AT1G01430	28
AT1G01440	29
AT1G01448	30
AT1G01470	31
AT1G01480	32
AT1G01490	33
AT1G01500	34
AT1G01510	35
AT1G01520	36
AT1G01540	37
AT1G01550	38
AT1G01560	39
AT1G01570	40
AT1G01580	41
AT1G01610	42
AT1G01620	43
AT1G01630	44
AT1G01650	45
AT1G01680	46
AT1G01710	47
AT1G01720	48
AT1G01730	49
AT1G01740	50
AT1G01760	51
AT1G01770	52
AT1G01780	53
AT1G01790	54
AT1G01800	55
AT1G01820	56
AT1G01830	57
AT1G01860	58
AT1G01900	59
AT1G01910	60
AT1G01920	61
AT1G01930	62
AT1G01940	63
AT1G01950	64
AT1G01960	65
AT1G01970	66
AT1G01990	67
AT1G02000	68
AT1G02010	69
AT1G02020	70
AT1G02080	71
AT1G02090	72
AT1G02100	73
AT1G02120	74
AT1G02130	75
AT1G02140	76
AT1G02145	77
AT1G02150	78
AT1G02170	79
AT1G02205	80
AT1G02220	81
AT1G02260	82
AT1G02270	83
AT1G02280	84
AT1G02290	85
AT1G02300	86
AT1G02305	87
AT1G02310	88
AT1G02330	89
AT1G02335	90
AT1G02340	91
AT1G02370	92
AT1G02380	93
AT1G02390	94
AT1G02400	95
AT1G02410	96
AT1G02450	97
AT1G02460	98
AT1G02470	99
AT1G02475	100
AT1G02500	101
AT1G02560	102
AT1G02610	103
AT1G02640	104
AT1G02660	105
AT1G02680	106
AT1G02690	107
AT1G02730	108
AT1G02740	109
AT1G02750	110
AT1G02780	111
AT1G02816	112
AT1G02820	113
AT1G02840	114
AT1G02850	115
AT1G02860	116
AT1G02870	117
AT1G02880	118
AT1G02890	119
AT1G02910	120
AT1G02920	121
AT1G02930	122
AT1G02960	123
AT1G02990	124
AT1G03000	125
AT1G03030	126
AT1G03040	127
AT1G03055	128
AT1G03060	129
AT1G03070	130
AT1G03080	131
AT1G03090	132
AT1G03100	133
AT1G03110	134
AT1G03130	135
AT1G03140	136
AT1G03150	137
AT1G03160	138
AT1G03190	139
AT1G03210	140
AT1G03220	141
AT1G03230	142
AT1G03250	143
AT1G03260	144
AT1G03280	145
AT1G03290	146
AT1G03300	147
AT1G03310	148
AT1G03330	149
AT1G03340	150
AT1G03350	151
AT1G03360	152
AT1G03365	153
AT1G03370	154
AT1G03380	155
AT1G03400	156
AT1G03410	157
AT1G03430	158
AT1G03440	159
AT1G03470	160
AT1G03475	161
AT1G03520	162
AT1G03530	163
AT1G03560	164
AT1G03590	165
AT1G03600	166
AT1G03610	167
AT1G03630	168
AT1G03680	169
AT1G03687	170
AT1G03730	171
AT1G03740	172
AT1G03750	173
AT1G03760	174
AT1G03780	175
AT1G03790	176
AT1G03830	177
AT1G03860	178
AT1G03870	179
AT1G03900	180
AT1G03905	181
AT1G03910	182
AT1G03930	183
AT1G03940	184
AT1G03950	185
AT1G03960	186
AT1G03970	187
AT1G04000	188
AT1G04010	189
AT1G04020	190
AT1G04040	191
AT1G04080	192
AT1G04110	193
AT1G04120	194
AT1G04130	195
AT1G04140	196
AT1G04160	197
AT1G04170	198
AT1G04183	199
AT1G04190	200
AT1G04200	201
AT1G04210	202
AT1G04220	203
AT1G04230	204
AT1G04240	205
AT1G04250	206
AT1G04260	207
AT1G04270	208
AT1G04280	209
AT1G04290	210
AT1G04300	211
AT1G04310	212
AT1G04340	213
AT1G04350	214
AT1G04390	215
AT1G04400	216
AT1G04410	217
AT1G04420	218
AT1G04430	219
AT1G04440	220
AT1G04480	221
AT1G04490	222
AT1G04500	223
AT1G04510	224
AT1G04520	225
AT1G04530	226
AT1G04550	227
AT1G04560	228
AT1G04570	229
AT1G04580	230
AT1G04590	231
AT1G04620	232
AT1G04630	233
AT1G04640	234
AT1G04650	235
AT1G04680	236
AT1G04690	237
AT1G04710	238
AT1G04730	239
AT1G04750	240
AT1G04770	241
AT1G04780	242
AT1G04790	243
AT1G04810	244
AT1G04820	245
AT1G04830	246
AT1G04850	247
AT1G04860	248
AT1G04870	249
AT1G04900	250
AT1G04910	251
AT1G04940	252
AT1G04945	253
AT1G04950	254
AT1G04960	255
AT1G04970	256
AT1G04980	257
AT1G04985	258
AT1G04990	259
AT1G05000	260
AT1G05010	261
AT1G05030	262
AT1G05055	263
AT1G05060	264
AT1G05070	265
AT1G05087	266
AT1G05090	267
AT1G05100	268
AT1G05120	269
AT1G05140	270
AT1G05150	271
AT1G05160	272
AT1G05163	273
AT1G05170	274
AT1G05180	275
AT1G05190	276
AT1G05200	277
AT1G05230	278
AT1G05270	279
AT1G05300	280
AT1G05310	281
AT1G05320	282
AT1G05333	283
AT1G05340	284
AT1G05347	285
AT1G05350	286
AT1G05360	287
AT1G05380	288
AT1G05385	289
AT1G05410	290
AT1G05430	291
AT1G05460	292
AT1G05470	293
AT1G05500	294
AT1G05510	295
AT1G05520	296
AT1G05540	297
AT1G05560	298
AT1G05562	299
AT1G05570	300
AT1G05575	301
AT1G05590	302
AT1G05600	303
AT1G05620	304
AT1G05630	305
AT1G05670	306
AT1G05675	307
AT1G05680	308
AT1G05690	309
AT1G05710	310
AT1G05720	311
AT1G05767	312
AT1G05785	313
AT1G05790	314
AT1G05805	315
AT1G05830	316
AT1G05840	317
AT1G05850	318
AT1G05860	319
AT1G05870	320
AT1G05890	321
AT1G05900	322
AT1G05910	323
AT1G05940	324
AT1G05960	325
AT1G05970	326
AT1G06000	327
AT1G06002	328
AT1G06040	329
AT1G06050	330
AT1G06060	331
AT1G06070	332
AT1G06080	333
AT1G06110	334
AT1G06130	335
AT1G06150	336
AT1G06180	337
AT1G06190	338
AT1G06200	339
AT1G06210	340
AT1G06220	341
AT1G06230	342
AT1G06240	343
AT1G06290	344
AT1G06360	345
AT1G06380	346
AT1G06390	347
AT1G06400	348
AT1G06410	349
AT1G06430	350
AT1G06460	351
AT1G06470	352
AT1G06490	353
AT1G06510	354
AT1G06515	355
AT1G06530	356
AT1G06550	357
AT1G06560	358
AT1G06570	359
AT1G06590	360
AT1G06620	361
AT1G06630	362
AT1G06640	363
AT1G06645	364
AT1G06650	365
AT1G06670	366
AT1G06680	367
AT1G06690	368
AT1G06700	369
AT1G06710	370
AT1G06720	371
AT1G06730	372
AT1G06740	373
AT1G06760	374
AT1G06770	375
AT1G06780	376
AT1G06790	377
AT1G06800	378
AT1G06820	379
AT1G06830	380
AT1G06840	381
AT1G06870	382
AT1G06890	383
AT1G06900	384
AT1G06910	385
AT1G06950	386
AT1G06960	387
AT1G06980	388
AT1G07000	389
AT1G07010	390
AT1G07020	391
AT1G07030	392
AT1G07040	393
AT1G07050	394
AT1G07070	395
AT1G07080	396
AT1G07090	397
AT1G07110	398
AT1G07135	399
AT1G07137	400
AT1G07140	401
AT1G07150	402
AT1G07160	403
AT1G07170	404
AT1G07180	405
AT1G07200	406
AT1G07210	407
AT1G07220	408
AT1G07230	409
AT1G07240	410
AT1G07250	411
AT1G07280	412
AT1G07310	413
AT1G07320	414
AT1G07350	415
AT1G07360	416
AT1G07370	417
AT1G07380	418
AT1G07390	419
AT1G07400	420
AT1G07410	421
AT1G07420	422
AT1G07430	423
AT1G07440	424
AT1G07470	425
AT1G07480	426
AT1G07510	427
AT1G07520	428
AT1G07530	429
AT1G07540	430
AT1G07570	431
AT1G07590	432
AT1G07610	433
AT1G07620	434
AT1G07630	435
AT1G07640	436
AT1G07650	437
AT1G07660	438
AT1G07670	439
AT1G07700	440
AT1G07705	441
AT1G07720	442
AT1G07728	443
AT1G07750	444
AT1G07770	445
AT1G07780	446
AT1G07790	447
AT1G07810	448
AT1G07820	449
AT1G07830	450
AT1G07840	451
AT1G07870	452
AT1G07890	453
AT1G07900	454
AT1G07910	455
AT1G07920	456
AT1G07930	457
AT1G07940	458
AT1G07950	459
AT1G07960	460
AT1G07970	461
AT1G07980	462
AT1G07985	463
AT1G07990	464
AT1G08010	465
AT1G08030	466
AT1G08040	467
AT1G08050	468
AT1G08060	469
AT1G08110	470
AT1G08125	471
AT1G08130	472
AT1G08190	473
AT1G08200	474
AT1G08210	475
AT1G08220	476
AT1G08230	477
AT1G08250	478
AT1G08260	479
AT1G08290	480
AT1G08300	481
AT1G08315	482
AT1G08350	483
AT1G08360	484
AT1G08370	485
AT1G08380	486
AT1G08390	487
AT1G08400	488
AT1G08410	489
AT1G08420	490
AT1G08450	491
AT1G08460	492
AT1G08465	493
AT1G08470	494
AT1G08480	495
AT1G08490	496
AT1G08510	497
AT1G08520	498
AT1G08530	499
AT1G08540	500
AT1G08550	501
AT1G08560	502
AT1G08570	503
AT1G08580	504
AT1G08592	505
AT1G08600	506
AT1G08610	507
AT1G08620	508
AT1G08630	509
AT1G08640	510
AT1G08650	511
AT1G08660	512
AT1G08680	513
AT1G08700	514
AT1G08710	515
AT1G08720	516
AT1G08750	517
AT1G08760	518
AT1G08770	519
AT1G08780	520
AT1G08800	521
AT1G08810	522
AT1G08820	523
AT1G08830	524
AT1G08840	525
AT1G08845	526
AT1G08880	527
AT1G08890	528
AT1G08900	529
AT1G08910	530
AT1G08920	531
AT1G08930	532
AT1G08970	533
AT1G08973	534
AT1G08980	535
AT1G09010	536
AT1G09020	537
AT1G09023	538
AT1G09040	539
AT1G09050	540
AT1G09060	541
AT1G09070	542
AT1G09080	543
AT1G09100	544
AT1G09130	545
AT1G09140	546
AT1G09150	547
AT1G09160	548
AT1G09180	549
AT1G09195	550
AT1G09200	551
AT1G09210	552
AT1G09230	553
AT1G09240	554
AT1G09250	555
AT1G09270	556
AT1G09280	557
AT1G09290	558
AT1G09300	559
AT1G09310	560
AT1G09320	561
AT1G09330	562
AT1G09340	563
AT1G09350	564
AT1G09390	565
AT1G09430	566
AT1G09440	567
AT1G09490	568
AT1G09500	569
AT1G09510	570
AT1G09520	571
AT1G09530	572
AT1G09560	573
AT1G09570	574
AT1G09575	575
AT1G09590	576
AT1G09620	577
AT1G09630	578
AT1G09640	579
AT1G09645	580
AT1G09660	581
AT1G09680	582
AT1G09690	583
AT1G09700	584
AT1G09710	585
AT1G09730	586
AT1G09740	587
AT1G09750	588
AT1G09760	589
AT1G09770	590
AT1G09780	591
AT1G09795	592
AT1G09797	593
AT1G09800	594
AT1G09810	595
AT1G09815	596
AT1G09820	597
AT1G09830	598
AT1G09840	599
AT1G09850	600
AT1G09870	601
AT1G09900	602
AT1G09910	603
AT1G09920	604
AT1G09932	605
AT1G09940	606
AT1G09950	607
AT1G09970	608
AT1G09980	609
AT1G09995	610
AT1G10020	611
AT1G10030	612
AT1G10040	613
AT1G10050	614
AT1G10060	615
AT1G10070	616
AT1G10090	617
AT1G10095	618
AT1G10120	619
AT1G10130	620
AT1G10140	621
AT1G10150	622
AT1G10155	623
AT1G10170	624
AT1G10180	625
AT1G10200	626
AT1G10210	627
AT1G10230	628
AT1G10240	629
AT1G10270	630
AT1G10280	631
AT1G10290	632
AT1G10310	633
AT1G10320	634
AT1G10340	635
AT1G10350	636
AT1G10360	637
AT1G10370	638
AT1G10380	639
AT1G10390	640
AT1G10410	641
AT1G10430	642
AT1G10450	643
AT1G10470	644
AT1G10490	645
AT1G10500	646
AT1G10510	647
AT1G10522	648
AT1G10560	649
AT1G10570	650
AT1G10580	651
AT1G10585	652
AT1G10590	653
AT1G10600	654
AT1G10610	655
AT1G10630	656
AT1G10640	657
AT1G10650	658
AT1G10657	659
AT1G10660	660
AT1G10670	661
AT1G10682	662
AT1G10700	663
AT1G10720	664
AT1G10730	665
AT1G10740	666
AT1G10760	667
AT1G10820	668
AT1G10830	669
AT1G10840	670
AT1G10850	671
AT1G10865	672
AT1G10870	673
AT1G10890	674
AT1G10900	675
AT1G10910	676
AT1G10920	677
AT1G10930	678
AT1G10940	679
AT1G10950	680
AT1G10960	681
AT1G10970	682
AT1G11020	683
AT1G11050	684
AT1G11060	685
AT1G11070	686
AT1G11080	687
AT1G11090	688
AT1G11100	689
AT1G11130	690
AT1G11170	691
AT1G11175	692
AT1G11180	693
AT1G11200	694
AT1G11210	695
AT1G11240	696
AT1G11260	697
AT1G11280	698
AT1G11290	699
AT1G11300	700
AT1G11303	701
AT1G11310	702
AT1G11320	703
AT1G11330	704
AT1G11350	705
AT1G11360	706
AT1G11390	707
AT1G11400	708
AT1G11410	709
AT1G11430	710
AT1G11440	711
AT1G11475	712
AT1G11480	713
AT1G11530	714
AT1G11545	715
AT1G11580	716
AT1G11600	717
AT1G11630	718
AT1G11650	719
AT1G11660	720
AT1G11670	721
AT1G11680	722
AT1G11700	723
AT1G11720	724
AT1G11750	725
AT1G11755	726
AT1G11780	727
AT1G11790	728
AT1G11800	729
AT1G11820	730
AT1G11840	731
AT1G11860	732
AT1G11870	733
AT1G11880	734
AT1G11890	735
AT1G11905	736
AT1G11910	737
AT1G11925	738
AT1G11930	739
AT1G11940	740
AT1G11950	741
AT1G11960	742
AT1G12000	743
AT1G12010	744
AT1G12020	745
AT1G12050	746
AT1G12060	747
AT1G12090	748
AT1G12110	749
AT1G12120	750
AT1G12140	751
AT1G12200	752
AT1G12220	753
AT1G12230	754
AT1G12240	755
AT1G12244	756
AT1G12250	757
AT1G12270	758
AT1G12280	759
AT1G12290	760
AT1G12310	761
AT1G12320	762
AT1G12330	763
AT1G12350	764
AT1G12360	765
AT1G12370	766
AT1G12380	767
AT1G12390	768
AT1G12410	769
AT1G12420	770
AT1G12430	771
AT1G12440	772
AT1G12450	773
AT1G12460	774
AT1G12470	775
AT1G12480	776
AT1G12500	777
AT1G12520	778
AT1G12570	779
AT1G12580	780
AT1G12610	781
AT1G12620	782
AT1G12640	783
AT1G12650	784
AT1G12680	785
AT1G12700	786
AT1G12710	787
AT1G12730	788
AT1G12750	789
AT1G12760	790
AT1G12770	791
AT1G12775	792
AT1G12780	793
AT1G12790	794
AT1G12800	795
AT1G12810	796
AT1G12820	797
AT1G12830	798
AT1G12840	799
AT1G12845	800
AT1G12850	801
AT1G12860	802
AT1G12880	803
AT1G12900	804
AT1G12910	805
AT1G12920	806
AT1G12930	807
AT1G12970	808
AT1G12990	809
AT1G13000	810
AT1G13020	811
AT1G13030	812
AT1G13060	813
AT1G13080	814
AT1G13090	815
AT1G13100	816
AT1G13110	817
AT1G13120	818
AT1G13160	819
AT1G13170	820
AT1G13180	821
AT1G13190	822
AT1G13195	823
AT1G13210	824
AT1G13220	825
AT1G13245	826
AT1G13250	827
AT1G13260	828
AT1G13270	829
AT1G13280	830
AT1G13320	831
AT1G13340	832
AT1G13350	833
AT1G13360	834
AT1G13380	835
AT1G13390	836
AT1G13400	837
AT1G13410	838
AT1G13440	839
AT1G13448	840
AT1G13450	841
AT1G13460	842
AT1G13470	843
AT1G13520	844
AT1G13560	845
AT1G13570	846
AT1G13580	847
AT1G13640	848
AT1G13650	849
AT1G13690	850
AT1G13700	851
AT1G13730	852
AT1G13740	853
AT1G13750	854
AT1G13770	855
AT1G13780	856
AT1G13810	857
AT1G13820	858
AT1G13860	859
AT1G13870	860
AT1G13880	861
AT1G13900	862
AT1G13910	863
AT1G13930	864
AT1G13940	865
AT1G13960	866
AT1G13980	867
AT1G13990	868
AT1G14000	869
AT1G14010	870
AT1G14020	871
AT1G14030	872
AT1G14060	873
AT1G14130	874
AT1G14140	875
AT1G14150	876
AT1G14170	877
AT1G14180	878
AT1G14200	879
AT1G14205	880
AT1G14210	881
AT1G14230	882
AT1G14250	883
AT1G14270	884
AT1G14280	885
AT1G14290	886
AT1G14300	887
AT1G14310	888
AT1G14320	889
AT1G14330	890
AT1G14340	891
AT1G14345	892
AT1G14350	893
AT1G14360	894
AT1G14370	895
AT1G14380	896
AT1G14400	897
AT1G14410	898
AT1G14440	899
AT1G14450	900
AT1G14460	901
AT1G14510	902
AT1G14520	903
AT1G14530	904
AT1G14560	905
AT1G14570	906
AT1G14580	907
AT1G14590	908
AT1G14600	909
AT1G14610	910
AT1G14620	911
AT1G14640	912
AT1G14650	913
AT1G14660	914
AT1G14670	915
AT1G14685	916
AT1G14690	917
AT1G14700	918
AT1G14710	919
AT1G14720	920
AT1G14740	921
AT1G14780	922
AT1G14790	923
AT1G14810	924
AT1G14820	925
AT1G14830	926
AT1G14840	927
AT1G14850	928
AT1G14870	929
AT1G14880	930
AT1G14890	931
AT1G14900	932
AT1G14910	933
AT1G14920	934
AT1G14980	935
AT1G14990	936
AT1G15000	937
AT1G15002	938
AT1G15010	939
AT1G15020	940
AT1G15030	941
AT1G15060	942
AT1G15080	943
AT1G15100	944
AT1G15110	945
AT1G15120	946
AT1G15130	947
AT1G15140	948
AT1G15170	949
AT1G15175	950
AT1G15180	951
AT1G15200	952
AT1G15215	953
AT1G15230	954
AT1G15240	955
AT1G15250	956
AT1G15260	957
AT1G15270	958
AT1G15280	959
AT1G15290	960
AT1G15310	961
AT1G15340	962
AT1G15350	963
AT1G15370	964
AT1G15380	965
AT1G15390	966
AT1G15400	967
AT1G15405	968
AT1G15410	969
AT1G15420	970
AT1G15430	971
AT1G15440	972
AT1G15470	973
AT1G15480	974
AT1G15490	975
AT1G15500	976
AT1G15510	977
AT1G15520	978
AT1G15530	979
AT1G15550	980
AT1G15570	981
AT1G15660	982
AT1G15670	983
AT1G15690	984
AT1G15710	985
AT1G15730	986
AT1G15740	987
AT1G15750	988
AT1G15780	989
AT1G15790	990
AT1G15800	991
AT1G15810	992
AT1G15820	993
AT1G15860	994
AT1G15870	995
AT1G15880	996
AT1G15890	997
AT1G15910	998
AT1G15920	999
AT1G15930	1000
AT1G15940	1001
AT1G15950	1002
AT1G15960	1003
AT1G15970	1004
AT1G15980	1005
AT1G16000	1006
AT1G16010	1007
AT1G16020	1008
AT1G16030	1009
AT1G16040	1010
AT1G16080	1011
AT1G16090	1012
AT1G16110	1013
AT1G16130	1014
AT1G16150	1015
AT1G16170	1016
AT1G16180	1017
AT1G16190	1018
AT1G16210	1019
AT1G16240	1020
AT1G16250	1021
AT1G16260	1022
AT1G16270	1023
AT1G16280	1024
AT1G16300	1025
AT1G16310	1026
AT1G16320	1027
AT1G16340	1028
AT1G16350	1029
AT1G16370	1030
AT1G16400	1031
AT1G16410	1032
AT1G16460	1033
AT1G16470	1034
AT1G16480	1035
AT1G16500	1036
AT1G16510	1037
AT1G16515	1038
AT1G16520	1039
AT1G16540	1040
AT1G16560	1041
AT1G16570	1042
AT1G16610	1043
AT1G16635	1044
AT1G16650	1045
AT1G16670	1046
AT1G16680	1047
AT1G16690	1048
AT1G16700	1049
AT1G16710	1050
AT1G16720	1051
AT1G16730	1052
AT1G16740	1053
AT1G16750	1054
AT1G16780	1055
AT1G16790	1056
AT1G16800	1057
AT1G16810	1058
AT1G16840	1059
AT1G16850	1060
AT1G16860	1061
AT1G16870	1062
AT1G16880	1063
AT1G16890	1064
AT1G16900	1065
AT1G16920	1066
AT1G16960	1067
AT1G16970	1068
AT1G17020	1069
AT1G17040	1070
AT1G17050	1071
AT1G17070	1072
AT1G17080	1073
AT1G17100	1074
AT1G17110	1075
AT1G17120	1076
AT1G17130	1077
AT1G17140	1078
AT1G17145	1079
AT1G17160	1080
AT1G17170	1081
AT1G17190	1082
AT1G17200	1083
AT1G17210	1084
AT1G17220	1085
AT1G17230	1086
AT1G17270	1087
AT1G17280	1088
AT1G17290	1089
AT1G17330	1090
AT1G17340	1091
AT1G17360	1092
AT1G17370	1093
AT1G17380	1094
AT1G17410	1095
AT1G17420	1096
AT1G17430	1097
AT1G17440	1098
AT1G17450	1099
AT1G17455	1100
AT1G17460	1101
AT1G17470	1102
AT1G17490	1103
AT1G17500	1104
AT1G17520	1105
AT1G17530	1106
AT1G17550	1107
AT1G17580	1108
AT1G17590	1109
AT1G17600	1110
AT1G17610	1111
AT1G17620	1112
AT1G17650	1113
AT1G17665	1114
AT1G17680	1115
AT1G17690	1116
AT1G17720	1117
AT1G17730	1118
AT1G17745	1119
AT1G17750	1120
AT1G17760	1121
AT1G17780	1122
AT1G17790	1123
AT1G17820	1124
AT1G17830	1125
AT1G17840	1126
AT1G17850	1127
AT1G17860	1128
AT1G17870	1129
AT1G17880	1130
AT1G17890	1131
AT1G17930	1132
AT1G17940	1133
AT1G17970	1134
AT1G17980	1135
AT1G17990	1136
AT1G18000	1137
AT1G18010	1138
AT1G18020	1139
AT1G18030	1140
AT1G18040	1141
AT1G18060	1142
AT1G18070	1143
AT1G18080	1144
AT1G18090	1145
AT1G18150	1146
AT1G18160	1147
AT1G18170	1148
AT1G18190	1149
AT1G18200	1150
AT1G18210	1151
AT1G18260	1152
AT1G18265	1153
AT1G18270	1154
AT1G18300	1155
AT1G18330	1156
AT1G18335	1157
AT1G18340	1158
AT1G18360	1159
AT1G18370	1160
AT1G18382	1161
AT1G18390	1162
AT1G18400	1163
AT1G18440	1164
AT1G18450	1165
AT1G18460	1166
AT1G18470	1167
AT1G18480	1168
AT1G18485	1169
AT1G18490	1170
AT1G18500	1171
AT1G18540	1172
AT1G18560	1173
AT1G18570	1174
AT1G18580	1175
AT1G18590	1176
AT1G18600	1177
AT1G18610	1178
AT1G18620	1179
AT1G18640	1180
AT1G18650	1181
AT1G18660	1182
AT1G18670	1183
AT1G18690	1184
AT1G18700	1185
AT1G18710	1186
AT1G18720	1187
AT1G18730	1188
AT1G18740	1189
AT1G18750	1190
AT1G18800	1191
AT1G18810	1192
AT1G18830	1193
AT1G18840	1194
AT1G18850	1195
AT1G18870	1196
AT1G18880	1197
AT1G18890	1198
AT1G18900	1199
AT1G18910	1200
AT1G18950	1201
AT1G18990	1202
AT1G19000	1203
AT1G19010	1204
AT1G19020	1205
AT1G19025	1206
AT1G19050	1207
AT1G19080	1208
AT1G19100	1209
AT1G19110	1210
AT1G19120	1211
AT1G19130	1212
AT1G19140	1213
AT1G19150	1214
AT1G19170	1215
AT1G19180	1216
AT1G19200	1217
AT1G19220	1218
AT1G19250	1219
AT1G19270	1220
AT1G19290	1221
AT1G19300	1222
AT1G19310	1223
AT1G19330	1224
AT1G19350	1225
AT1G19360	1226
AT1G19370	1227
AT1G19380	1228
AT1G19400	1229
AT1G19430	1230
AT1G19440	1231
AT1G19450	1232
AT1G19480	1233
AT1G19485	1234
AT1G19490	1235
AT1G19520	1236
AT1G19540	1237
AT1G19570	1238
AT1G19580	1239
AT1G19600	1240
AT1G19630	1241
AT1G19640	1242
AT1G19650	1243
AT1G19660	1244
AT1G19670	1245
AT1G19680	1246
AT1G19690	1247
AT1G19700	1248
AT1G19710	1249
AT1G19715	1250
AT1G19720	1251
AT1G19730	1252
AT1G19740	1253
AT1G19770	1254
AT1G19800	1255
AT1G19835	1256
AT1G19850	1257
AT1G19860	1258
AT1G19870	1259
AT1G19880	1260
AT1G19910	1261
AT1G19920	1262
AT1G19940	1263
AT1G19960	1264
AT1G19970	1265
AT1G19980	1266
AT1G19990	1267
AT1G20010	1268
AT1G20020	1269
AT1G20030	1270
AT1G20050	1271
AT1G20070	1272
AT1G20090	1273
AT1G20100	1274
AT1G20110	1275
AT1G20140	1276
AT1G20160	1277
AT1G20190	1278
AT1G20200	1279
AT1G20220	1280
AT1G20225	1281
AT1G20260	1282
AT1G20270	1283
AT1G20300	1284
AT1G20310	1285
AT1G20330	1286
AT1G20340	1287
AT1G20350	1288
AT1G20370	1289
AT1G20380	1290
AT1G20410	1291
AT1G20430	1292
AT1G20440	1293
AT1G20450	1294
AT1G20460	1295
AT1G20470	1296
AT1G20510	1297
AT1G20540	1298
AT1G20560	1299
AT1G20575	1300
AT1G20580	1301
AT1G20610	1302
AT1G20620	1303
AT1G20630	1304
AT1G20640	1305
AT1G20650	1306
AT1G20670	1307
AT1G20691	1308
AT1G20693	1309
AT1G20696	1310
AT1G20720	1311
AT1G20760	1312
AT1G20770	1313
AT1G20780	1314
AT1G20810	1315
AT1G20816	1316
AT1G20823	1317
AT1G20830	1318
AT1G20840	1319
AT1G20850	1320
AT1G20870	1321
AT1G20880	1322
AT1G20890	1323
AT1G20910	1324
AT1G20920	1325
AT1G20950	1326
AT1G20960	1327
AT1G20970	1328
AT1G20980	1329
AT1G21000	1330
AT1G21010	1331
AT1G21050	1332
AT1G21060	1333
AT1G21065	1334
AT1G21070	1335
AT1G21080	1336
AT1G21110	1337
AT1G21120	1338
AT1G21130	1339
AT1G21160	1340
AT1G21170	1341
AT1G21190	1342
AT1G21200	1343
AT1G21240	1344
AT1G21250	1345
AT1G21270	1346
AT1G21280	1347
AT1G21350	1348
AT1G21370	1349
AT1G21380	1350
AT1G21390	1351
AT1G21400	1352
AT1G21410	1353
AT1G21440	1354
AT1G21450	1355
AT1G21460	1356
AT1G21480	1357
AT1G21500	1358
AT1G21520	1359
AT1G21540	1360
AT1G21550	1361
AT1G21560	1362
AT1G21580	1363
AT1G21590	1364
AT1G21600	1365
AT1G21610	1366
AT1G21630	1367
AT1G21640	1368
AT1G21650	1369
AT1G21651	1370
AT1G21660	1371
AT1G21670	1372
AT1G21680	1373
AT1G21690	1374
AT1G21700	1375
AT1G21710	1376
AT1G21720	1377
AT1G21730	1378
AT1G21750	1379
AT1G21760	1380
AT1G21770	1381
AT1G21780	1382
AT1G21790	1383
AT1G21830	1384
AT1G21850	1385
AT1G21880	1386
AT1G21900	1387
AT1G21910	1388
AT1G21920	1389
AT1G21930	1390
AT1G21980	1391
AT1G22020	1392
AT1G22040	1393
AT1G22050	1394
AT1G22060	1395
AT1G22070	1396
AT1G22140	1397
AT1G22160	1398
AT1G22170	1399
AT1G22180	1400
AT1G22190	1401
AT1G22200	1402
AT1G22250	1403
AT1G22270	1404
AT1G22280	1405
AT1G22300	1406
AT1G22310	1407
AT1G22330	1408
AT1G22360	1409
AT1G22370	1410
AT1G22380	1411
AT1G22400	1412
AT1G22403	1413
AT1G22410	1414
AT1G22430	1415
AT1G22450	1416
AT1G22470	1417
AT1G22490	1418
AT1G22500	1419
AT1G22510	1420
AT1G22520	1421
AT1G22530	1422
AT1G22540	1423
AT1G22550	1424
AT1G22570	1425
AT1G22590	1426
AT1G22610	1427
AT1G22620	1428
AT1G22630	1429
AT1G22640	1430
AT1G22650	1431
AT1G22660	1432
AT1G22690	1433
AT1G22700	1434
AT1G22710	1435
AT1G22730	1436
AT1G22740	1437
AT1G22750	1438
AT1G22770	1439
AT1G22780	1440
AT1G22790	1441
AT1G22840	1442
AT1G22850	1443
AT1G22860	1444
AT1G22870	1445
AT1G22882	1446
AT1G22890	1447
AT1G22910	1448
AT1G22920	1449
AT1G22930	1450
AT1G22940	1451
AT1G22950	1452
AT1G22960	1453
AT1G22970	1454
AT1G22985	1455
AT1G22990	1456
AT1G23010	1457
AT1G23020	1458
AT1G23030	1459
AT1G23040	1460
AT1G23052	1461
AT1G23080	1462
AT1G23090	1463
AT1G23100	1464
AT1G23130	1465
AT1G23140	1466
AT1G23150	1467
AT1G23170	1468
AT1G23180	1469
AT1G23190	1470
AT1G23200	1471
AT1G23205	1472
AT1G23220	1473
AT1G23230	1474
AT1G23260	1475
AT1G23280	1476
AT1G23290	1477
AT1G23310	1478
AT1G23330	1479
AT1G23360	1480
AT1G23390	1481
AT1G23400	1482
AT1G23440	1483
AT1G23450	1484
AT1G23460	1485
AT1G23480	1486
AT1G23490	1487
AT1G23550	1488
AT1G23710	1489
AT1G23730	1490
AT1G23740	1491
AT1G23750	1492
AT1G23780	1493
AT1G23800	1494
AT1G23820	1495
AT1G23860	1496
AT1G23870	1497
AT1G23900	1498
AT1G23935	1499
AT1G23950	1500
AT1G23960	1501
AT1G23970	1502
AT1G24020	1503
AT1G24040	1504
AT1G24050	1505
AT1G24070	1506
AT1G24090	1507
AT1G24100	1508
AT1G24120	1509
AT1G24140	1510
AT1G24145	1511
AT1G24147	1512
AT1G24148	1513
AT1G24150	1514
AT1G24160	1515
AT1G24170	1516
AT1G24180	1517
AT1G24190	1518
AT1G24240	1519
AT1G24267	1520
AT1G24280	1521
AT1G24300	1522
AT1G24310	1523
AT1G24330	1524
AT1G24340	1525
AT1G24350	1526
AT1G24360	1527
AT1G24400	1528
AT1G24440	1529
AT1G24450	1530
AT1G24460	1531
AT1G24490	1532
AT1G24510	1533
AT1G24530	1534
AT1G24560	1535
AT1G24575	1536
AT1G24580	1537
AT1G24600	1538
AT1G24610	1539
AT1G24625	1540
AT1G24706	1541
AT1G24764	1542
AT1G24800	1543
AT1G24880	1544
AT1G24881	1545
AT1G25055	1546
AT1G25098	1547
AT1G25145	1548
AT1G25175	1549
AT1G25211	1550
AT1G25220	1551
AT1G25230	1552
AT1G25250	1553
AT1G25260	1554
AT1G25275	1555
AT1G25280	1556
AT1G25290	1557
AT1G25320	1558
AT1G25350	1559
AT1G25375	1560
AT1G25380	1561
AT1G25390	1562
AT1G25400	1563
AT1G25420	1564
AT1G25425	1565
AT1G25440	1566
AT1G25450	1567
AT1G25470	1568
AT1G25480	1569
AT1G25490	1570
AT1G25500	1571
AT1G25520	1572
AT1G25530	1573
AT1G25540	1574
AT1G25550	1575
AT1G25560	1576
AT1G25570	1577
AT1G25580	1578
AT1G25682	1579
AT1G26090	1580
AT1G26100	1581
AT1G26110	1582
AT1G26120	1583
AT1G26130	1584
AT1G26150	1585
AT1G26160	1586
AT1G26170	1587
AT1G26180	1588
AT1G26190	1589
AT1G26208	1590
AT1G26210	1591
AT1G26220	1592
AT1G26230	1593
AT1G26270	1594
AT1G26300	1595
AT1G26340	1596
AT1G26370	1597
AT1G26380	1598
AT1G26420	1599
AT1G26440	1600
AT1G26450	1601
AT1G26460	1602
AT1G26470	1603
AT1G26520	1604
AT1G26550	1605
AT1G26560	1606
AT1G26570	1607
AT1G26580	1608
AT1G26620	1609
AT1G26630	1610
AT1G26640	1611
AT1G26650	1612
AT1G26660	1613
AT1G26665	1614
AT1G26670	1615
AT1G26690	1616
AT1G26730	1617
AT1G26740	1618
AT1G26750	1619
AT1G26761	1620
AT1G26770	1621
AT1G26790	1622
AT1G26800	1623
AT1G26810	1624
AT1G26830	1625
AT1G26840	1626
AT1G26850	1627
AT1G26880	1628
AT1G26900	1629
AT1G26910	1630
AT1G26920	1631
AT1G26930	1632
AT1G26940	1633
AT1G26945	1634
AT1G27000	1635
AT1G27020	1636
AT1G27030	1637
AT1G27050	1638
AT1G27070	1639
AT1G27090	1640
AT1G27100	1641
AT1G27120	1642
AT1G27130	1643
AT1G27150	1644
AT1G27170	1645
AT1G27180	1646
AT1G27190	1647
AT1G27200	1648
AT1G27210	1649
AT1G27290	1650
AT1G27300	1651
AT1G27310	1652
AT1G27320	1653
AT1G27330	1654
AT1G27340	1655
AT1G27350	1656
AT1G27360	1657
AT1G27370	1658
AT1G27385	1659
AT1G27390	1660
AT1G27400	1661
AT1G27430	1662
AT1G27435	1663
AT1G27450	1664
AT1G27460	1665
AT1G27470	1666
AT1G27480	1667
AT1G27500	1668
AT1G27510	1669
AT1G27520	1670
AT1G27530	1671
AT1G27540	1672
AT1G27580	1673
AT1G27595	1674
AT1G27600	1675
AT1G27630	1676
AT1G27650	1677
AT1G27680	1678
AT1G27690	1679
AT1G27700	1680
AT1G27720	1681
AT1G27730	1682
AT1G27750	1683
AT1G27752	1684
AT1G27760	1685
AT1G27770	1686
AT1G27840	1687
AT1G27850	1688
AT1G27900	1689
AT1G27910	1690
AT1G27920	1691
AT1G27921	1692
AT1G27930	1693
AT1G27940	1694
AT1G27950	1695
AT1G27970	1696
AT1G27980	1697
AT1G28010	1698
AT1G28050	1699
AT1G28060	1700
AT1G28070	1701
AT1G28090	1702
AT1G28100	1703
AT1G28110	1704
AT1G28120	1705
AT1G28130	1706
AT1G28140	1707
AT1G28150	1708
AT1G28190	1709
AT1G28200	1710
AT1G28210	1711
AT1G28230	1712
AT1G28240	1713
AT1G28250	1714
AT1G28260	1715
AT1G28280	1716
AT1G28290	1717
AT1G28310	1718
AT1G28320	1719
AT1G28330	1720
AT1G28340	1721
AT1G28350	1722
AT1G28370	1723
AT1G28380	1724
AT1G28395	1725
AT1G28400	1726
AT1G28410	1727
AT1G28420	1728
AT1G28440	1729
AT1G28490	1730
AT1G28510	1731
AT1G28520	1732
AT1G28530	1733
AT1G28540	1734
AT1G28560	1735
AT1G28570	1736
AT1G28580	1737
AT1G28600	1738
AT1G28610	1739
AT1G28670	1740
AT1G28680	1741
AT1G28710	1742
AT1G28715	1743
AT1G28960	1744
AT1G29030	1745
AT1G29040	1746
AT1G29050	1747
AT1G29060	1748
AT1G29070	1749
AT1G29120	1750
AT1G29150	1751
AT1G29170	1752
AT1G29195	1753
AT1G29220	1754
AT1G29240	1755
AT1G29250	1756
AT1G29260	1757
AT1G29300	1758
AT1G29310	1759
AT1G29320	1760
AT1G29330	1761
AT1G29340	1762
AT1G29350	1763
AT1G29357	1764
AT1G29370	1765
AT1G29390	1766
AT1G29395	1767
AT1G29400	1768
AT1G29418	1769
AT1G29430	1770
AT1G29440	1771
AT1G29450	1772
AT1G29460	1773
AT1G29465	1774
AT1G29470	1775
AT1G29500	1776
AT1G29510	1777
AT1G29520	1778
AT1G29530	1779
AT1G29550	1780
AT1G29600	1781
AT1G29630	1782
AT1G29640	1783
AT1G29660	1784
AT1G29670	1785
AT1G29690	1786
AT1G29700	1787
AT1G29710	1788
AT1G29720	1789
AT1G29730	1790
AT1G29750	1791
AT1G29760	1792
AT1G29770	1793
AT1G29785	1794
AT1G29790	1795
AT1G29800	1796
AT1G29810	1797
AT1G29820	1798
AT1G29840	1799
AT1G29850	1800
AT1G29880	1801
AT1G29890	1802
AT1G29900	1803
AT1G29910	1804
AT1G29920	1805
AT1G29930	1806
AT1G29940	1807
AT1G29950	1808
AT1G29965	1809
AT1G29970	1810
AT1G29980	1811
AT1G29990	1812
AT1G30000	1813
AT1G30010	1814
AT1G30070	1815
AT1G30090	1816
AT1G30120	1817
AT1G30130	1818
AT1G30190	1819
AT1G30200	1820
AT1G30210	1821
AT1G30220	1822
AT1G30230	1823
AT1G30240	1824
AT1G30250	1825
AT1G30260	1826
AT1G30270	1827
AT1G30280	1828
AT1G30290	1829
AT1G30300	1830
AT1G30320	1831
AT1G30330	1832
AT1G30360	1833
AT1G30380	1834
AT1G30400	1835
AT1G30410	1836
AT1G30420	1837
AT1G30440	1838
AT1G30450	1839
AT1G30460	1840
AT1G30470	1841
AT1G30480	1842
AT1G30490	1843
AT1G30500	1844
AT1G30510	1845
AT1G30520	1846
AT1G30530	1847
AT1G30540	1848
AT1G30570	1849
AT1G30580	1850
AT1G30590	1851
AT1G30600	1852
AT1G30610	1853
AT1G30620	1854
AT1G30630	1855
AT1G30640	1856
AT1G30680	1857
AT1G30690	1858
AT1G30700	1859
AT1G30720	1860
AT1G30730	1861
AT1G30755	1862
AT1G30757	1863
AT1G30810	1864
AT1G30820	1865
AT1G30825	1866
AT1G30860	1867
AT1G30880	1868
AT1G30890	1869
AT1G30900	1870
AT1G30910	1871
AT1G30960	1872
AT1G30970	1873
AT1G31010	1874
AT1G31020	1875
AT1G31070	1876
AT1G31120	1877
AT1G31130	1878
AT1G31150	1879
AT1G31160	1880
AT1G31170	1881
AT1G31175	1882
AT1G31180	1883
AT1G31190	1884
AT1G31220	1885
AT1G31230	1886
AT1G31280	1887
AT1G31300	1888
AT1G31330	1889
AT1G31335	1890
AT1G31340	1891
AT1G31350	1892
AT1G31360	1893
AT1G31410	1894
AT1G31420	1895
AT1G31440	1896
AT1G31460	1897
AT1G31480	1898
AT1G31500	1899
AT1G31540	1900
AT1G31550	1901
AT1G31580	1902
AT1G31600	1903
AT1G31650	1904
AT1G31660	1905
AT1G31690	1906
AT1G31710	1907
AT1G31730	1908
AT1G31770	1909
AT1G31780	1910
AT1G31790	1911
AT1G31800	1912
AT1G31810	1913
AT1G31812	1914
AT1G31814	1915
AT1G31817	1916
AT1G31820	1917
AT1G31830	1918
AT1G31835	1919
AT1G31850	1920
AT1G31860	1921
AT1G31870	1922
AT1G31880	1923
AT1G31910	1924
AT1G31920	1925
AT1G31930	1926
AT1G31940	1927
AT1G31970	1928
AT1G32050	1929
AT1G32060	1930
AT1G32070	1931
AT1G32080	1932
AT1G32090	1933
AT1G32100	1934
AT1G32127	1935
AT1G32130	1936
AT1G32150	1937
AT1G32160	1938
AT1G32170	1939
AT1G32200	1940
AT1G32210	1941
AT1G32220	1942
AT1G32230	1943
AT1G32260	1944
AT1G32330	1945
AT1G32340	1946
AT1G32350	1947
AT1G32360	1948
AT1G32370	1949
AT1G32380	1950
AT1G32400	1951
AT1G32410	1952
AT1G32440	1953
AT1G32450	1954
AT1G32460	1955
AT1G32470	1956
AT1G32490	1957
AT1G32500	1958
AT1G32520	1959
AT1G32530	1960
AT1G32540	1961
AT1G32550	1962
AT1G32580	1963
AT1G32640	1964
AT1G32690	1965
AT1G32700	1966
AT1G32750	1967
AT1G32780	1968
AT1G32790	1969
AT1G32810	1970
AT1G32860	1971
AT1G32870	1972
AT1G32900	1973
AT1G32920	1974
AT1G32928	1975
AT1G32940	1976
AT1G32950	1977
AT1G32960	1978
AT1G32990	1979
AT1G33030	1980
AT1G33040	1981
AT1G33050	1982
AT1G33060	1983
AT1G33080	1984
AT1G33110	1985
AT1G33120	1986
AT1G33140	1987
AT1G33170	1988
AT1G33230	1989
AT1G33240	1990
AT1G33250	1991
AT1G33260	1992
AT1G33265	1993
AT1G33270	1994
AT1G33290	1995
AT1G33330	1996
AT1G33340	1997
AT1G33360	1998
[truncated: 13,629 more rows]
