# Supplementary material for: Specific functions for Mediator complex subunits from different modules in the transcriptional response of Arabidopsis thaliana to abiotic stress
Source: Sci Rep. 2020 Mar 19;10:5073. doi: 10.1038/s41598-020-61758-w (PMC7081235; doi:10.1038/s41598-020-61758-w)
Supplement: Supplementary file 5 — Supplementary Table S5. [file 41598_2020_61758_MOESM5_ESM.xlsx]

## Sheet: Sheet4
Supplemental Table S5. Modules in the co-expression network that are significantly enriched for a gene-set of interest. A corrected p-value of 1E-05 and a module size of above 50 were used as cutoffs.
Sheet 1. Stress responsive genes in Col-0 plants
Sheet 2. EARLY UP regulon

## Sheet: Stress_genes
ModuleID	Genes in module	DEGs early heat	corr p-value				ModuleID	Genes in module	DEGs late heat	corr p-value
M1	9805	3003	9.03e-120				M1	9805	4376	7.44e-107
M1:2	506	433	5.78e-189				M1:5	564	481	2.81e-120
M1:5	564	311	1.12e-53				M1:9	245	203	7.06e-45
M1:16	95	64	9.39e-16				M1:6	312	223	8.73e-31
M1:19	68	50	1.7e-14				M2:6	185	145	1.71e-26
M2:6	185	92	6.72e-11				M1:16	95	82	1.59e-19
							M1:19	68	59	7.77e-14
							M1:3	714	361	1.73e-09
ModuleID	Genes in module	DEGs early cold	corr p-value				M1:2	506	267	4.37e-09
M1	9805	3224	2.1938e-152
M1:3	714	689	0				ModuleID	Genes in module	DEGs late cold	corr p-value
M1:7	390	257	2.93287e-60				M3	1438	1589	0
M1:14	132	110	8.27202e-41				M3:2	348	351	4.8484e-111
M1:15	113	89	4.75488e-29				M3:1	280	286	3.40774e-83
M2:6	185	116	2.98718e-23				M1:4	382	465	6.42311e-57
							M3:3	117	129	3.09435e-24
ModuleID	Genes in module	DEGs early salt	corr p-value				M3:5	64	70	6.00143e-13
M1	9805	3895	7.41e-135				M1:3	427	714	2.1074e-11
M1:7	390	310	2.26e-82				M3:4	57	68	8.39361e-08
M1:3	714	403	1.15e-40				M1:14	97	132	8.45484e-08
M1:14	132	107	2.2e-30				M1:15	82	113	6.14452e-06
M1:12	173	126	2.15e-27
M1:11	220	144	1.52e-23				ModuleID	Genes in module	DEGs late salt	corr p-value
M3:1	286	171	2.51e-21				M1	9805	8121	2.28e-270
M1:17	93	74	1.66e-20				M1:1	454	454	7.66e-61
M1:6	312	173	6.22e-17				M1:4	465	438	6.22e-30
M1:9	245	131	1.22e-11				M1:11	220	219	3.41e-26
M1:8	304	153	1.09e-10				M1:12	173	172	8.53e-20
M1:19	68	48	1.72e-10				M1:8	304	287	1.89e-19
							M1:13	127	127	2.85e-15
							M1:14	132	131	2.93e-14
							M1:6	312	284	7.99e-13
							M3:1	286	262	1.3e-12
							M1:7	390	347	3.47e-12
							M3:3	129	125	3.5e-10
							M:3:4	68	68	3.6e-07
							M1:17	93	90	9.77e-07

## Sheet: EU
ModuleID	Genes in module	DEGs early heat	corr p-value
M1:7	390	56	7.41e-32
M2:6	185	26	2.33e-13
M1:3	714	43	1.62e-09
