# Supplementary material for: Specific functions for Mediator complex subunits from different modules in the transcriptional response of Arabidopsis thaliana to abiotic stress
Source: Sci Rep. 2020 Mar 19;10:5073. doi: 10.1038/s41598-020-61758-w (PMC7081235; doi:10.1038/s41598-020-61758-w)
Supplement: Supplementary file 6 — Supplementary Table S6. [file 41598_2020_61758_MOESM6_ESM.xlsx]

## Sheet: Overview
Supplemental Table S6. DEGs in the common abiotic stress regulons and their expression in Col-0 wild type during abiotic stress.
Regulons were identified as the overlapping DEGs commonly up- or downregulated in the early (HS30, CS3 and SS4) or late time-points (HS120, CS72, SS24) of each stress in Col-0 wild type. Data shown are the log2 fold-change, compared with the expression level at the CON or CON_SS time-point, for each regulon in each stress experiment.
Sheet 1. EARLY UP regulon
Sheet 2. EARLY DOWN regulon
Sheet 3. LATE UP regulon
Sheet 4. LATE DOWN regulon

## Sheet: EARLY UP REGULON
GeneID	Col-0 HS30	Name	Description		<-- HEAT STRESS				COLD STRESS -->		GeneID	Col-0 CS3	Name	Description							SALT STRESS -->		GeneID	Col-0 SS4	Name	Description
AT1G71000	11.2326	AT1G71000	Chaperone DnaJ-domain superfamily protein								AT2G02100	7.86666	LCR69	low-molecular-weight cysteine-rich 69									AT5G44420	8.04285	PDF1.2	plant defensin 1.2
AT2G46240	10.4857	BAG6	BCL-2-associated athanogene 6								AT3G11020	7.34896	DREB2B	DRE/CRT-binding protein 2B									AT3G49110	5.6022	PRXCA	peroxidase CA
AT5G10695	6.68871	AT5G10695	methionyl-tRNA synthetase								AT3G50260	7.04691	CEJ1	cooperatively regulated by ethylene and jasmonate 1									AT5G15960	5.56984	KIN1	stress-responsive protein (KIN1) / stress-induced protein (KIN1)
AT5G05410	5.73651	DREB2A	DRE-binding protein 2A								AT5G23240	6.32722	AT5G23240	DNAJ heat shock N-terminal domain-containing protein									AT5G05410	4.91142	DREB2A	DRE-binding protein 2A
AT4G11911	5.53544	AT4G11911	STAY-GREEN-like protein								AT4G28140	6.21614	AT4G28140	Integrase-type DNA-binding superfamily protein									AT1G05340	4.71286	AT1G05340	cysteine-rich TM module stress tolerance protein
AT3G49110	5.07779	PRXCA	peroxidase CA								AT5G17850	5.97916	AT5G17850	Sodium/calcium exchanger family protein									AT4G28140	4.60991	AT4G28140	Integrase-type DNA-binding superfamily protein
AT5G24780	4.3744	VSP1	vegetative storage protein 1								AT1G04570	5.85521	AT1G04570	Major facilitator superfamily protein									AT1G19020	4.33758	AT1G19020	CDP-diacylglycerol-glycerol-3-phosphate 3-phosphatidyltransferase
AT1G67365	4.34848	AT1G67365	Natural antisense transcript overlaps with AT1G67370								AT5G17490	5.78521	RGL3	RGA-like protein 3									AT4G14370	4.25169	AT4G14370	Disease resistance protein (TIR-NBS-LRR class) family
AT1G56300	4.22669	AT1G56300	Chaperone DnaJ-domain superfamily protein								AT5G46710	5.75173	AT5G46710	PLATZ transcription factor family protein									AT1G71000	4.22392	AT1G71000	Chaperone DnaJ-domain superfamily protein
AT4G12410	4.04486	AT4G12410	SAUR-like auxin-responsive protein family								AT5G47060	5.73799	AT5G47060	hypothetical protein (DUF581)									AT2G33830	4.15345	AT2G33830	Dormancy/auxin associated family protein
AT5G66880	3.94845	SNRK2.3	sucrose nonfermenting 1(SNF1)-related protein kinase 2.3								AT4G11911	5.62641	AT4G11911	STAY-GREEN-like protein									AT1G52890	3.87571	NAC019	NAC domain containing protein 19
AT4G02550	3.79382	AT4G02550	Myb/SANT-like DNA-binding domain protein								AT1G28050	5.54911	BBX13	B-box type zinc finger protein with CCT domain-containing protein									AT1G69890	3.78641	AT1G69890	actin cross-linking protein (DUF569)
AT2G21130	3.67552	AT2G21130	Cyclophilin-like peptidyl-prolyl cis-trans isomerase family protein								AT1G69890	5.48252	AT1G69890	actin cross-linking protein (DUF569)									AT3G50260	3.75389	CEJ1	cooperatively regulated by ethylene and jasmonate 1
AT3G15500	3.64204	NAC3	NAC domain containing protein 3								AT2G33830	5.45573	AT2G33830	Dormancy/auxin associated family protein									AT4G27410	3.73183	RD26	NAC (No Apical Meristem) domain transcriptional regulator superfamily protein
AT3G11020	3.62715	DREB2B	DRE/CRT-binding protein 2B								AT1G71000	5.19152	AT1G71000	Chaperone DnaJ-domain superfamily protein									AT1G73810	3.70373	AT1G73810	Core-2/I-branching beta-1,6-N-acetylglucosaminyltransferase family protein
AT5G24770	3.3398	VSP2	vegetative storage protein 2								AT3G49110	5.16562	PRXCA	peroxidase CA									AT1G73010	3.64724	PS2	inorganic pyrophosphatase 1
AT5G44420	3.29501	PDF1.2	plant defensin 1.2								AT1G56300	5.14285	AT1G56300	Chaperone DnaJ-domain superfamily protein									AT1G02660	3.55715	AT1G02660	alpha/beta-Hydrolases superfamily protein
AT4G05070	3.28971	AT4G05070	Wound-responsive family protein								AT5G07010	5.07158	ST2A	sulfotransferase 2A									AT4G37260	3.53115	MYB73	myb domain protein 73
AT5G44260	3.11408	AT5G44260	Zinc finger C-x8-C-x5-C-x3-H type family protein								AT5G05410	4.99418	DREB2A	DRE-binding protein 2A									AT4G12410	3.47706	AT4G12410	SAUR-like auxin-responsive protein family
AT1G19020	3.08686	AT1G19020	CDP-diacylglycerol-glycerol-3-phosphate 3-phosphatidyltransferase								AT3G15500	4.93991	NAC3	NAC domain containing protein 3									AT5G10695	3.46178	AT5G10695	methionyl-tRNA synthetase
AT3G47160	3.02416	AT3G47160	RING/U-box superfamily protein								AT2G15890	4.76853	MEE14	maternal effect embryo arrest 14									AT4G02380	3.3182	SAG21	senescence-associated gene 21
AT5G59820	2.97098	RHL41	C2H2-type zinc finger family protein								AT2G15090	4.65604	KCS8	3-ketoacyl-CoA synthase 8									AT2G20880	3.30771	ERF53	Integrase-type DNA-binding superfamily protein
AT1G03220	2.91663	AT1G03220	Eukaryotic aspartyl protease family protein								AT1G02660	4.65225	AT1G02660	alpha/beta-Hydrolases superfamily protein									AT5G64260	3.30027	EXL2	EXORDIUM like 2
AT2G15090	2.83639	KCS8	3-ketoacyl-CoA synthase 8								AT3G47160	4.39535	AT3G47160	RING/U-box superfamily protein									AT5G23240	3.27544	AT5G23240	DNAJ heat shock N-terminal domain-containing protein
AT1G77000	2.82883	SKP2B	RNI-like superfamily protein								AT2G25930	4.3947	ELF3	hydroxyproline-rich glycoprotein family protein									AT1G61340	3.26876	FBS1	F-box family protein
AT4G11320	2.8158	AT4G11320	Papain family cysteine protease								AT2G36220	4.39086	AT2G36220	hypothetical protein									AT2G02100	3.21832	LCR69	low-molecular-weight cysteine-rich 69
AT5G07010	2.80491	ST2A	sulfotransferase 2A								AT4G38580	4.31409	FP6	farnesylated protein 6									AT1G28330	3.21447	DYL1	dormancy-associated protein-like 1
AT2G33830	2.76161	AT2G33830	Dormancy/auxin associated family protein								AT3G61190	4.28738	BAP1	BON association protein 1									AT5G04340	3.20141	ZAT6	6
AT1G67920	2.72504	AT1G67920	hypothetical protein								AT1G08920	4.25184	ESL1	ERD (early response to dehydration) six-like 1									AT1G67920	3.19933	AT1G67920	hypothetical protein
AT5G47120	2.6786	BI1	BAX inhibitor 1								AT1G13260	4.16936	RAV1	related to ABI3/VP1 1									AT5G17850	3.16143	AT5G17850	Sodium/calcium exchanger family protein
AT3G10985	2.57944	SAG20	senescence associated gene 20								AT5G20230	4.1594	BCB	blue-copper-binding protein									AT1G58270	3.09657	ZW9	TRAF-like family protein
AT1G05340	2.54819	AT1G05340	cysteine-rich TM module stress tolerance protein								AT4G26670	4.15717	AT4G26670	Mitochondrial import inner membrane translocase subunit Tim17/Tim22/Tim23 family protein									AT3G11020	3.09015	DREB2B	DRE/CRT-binding protein 2B
AT3G15450	2.52144	AT3G15450	aluminum induced protein with YGL and LRDR motifs								AT4G37260	4.12019	MYB73	myb domain protein 73									AT5G59820	3.05567	RHL41	C2H2-type zinc finger family protein
AT3G50260	2.48281	CEJ1	cooperatively regulated by ethylene and jasmonate 1								AT1G73810	4.07777	AT1G73810	Core-2/I-branching beta-1,6-N-acetylglucosaminyltransferase family protein									AT1G20440	3.02764	COR47	cold-regulated 47
AT4G28140	2.469	AT4G28140	Integrase-type DNA-binding superfamily protein								AT3G25780	4.07004	AOC3	allene oxide cyclase 3									AT2G21130	3.00922	AT2G21130	Cyclophilin-like peptidyl-prolyl cis-trans isomerase family protein
AT3G53800	2.45909	Fes1B	Fes1B								AT2G21130	3.95186	AT2G21130	Cyclophilin-like peptidyl-prolyl cis-trans isomerase family protein									AT3G15500	2.96389	NAC3	NAC domain containing protein 3
AT1G52400	2.45063	BGLU18	beta glucosidase 18								AT5G55180	3.94594	AT5G55180	O-Glycosyl hydrolases family 17 protein									AT3G25780	2.79115	AOC3	allene oxide cyclase 3
AT4G23190	2.42432	CRK11	cysteine-rich RLK (RECEPTOR-like protein kinase) 11								AT1G52890	3.92795	NAC019	NAC domain containing protein 19									AT3G09390	2.75497	MT2A	metallothionein 2A
AT5G10300	2.42167	MES5	methyl esterase 5								AT1G20440	3.91801	COR47	cold-regulated 47									AT5G24770	2.73279	VSP2	vegetative storage protein 2
AT5G17490	2.39107	RGL3	RGA-like protein 3								AT1G19180	3.86315	JAZ1	jasmonate-zim-domain protein 1									AT5G13200	2.70712	AT5G13200	GRAM domain family protein
AT4G26670	2.37952	AT4G26670	Mitochondrial import inner membrane translocase subunit Tim17/Tim22/Tim23 family protein								AT5G45750	3.84606	RABA1c	RAB GTPase homolog A1C									AT1G16130	2.658	WAKL2	wall associated kinase-like 2
AT1G17460	2.36617	TRFL3	TRF-like 3								AT4G28150	3.81421	AT4G28150	hypothetical protein (DUF789)									AT3G49120	2.65586	PRXCB	peroxidase CB
AT5G25930	2.34251	AT5G25930	kinase family with leucine-rich repeat domain-containing protein								AT1G53885	3.75387	AT1G53885	linoleate 9S-lipoxygenase-4 protein, putative (DUF581)									AT5G07010	2.58754	ST2A	sulfotransferase 2A
AT2G36220	2.32767	AT2G36220	hypothetical protein								AT1G53903	3.75387	AT1G53903	linoleate 9S-lipoxygenase-4 protein, putative (DUF581)									AT2G24600	2.58066	AT2G24600	Ankyrin repeat family protein
AT3G25780	2.32416	AOC3	allene oxide cyclase 3								AT1G61340	3.69611	FBS1	F-box family protein									AT4G27652	2.54959	AT4G27652	hypothetical protein
AT5G13210	2.31835	AT5G13210	Uncharacterized conserved protein UCP015417, vWA								AT5G27520	3.69118	PNC2	peroxisomal adenine nucleotide carrier 2									AT2G15960	2.53445	AT2G15960	stress-induced protein
AT1G45145	2.31089	TRX5	thioredoxin H-type 5								AT1G06002	3.66027	AT1G06002	Natural antisense transcript overlaps with AT1G06000									AT5G13210	2.47914	AT5G13210	Uncharacterized conserved protein UCP015417, vWA
AT4G27440	2.28452	PORB	protochlorophyllide oxidoreductase B								AT3G15450	3.63087	AT3G15450	aluminum induced protein with YGL and LRDR motifs									AT3G10300	2.46998	AT3G10300	Calcium-binding EF-hand family protein
AT5G23240	2.27705	AT5G23240	DNAJ heat shock N-terminal domain-containing protein								AT3G10300	3.6297	AT3G10300	Calcium-binding EF-hand family protein									AT2G15890	2.45673	MEE14	maternal effect embryo arrest 14
AT2G15960	2.27605	AT2G15960	stress-induced protein								AT2G15960	3.56501	AT2G15960	stress-induced protein									AT4G23190	2.43475	CRK11	cysteine-rich RLK (RECEPTOR-like protein kinase) 11
AT5G47220	2.24071	ERF2	ethylene responsive element binding factor 2								AT5G47220	3.48743	ERF2	ethylene responsive element binding factor 2									AT1G28050	2.39025	BBX13	B-box type zinc finger protein with CCT domain-containing protein
AT1G27170	2.23579	AT1G27170	transmembrane receptors / ATP binding protein								AT5G64260	3.38208	EXL2	EXORDIUM like 2									AT5G60680	2.30547	AT5G60680	transcription initiation factor TFIID subunit (Protein of unknown function, DUF584)
AT1G52720	2.2317	AT1G52720	hypothetical protein								AT1G22250	3.3141	AT1G22250	hypothetical protein									AT4G23870	2.2991	AT4G23870	hypothetical protein
AT5G55180	2.21164	AT5G55180	O-Glycosyl hydrolases family 17 protein								AT4G22780	3.29616	ACR7	ACT domain repeat 7									AT5G06320	2.22666	NHL3	NDR1/HIN1-like 3
AT2G25930	2.21134	ELF3	hydroxyproline-rich glycoprotein family protein								AT1G18390	3.27718	AT1G18390	Serine/Threonine kinase family catalytic domain protein									AT1G45145	2.22027	TRX5	thioredoxin H-type 5
AT1G28190	2.20306	AT1G28190	hypothetical protein								AT1G17380	3.23361	JAZ5	jasmonate-zim-domain protein 5									AT2G23320	2.18892	WRKY15	WRKY DNA-binding protein 15
AT1G28330	2.18187	DYL1	dormancy-associated protein-like 1								AT4G02330	3.14438	ATPMEPCRB	Plant invertase/pectin methylesterase inhibitor superfamily									AT1G35720	2.17421	ANNAT1	annexin 1
AT4G30240	2.17188	AT4G30240	Syntaxin/t-SNARE family protein								AT4G36670	3.13358	PMT6	Major facilitator superfamily protein									AT2G23120	2.15863	AT2G23120	Late embryogenesis abundant protein, group 6
AT1G06620	2.13959	AT1G06620	2-oxoglutarate (2OG) and Fe(II)-dependent oxygenase superfamily protein								AT2G30250	3.11671	WRKY25	WRKY DNA-binding protein 25									AT1G13990	2.13965	AT1G13990	plant/protein
AT2G25735	2.12053	AT2G25735	hypothetical protein								AT5G35735	3.04881	AT5G35735	Auxin-responsive family protein									AT4G09020	2.13503	ISA3	isoamylase 3
AT4G16500	2.11966	AT4G16500	Cystatin/monellin superfamily protein								AT5G06860	3.02859	PGIP1	polygalacturonase inhibiting protein 1									AT1G66500	2.11691	AT1G66500	Pre-mRNA cleavage complex II
AT5G44005	2.10428	AT5G44005	hypothetical protein								AT3G49120	2.97464	PRXCB	peroxidase CB									AT4G39090	2.11145	RD19	Papain family cysteine protease
AT1G06002	2.08424	AT1G06002	Natural antisense transcript overlaps with AT1G06000								AT1G49560	2.95413	AT1G49560	Homeodomain-like superfamily protein									AT3G26740	2.10348	CCL	CCR-like protein
AT2G41100	2.04546	TCH3	Calcium-binding EF hand family protein								AT2G46240	2.94762	BAG6	BCL-2-associated athanogene 6									AT1G67365	2.07876	AT1G67365	Natural antisense transcript overlaps with AT1G67370
AT5G18470	2.03216	AT5G18470	Curculin-like (mannose-binding) lectin family protein								AT3G13310	2.92676	AT3G13310	Chaperone DnaJ-domain superfamily protein									AT1G32920	2.07791	AT1G32920	hypothetical protein
AT3G26910	2.0201	AT3G26910	hydroxyproline-rich glycoprotein family protein								AT1G72520	2.89233	LOX4	PLAT/LH2 domain-containing lipoxygenase family protein									AT4G18880	2.05121	HSF A4A	heat shock transcription factor A4A
AT1G53885	2.01742	AT1G53885	linoleate 9S-lipoxygenase-4 protein, putative (DUF581)								AT3G53990	2.87217	AT3G53990	Adenine nucleotide alpha hydrolases-like superfamily protein									AT5G42050	2.04824	AT5G42050	DCD (Development and Cell Death) domain protein
AT1G53903	2.01742	AT1G53903	linoleate 9S-lipoxygenase-4 protein, putative (DUF581)								AT1G06620	2.86825	AT1G06620	2-oxoglutarate (2OG) and Fe(II)-dependent oxygenase superfamily protein									AT4G11320	2.0253	AT4G11320	Papain family cysteine protease
AT4G17230	2.01313	SCL13	SCARECROW-like 13								AT5G09440	2.85212	EXL4	EXORDIUM like 4									AT5G44260	2.00802	AT5G44260	Zinc finger C-x8-C-x5-C-x3-H type family protein
AT3G47550	1.98409	AT3G47550	RING/FYVE/PHD zinc finger superfamily protein								AT4G17230	2.83941	SCL13	SCARECROW-like 13									AT1G02930	2.00537	GSTF6	glutathione S-transferase 6
AT3G13310	1.95873	AT3G13310	Chaperone DnaJ-domain superfamily protein								AT5G10695	2.73707	AT5G10695	methionyl-tRNA synthetase									AT4G17230	1.99794	SCL13	SCARECROW-like 13
AT5G65920	1.91103	AT5G65920	ARM repeat superfamily protein								AT2G29720	2.68253	CTF2B	FAD/NAD(P)-binding oxidoreductase family protein									AT2G25735	1.99083	AT2G25735	hypothetical protein
AT3G16470	1.90228	JR1	Mannose-binding lectin superfamily protein								AT5G15960	2.66417	KIN1	stress-responsive protein (KIN1) / stress-induced protein (KIN1)									AT3G15450	1.97554	AT3G15450	aluminum induced protein with YGL and LRDR motifs
AT5G64260	1.88477	EXL2	EXORDIUM like 2								AT2G46620	2.64759	AT2G46620	P-loop containing nucleoside triphosphate hydrolases superfamily protein									AT5G37500	1.93603	GORK	gated outwardly-rectifying K channel
AT5G15960	1.88177	KIN1	stress-responsive protein (KIN1) / stress-induced protein (KIN1)								AT5G60680	2.63896	AT5G60680	transcription initiation factor TFIID subunit (Protein of unknown function, DUF584)									AT1G19180	1.92204	JAZ1	jasmonate-zim-domain protein 1
AT5G20230	1.87687	BCB	blue-copper-binding protein								AT4G12410	2.63554	AT4G12410	SAUR-like auxin-responsive protein family									AT5G62470	1.91816	MYB96	myb domain protein 96
AT2G39900	1.86818	WLIM2a	GATA type zinc finger transcription factor family protein								AT2G23120	2.6278	AT2G23120	Late embryogenesis abundant protein, group 6									AT5G46710	1.90236	AT5G46710	PLATZ transcription factor family protein
AT4G29700	1.86632	AT4G29700	Alkaline-phosphatase-like family protein								AT3G55430	2.59524	AT3G55430	O-Glycosyl hydrolases family 17 protein									AT4G11911	1.90101	AT4G11911	STAY-GREEN-like protein
AT2G29720	1.85238	CTF2B	FAD/NAD(P)-binding oxidoreductase family protein								AT1G13210	2.59272	ACA.l	autoinhibited Ca2 /ATPase II									AT5G35735	1.88191	AT5G35735	Auxin-responsive family protein
AT1G22250	1.84317	AT1G22250	hypothetical protein								AT5G24780	2.59089	VSP1	vegetative storage protein 1									AT2G46620	1.86917	AT2G46620	P-loop containing nucleoside triphosphate hydrolases superfamily protein
AT4G02330	1.83516	ATPMEPCRB	Plant invertase/pectin methylesterase inhibitor superfamily								AT4G20830	2.58495	AT4G20830	FAD-binding Berberine family protein									AT5G24590	1.8566	TIP	TCV-interacting protein
AT3G25770	1.80497	AOC2	allene oxide cyclase 2								AT4G02380	2.57945	SAG21	senescence-associated gene 21									AT5G48380	1.8367	BIR1	BAK1-interacting receptor-like kinase 1
AT2G15890	1.79307	MEE14	maternal effect embryo arrest 14								AT5G04340	2.56201	ZAT6	6									AT4G38580	1.83159	FP6	farnesylated protein 6
AT5G62620	1.79055	AT5G62620	Galactosyltransferase family protein								AT1G05340	2.54432	AT1G05340	cysteine-rich TM module stress tolerance protein									AT3G49530	1.82446	NAC062	NAC domain containing protein 62
AT4G38580	1.77625	FP6	farnesylated protein 6								AT1G57990	2.52939	PUP18	purine permease 18									AT4G23600	1.81029	CORI3	Tyrosine transaminase family protein
AT1G73810	1.77049	AT1G73810	Core-2/I-branching beta-1,6-N-acetylglucosaminyltransferase family protein								AT4G27410	2.51129	RD26	NAC (No Apical Meristem) domain transcriptional regulator superfamily protein									AT1G30820	1.80651	AT1G30820	CTP synthase family protein
AT1G61340	1.76637	FBS1	F-box family protein								AT4G36500	2.50153	AT4G36500	hypothetical protein									AT2G21620	1.79764	RD2	Adenine nucleotide alpha hydrolases-like superfamily protein
AT5G25440	1.7369	AT5G25440	Protein kinase superfamily protein								AT2G21620	2.47725	RD2	Adenine nucleotide alpha hydrolases-like superfamily protein									AT2G41100	1.79553	TCH3	Calcium-binding EF hand family protein
AT2G02100	1.71521	LCR69	low-molecular-weight cysteine-rich 69								AT3G06500	2.47233	A/N-InvC	Plant neutral invertase family protein									AT1G27770	1.78693	ACA1	autoinhibited Ca2 -ATPase 1
AT1G73480	1.70665	AT1G73480	alpha/beta-Hydrolases superfamily protein								AT5G15650	2.45618	RGP2	reversibly glycosylated polypeptide 2									AT5G55180	1.76118	AT5G55180	O-Glycosyl hydrolases family 17 protein
AT1G19180	1.70012	JAZ1	jasmonate-zim-domain protein 1								AT2G39900	2.4328	WLIM2a	GATA type zinc finger transcription factor family protein									AT3G61190	1.73588	BAP1	BON association protein 1
AT3G62740	1.68277	BGLU7	beta glucosidase 7								AT4G30240	2.43034	AT4G30240	Syntaxin/t-SNARE family protein									AT5G10300	1.73205	MES5	methyl esterase 5
AT2G46600	1.68238	AT2G46600	Calcium-binding EF-hand family protein								AT4G05070	2.40508	AT4G05070	Wound-responsive family protein									AT3G55430	1.70007	AT3G55430	O-Glycosyl hydrolases family 17 protein
AT5G17850	1.68132	AT5G17850	Sodium/calcium exchanger family protein								AT5G59820	2.39647	RHL41	C2H2-type zinc finger family protein									AT4G01120	1.69684	GBF2	G-box binding factor 2
AT4G23600	1.67617	CORI3	Tyrosine transaminase family protein								AT3G25770	2.36176	AOC2	allene oxide cyclase 2									AT4G02330	1.67957	ATPMEPCRB	Plant invertase/pectin methylesterase inhibitor superfamily
AT2G25950	1.66496	AT2G25950	PITH domain protein (DUF1000)								AT4G02550	2.34914	AT4G02550	Myb/SANT-like DNA-binding domain protein									AT2G31880	1.67865	SOBIR1	Leucine-rich repeat protein kinase family protein
AT1G16130	1.65706	WAKL2	wall associated kinase-like 2								AT5G10300	2.34073	MES5	methyl esterase 5									AT5G20230	1.67278	BCB	blue-copper-binding protein
AT2G43020	1.65477	PAO2	polyamine oxidase 2								AT1G62310	2.31107	AT1G62310	transcription factor jumonji (jmjC) domain-containing protein									AT1G28190	1.64891	AT1G28190	hypothetical protein
AT1G02930	1.64619	GSTF6	glutathione S-transferase 6								AT1G74950	2.30018	TIFY10B	TIFY domain/Divergent CCT motif family protein									AT2G25930	1.62757	ELF3	hydroxyproline-rich glycoprotein family protein
AT5G56630	1.63037	PFK7	phosphofructokinase 7								AT5G56630	2.2773	PFK7	phosphofructokinase 7									AT4G23220	1.62292	CRK14	cysteine-rich RECEPTOR-like kinase
AT1G28050	1.63036	BBX13	B-box type zinc finger protein with CCT domain-containing protein								AT1G29690	2.2669	CAD1	MAC/Perforin domain-containing protein									AT3G06500	1.61905	A/N-InvC	Plant neutral invertase family protein
AT1G52890	1.62092	NAC019	NAC domain containing protein 19								AT5G06320	2.23208	NHL3	NDR1/HIN1-like 3									AT1G29690	1.6133	CAD1	MAC/Perforin domain-containing protein
AT1G69890	1.61601	AT1G69890	actin cross-linking protein (DUF569)								AT1G28190	2.2225	AT1G28190	hypothetical protein									AT5G18470	1.60842	AT5G18470	Curculin-like (mannose-binding) lectin family protein
AT2G20880	1.61592	ERF53	Integrase-type DNA-binding superfamily protein								AT1G16840	2.21615	AT1G16840	hypothetical protein									AT5G13190	1.60514	GILP	GSH-induced LITAF domain protein
AT5G37500	1.61047	GORK	gated outwardly-rectifying K channel								AT1G19020	2.20527	AT1G19020	CDP-diacylglycerol-glycerol-3-phosphate 3-phosphatidyltransferase									AT3G26910	1.59935	AT3G26910	hydroxyproline-rich glycoprotein family protein
AT2G30250	1.60944	WRKY25	WRKY DNA-binding protein 25								AT4G38550	2.20046	AT4G38550	phospholipase-like protein (PEARLI 4) family protein									AT5G47070	1.59912	AT5G47070	Protein kinase superfamily protein
AT4G20830	1.59824	AT4G20830	FAD-binding Berberine family protein								AT5G24590	2.20012	TIP	TCV-interacting protein									AT3G09830	1.58808	AT3G09830	Protein kinase superfamily protein
AT2G18700	1.59383	TPS11	trehalose phosphatase/synthase 11								AT3G25610	2.15563	AT3G25610	ATPase E1-E2 type family protein / haloacid dehalogenase-like hydrolase family protein									AT5G17490	1.58572	RGL3	RGA-like protein 3
AT1G49560	1.59276	AT1G49560	Homeodomain-like superfamily protein								AT4G23220	2.13659	CRK14	cysteine-rich RECEPTOR-like kinase									AT4G23920	1.5712	UGE2	UDP-D-glucose/UDP-D-galactose 4-epimerase 2
AT4G02380	1.58008	SAG21	senescence-associated gene 21								AT2G03760	2.12541	SOT12	sulfotransferase 12									AT1G08920	1.57046	ESL1	ERD (early response to dehydration) six-like 1
AT5G25280	1.56787	AT5G25280	serine-rich protein-like protein								AT4G09020	2.08835	ISA3	isoamylase 3									AT2G41430	1.56824	ERD15	dehydration-induced protein (ERD15)
AT5G27520	1.56497	PNC2	peroxisomal adenine nucleotide carrier 2								AT5G24770	2.08146	VSP2	vegetative storage protein 2									AT1G22250	1.54846	AT1G22250	hypothetical protein
AT2G39420	1.53718	AT2G39420	alpha/beta-Hydrolases superfamily protein								AT1G16130	2.07264	WAKL2	wall associated kinase-like 2									AT1G16840	1.52111	AT1G16840	hypothetical protein
AT4G28150	1.51703	AT4G28150	hypothetical protein (DUF789)								AT1G20510	2.06521	OPCL1	OPC-8:0 CoA ligase1									AT1G30640	1.51761	AT1G30640	Protein kinase family protein
AT5G19230	1.51667	AT5G19230	Glycoprotein membrane precursor GPI-anchored								AT4G23920	2.06413	UGE2	UDP-D-glucose/UDP-D-galactose 4-epimerase 2									AT2G36220	1.517	AT2G36220	hypothetical protein
AT1G19570	1.50985	DHAR1	dehydroascorbate reductase								AT3G08760	2.04673	ATSIK	Protein kinase superfamily protein									AT3G47160	1.50348	AT3G47160	RING/U-box superfamily protein
AT1G17380	1.50791	JAZ5	jasmonate-zim-domain protein 5								AT4G27440	2.04358	PORB	protochlorophyllide oxidoreductase B									AT1G57990	1.4914	PUP18	purine permease 18
AT4G36670	1.50779	PMT6	Major facilitator superfamily protein								AT1G53320	2.0115	TLP7	tubby like protein 7									AT5G24780	1.48162	VSP1	vegetative storage protein 1
AT4G27652	1.50518	AT4G27652	hypothetical protein								AT1G32920	1.99526	AT1G32920	hypothetical protein									AT4G22780	1.44139	ACR7	ACT domain repeat 7
AT3G49120	1.48578	PRXCB	peroxidase CB								AT5G13210	1.97876	AT5G13210	Uncharacterized conserved protein UCP015417, vWA									AT4G36500	1.43623	AT4G36500	hypothetical protein
AT2G17450	1.45805	RHA3A	RING-H2 finger A3A								AT1G02930	1.96544	GSTF6	glutathione S-transferase 6									AT1G04570	1.42216	AT1G04570	Major facilitator superfamily protein
AT5G13200	1.45444	AT5G13200	GRAM domain family protein								AT3G56720	1.9497	AT3G56720	pre-mRNA-splicing factor									AT3G11820	1.41735	SYP121	syntaxin of plants 121
AT5G04340	1.45394	ZAT6	6								AT1G59870	1.94854	PEN3	ABC-2 and Plant PDR ABC-type transporter family protein									AT5G06860	1.38714	PGIP1	polygalacturonase inhibiting protein 1
AT1G18390	1.43614	AT1G18390	Serine/Threonine kinase family catalytic domain protein								AT1G60140	1.92034	TPS10	trehalose phosphate synthase									AT3G62740	1.37218	BGLU7	beta glucosidase 7
AT1G55450	1.43073	AT1G55450	S-adenosyl-L-methionine-dependent methyltransferases superfamily protein								AT1G63830	1.91769	AT1G63830	PLAC8 family protein									AT3G53990	1.36686	AT3G53990	Adenine nucleotide alpha hydrolases-like superfamily protein
AT3G60190	1.41236	DL1E	DYNAMIN-like 1E								AT5G67300	1.90022	MYBR1	myb domain protein r1									AT1G19570	1.33798	DHAR1	dehydroascorbate reductase
AT3G48530	1.41079	KING1	SNF1-related protein kinase regulatory subunit gamma 1								AT4G11320	1.86903	AT4G11320	Papain family cysteine protease									AT5G27520	1.33608	PNC2	peroxisomal adenine nucleotide carrier 2
AT2G23320	1.41025	WRKY15	WRKY DNA-binding protein 15								AT5G44260	1.86366	AT5G44260	Zinc finger C-x8-C-x5-C-x3-H type family protein									AT1G72520	1.33299	LOX4	PLAT/LH2 domain-containing lipoxygenase family protein
AT4G22780	1.40975	ACR7	ACT domain repeat 7								AT1G30755	1.8627	AT1G30755	elongation factor G, putative (DUF668)									AT1G06002	1.32995	AT1G06002	Natural antisense transcript overlaps with AT1G06000
AT1G29330	1.40748	ERD2	ER lumen protein retaining receptor family protein								AT5G44005	1.85965	AT5G44005	hypothetical protein									AT2G30870	1.31552	GSTF10	glutathione S-transferase PHI 10
AT5G46710	1.40694	AT5G46710	PLATZ transcription factor family protein								AT4G01870	1.84984	AT4G01870	tolB protein-like protein									AT3G10985	1.31424	SAG20	senescence associated gene 20
AT4G33940	1.40508	AT4G33940	RING/U-box superfamily protein								AT1G77000	1.848	SKP2B	RNI-like superfamily protein									AT4G23180	1.30025	CRK10	cysteine-rich RLK (RECEPTOR-like protein kinase) 10
AT5G47700	1.38662	AT5G47700	60S acidic ribosomal protein family								AT5G57150	1.83419	AT5G57150	basic helix-loop-helix (bHLH) DNA-binding superfamily protein									AT2G30250	1.29889	WRKY25	WRKY DNA-binding protein 25
AT5G06860	1.38023	PGIP1	polygalacturonase inhibiting protein 1								AT1G17460	1.81891	TRFL3	TRF-like 3									AT2G17450	1.28712	RHA3A	RING-H2 finger A3A
AT3G53990	1.37517	AT3G53990	Adenine nucleotide alpha hydrolases-like superfamily protein								AT4G39090	1.7974	RD19	Papain family cysteine protease									AT5G67300	1.28545	MYBR1	myb domain protein r1
AT3G10300	1.31357	AT3G10300	Calcium-binding EF-hand family protein								AT1G73480	1.79195	AT1G73480	alpha/beta-Hydrolases superfamily protein									AT1G73080	1.27925	PEPR1	PEP1 receptor 1
AT1G13990	1.30448	AT1G13990	plant/protein								AT1G09970	1.78235	LRR XI-23	Leucine-rich receptor-like protein kinase family protein									AT2G29720	1.27553	CTF2B	FAD/NAD(P)-binding oxidoreductase family protein
AT1G73010	1.27032	PS2	inorganic pyrophosphatase 1								AT1G27170	1.78168	AT1G27170	transmembrane receptors / ATP binding protein									AT3G08760	1.26966	ATSIK	Protein kinase superfamily protein
AT1G50740	1.26501	AT1G50740	Transmembrane proteins 14C								AT2G17450	1.78078	RHA3A	RING-H2 finger A3A									AT1G76700	1.26219	AT1G76700	DNAJ heat shock N-terminal domain-containing protein
AT5G35735	1.25429	AT5G35735	Auxin-responsive family protein								AT1G28330	1.73651	DYL1	dormancy-associated protein-like 1									AT3G58680	1.26169	MBF1B	multiprotein bridging factor 1B
AT3G50500	1.23669	SNRK2.2	SNF1-related protein kinase 2.2								AT4G18530	1.71861	AT4G18530	lysine ketoglutarate reductase trans-splicing-like protein, putative (DUF707)									AT1G60140	1.25714	TPS10	trehalose phosphate synthase
AT5G06750	1.23039	AT5G06750	Protein phosphatase 2C family protein								AT1G30820	1.71309	AT1G30820	CTP synthase family protein									AT1G17380	1.23724	JAZ5	jasmonate-zim-domain protein 5
AT4G23870	1.2281	AT4G23870	hypothetical protein								AT5G48380	1.71073	BIR1	BAK1-interacting receptor-like kinase 1									AT4G34710	1.23503	ADC2	arginine decarboxylase 2
AT5G47060	1.22707	AT5G47060	hypothetical protein (DUF581)								AT3G47550	1.70145	AT3G47550	RING/FYVE/PHD zinc finger superfamily protein									AT4G20830	1.21647	AT4G20830	FAD-binding Berberine family protein
AT5G64860	1.21431	DPE1	disproportionating enzyme								AT1G52720	1.68786	AT1G52720	hypothetical protein									AT3G48530	1.20023	KING1	SNF1-related protein kinase regulatory subunit gamma 1
AT2G31865	1.21249	PARG2	poly(ADP-ribose) glycohydrolase 2								AT2G41430	1.66749	ERD15	dehydration-induced protein (ERD15)									AT5G58430	1.18825	EXO70B1	exocyst subunit exo70 family protein B1
AT1G08920	1.20288	ESL1	ERD (early response to dehydration) six-like 1								AT2G43020	1.65414	PAO2	polyamine oxidase 2									AT3G22910	1.18409	AT3G22910	ATPase E1-E2 type family protein / haloacid dehalogenase-like hydrolase family protein
AT2G39020	1.19278	AT2G39020	Acyl-CoA N-acyltransferases (NAT) superfamily protein								AT5G44420	1.65279	PDF1.2	plant defensin 1.2									AT2G26530	1.18158	AR781	AR781, pheromone receptor-like protein (DUF1645)
AT3G26740	1.19228	CCL	CCR-like protein								AT2G37940	1.64878	AtIPCS2	Inositol phosphorylceramide synthase 2									AT4G05070	1.18144	AT4G05070	Wound-responsive family protein
AT5G57150	1.18652	AT5G57150	basic helix-loop-helix (bHLH) DNA-binding superfamily protein								AT1G53110	1.64023	AT1G53110	proton pump-interactor									AT2G38400	1.1746	AGT3	alanine:glyoxylate aminotransferase 3
AT4G01870	1.17879	AT4G01870	tolB protein-like protein								AT2G20880	1.63546	ERF53	Integrase-type DNA-binding superfamily protein									AT5G45750	1.16554	RABA1c	RAB GTPase homolog A1C
AT2G02220	1.17516	PSKR1	phytosulfokin receptor 1								AT2G38400	1.62023	AGT3	alanine:glyoxylate aminotransferase 3									AT1G03220	1.16121	AT1G03220	Eukaryotic aspartyl protease family protein
AT4G37260	1.16458	MYB73	myb domain protein 73								AT3G10985	1.5951	SAG20	senescence associated gene 20									AT5G09440	1.15844	EXL4	EXORDIUM like 4
AT3G08760	1.16058	ATSIK	Protein kinase superfamily protein								AT1G45145	1.57263	TRX5	thioredoxin H-type 5									AT4G26670	1.14318	AT4G26670	Mitochondrial import inner membrane translocase subunit Tim17/Tim22/Tim23 family protein
AT2G41430	1.16027	ERD15	dehydration-induced protein (ERD15)								AT1G03220	1.56955	AT1G03220	Eukaryotic aspartyl protease family protein									AT2G03760	1.14151	SOT12	sulfotransferase 12
AT1G04400	1.15117	CRY2	cryptochrome 2								AT3G62740	1.56388	BGLU7	beta glucosidase 7									AT1G50740	1.13487	AT1G50740	Transmembrane proteins 14C
AT1G20510	1.14446	OPCL1	OPC-8:0 CoA ligase1								AT3G26910	1.56023	AT3G26910	hydroxyproline-rich glycoprotein family protein									AT5G47060	1.12907	AT5G47060	hypothetical protein (DUF581)
AT1G57990	1.1233	PUP18	purine permease 18								AT2G25735	1.55563	AT2G25735	hypothetical protein									AT1G56300	1.11745	AT1G56300	Chaperone DnaJ-domain superfamily protein
AT1G72280	1.11635	ERO1	endoplasmic reticulum oxidoreductins 1								AT4G23870	1.55439	AT4G23870	hypothetical protein									AT4G02550	1.11686	AT4G02550	Myb/SANT-like DNA-binding domain protein
AT1G20440	1.11339	COR47	cold-regulated 47								AT2G18700	1.55432	TPS11	trehalose phosphatase/synthase 11									AT5G50670	1.11362	SPL13B	Squamosa promoter-binding protein-like (SBP domain) transcription factor family protein
AT5G61530	1.10115	AT5G61530	small G protein family protein / RhoGAP family protein								AT4G16500	1.55381	AT4G16500	Cystatin/monellin superfamily protein									AT1G53885	1.09654	AT1G53885	linoleate 9S-lipoxygenase-4 protein, putative (DUF581)
AT3G61190	1.09035	BAP1	BON association protein 1								AT5G42050	1.52195	AT5G42050	DCD (Development and Cell Death) domain protein									AT1G53903	1.09654	AT1G53903	linoleate 9S-lipoxygenase-4 protein, putative (DUF581)
AT5G60680	1.08988	AT5G60680	transcription initiation factor TFIID subunit (Protein of unknown function, DUF584)								AT5G63370	1.50452	AT5G63370	Protein kinase superfamily protein									AT4G26060	1.09544	AT4G26060	Ribosomal protein L18ae family
AT5G66050	1.08626	AT5G66050	Wound-responsive family protein								AT2G24600	1.50104	AT2G24600	Ankyrin repeat family protein									AT3G46600	1.09183	AT3G46600	GRAS family transcription factor
AT2G37940	1.08423	AtIPCS2	Inositol phosphorylceramide synthase 2								AT4G29700	1.49935	AT4G29700	Alkaline-phosphatase-like family protein									AT2G43020	1.07989	PAO2	polyamine oxidase 2
AT4G34710	1.06357	ADC2	arginine decarboxylase 2								AT1G72280	1.47848	ERO1	endoplasmic reticulum oxidoreductins 1									AT5G44005	1.0762	AT5G44005	hypothetical protein
AT1G62660	1.0628	AT1G62660	Glycosyl hydrolases family 32 protein								AT4G18880	1.47088	HSF A4A	heat shock transcription factor A4A									AT4G38550	1.07118	AT4G38550	phospholipase-like protein (PEARLI 4) family protein
ATMG00660	1.05115	ORF149	hypothetical protein								AT1G67365	1.46595	AT1G67365	Natural antisense transcript overlaps with AT1G67370									AT1G30755	1.06984	AT1G30755	elongation factor G, putative (DUF668)
AT1G33970	1.04968	AT1G33970	P-loop containing nucleoside triphosphate hydrolases superfamily protein								AT1G67920	1.44934	AT1G67920	hypothetical protein									AT5G06750	1.06589	AT5G06750	Protein phosphatase 2C family protein
AT1G02660	1.04183	AT1G02660	alpha/beta-Hydrolases superfamily protein								AT3G49530	1.43539	NAC062	NAC domain containing protein 62									AT4G28150	1.06008	AT4G28150	hypothetical protein (DUF789)
AT4G23180	1.04135	CRK10	cysteine-rich RLK (RECEPTOR-like protein kinase) 10								AT1G18470	1.43496	AT1G18470	Transmembrane Fragile-X-F-associated protein									AT5G63370	1.05625	AT5G63370	Protein kinase superfamily protein
AT5G18640	1.03892	AT5G18640	alpha/beta-Hydrolases superfamily protein								AT2G20780	1.4327	AT2G20780	Major facilitator superfamily protein									AT1G55450	1.05538	AT1G55450	S-adenosyl-L-methionine-dependent methyltransferases superfamily protein
AT1G69840	1.02863	AT1G69840	SPFH/Band 7/PHB domain-containing membrane-associated protein family								AT1G76970	1.42969	AT1G76970	Target of Myb protein 1									AT5G62620	1.05445	AT5G62620	Galactosyltransferase family protein
AT1G32920	1.02583	AT1G32920	hypothetical protein								AT3G11820	1.42485	SYP121	syntaxin of plants 121									AT1G17460	1.05109	TRFL3	TRF-like 3
AT5G08520	1.02357	AT5G08520	Duplicated homeodomain-like superfamily protein								AT5G37780	1.42172	CAM1	calmodulin 1									AT3G45140	1.03361	LOX2	lipoxygenase 2
AT2G46620	1.01772	AT2G46620	P-loop containing nucleoside triphosphate hydrolases superfamily protein								AT5G18470	1.41151	AT5G18470	Curculin-like (mannose-binding) lectin family protein									AT1G62310	1.03301	AT1G62310	transcription factor jumonji (jmjC) domain-containing protein
AT3G45140	1.01505	LOX2	lipoxygenase 2								AT2G26530	1.39922	AR781	AR781, pheromone receptor-like protein (DUF1645)									AT5G19230	1.02459	AT5G19230	Glycoprotein membrane precursor GPI-anchored
AT3G11820	1.01442	SYP121	syntaxin of plants 121								AT4G23180	1.385	CRK10	cysteine-rich RLK (RECEPTOR-like protein kinase) 10									AT2G37110	1.02322	AT2G37110	PLAC8 family protein
AT5G44070	1.00985	CAD1	phytochelatin synthase 1 (PCS1)								AT5G25440	1.35459	AT5G25440	Protein kinase superfamily protein									AT3G53800	1.01979	Fes1B	Fes1B
AT4G26060	1.00882	AT4G26060	Ribosomal protein L18ae family								AT2G23320	1.33742	WRKY15	WRKY DNA-binding protein 15									AT5G04720	1.01483	ADR1-L2	ADR1-like 2
AT4G14370	1.0011	AT4G14370	Disease resistance protein (TIR-NBS-LRR class) family								AT1G30640	1.33624	AT1G30640	Protein kinase family protein									AT1G06620	1.0122	AT1G06620	2-oxoglutarate (2OG) and Fe(II)-dependent oxygenase superfamily protein
AT3G22910	0.998454	AT3G22910	ATPase E1-E2 type family protein / haloacid dehalogenase-like hydrolase family protein								AT3G09830	1.33113	AT3G09830	Protein kinase superfamily protein									AT3G26980	1.01182	MUB4	membrane-anchored ubiquitin-fold protein 4 precursor
AT4G39090	0.994062	RD19	Papain family cysteine protease								AT3G48530	1.32765	KING1	SNF1-related protein kinase regulatory subunit gamma 1									AT1G77000	1.00874	SKP2B	RNI-like superfamily protein
AT4G36500	0.992412	AT4G36500	hypothetical protein								AT5G13200	1.29511	AT5G13200	GRAM domain family protein									AT3G47550	1.00825	AT3G47550	RING/FYVE/PHD zinc finger superfamily protein
AT1G04570	0.984686	AT1G04570	Major facilitator superfamily protein								AT3G22910	1.28438	AT3G22910	ATPase E1-E2 type family protein / haloacid dehalogenase-like hydrolase family protein									AT1G62660	1.00741	AT1G62660	Glycosyl hydrolases family 32 protein
AT5G62470	0.973591	MYB96	myb domain protein 96								AT4G01550	1.27604	NAC069	NAC domain containing protein 69									AT4G33490	0.998244	AT4G33490	Eukaryotic aspartyl protease family protein
AT1G66500	0.961362	AT1G66500	Pre-mRNA cleavage complex II								AT5G19230	1.27371	AT5G19230	Glycoprotein membrane precursor GPI-anchored									AT1G13260	0.992651	RAV1	related to ABI3/VP1 1
AT4G33490	0.957815	AT4G33490	Eukaryotic aspartyl protease family protein								AT4G23600	1.26817	CORI3	Tyrosine transaminase family protein									AT5G37780	0.975294	CAM1	calmodulin 1
AT5G09440	0.952193	EXL4	EXORDIUM like 4								AT1G73080	1.26532	PEPR1	PEP1 receptor 1									AT5G61530	0.974806	AT5G61530	small G protein family protein / RhoGAP family protein
AT4G27410	0.946797	RD26	NAC (No Apical Meristem) domain transcriptional regulator superfamily protein								AT2G31865	1.25452	PARG2	poly(ADP-ribose) glycohydrolase 2									AT1G72280	0.973859	ERO1	endoplasmic reticulum oxidoreductins 1
AT2G20780	0.937378	AT2G20780	Major facilitator superfamily protein								AT3G09390	1.25154	MT2A	metallothionein 2A									AT4G33940	0.971246	AT4G33940	RING/U-box superfamily protein
AT1G30755	0.935553	AT1G30755	elongation factor G, putative (DUF668)								AT4G13640	1.23478	UNE16	Homeodomain-like superfamily protein									AT1G20510	0.967002	OPCL1	OPC-8:0 CoA ligase1
AT1G27030	0.933416	AT1G27030	hypothetical protein								AT5G61530	1.2261	AT5G61530	small G protein family protein / RhoGAP family protein									AT2G46600	0.963011	AT2G46600	Calcium-binding EF-hand family protein
AT1G60140	0.930032	TPS10	trehalose phosphate synthase								AT1G27770	1.22587	ACA1	autoinhibited Ca2 -ATPase 1									AT3G16470	0.958361	JR1	Mannose-binding lectin superfamily protein
AT2G43320	0.921738	AT2G43320	S-adenosyl-L-methionine-dependent methyltransferases superfamily protein								AT1G76700	1.21498	AT1G76700	DNAJ heat shock N-terminal domain-containing protein									AT5G20900	0.954109	JAZ12	jasmonate-zim-domain protein 12
AT1G63830	0.908704	AT1G63830	PLAC8 family protein								AT1G33970	1.19266	AT1G33970	P-loop containing nucleoside triphosphate hydrolases superfamily protein									AT5G47120	0.952963	BI1	BAX inhibitor 1
AT1G16840	0.907113	AT1G16840	hypothetical protein								AT2G30860	1.19089	GSTF9	glutathione S-transferase PHI 9									AT2G18700	0.951343	TPS11	trehalose phosphatase/synthase 11
ATMG00690	0.905545	ORF240A	FO-ATPase subunit								AT2G02710	1.18712	PLPB	PAS/LOV protein B									ATMG00660	0.951176	ORF149	hypothetical protein
AT5G20900	0.896548	JAZ12	jasmonate-zim-domain protein 12								AT5G37500	1.18171	GORK	gated outwardly-rectifying K channel									AT1G53110	0.950939	AT1G53110	proton pump-interactor
AT4G38550	0.894109	AT4G38550	phospholipase-like protein (PEARLI 4) family protein								AT2G39420	1.17851	AT2G39420	alpha/beta-Hydrolases superfamily protein									AT1G53320	0.949747	TLP7	tubby like protein 7
AT1G72520	0.888139	LOX4	PLAT/LH2 domain-containing lipoxygenase family protein								AT2G02220	1.16115	PSKR1	phytosulfokin receptor 1									AT1G73480	0.939879	AT1G73480	alpha/beta-Hydrolases superfamily protein
AT4G23220	0.874137	CRK14	cysteine-rich RECEPTOR-like kinase								AT1G52400	1.15283	BGLU18	beta glucosidase 18									AT2G06530	0.928187	VPS2.1	SNF7 family protein
AT3G09830	0.871534	AT3G09830	Protein kinase superfamily protein								AT3G45140	1.14308	LOX2	lipoxygenase 2									AT1G27170	0.924956	AT1G27170	transmembrane receptors / ATP binding protein
AT3G58750	0.870944	CSY2	citrate synthase 2								AT3G26980	1.13978	MUB4	membrane-anchored ubiquitin-fold protein 4 precursor									AT5G46860	0.922901	VAM3	Syntaxin/t-SNARE family protein
AT1G53320	0.86499	TLP7	tubby like protein 7								AT4G26060	1.13944	AT4G26060	Ribosomal protein L18ae family									AT5G57150	0.919588	AT5G57150	basic helix-loop-helix (bHLH) DNA-binding superfamily protein
AT4G01550	0.8618	NAC069	NAC domain containing protein 69								AT1G73010	1.13152	PS2	inorganic pyrophosphatase 1									AT1G14740	0.914752	TTA1	class I heat shock protein, putative (DUF1423)
AT3G25610	0.860743	AT3G25610	ATPase E1-E2 type family protein / haloacid dehalogenase-like hydrolase family protein								AT5G47070	1.13017	AT5G47070	Protein kinase superfamily protein									AT3G50500	0.902144	SNRK2.2	SNF1-related protein kinase 2.2
AT1G53110	0.855363	AT1G53110	proton pump-interactor								AT5G65920	1.1259	AT5G65920	ARM repeat superfamily protein									AT4G01870	0.894454	AT4G01870	tolB protein-like protein
AT1G30820	0.853225	AT1G30820	CTP synthase family protein								AT1G55450	1.12589	AT1G55450	S-adenosyl-L-methionine-dependent methyltransferases superfamily protein									AT2G02710	0.893074	PLPB	PAS/LOV protein B
AT5G06320	0.848022	NHL3	NDR1/HIN1-like 3								AT4G14370	1.1257	AT4G14370	Disease resistance protein (TIR-NBS-LRR class) family									AT1G08980	0.892002	AMI1	amidase 1
AT1G78610	0.84332	MSL6	mechanosensitive channel of small conductance-like 6								AT1G69840	1.11889	AT1G69840	SPFH/Band 7/PHB domain-containing membrane-associated protein family									AT4G30240	0.886696	AT4G30240	Syntaxin/t-SNARE family protein
AT4G13640	0.839199	UNE16	Homeodomain-like superfamily protein								AT5G25930	1.11847	AT5G25930	kinase family with leucine-rich repeat domain-containing protein									AT4G01550	0.882361	NAC069	NAC domain containing protein 69
AT1G76970	0.835471	AT1G76970	Target of Myb protein 1								AT2G06530	1.11774	VPS2.1	SNF7 family protein									AT1G69840	0.880056	AT1G69840	SPFH/Band 7/PHB domain-containing membrane-associated protein family
AT1G59870	0.831737	PEN3	ABC-2 and Plant PDR ABC-type transporter family protein								AT4G19200	1.10373	AT4G19200	proline-rich family protein									AT3G25770	0.874445	AOC2	allene oxide cyclase 2
AT2G47650	0.827809	UXS4	UDP-xylose synthase 4								AT2G37110	1.0996	AT2G37110	PLAC8 family protein									AT5G25930	0.872074	AT5G25930	kinase family with leucine-rich repeat domain-containing protein
AT1G08980	0.827617	AMI1	amidase 1								AT1G66500	1.0931	AT1G66500	Pre-mRNA cleavage complex II									AT1G29330	0.866005	ERD2	ER lumen protein retaining receptor family protein
AT1G68820	0.825327	AT1G68820	Transmembrane Fragile-X-F-associated protein								AT5G04720	1.08969	ADR1-L2	ADR1-like 2									AT1G52400	0.865324	BGLU18	beta glucosidase 18
AT2G03760	0.812687	SOT12	sulfotransferase 12								AT1G29330	1.08845	ERD2	ER lumen protein retaining receptor family protein									AT2G25950	0.864713	AT2G25950	PITH domain protein (DUF1000)
AT2G38400	0.809737	AGT3	alanine:glyoxylate aminotransferase 3								AT4G12120	1.06893	SEC1B	Sec1/munc18-like (SM) proteins superfamily									AT4G18530	0.855028	AT4G18530	lysine ketoglutarate reductase trans-splicing-like protein, putative (DUF707)
AT5G48380	0.809542	BIR1	BAK1-interacting receptor-like kinase 1								AT4G34710	1.06822	ADC2	arginine decarboxylase 2									AT5G65920	0.851959	AT5G65920	ARM repeat superfamily protein
AT1G13210	0.808131	ACA.l	autoinhibited Ca2 /ATPase II								AT4G23190	1.04544	CRK11	cysteine-rich RLK (RECEPTOR-like protein kinase) 11									AT3G25610	0.849503	AT3G25610	ATPase E1-E2 type family protein / haloacid dehalogenase-like hydrolase family protein
AT4G01120	0.802416	GBF2	G-box binding factor 2								AT5G25280	1.04094	AT5G25280	serine-rich protein-like protein									AT5G56630	0.846717	PFK7	phosphofructokinase 7
AT1G74950	0.798882	TIFY10B	TIFY domain/Divergent CCT motif family protein								AT5G06750	1.00086	AT5G06750	Protein phosphatase 2C family protein									AT1G76970	0.843469	AT1G76970	Target of Myb protein 1
AT5G62090	0.792877	SLK2	SEUSS-like 2								AT5G47700	0.978623	AT5G47700	60S acidic ribosomal protein family									AT5G66050	0.840806	AT5G66050	Wound-responsive family protein
AT3G26980	0.786834	MUB4	membrane-anchored ubiquitin-fold protein 4 precursor								AT2G43320	0.97438	AT2G43320	S-adenosyl-L-methionine-dependent methyltransferases superfamily protein									AT3G56720	0.835259	AT3G56720	pre-mRNA-splicing factor
AT3G56720	0.780678	AT3G56720	pre-mRNA-splicing factor								AT4G09570	0.973096	CPK4	calcium-dependent protein kinase 4									AT1G28200	0.83458	FIP1	FH interacting protein 1
AT5G50670	0.779256	SPL13B	Squamosa promoter-binding protein-like (SBP domain) transcription factor family protein								AT2G17520	0.959762	IRE1A	Endoribonuclease/protein kinase IRE1-like protein									AT4G36670	0.823899	PMT6	Major facilitator superfamily protein
AT2G26530	0.775349	AR781	AR781, pheromone receptor-like protein (DUF1645)								AT5G47120	0.958864	BI1	BAX inhibitor 1									AT5G47220	0.817484	ERF2	ethylene responsive element binding factor 2
AT3G55430	0.773243	AT3G55430	O-Glycosyl hydrolases family 17 protein								AT5G46860	0.956765	VAM3	Syntaxin/t-SNARE family protein									AT1G18390	0.8094	AT1G18390	Serine/Threonine kinase family catalytic domain protein
AT1G20630	0.772541	CAT1	catalase 1								AT5G64860	0.948703	DPE1	disproportionating enzyme									AT5G64860	0.805383	DPE1	disproportionating enzyme
AT5G13190	0.768968	GILP	GSH-induced LITAF domain protein								AT5G50670	0.940707	SPL13B	Squamosa promoter-binding protein-like (SBP domain) transcription factor family protein									AT1G20630	0.801686	CAT1	catalase 1
AT1G61250	0.7689	SC3	secretory carrier 3								AT1G53910	0.934726	RAP2.12	related to AP2 12									AT3G13310	0.799848	AT3G13310	Chaperone DnaJ-domain superfamily protein
AT3G06500	0.756676	A/N-InvC	Plant neutral invertase family protein								AT2G41100	0.933787	TCH3	Calcium-binding EF hand family protein									AT1G04400	0.7976	CRY2	cryptochrome 2
AT1G35720	0.754571	ANNAT1	annexin 1								AT5G11670	0.930013	NADP-ME2	NADP-malic enzyme 2									AT2G43320	0.797309	AT2G43320	S-adenosyl-L-methionine-dependent methyltransferases superfamily protein
AT5G11670	0.748258	NADP-ME2	NADP-malic enzyme 2								AT1G14740	0.929223	TTA1	class I heat shock protein, putative (DUF1423)									AT2G31865	0.788081	PARG2	poly(ADP-ribose) glycohydrolase 2
AT2G23120	0.748176	AT2G23120	Late embryogenesis abundant protein, group 6								ATMG00660	0.927956	ORF149	hypothetical protein									AT1G33970	0.774831	AT1G33970	P-loop containing nucleoside triphosphate hydrolases superfamily protein
AT5G37780	0.747599	CAM1	calmodulin 1								AT3G26740	0.926188	CCL	CCR-like protein									AT5G62090	0.771765	SLK2	SEUSS-like 2
AT4G12120	0.742855	SEC1B	Sec1/munc18-like (SM) proteins superfamily								AT4G27652	0.904584	AT4G27652	hypothetical protein									AT2G46240	0.76832	BAG6	BCL-2-associated athanogene 6
AT2G02710	0.737442	PLPB	PAS/LOV protein B								AT1G19570	0.902991	DHAR1	dehydroascorbate reductase									AT1G78610	0.762488	MSL6	mechanosensitive channel of small conductance-like 6
AT1G78490	0.725053	CYP708A3	cytochrome P450, family 708, subfamily A, polypeptide 3								AT4G01120	0.90087	GBF2	G-box binding factor 2									AT1G09970	0.760139	LRR XI-23	Leucine-rich receptor-like protein kinase family protein
AT5G45750	0.719928	RABA1c	RAB GTPase homolog A1C								AT2G31880	0.896053	SOBIR1	Leucine-rich repeat protein kinase family protein									AT4G29700	0.759903	AT4G29700	Alkaline-phosphatase-like family protein
AT3G46600	0.713192	AT3G46600	GRAS family transcription factor								AT1G20630	0.895023	CAT1	catalase 1									AT1G49560	0.753525	AT1G49560	Homeodomain-like superfamily protein
AT2G31880	0.711811	SOBIR1	Leucine-rich repeat protein kinase family protein								AT5G58430	0.894809	EXO70B1	exocyst subunit exo70 family protein B1									AT1G53910	0.75238	RAP2.12	related to AP2 12
AT1G14740	0.705354	TTA1	class I heat shock protein, putative (DUF1423)								AT5G62470	0.88934	MYB96	myb domain protein 96									AT2G39900	0.750354	WLIM2a	GATA type zinc finger transcription factor family protein
AT2G24600	0.699486	AT2G24600	Ankyrin repeat family protein								AT1G27030	0.886265	AT1G27030	hypothetical protein									AT5G66880	0.739467	SNRK2.3	sucrose nonfermenting 1(SNF1)-related protein kinase 2.3
AT5G46860	0.692997	VAM3	Syntaxin/t-SNARE family protein								AT1G08980	0.865014	AMI1	amidase 1									AT2G37940	0.728239	AtIPCS2	Inositol phosphorylceramide synthase 2
AT4G23920	0.689005	UGE2	UDP-D-glucose/UDP-D-galactose 4-epimerase 2								AT5G62620	0.861515	AT5G62620	Galactosyltransferase family protein									AT2G15090	0.726335	KCS8	3-ketoacyl-CoA synthase 8
AT3G58680	0.688548	MBF1B	multiprotein bridging factor 1B								AT1G50740	0.860264	AT1G50740	Transmembrane proteins 14C									AT1G52720	0.726152	AT1G52720	hypothetical protein
AT1G58270	0.685922	ZW9	TRAF-like family protein								AT2G47650	0.856365	UXS4	UDP-xylose synthase 4									AT1G13210	0.705056	ACA.l	autoinhibited Ca2 /ATPase II
AT5G58430	0.683147	EXO70B1	exocyst subunit exo70 family protein B1								AT1G04400	0.851914	CRY2	cryptochrome 2									AT1G59870	0.694983	PEN3	ABC-2 and Plant PDR ABC-type transporter family protein
AT2G30870	0.682445	GSTF10	glutathione S-transferase PHI 10								AT4G33490	0.824401	AT4G33490	Eukaryotic aspartyl protease family protein									AT4G12120	0.691736	SEC1B	Sec1/munc18-like (SM) proteins superfamily
AT2G37110	0.681642	AT2G37110	PLAC8 family protein								AT1G28200	0.806659	FIP1	FH interacting protein 1									AT1G78490	0.688052	CYP708A3	cytochrome P450, family 708, subfamily A, polypeptide 3
AT2G06530	0.680145	VPS2.1	SNF7 family protein								AT1G58270	0.790054	ZW9	TRAF-like family protein									AT4G16500	0.687046	AT4G16500	Cystatin/monellin superfamily protein
AT5G47070	0.671444	AT5G47070	Protein kinase superfamily protein								AT2G39020	0.777059	AT2G39020	Acyl-CoA N-acyltransferases (NAT) superfamily protein									AT2G39020	0.674684	AT2G39020	Acyl-CoA N-acyltransferases (NAT) superfamily protein
AT4G19200	0.669708	AT4G19200	proline-rich family protein								AT5G20900	0.765662	JAZ12	jasmonate-zim-domain protein 12									AT1G18470	0.664612	AT1G18470	Transmembrane Fragile-X-F-associated protein
AT1G28200	0.666876	FIP1	FH interacting protein 1								AT1G35720	0.7608	ANNAT1	annexin 1									AT5G15650	0.657148	RGP2	reversibly glycosylated polypeptide 2
AT5G04720	0.664289	ADR1-L2	ADR1-like 2								AT3G60190	0.740622	DL1E	DYNAMIN-like 1E									AT1G63830	0.653905	AT1G63830	PLAC8 family protein
AT5G67300	0.650542	MYBR1	myb domain protein r1								AT1G13990	0.730928	AT1G13990	plant/protein									AT5G25440	0.646254	AT5G25440	Protein kinase superfamily protein
AT1G13260	0.649226	RAV1	related to ABI3/VP1 1								AT2G30870	0.718992	GSTF10	glutathione S-transferase PHI 10									AT5G11670	0.634896	NADP-ME2	NADP-malic enzyme 2
AT3G09390	0.641789	MT2A	metallothionein 2A								AT5G62090	0.716735	SLK2	SEUSS-like 2									AT2G47650	0.628982	UXS4	UDP-xylose synthase 4
AT1G30640	0.637373	AT1G30640	Protein kinase family protein								AT1G62660	0.71342	AT1G62660	Glycosyl hydrolases family 32 protein									AT2G30860	0.623837	GSTF9	glutathione S-transferase PHI 9
AT4G18530	0.636941	AT4G18530	lysine ketoglutarate reductase trans-splicing-like protein, putative (DUF707)								AT3G16470	0.690639	JR1	Mannose-binding lectin superfamily protein									ATMG00690	0.603787	ORF240A	FO-ATPase subunit
AT5G63370	0.621128	AT5G63370	Protein kinase superfamily protein								AT2G46600	0.662709	AT2G46600	Calcium-binding EF-hand family protein									AT4G19200	0.599786	AT4G19200	proline-rich family protein
AT4G09020	0.62074	ISA3	isoamylase 3								AT3G58750	0.654035	CSY2	citrate synthase 2									AT5G44070	0.591605	CAD1	phytochelatin synthase 1 (PCS1)
AT2G30860	0.616381	GSTF9	glutathione S-transferase PHI 9								AT5G66880	0.649149	SNRK2.3	sucrose nonfermenting 1(SNF1)-related protein kinase 2.3									AT2G20780	0.587423	AT2G20780	Major facilitator superfamily protein
AT4G18880	0.615001	HSF A4A	heat shock transcription factor A4A								AT3G58680	0.642112	MBF1B	multiprotein bridging factor 1B									AT2G02220	0.586932	PSKR1	phytosulfokin receptor 1
AT1G18470	0.610882	AT1G18470	Transmembrane Fragile-X-F-associated protein								AT5G13190	0.634261	GILP	GSH-induced LITAF domain protein									AT4G13640	0.576292	UNE16	Homeodomain-like superfamily protein
AT2G21620	0.604442	RD2	Adenine nucleotide alpha hydrolases-like superfamily protein								AT1G61250	0.605605	SC3	secretory carrier 3									AT1G61250	0.572058	SC3	secretory carrier 3
AT1G29690	0.594829	CAD1	MAC/Perforin domain-containing protein								ATMG00690	0.597586	ORF240A	FO-ATPase subunit									AT3G58750	0.568288	CSY2	citrate synthase 2
AT1G27770	0.582381	ACA1	autoinhibited Ca2 -ATPase 1								AT3G50500	0.587445	SNRK2.2	SNF1-related protein kinase 2.2									AT3G60190	0.561518	DL1E	DYNAMIN-like 1E
AT1G76700	0.579399	AT1G76700	DNAJ heat shock N-terminal domain-containing protein								AT1G68820	0.586445	AT1G68820	Transmembrane Fragile-X-F-associated protein									AT2G39420	0.552117	AT2G39420	alpha/beta-Hydrolases superfamily protein
AT2G17520	0.5686	IRE1A	Endoribonuclease/protein kinase IRE1-like protein								AT3G53800	0.576476	Fes1B	Fes1B									AT5G18640	0.546808	AT5G18640	alpha/beta-Hydrolases superfamily protein
AT1G73080	0.55783	PEPR1	PEP1 receptor 1								AT1G78610	0.574046	MSL6	mechanosensitive channel of small conductance-like 6									AT5G08520	0.546453	AT5G08520	Duplicated homeodomain-like superfamily protein
AT1G53910	0.556369	RAP2.12	related to AP2 12								AT2G25950	0.568107	AT2G25950	PITH domain protein (DUF1000)									AT1G74950	0.545107	TIFY10B	TIFY domain/Divergent CCT motif family protein
AT5G42050	0.556102	AT5G42050	DCD (Development and Cell Death) domain protein								AT5G08520	0.566474	AT5G08520	Duplicated homeodomain-like superfamily protein									AT1G27030	0.540908	AT1G27030	hypothetical protein
AT1G62310	0.547182	AT1G62310	transcription factor jumonji (jmjC) domain-containing protein								AT1G78490	0.552587	CYP708A3	cytochrome P450, family 708, subfamily A, polypeptide 3									AT5G25280	0.54088	AT5G25280	serine-rich protein-like protein
AT4G09570	0.545181	CPK4	calcium-dependent protein kinase 4								AT4G33940	0.55143	AT4G33940	RING/U-box superfamily protein									AT5G47700	0.539422	AT5G47700	60S acidic ribosomal protein family
AT3G49530	0.528397	NAC062	NAC domain containing protein 62								AT5G18640	0.546426	AT5G18640	alpha/beta-Hydrolases superfamily protein									AT4G09570	0.527962	CPK4	calcium-dependent protein kinase 4
AT1G09970	0.527126	LRR XI-23	Leucine-rich receptor-like protein kinase family protein								AT3G46600	0.545476	AT3G46600	GRAS family transcription factor									AT4G27440	0.520006	PORB	protochlorophyllide oxidoreductase B
AT5G15650	0.518455	RGP2	reversibly glycosylated polypeptide 2								AT5G44070	0.542336	CAD1	phytochelatin synthase 1 (PCS1)									AT2G17520	0.519698	IRE1A	Endoribonuclease/protein kinase IRE1-like protein
AT5G24590	0.507166	TIP	TCV-interacting protein								AT5G66050	0.53631	AT5G66050	Wound-responsive family protein									AT1G68820	0.515861	AT1G68820	Transmembrane Fragile-X-F-associated protein

## Sheet: EARLY DOWN REGULON
GeneID	Col-0 HS30	Name	Description			<-- HEAT STRESS				COLD STRESS -->			GeneID	Col-0 CS3	Name	Description						SALT STRESS -->		GeneID	Col-0 SS4	Name	Description
AT2G27420	-4.42467	AT2G27420	Cysteine proteinases superfamily protein										AT4G38860	-5.23589	AT4G38860	SAUR-like auxin-responsive protein family								AT5G15830	-5.59202	bZIP3	basic leucine-zipper 3
AT1G68238	-3.74487	AT1G68238	transmembrane protein										AT2G21210	-4.19173	AT2G21210	SAUR-like auxin-responsive protein family								AT2G27420	-5.05371	AT2G27420	Cysteine proteinases superfamily protein
AT3G46130	-3.70174	MYB48	myb domain protein 48										AT2G18560	-3.93204	AT2G18560	UDP-Glycosyltransferase superfamily protein								AT3G09450	-4.42424	AT3G09450	fusaric acid resistance family protein
AT5G54130	-3.50516	AT5G54130	Calcium-binding endonuclease/exonuclease/phosphatase family										AT5G65683	-3.91449	WAVH2	Zinc finger (C3HC4-type RING finger) family protein								AT1G69530	-3.90106	EXPA1	expansin A1
AT1G65870	-3.31455	AT1G65870	Disease resistance-responsive (dirigent-like protein) family protein										AT4G38850	-3.8331	SAUR15	SAUR-like auxin-responsive protein family								AT3G02380	-3.81373	COL2	CONSTANS-like 2
AT1G03870	-3.05818	FLA9	FASCICLIN-like arabinoogalactan 9										AT5G19190	-3.78139	AT5G19190	hypothetical protein								AT4G38860	-3.79328	AT4G38860	SAUR-like auxin-responsive protein family
AT5G19970	-3.02386	AT5G19970	GRAS family transcription factor family protein										AT3G23880	-3.6882	AT3G23880	F-box and associated interaction domains-containing protein								AT2G15020	-3.79016	AT2G15020	hypothetical protein
AT3G14770	-2.96521	SWEET2	Nodulin MtN3 family protein										AT3G24463	-3.45608	AT3G24463	nuclear transport factor 2 family protein								AT4G38850	-3.7713	SAUR15	SAUR-like auxin-responsive protein family
AT1G55920	-2.93538	SERAT2;1	serine acetyltransferase 2;1										AT3G02380	-3.34276	COL2	CONSTANS-like 2								AT1G03870	-3.51647	FLA9	FASCICLIN-like arabinoogalactan 9
AT2G37040	-2.92739	PAL1	PHE ammonia lyase 1										AT5G15830	-3.17363	bZIP3	basic leucine-zipper 3								AT5G42760	-3.33238	AT5G42760	Leucine carboxyl methyltransferase
AT4G39780	-2.73224	AT4G39780	Integrase-type DNA-binding superfamily protein										AT1G18810	-3.15953	AT1G18810	phytochrome kinase substrate-like protein								AT3G52720	-3.32625	ACA1	alpha carbonic anhydrase 1
AT3G24460	-2.66508	AT3G24460	Serinc-domain containing serine and sphingolipid biosynthesis protein										AT2G27420	-2.96823	AT2G27420	Cysteine proteinases superfamily protein								AT1G01060	-3.18065	LHY	Homeodomain-like superfamily protein
AT1G55960	-2.64005	AT1G55960	Polyketide cyclase/dehydrase and lipid transport superfamily protein										AT5G19970	-2.93319	AT5G19970	GRAS family transcription factor family protein								AT3G23510	-3.03787	AT3G23510	Cyclopropane-fatty-acyl-phospholipid synthase
AT4G30610	-2.61101	BRS1	alpha/beta-Hydrolases superfamily protein										AT5G39860	-2.86274	PRE1	basic helix-loop-helix (bHLH) DNA-binding family protein								AT4G30610	-3.026	BRS1	alpha/beta-Hydrolases superfamily protein
AT2G32960	-2.5979	PFA-DSP2	Phosphotyrosine protein phosphatases superfamily protein										AT3G30180	-2.85804	BR6OX2	brassinosteroid-6-oxidase 2								AT4G10150	-3.00046	AT4G10150	RING/U-box superfamily protein
AT4G26150	-2.58519	CGA1	cytokinin-responsive gata factor 1										AT5G51850	-2.82836	TRM24	hypothetical protein								AT4G24700	-2.94718	AT4G24700	hypothetical protein
AT4G08300	-2.52417	UMAMIT17	nodulin MtN21 /EamA-like transporter family protein										AT5G53200	-2.77676	TRY	Homeodomain-like superfamily protein								AT5G53200	-2.90838	TRY	Homeodomain-like superfamily protein
AT1G23205	-2.47432	AT1G23205	Plant invertase/pectin methylesterase inhibitor superfamily protein										AT5G18670	-2.72863	BMY3	beta-amylase 3								AT5G49740	-2.87089	FRO7	ferric reduction oxidase 7
AT5G03670	-2.47343	TRM28	histone-lysine N-methyltransferase SETD1B-like protein										AT4G15550	-2.72476	IAGLU	indole-3-acetate beta-D-glucosyltransferase								AT3G26320	-2.87079	CYP71B36	cytochrome P450, family 71, subfamily B, polypeptide 36
AT1G01060	-2.47218	LHY	Homeodomain-like superfamily protein										AT3G24460	-2.64153	AT3G24460	Serinc-domain containing serine and sphingolipid biosynthesis protein								AT3G14770	-2.83516	SWEET2	Nodulin MtN3 family protein
AT5G24120	-2.46007	SIGE	sigma factor E										AT1G55920	-2.59882	SERAT2;1	serine acetyltransferase 2;1								AT5G55620	-2.76956	AT5G55620	hypothetical protein
AT2G37100	-2.40646	AT2G37100	protamine P1 family protein										AT1G11700	-2.53803	AT1G11700	senescence regulator (Protein of unknown function, DUF584)								AT3G09600	-2.76169	RVE8	Homeodomain-like superfamily protein
AT1G74890	-2.3904	ARR15	response regulator 15										AT1G51440	-2.49024	AT1G51440	alpha/beta-Hydrolases superfamily protein								AT2G21650	-2.72871	MEE3	Homeodomain-like superfamily protein
AT1G32450	-2.37423	NRT1.5	nitrate transporter 1.5										AT1G58520	-2.4499	RXW8	GDSL-like lipase/acylhydrolase superfamily protein								AT1G32780	-2.7176	AT1G32780	GroES-like zinc-binding dehydrogenase family protein
AT1G01390	-2.35013	AT1G01390	UDP-Glycosyltransferase superfamily protein										AT2G39560	-2.44914	AT2G39560	Putative membrane lipoprotein								AT1G55960	-2.67453	AT1G55960	Polyketide cyclase/dehydrase and lipid transport superfamily protein
AT3G24463	-2.34753	AT3G24463	nuclear transport factor 2 family protein										AT5G13090	-2.35506	AT5G13090	hypothetical protein								AT1G65870	-2.66396	AT1G65870	Disease resistance-responsive (dirigent-like protein) family protein
AT5G66770	-2.3432	AT5G66770	GRAS family transcription factor										AT3G52360	-2.32717	AT3G52360	transmembrane protein								AT4G12390	-2.66112	PME1	pectin methylesterase inhibitor 1
AT1G79410	-2.33116	2005-10-01	organic cation/carnitine transporter5										AT5G15310	-2.30532	MYB16	myb domain protein 16								AT4G14750	-2.64238	IQD19	IQ-domain 19
AT1G20190	-2.30144	EXPA11	expansin 11										AT3G09450	-2.29795	AT3G09450	fusaric acid resistance family protein								AT1G74890	-2.63287	ARR15	response regulator 15
AT5G26200	-2.29226	AT5G26200	Mitochondrial substrate carrier family protein										AT4G24700	-2.28912	AT4G24700	hypothetical protein								AT1G68238	-2.61256	AT1G68238	transmembrane protein
AT5G15950	-2.26808	AT5G15950	Adenosylmethionine decarboxylase family protein										AT1G14600	-2.24846	AT1G14600	Homeodomain-like superfamily protein								AT5G39860	-2.53053	PRE1	basic helix-loop-helix (bHLH) DNA-binding family protein
AT3G56290	-2.26212	AT3G56290	potassium transporter										AT5G06790	-2.24114	AT5G06790	cotton fiber protein								AT5G19970	-2.51537	AT5G19970	GRAS family transcription factor family protein
AT1G14600	-2.25217	AT1G14600	Homeodomain-like superfamily protein										AT4G15248	-2.21942	BBX30	B-box type zinc finger family protein								AT3G24463	-2.39891	AT3G24463	nuclear transport factor 2 family protein
AT1G04520	-2.23308	PDLP2	plasmodesmata-located protein 2										AT4G36540	-2.21566	BEE2	BR enhanced expression 2								AT2G47370	-2.37817	AT2G47370	Calcium-dependent phosphotriesterase superfamily protein
AT4G26850	-2.22176	VTC2	GDP-L-galactose phosphorylase 1										AT1G53875	-2.20949	AT1G53875	LURP-one-like protein								AT5G56860	-2.37672	GNC	GATA type zinc finger transcription factor family protein
AT5G06790	-2.20155	AT5G06790	cotton fiber protein										AT2G19650	-2.11882	AT2G19650	Cysteine/Histidine-rich C1 domain family protein								AT3G56290	-2.36987	AT3G56290	potassium transporter
AT5G51850	-2.19585	TRM24	hypothetical protein										AT3G03820	-2.08548	SAUR29	SAUR-like auxin-responsive protein family								AT3G24460	-2.36186	AT3G24460	Serinc-domain containing serine and sphingolipid biosynthesis protein
AT3G28960	-2.18511	AT3G28960	Transmembrane amino acid transporter family protein										AT4G14750	-2.03531	IQD19	IQ-domain 19								AT2G46830	-2.3445	CCA1	circadian clock associated 1
AT1G20470	-2.18385	AT1G20470	SAUR-like auxin-responsive protein family										AT3G02170	-2.01935	LNG2	longifolia2								AT5G46220	-2.34239	AT5G46220	transmembrane protein (DUF616)
AT1G51440	-2.15578	AT1G51440	alpha/beta-Hydrolases superfamily protein										AT3G15115	-2.01249	AT3G15115	serine/arginine repetitive matrix protein								AT1G20470	-2.31441	AT1G20470	SAUR-like auxin-responsive protein family
AT2G21210	-2.1488	AT2G21210	SAUR-like auxin-responsive protein family										AT5G67160	-2.00281	EPS1	HXXXD-type acyl-transferase family protein								AT2G31750	-2.31222	UGT74D1	UDP-glucosyl transferase 74D1
AT1G64780	-2.12453	AMT1;2	ammonium transporter 1;2										AT1G15260	-2.00152	AT1G15260	LOW protein: ATP-dependent RNA helicase-like protein								AT3G06145	-2.29854	AT3G06145	RING zinc finger protein
AT2G36630	-2.11344	AT2G36630	Sulfite exporter TauE/SafE family protein										AT3G57040	-1.99116	ARR9	response regulator 9								AT5G19190	-2.25688	AT5G19190	hypothetical protein
AT1G62180	-2.0939	2002-04-01	5'adenylylphosphosulfate reductase 2										AT3G46130	-1.9873	MYB48	myb domain protein 48								AT4G35090	-2.24601	CAT2	catalase 2
AT2G28200	-2.05032	AT2G28200	C2H2-type zinc finger family protein										AT5G26200	-1.98475	AT5G26200	Mitochondrial substrate carrier family protein								AT4G26150	-2.21032	CGA1	cytokinin-responsive gata factor 1
AT3G12610	-2.04707	DRT100	Leucine-rich repeat (LRR) family protein										AT5G10150	-1.94489	AT5G10150	UPSTREAM OF FLC protein (DUF966)								AT5G03395	-2.20568
AT1G58520	-2.04539	RXW8	GDSL-like lipase/acylhydrolase superfamily protein										AT5G40380	-1.92235	CRK42	cysteine-rich RLK (RECEPTOR-like protein kinase) 42								AT2G32540	-2.17212	CSLB04	cellulose synthase-like B4
AT3G21150	-2.03267	BBX32	B-box 32										AT1G69530	-1.90333	EXPA1	expansin A1								AT1G70985	-2.16684	AT1G70985	hydroxyproline-rich glycoprotein family protein
AT4G27595	-2.02776	AT4G27595	WEB family protein (DUF827)										AT2G37100	-1.89773	AT2G37100	protamine P1 family protein								AT4G00050	-2.15364	UNE10	basic helix-loop-helix (bHLH) DNA-binding superfamily protein
AT1G31770	-2.01481	ABCG14	ATP-binding cassette 14										AT2G23180	-1.87982	CYP96A1	cytochrome P450, family 96, subfamily A, polypeptide 1								AT5G54130	-2.13072	AT5G54130	Calcium-binding endonuclease/exonuclease/phosphatase family
AT3G08730	-1.99232	PK1	protein-serine kinase 1										AT2G19780	-1.87437	AT2G19780	Leucine-rich repeat (LRR) family protein								AT3G03820	-2.11213	SAUR29	SAUR-like auxin-responsive protein family
AT3G21670	-1.99004	AT3G21670	Major facilitator superfamily protein										AT3G22530	-1.81289	AT3G22530	heat shock protein								AT4G15550	-2.10703	IAGLU	indole-3-acetate beta-D-glucosyltransferase
AT5G66600	-1.9722	AT5G66600	electron transporter, putative (Protein of unknown function, DUF547)										AT2G15020	-1.81152	AT2G15020	hypothetical protein								AT4G10120	-2.10606	ATSPS4F	Sucrose-phosphate synthase family protein
AT5G03395	-1.97195												AT2G46250	-1.8114	AT2G46250	myosin heavy chain-like protein								AT3G45210	-2.07459	AT3G45210	transcription initiation factor TFIID subunit (Protein of unknown function, DUF584)
AT1G32900	-1.95741	GBSS1	UDP-Glycosyltransferase superfamily protein										AT4G10150	-1.80601	AT4G10150	RING/U-box superfamily protein								AT1G01390	-2.05419	AT1G01390	UDP-Glycosyltransferase superfamily protein
AT5G42760	-1.95049	AT5G42760	Leucine carboxyl methyltransferase										AT5G13180	-1.79479	NAC083	NAC domain containing protein 83								AT3G19450	-2.046	ATCAD4	GroES-like zinc-binding alcohol dehydrogenase family protein
AT4G26540	-1.93779	AT4G26540	Leucine-rich repeat receptor-like protein kinase family protein										AT1G55960	-1.76364	AT1G55960	Polyketide cyclase/dehydrase and lipid transport superfamily protein								AT2G36630	-2.02555	AT2G36630	Sulfite exporter TauE/SafE family protein
AT2G01290	-1.9369	RPI2	ribose-5-phosphate isomerase 2										AT4G24972	-1.74688	TPD1	tapetum determinant 1								AT2G46450	-2.02406	CNGC12	cyclic nucleotide-gated channel 12
AT3G08505	-1.92693	AT3G08505	zinc finger (CCCH-type/C3HC4-type RING finger) family protein										AT1G70000	-1.70142	AT1G70000	myb-like transcription factor family protein								AT1G48480	-2.01604	RKL1	receptor-like kinase 1
AT5G58760	-1.92463	DDB2	damaged DNA binding 2										AT5G56040	-1.69671	AT5G56040	Leucine-rich receptor-like protein kinase family protein								AT4G13577	-2.01082	AT4G13577	hypothetical protein
AT1G12020	-1.90635	AT1G12020	hypothetical protein										AT1G23205	-1.69593	AT1G23205	Plant invertase/pectin methylesterase inhibitor superfamily protein								AT1G64780	-2.00449	AMT1;2	ammonium transporter 1;2
AT3G19450	-1.90624	ATCAD4	GroES-like zinc-binding alcohol dehydrogenase family protein										AT5G24155	-1.6765	AT5G24155	FAD/NAD(P)-binding oxidoreductase family protein								AT5G24850	-1.98428	CRY3	cryptochrome 3
AT1G48480	-1.87137	RKL1	receptor-like kinase 1										AT3G45210	-1.67433	AT3G45210	transcription initiation factor TFIID subunit (Protein of unknown function, DUF584)								AT3G28960	-1.96725	AT3G28960	Transmembrane amino acid transporter family protein
AT3G49940	-1.87039	LBD38	LOB domain-containing protein 38										AT1G68440	-1.66732	AT1G68440	transmembrane protein								AT1G20190	-1.95158	EXPA11	expansin 11
AT1G52342	-1.8664	AT1G52342	hypothetical protein										AT1G68238	-1.66224	AT1G68238	transmembrane protein								AT1G32900	-1.94847	GBSS1	UDP-Glycosyltransferase superfamily protein
AT2G46450	-1.85164	CNGC12	cyclic nucleotide-gated channel 12										AT1G76890	-1.65725	GT2	Duplicated homeodomain-like superfamily protein								AT3G12610	-1.93184	DRT100	Leucine-rich repeat (LRR) family protein
AT4G38960	-1.84024	BBX19	B-box type zinc finger family protein										AT1G64780	-1.65583	AMT1;2	ammonium transporter 1;2								AT3G21460	-1.93168	AT3G21460	Glutaredoxin family protein
AT4G12310	-1.8343	CYP706A5	cytochrome P450, family 706, subfamily A, polypeptide 5										AT1G48260	-1.64937	CIPK17	CBL-interacting protein kinase 17								AT1G23205	-1.92664	AT1G23205	Plant invertase/pectin methylesterase inhibitor superfamily protein
AT4G01080	-1.80849	TBL26	TRICHOME BIREFRINGENCE-LIKE 26										AT1G20470	-1.64563	AT1G20470	SAUR-like auxin-responsive protein family								AT2G19650	-1.92117	AT2G19650	Cysteine/Histidine-rich C1 domain family protein
AT5G53200	-1.78158	TRY	Homeodomain-like superfamily protein										AT1G33240	-1.63388	GTL1	GT-2-like 1								AT1G12020	-1.91777	AT1G12020	hypothetical protein
AT3G27350	-1.75793	AT3G27350	transcriptional regulator ATRX-like protein										AT2G46040	-1.59896	AT2G46040	ARID/BRIGHT AND ELM2 DNA-binding domain-containing protein								AT2G48020	-1.89683	AT2G48020	Major facilitator superfamily protein
AT1G10850	-1.75688	AT1G10850	Leucine-rich repeat protein kinase family protein										AT3G48720	-1.59046	DCF	HXXXD-type acyl-transferase family protein								AT5G06790	-1.89421	AT5G06790	cotton fiber protein
AT3G21460	-1.75451	AT3G21460	Glutaredoxin family protein										AT1G77580	-1.58761	AT1G77580	filament-like protein (DUF869)								AT3G21150	-1.89187	BBX32	B-box 32
AT4G12390	-1.72658	PME1	pectin methylesterase inhibitor 1										AT1G03440	-1.58564	AT1G03440	Leucine-rich repeat (LRR) family protein								AT1G04520	-1.88205	PDLP2	plasmodesmata-located protein 2
AT5G43870	-1.72111	AT5G43870	auxin canalization protein (DUF828)										AT5G55620	-1.56706	AT5G55620	hypothetical protein								AT3G54500	-1.87235	AT3G54500	agglutinin-like protein
AT5G13360	-1.719	AT5G13360	Auxin-responsive GH3 family protein										AT4G13577	-1.54423	AT4G13577	hypothetical protein								AT5G67390	-1.85059	AT5G67390	glycosyltransferase-like protein
AT1G49470	-1.71618	AT1G49470	transmembrane epididymal protein (DUF716)										AT4G24780	-1.52717	AT4G24780	Pectin lyase-like superfamily protein								AT4G01080	-1.84153	TBL26	TRICHOME BIREFRINGENCE-LIKE 26
AT1G15260	-1.70346	AT1G15260	LOW protein: ATP-dependent RNA helicase-like protein										AT4G39510	-1.51632	CYP96A12	cytochrome P450, family 96, subfamily A, polypeptide 12								AT1G55920	-1.82812	SERAT2;1	serine acetyltransferase 2;1
AT1G72130	-1.70318	AT1G72130	Major facilitator superfamily protein										AT2G28200	-1.51535	AT2G28200	C2H2-type zinc finger family protein								AT2G21210	-1.82556	AT2G21210	SAUR-like auxin-responsive protein family
AT4G15550	-1.68271	IAGLU	indole-3-acetate beta-D-glucosyltransferase										AT3G48460	-1.50294	AT3G48460	GDSL-like Lipase/Acylhydrolase superfamily protein								AT4G17880	-1.81503	MYC4	Basic helix-loop-helix (bHLH) DNA-binding family protein
AT5G67390	-1.66231	AT5G67390	glycosyltransferase-like protein										AT1G32900	-1.49687	GBSS1	UDP-Glycosyltransferase superfamily protein								AT4G27030	-1.79437	FADA	fatty acid desaturase A
AT1G66840	-1.64949	PMI2	PLASTID MOVEMENT IMPAIRED protein (DUF827)										AT3G49940	-1.48131	LBD38	LOB domain-containing protein 38								AT3G28040	-1.79238	AT3G28040	Leucine-rich receptor-like protein kinase family protein
AT4G24700	-1.63524	AT4G24700	hypothetical protein										AT3G26320	-1.47508	CYP71B36	cytochrome P450, family 71, subfamily B, polypeptide 36								AT1G53875	-1.77265	AT1G53875	LURP-one-like protein
AT4G35270	-1.59938	AT4G35270	Plant regulator RWP-RK family protein										AT1G28670	-1.46467	ARAB-1	GDSL-like Lipase/Acylhydrolase superfamily protein								AT1G33240	-1.76588	GTL1	GT-2-like 1
AT1G64400	-1.5985	LACS3	AMP-dependent synthetase and ligase family protein										AT5G07240	-1.442	IQD24	IQ-domain 24								AT3G02170	-1.75533	LNG2	longifolia2
AT5G18670	-1.58841	BMY3	beta-amylase 3										AT5G19260	-1.44112	FAF3	FANTASTIC four-like protein (DUF3049)								AT3G21870	-1.75525	CYCP2;1	cyclin p2;1
AT1G70985	-1.57943	AT1G70985	hydroxyproline-rich glycoprotein family protein										AT5G24150	-1.4233	SQP1	FAD/NAD(P)-binding oxidoreductase family protein								AT1G31770	-1.75091	ABCG14	ATP-binding cassette 14
AT5G23920	-1.57927	AT5G23920	transmembrane protein										AT5G14880	-1.42038	AT5G14880	Potassium transporter family protein								AT5G27360	-1.74998	SFP2	Major facilitator superfamily protein
AT3G21390	-1.57108	AT3G21390	Mitochondrial substrate carrier family protein										AT4G26850	-1.42009	VTC2	GDP-L-galactose phosphorylase 1								AT1G78290	-1.74838	SNRK2-8	Protein kinase superfamily protein
AT5G24150	-1.56493	SQP1	FAD/NAD(P)-binding oxidoreductase family protein										AT5G49740	-1.41445	FRO7	ferric reduction oxidase 7								AT2G32960	-1.74777	PFA-DSP2	Phosphotyrosine protein phosphatases superfamily protein
AT2G42190	-1.54352	AT2G42190	rho GTPase-activating gacO-like protein										AT1G12020	-1.40907	AT1G12020	hypothetical protein								AT4G24780	-1.73577	AT4G24780	Pectin lyase-like superfamily protein
AT2G33050	-1.5345	RLP26	receptor like protein 26										AT4G17880	-1.38077	MYC4	Basic helix-loop-helix (bHLH) DNA-binding family protein								AT5G67385	-1.7203	AT5G67385	Phototropic-responsive NPH3 family protein
AT3G48460	-1.52702	AT3G48460	GDSL-like Lipase/Acylhydrolase superfamily protein										AT3G27170	-1.36154	CLC-B	chloride channel B								AT4G15630	-1.70964	AT4G15630	Uncharacterized protein family (UPF0497)
AT4G37310	-1.51091	CYP81H1	cytochrome P450, family 81, subfamily H, polypeptide 1										AT3G57070	-1.35909	AT3G57070	Glutaredoxin family protein								AT3G15354	-1.70832	SPA3	SPA1-related 3
AT2G15020	-1.51075	AT2G15020	hypothetical protein										AT5G67280	-1.35609	RLK	receptor-like kinase								AT1G66100	-1.68226	AT1G66100	Plant thionin
AT3G09600	-1.51054	RVE8	Homeodomain-like superfamily protein										AT1G76990	-1.35435	ACR3	ACT domain repeat 3								AT3G27350	-1.67319	AT3G27350	transcriptional regulator ATRX-like protein
AT1G53875	-1.49534	AT1G53875	LURP-one-like protein										AT4G30610	-1.34756	BRS1	alpha/beta-Hydrolases superfamily protein								AT1G76990	-1.66125	ACR3	ACT domain repeat 3
AT5G61420	-1.48466	MYB28	myb domain protein 28										AT2G04790	-1.33726	AT2G04790	PTB domain engulfment adapter								AT1G07180	-1.64611	NDA1	alternative NAD(P)H dehydrogenase 1
AT2G19780	-1.48105	AT2G19780	Leucine-rich repeat (LRR) family protein										AT2G28150	-1.33657	AT2G28150	UPSTREAM OF FLC protein (DUF966)								AT2G19780	-1.64046	AT2G19780	Leucine-rich repeat (LRR) family protein
AT2G36870	-1.47442	XTH32	xyloglucan endotransglucosylase/hydrolase 32										AT2G26170	-1.33653	CYP711A1	cytochrome P450, family 711, subfamily A, polypeptide 1								AT3G23805	-1.63218	RALFL24	ralf-like 24
AT3G30180	-1.47352	BR6OX2	brassinosteroid-6-oxidase 2										AT5G46220	-1.33502	AT5G46220	transmembrane protein (DUF616)								AT2G24540	-1.62298	AFR	Galactose oxidase/kelch repeat superfamily protein
AT4G17880	-1.46367	MYC4	Basic helix-loop-helix (bHLH) DNA-binding family protein										AT1G68780	-1.33482	AT1G68780	RNI-like superfamily protein								AT1G18810	-1.61989	AT1G18810	phytochrome kinase substrate-like protein
AT5G53020	-1.45517	AT5G53020	Ribonuclease P protein subunit P38-like protein										AT1G01060	-1.33234	LHY	Homeodomain-like superfamily protein								AT4G23400	-1.60953	PIP1;5	plasma membrane intrinsic protein 1;5
AT3G06145	-1.4544	AT3G06145	RING zinc finger protein										AT3G43800	-1.32984	GSTU27	glutathione S-transferase tau 27								AT4G26850	-1.59931	VTC2	GDP-L-galactose phosphorylase 1
AT2G39560	-1.45012	AT2G39560	Putative membrane lipoprotein										AT4G26150	-1.32304	CGA1	cytokinin-responsive gata factor 1								AT5G19730	-1.59205	AT5G19730	Pectin lyase-like superfamily protein
AT5G19260	-1.43831	FAF3	FANTASTIC four-like protein (DUF3049)										AT3G06145	-1.31601	AT3G06145	RING zinc finger protein								AT4G15248	-1.58619	BBX30	B-box type zinc finger family protein
AT2G41050	-1.43639	AT2G41050	PQ-loop repeat family protein / transmembrane family protein										AT1G49470	-1.31345	AT1G49470	transmembrane epididymal protein (DUF716)								AT1G62180	-1.57784	2002-04-01	5'adenylylphosphosulfate reductase 2
AT5G15830	-1.4358	bZIP3	basic leucine-zipper 3										AT3G61590	-1.30805	HWS	Galactose oxidase/kelch repeat superfamily protein								AT2G41050	-1.57578	AT2G41050	PQ-loop repeat family protein / transmembrane family protein
AT3G43800	-1.43534	GSTU27	glutathione S-transferase tau 27										AT1G66840	-1.28443	PMI2	PLASTID MOVEMENT IMPAIRED protein (DUF827)								AT2G37100	-1.56773	AT2G37100	protamine P1 family protein
AT2G47370	-1.43105	AT2G47370	Calcium-dependent phosphotriesterase superfamily protein										AT2G32530	-1.26969	CSLB03	cellulose synthase-like B3								AT4G36540	-1.54836	BEE2	BR enhanced expression 2
AT5G67385	-1.42817	AT5G67385	Phototropic-responsive NPH3 family protein										AT3G22810	-1.26827	AT3G22810	auxin canalization protein (DUF828)								AT1G79720	-1.53219	AT1G79720	Eukaryotic aspartyl protease family protein
AT1G55910	-1.42548	ZIP11	zinc transporter 11 precursor										AT4G37310	-1.26352	CYP81H1	cytochrome P450, family 81, subfamily H, polypeptide 1								AT5G03555	-1.52429	NCS1	permease, cytosine/purines, uracil, thiamine, allantoin family protein
AT4G10150	-1.42289	AT4G10150	RING/U-box superfamily protein										AT2G36630	-1.25504	AT2G36630	Sulfite exporter TauE/SafE family protein								AT4G39510	-1.52053	CYP96A12	cytochrome P450, family 96, subfamily A, polypeptide 12
AT3G52360	-1.41657	AT3G52360	transmembrane protein										AT5G66770	-1.24927	AT5G66770	GRAS family transcription factor								AT5G35490	-1.51898	MRU1	mto 1 responding up 1
AT5G15310	-1.41234	MYB16	myb domain protein 16										AT3G28080	-1.23951	UMAMIT47	nodulin MtN21 /EamA-like transporter family protein								AT3G52360	-1.50917	AT3G52360	transmembrane protein
AT1G18880	-1.4114	NRT1.9	Major facilitator superfamily protein										AT1G72300	-1.23776	PSY1R	Leucine-rich receptor-like protein kinase family protein								AT1G62960	-1.50393	ACS10	ACC synthase 10
AT3G02380	-1.40974	COL2	CONSTANS-like 2										AT3G21150	-1.23369	BBX32	B-box 32								AT3G48720	-1.49894	DCF	HXXXD-type acyl-transferase family protein
AT4G36540	-1.40858	BEE2	BR enhanced expression 2										AT1G32780	-1.22634	AT1G32780	GroES-like zinc-binding dehydrogenase family protein								AT4G14400	-1.44795	ACD6	ankyrin repeat family protein
AT1G78510	-1.40692	SPS1	solanesyl diphosphate synthase 1										AT2G24540	-1.22563	AFR	Galactose oxidase/kelch repeat superfamily protein								AT3G08730	-1.44214	PK1	protein-serine kinase 1
AT5G24850	-1.40025	CRY3	cryptochrome 3										AT4G21890	-1.20968	AT4G21890	zinc finger MYND domain protein								AT4G39780	-1.44107	AT4G39780	Integrase-type DNA-binding superfamily protein
AT1G18590	-1.39395	SOT17	sulfotransferase 17										AT5G44410	-1.20788	AT5G44410	FAD-binding Berberine family protein								AT1G68440	-1.4354	AT1G68440	transmembrane protein
AT3G48720	-1.3851	DCF	HXXXD-type acyl-transferase family protein										AT3G28960	-1.20518	AT3G28960	Transmembrane amino acid transporter family protein								AT1G70250	-1.42783	AT1G70250	receptor serine/threonine kinase
AT4G39510	-1.36984	CYP96A12	cytochrome P450, family 96, subfamily A, polypeptide 12										AT5G67390	-1.19694	AT5G67390	glycosyltransferase-like protein								AT1G48260	-1.42683	CIPK17	CBL-interacting protein kinase 17
AT5G40450	-1.36955	AT5G40450	A-kinase anchor-like protein										AT5G38980	-1.19638	AT5G38980	transmembrane protein								AT1G44000	-1.42496	AT1G44000	STAY-GREEN-like protein
AT1G10370	-1.36649	ERD9	Glutathione S-transferase family protein										AT3G28070	-1.19384	UMAMIT46	nodulin MtN21 /EamA-like transporter family protein								AT1G52342	-1.42445	AT1G52342	hypothetical protein
AT4G24780	-1.36073	AT4G24780	Pectin lyase-like superfamily protein										AT5G23920	-1.19291	AT5G23920	transmembrane protein								AT4G08300	-1.41807	UMAMIT17	nodulin MtN21 /EamA-like transporter family protein
AT3G21870	-1.34617	CYCP2;1	cyclin p2;1										AT4G12390	-1.19115	PME1	pectin methylesterase inhibitor 1								AT5G61420	-1.41611	MYB28	myb domain protein 28
AT2G46040	-1.34255	AT2G46040	ARID/BRIGHT AND ELM2 DNA-binding domain-containing protein										AT2G34170	-1.18601	AT2G34170	hypothetical protein (DUF688)								AT1G66840	-1.41452	PMI2	PLASTID MOVEMENT IMPAIRED protein (DUF827)
AT1G27360	-1.33825	SPL11	squamosa promoter-like 11										AT1G20190	-1.18575	EXPA11	expansin 11								AT3G21670	-1.41446	AT3G21670	Major facilitator superfamily protein
AT3G28080	-1.33059	UMAMIT47	nodulin MtN21 /EamA-like transporter family protein										AT3G09600	-1.1785	RVE8	Homeodomain-like superfamily protein								AT5G17600	-1.40971	AT5G17600	RING/U-box superfamily protein
AT1G19700	-1.32776	BEL10	BEL1-like homeodomain 10										AT1G72030	-1.17063	AT1G72030	Acyl-CoA N-acyltransferases (NAT) superfamily protein								AT5G66600	-1.40334	AT5G66600	electron transporter, putative (Protein of unknown function, DUF547)
AT5G19190	-1.32363	AT5G19190	hypothetical protein										AT4G08930	-1.1671	APRL6	APR-like 6								AT5G02830	-1.39981	AT5G02830	Tetratricopeptide repeat (TPR)-like superfamily protein
AT3G02170	-1.32008	LNG2	longifolia2										AT1G67480	-1.15919	AT1G67480	Galactose oxidase/kelch repeat superfamily protein								AT5G26200	-1.39688	AT5G26200	Mitochondrial substrate carrier family protein
AT1G12110	-1.31096	NRT1.1	nitrate transporter 1.1										AT1G19700	-1.15161	BEL10	BEL1-like homeodomain 10								AT1G67480	-1.39342	AT1G67480	Galactose oxidase/kelch repeat superfamily protein
AT3G15570	-1.30925	AT3G15570	Phototropic-responsive NPH3 family protein										AT1G55360	-1.14795	AT1G55360	tRNA-splicing ligase (DUF239)								AT5G67160	-1.39338	EPS1	HXXXD-type acyl-transferase family protein
AT4G00165	-1.30394	AT4G00165	Bifunctional inhibitor/lipid-transfer protein/seed storage 2S albumin superfamily protein										AT5G15950	-1.13935	AT5G15950	Adenosylmethionine decarboxylase family protein								AT5G18670	-1.39226	BMY3	beta-amylase 3
AT5G15580	-1.29726	LNG1	longifolia1										AT5G03395	-1.13699										AT3G30180	-1.39021	BR6OX2	brassinosteroid-6-oxidase 2
AT1G68130	-1.29645	IDD14	indeterminate(ID)-domain 14										AT2G33050	-1.13422	RLP26	receptor like protein 26								AT1G51440	-1.37203	AT1G51440	alpha/beta-Hydrolases superfamily protein
AT5G43700	-1.29528	ATAUX2-11	AUX/IAA transcriptional regulator family protein										AT3G22420	-1.13148	WNK2	with no lysine (K) kinase 2								AT3G22210	-1.36814	AT3G22210	transmembrane protein
AT1G74300	-1.29046	AT1G74300	alpha/beta-Hydrolases superfamily protein										AT3G06330	-1.12517	AT3G06330	RING/U-box superfamily protein								AT5G61130	-1.3661	PDCB1	plasmodesmata callose-binding protein 1
AT2G31750	-1.2892	UGT74D1	UDP-glucosyl transferase 74D1										AT5G52190	-1.11891	AT5G52190	Sugar isomerase (SIS) family protein								AT4G38960	-1.36602	BBX19	B-box type zinc finger family protein
AT3G06125	-1.28149	AT3G06125											AT1G30530	-1.10865	UGT78D1	UDP-glucosyl transferase 78D1								AT1G18590	-1.36568	SOT17	sulfotransferase 17
AT4G14400	-1.27315	ACD6	ankyrin repeat family protein										AT3G52720	-1.10633	ACA1	alpha carbonic anhydrase 1								AT1G80760	-1.35958	NIP6;1	NOD26-like intrinsic protein 6;1
AT1G32780	-1.27295	AT1G32780	GroES-like zinc-binding dehydrogenase family protein										AT3G12920	-1.105	BRG3	SBP (S-ribonuclease binding protein) family protein								AT2G31230	-1.35747	ERF15	ethylene-responsive element binding factor 15
AT5G44410	-1.27001	AT5G44410	FAD-binding Berberine family protein										AT3G61430	-1.10455	PIP1A	plasma membrane intrinsic protein 1A								AT4G02420	-1.34813	AT4G02420	Concanavalin A-like lectin protein kinase family protein
AT5G02830	-1.26812	AT5G02830	Tetratricopeptide repeat (TPR)-like superfamily protein										AT3G21460	-1.09444	AT3G21460	Glutaredoxin family protein								AT3G02830	-1.31656	ZFN1	zinc finger protein 1
AT1G76990	-1.26582	ACR3	ACT domain repeat 3										AT1G62960	-1.08963	ACS10	ACC synthase 10								AT1G23030	-1.31018	AT1G23030	ARM repeat superfamily protein
AT5G55620	-1.26343	AT5G55620	hypothetical protein										AT1G67070	-1.08712	DIN9	Mannose-6-phosphate isomerase, type I								AT2G28200	-1.3068	AT2G28200	C2H2-type zinc finger family protein
AT3G26320	-1.26316	CYP71B36	cytochrome P450, family 71, subfamily B, polypeptide 36										AT5G19730	-1.08676	AT5G19730	Pectin lyase-like superfamily protein								AT3G49940	-1.30612	LBD38	LOB domain-containing protein 38
AT3G22210	-1.26269	AT3G22210	transmembrane protein										AT2G32960	-1.07817	PFA-DSP2	Phosphotyrosine protein phosphatases superfamily protein								AT5G58760	-1.30368	DDB2	damaged DNA binding 2
AT4G14750	-1.26165	IQD19	IQ-domain 19										AT4G14400	-1.07635	ACD6	ankyrin repeat family protein								AT1G68780	-1.2977	AT1G68780	RNI-like superfamily protein
AT4G13577	-1.2586	AT4G13577	hypothetical protein										AT2G36870	-1.0759	XTH32	xyloglucan endotransglucosylase/hydrolase 32								AT1G12460	-1.28666	AT1G12460	Leucine-rich repeat protein kinase family protein
AT5G09820	-1.25368	AT5G09820	Plastid-lipid associated protein PAP / fibrillin family protein										AT5G35480	-1.06576	AT5G35480	hypothetical protein								AT4G22570	-1.28243	APT3	adenine phosphoribosyl transferase 3
AT2G29320	-1.2518	AT2G29320	NAD(P)-binding Rossmann-fold superfamily protein										AT1G52342	-1.0584	AT1G52342	hypothetical protein								AT1G10370	-1.27702	ERD9	Glutathione S-transferase family protein
AT4G10120	-1.2514	ATSPS4F	Sucrose-phosphate synthase family protein										AT4G02420	-1.05536	AT4G02420	Concanavalin A-like lectin protein kinase family protein								AT3G23880	-1.27423	AT3G23880	F-box and associated interaction domains-containing protein
AT2G33855	-1.23894	AT2G33855	transmembrane protein										AT1G17100	-1.05341	HBP1	SOUL heme-binding family protein								AT2G46040	-1.27267	AT2G46040	ARID/BRIGHT AND ELM2 DNA-binding domain-containing protein
AT1G78290	-1.23537	SNRK2-8	Protein kinase superfamily protein										AT1G65870	-1.04654	AT1G65870	Disease resistance-responsive (dirigent-like protein) family protein								AT2G32530	-1.2717	CSLB03	cellulose synthase-like B3
AT3G61430	-1.23238	PIP1A	plasma membrane intrinsic protein 1A										AT1G31770	-1.0403	ABCG14	ATP-binding cassette 14								AT3G27170	-1.25934	CLC-B	chloride channel B
AT1G18810	-1.22669	AT1G18810	phytochrome kinase substrate-like protein										AT4G26520	-1.03126	FBA7	Aldolase superfamily protein								AT3G11900	-1.25776	ANT1	aromatic and neutral transporter 1
AT1G08280	-1.22478	AT1G08280	Glycosyltransferase family 29 (sialyltransferase) family protein										AT1G29530	-1.03073	AT1G29530	hypothetical protein								AT5G51850	-1.25724	TRM24	hypothetical protein
AT3G23110	-1.22166	RLP37	receptor like protein 37										AT1G14345	-1.02911	AT1G14345	NAD(P)-linked oxidoreductase superfamily protein								AT5G62140	-1.22629	AT5G62140	ATP-dependent Clp protease ATP-binding subunit
AT3G06868	-1.22074	AT3G06868	vitellogenin-like protein										AT3G08730	-1.01878	PK1	protein-serine kinase 1								AT4G13050	-1.22378	AT4G13050	Acyl-ACP thioesterase
AT2G23000	-1.21849	scpl10	serine carboxypeptidase-like 10										AT2G18860	-1.0094	AT2G18860	Syntaxin/t-SNARE family protein								AT4G19530	-1.21528	AT4G19530	disease resistance protein (TIR-NBS-LRR class) family
AT5G13180	-1.21686	NAC083	NAC domain containing protein 83										AT1G74890	-1.00925	ARR15	response regulator 15								AT3G15570	-1.21473	AT3G15570	Phototropic-responsive NPH3 family protein
AT1G33240	-1.21328	GTL1	GT-2-like 1										AT5G03670	-1.00157	TRM28	histone-lysine N-methyltransferase SETD1B-like protein								AT1G49470	-1.19755	AT1G49470	transmembrane epididymal protein (DUF716)
AT1G17100	-1.21318	HBP1	SOUL heme-binding family protein										AT4G34220	-1.0009	AT4G34220	Leucine-rich repeat protein kinase family protein								AT1G67070	-1.19166	DIN9	Mannose-6-phosphate isomerase, type I
AT3G46670	-1.21272	UGT76E11	UDP-glucosyl transferase 76E11										AT1G01430	-0.980387	TBL25	TRICHOME BIREFRINGENCE-LIKE 25								AT3G61590	-1.19165	HWS	Galactose oxidase/kelch repeat superfamily protein
AT3G15354	-1.20702	SPA3	SPA1-related 3										AT3G06868	-0.980386	AT3G06868	vitellogenin-like protein								AT2G39560	-1.18361	AT2G39560	Putative membrane lipoprotein
AT4G10770	-1.20479	OPT7	oligopeptide transporter 7										AT1G42550	-0.978183	PMI1	plastid movement impaired1								AT3G46130	-1.1809	MYB48	myb domain protein 48
AT5G48545	-1.20394	HINT3	histidine triad nucleotide-binding 3										AT1G28560	-0.972556	SRD2	snRNA activating complex family protein								AT3G06868	-1.16043	AT3G06868	vitellogenin-like protein
AT4G03190	-1.19671	GRH1	GRR1-like protein 1										AT1G78180	-0.966263	AT1G78180	Mitochondrial substrate carrier family protein								AT5G67280	-1.15851	RLK	receptor-like kinase
AT1G62960	-1.19419	ACS10	ACC synthase 10										AT5G56860	-0.964503	GNC	GATA type zinc finger transcription factor family protein								AT2G31790	-1.15581	AT2G31790	UDP-Glycosyltransferase superfamily protein
AT2G24540	-1.19395	AFR	Galactose oxidase/kelch repeat superfamily protein										AT5G03555	-0.963277	NCS1	permease, cytosine/purines, uracil, thiamine, allantoin family protein								AT1G76890	-1.15351	GT2	Duplicated homeodomain-like superfamily protein
AT2G19650	-1.18961	AT2G19650	Cysteine/Histidine-rich C1 domain family protein										AT5G47250	-0.95578	AT5G47250	LRR and NB-ARC domains-containing disease resistance protein								AT2G33050	-1.14893	RLP26	receptor like protein 26
AT4G24810	-1.18505	AT4G24810	Protein kinase superfamily protein										AT2G45950	-0.954467	SK20	SKP1-like 20								AT5G10150	-1.14017	AT5G10150	UPSTREAM OF FLC protein (DUF966)
AT4G38850	-1.18414	SAUR15	SAUR-like auxin-responsive protein family										AT5G48910	-0.953997	LPA66	Pentatricopeptide repeat (PPR) superfamily protein								AT5G07240	-1.13955	IQD24	IQ-domain 24
AT3G02470	-1.18357	SAMDC	S-adenosylmethionine decarboxylase										AT3G57400	-0.952893	AT3G57400	transmembrane protein								AT3G43800	-1.13472	GSTU27	glutathione S-transferase tau 27
AT1G14840	-1.17383	MAP70-4	microtubule-associated proteins 70-4										AT3G54500	-0.945939	AT3G54500	agglutinin-like protein								AT5G40450	-1.12926	AT5G40450	A-kinase anchor-like protein
AT1G28560	-1.16502	SRD2	snRNA activating complex family protein										AT3G21870	-0.940222	CYCP2;1	cyclin p2;1								AT1G12110	-1.12653	NRT1.1	nitrate transporter 1.1
AT1G56670	-1.15913	AT1G56670	GDSL-like Lipase/Acylhydrolase superfamily protein										AT5G48545	-0.937868	HINT3	histidine triad nucleotide-binding 3								AT3G08505	-1.12575	AT3G08505	zinc finger (CCCH-type/C3HC4-type RING finger) family protein
AT1G29530	-1.14121	AT1G29530	hypothetical protein										AT3G18750	-0.935221	WNK6	with no lysine (K) kinase 6								AT1G54820	-1.12444	AT1G54820	Protein kinase superfamily protein
AT2G42300	-1.13497	AT2G42300	basic helix-loop-helix (bHLH) DNA-binding superfamily protein										AT5G17600	-0.9349	AT5G17600	RING/U-box superfamily protein								AT5G15310	-1.12218	MYB16	myb domain protein 16
AT5G62140	-1.13433	AT5G62140	ATP-dependent Clp protease ATP-binding subunit										AT2G45340	-0.934211	AT2G45340	Leucine-rich repeat protein kinase family protein								AT5G35480	-1.11908	AT5G35480	hypothetical protein
AT2G45340	-1.13384	AT2G45340	Leucine-rich repeat protein kinase family protein										AT2G32540	-0.933474	CSLB04	cellulose synthase-like B4								AT2G04790	-1.1139	AT2G04790	PTB domain engulfment adapter
AT2G23180	-1.13019	CYP96A1	cytochrome P450, family 96, subfamily A, polypeptide 1										AT3G14770	-0.921489	SWEET2	Nodulin MtN3 family protein								AT5G03670	-1.1059	TRM28	histone-lysine N-methyltransferase SETD1B-like protein
AT2G46830	-1.12942	CCA1	circadian clock associated 1										AT3G05750	-0.917594	TRM6	serine-rich adhesin for platelets-like protein								AT5G09760	-1.09321	AT5G09760	Plant invertase/pectin methylesterase inhibitor superfamily
AT3G16370	-1.12573	AT3G16370	GDSL-like Lipase/Acylhydrolase superfamily protein										AT3G21670	-0.90847	AT3G21670	Major facilitator superfamily protein								AT5G14880	-1.08911	AT5G14880	Potassium transporter family protein
AT5G09760	-1.11969	AT5G09760	Plant invertase/pectin methylesterase inhibitor superfamily										AT3G23510	-0.90023	AT3G23510	Cyclopropane-fatty-acyl-phospholipid synthase								AT1G79410	-1.08449	2005-10-01	organic cation/carnitine transporter5
AT4G27030	-1.11929	FADA	fatty acid desaturase A										AT2G30100	-0.900029	AT2G30100	pentatricopeptide (PPR) repeat-containing protein								AT1G55910	-1.08245	ZIP11	zinc transporter 11 precursor
AT5G10150	-1.11924	AT5G10150	UPSTREAM OF FLC protein (DUF966)										AT3G06740	-0.891276	GATA15	GATA transcription factor 15								AT4G12310	-1.08209	CYP706A5	cytochrome P450, family 706, subfamily A, polypeptide 5
AT5G43270	-1.10328	SPL2	squamosa promoter binding protein-like 2										AT5G66600	-0.884293	AT5G66600	electron transporter, putative (Protein of unknown function, DUF547)								AT3G57040	-1.08099	ARR9	response regulator 9
AT4G36220	-1.09957	FAH1	ferulic acid 5-hydroxylase 1										AT1G56670	-0.880874	AT1G56670	GDSL-like Lipase/Acylhydrolase superfamily protein								AT5G24120	-1.0792	SIGE	sigma factor E
AT3G52950	-1.09738	AT3G52950	CBS / octicosapeptide/Phox/Bemp1 (PB1) domains-containing protein										AT1G55910	-0.880492	ZIP11	zinc transporter 11 precursor								AT4G34220	-1.0786	AT4G34220	Leucine-rich repeat protein kinase family protein
AT5G48730	-1.09677	AT5G48730	Pentatricopeptide repeat (PPR) superfamily protein										AT1G64400	-0.879289	LACS3	AMP-dependent synthetase and ligase family protein								AT1G14345	-1.07502	AT1G14345	NAD(P)-linked oxidoreductase superfamily protein
AT3G28070	-1.08887	UMAMIT46	nodulin MtN21 /EamA-like transporter family protein										AT5G13360	-0.878622	AT5G13360	Auxin-responsive GH3 family protein								AT2G01290	-1.07433	RPI2	ribose-5-phosphate isomerase 2
AT3G57040	-1.08586	ARR9	response regulator 9										AT4G36220	-0.87861	FAH1	ferulic acid 5-hydroxylase 1								AT4G36220	-1.06467	FAH1	ferulic acid 5-hydroxylase 1
AT5G47250	-1.08279	AT5G47250	LRR and NB-ARC domains-containing disease resistance protein										AT1G79720	-0.877816	AT1G79720	Eukaryotic aspartyl protease family protein								AT3G12920	-1.06309	BRG3	SBP (S-ribonuclease binding protein) family protein
AT4G34220	-1.07729	AT4G34220	Leucine-rich repeat protein kinase family protein										AT4G18570	-0.874853	AT4G18570	Tetratricopeptide repeat (TPR)-like superfamily protein								AT3G26960	-1.05933	AT3G26960	Pollen Ole e 1 allergen and extensin family protein
AT5G46220	-1.07694	AT5G46220	transmembrane protein (DUF616)										AT2G20570	-0.873363	GPRI1	GBF's pro-rich region-interacting factor 1								AT1G55370	-1.05901	NDF5	NDH-dependent cyclic electron flow 5
AT1G14345	-1.07535	AT1G14345	NAD(P)-linked oxidoreductase superfamily protein										AT1G08280	-0.870929	AT1G08280	Glycosyltransferase family 29 (sialyltransferase) family protein								AT4G08930	-1.05589	APRL6	APR-like 6
AT2G37080	-1.06779	RIP2	ROP interactive partner 3										AT5G54130	-0.870601	AT5G54130	Calcium-binding endonuclease/exonuclease/phosphatase family								AT4G03190	-1.05334	GRH1	GRR1-like protein 1
AT5G14880	-1.06645	AT5G14880	Potassium transporter family protein										AT4G35270	-0.869239	AT4G35270	Plant regulator RWP-RK family protein								AT1G72300	-1.04842	PSY1R	Leucine-rich receptor-like protein kinase family protein
AT3G23880	-1.06618	AT3G23880	F-box and associated interaction domains-containing protein										AT1G70985	-0.868201	AT1G70985	hydroxyproline-rich glycoprotein family protein								AT3G48460	-1.0452	AT3G48460	GDSL-like Lipase/Acylhydrolase superfamily protein
AT3G03820	-1.06473	SAUR29	SAUR-like auxin-responsive protein family										AT3G56290	-0.865127	AT3G56290	potassium transporter								AT2G33360	-1.04084	AT2G33360	cadherin EGF LAG seven-pass G-type receptor, putative (DUF3527)
AT1G68780	-1.06406	AT1G68780	RNI-like superfamily protein										AT1G18880	-0.864363	NRT1.9	Major facilitator superfamily protein								AT1G01430	-1.02589	TBL25	TRICHOME BIREFRINGENCE-LIKE 25
AT1G70250	-1.06283	AT1G70250	receptor serine/threonine kinase										AT2G31750	-0.862162	UGT74D1	UDP-glucosyl transferase 74D1								AT5G45950	-1.02033	AT5G45950	GDSL-like Lipase/Acylhydrolase superfamily protein
AT1G67070	-1.06225	DIN9	Mannose-6-phosphate isomerase, type I										AT1G32450	-0.850618	NRT1.5	nitrate transporter 1.5								AT4G00165	-1.01923	AT4G00165	Bifunctional inhibitor/lipid-transfer protein/seed storage 2S albumin superfamily protein
AT3G45210	-1.05961	AT3G45210	transcription initiation factor TFIID subunit (Protein of unknown function, DUF584)										AT1G62180	-0.846022	2002-04-01	5'adenylylphosphosulfate reductase 2								AT1G78180	-1.01424	AT1G78180	Mitochondrial substrate carrier family protein
AT2G30100	-1.05707	AT2G30100	pentatricopeptide (PPR) repeat-containing protein										AT3G12610	-0.834964	DRT100	Leucine-rich repeat (LRR) family protein								AT5G65683	-1.00785	WAVH2	Zinc finger (C3HC4-type RING finger) family protein
AT1G11700	-1.04787	AT1G11700	senescence regulator (Protein of unknown function, DUF584)										AT1G48480	-0.834467	RKL1	receptor-like kinase 1								AT3G13510	-1.00653	AT3G13510	carboxyl-terminal peptidase, putative (DUF239)
AT4G25700	-1.04264	BETA-OHASE 1	beta-hydroxylase 1										AT2G44210	-0.829864	AT2G44210	carboxyl-terminal peptidase (DUF239)								AT2G44210	-1.00145	AT2G44210	carboxyl-terminal peptidase (DUF239)
AT1G30530	-1.04148	UGT78D1	UDP-glucosyl transferase 78D1										AT3G15354	-0.827972	SPA3	SPA1-related 3								AT1G56670	-1.00119	AT1G56670	GDSL-like Lipase/Acylhydrolase superfamily protein
AT3G22530	-1.04145	AT3G22530	heat shock protein										AT3G13510	-0.823164	AT3G13510	carboxyl-terminal peptidase, putative (DUF239)								AT1G11700	-0.997155	AT1G11700	senescence regulator (Protein of unknown function, DUF584)
AT1G23030	-1.03795	AT1G23030	ARM repeat superfamily protein										AT1G29170	-0.820252	WAVE2	SCAR family protein								AT2G29320	-0.994091	AT2G29320	NAD(P)-binding Rossmann-fold superfamily protein
AT3G54500	-1.03767	AT3G54500	agglutinin-like protein										AT4G38960	-0.819939	BBX19	B-box type zinc finger family protein								AT4G35270	-0.992392	AT4G35270	Plant regulator RWP-RK family protein
AT5G48900	-1.03141	AT5G48900	Pectin lyase-like superfamily protein										AT1G03870	-0.81603	FLA9	FASCICLIN-like arabinoogalactan 9								AT1G66330	-0.980706	AT1G66330	senescence-associated family protein
AT1G03440	-1.02889	AT1G03440	Leucine-rich repeat (LRR) family protein										AT5G45950	-0.815058	AT5G45950	GDSL-like Lipase/Acylhydrolase superfamily protein								AT4G24972	-0.975278	TPD1	tapetum determinant 1
AT5G56860	-1.01805	GNC	GATA type zinc finger transcription factor family protein										AT2G29320	-0.794478	AT2G29320	NAD(P)-binding Rossmann-fold superfamily protein								AT4G24810	-0.975192	AT4G24810	Protein kinase superfamily protein
AT2G34170	-1.01652	AT2G34170	hypothetical protein (DUF688)										AT5G42760	-0.783579	AT5G42760	Leucine carboxyl methyltransferase								AT5G43870	-0.973574	AT5G43870	auxin canalization protein (DUF828)
AT5G48910	-1.00501	LPA66	Pentatricopeptide repeat (PPR) superfamily protein										AT1G78290	-0.777394	SNRK2-8	Protein kinase superfamily protein								AT3G57070	-0.968475	AT3G57070	Glutaredoxin family protein
AT4G00050	-0.997508	UNE10	basic helix-loop-helix (bHLH) DNA-binding superfamily protein										AT5G61420	-0.774555	MYB28	myb domain protein 28								AT3G10230	-0.964556	LYC	lycopene cyclase
AT1G48260	-0.985201	CIPK17	CBL-interacting protein kinase 17										AT4G19530	-0.773917	AT4G19530	disease resistance protein (TIR-NBS-LRR class) family								AT1G26761	-0.958907	AT1G26761	Arabinanase/levansucrase/invertase
AT5G24155	-0.983886	AT5G24155	FAD/NAD(P)-binding oxidoreductase family protein										AT3G23805	-0.77355	RALFL24	ralf-like 24								AT3G06740	-0.956665	GATA15	GATA transcription factor 15
AT1G60800	-0.981502	NIK3	NSP-interacting kinase 3										AT5G24165	-0.773371	AT5G24165	hypothetical protein								AT4G26540	-0.956353	AT4G26540	Leucine-rich repeat receptor-like protein kinase family protein
AT5G39860	-0.981072	PRE1	basic helix-loop-helix (bHLH) DNA-binding family protein										AT2G31230	-0.769717	ERF15	ethylene-responsive element binding factor 15								AT5G15580	-0.951386	LNG1	longifolia1
AT3G22810	-0.976972	AT3G22810	auxin canalization protein (DUF828)										AT1G74300	-0.765262	AT1G74300	alpha/beta-Hydrolases superfamily protein								AT2G35130	-0.947498	AT2G35130	Tetratricopeptide repeat (TPR)-like superfamily protein
AT2G48020	-0.97612	AT2G48020	Major facilitator superfamily protein										AT2G30460	-0.76522	AT2G30460	Nucleotide/sugar transporter family protein								AT5G48545	-0.9447	HINT3	histidine triad nucleotide-binding 3
AT4G19530	-0.971087	AT4G19530	disease resistance protein (TIR-NBS-LRR class) family										AT1G14840	-0.763177	MAP70-4	microtubule-associated proteins 70-4								AT1G15260	-0.942557	AT1G15260	LOW protein: ATP-dependent RNA helicase-like protein
AT2G18860	-0.970881	AT2G18860	Syntaxin/t-SNARE family protein										AT4G26540	-0.763168	AT4G26540	Leucine-rich repeat receptor-like protein kinase family protein								AT3G23110	-0.939621	RLP37	receptor like protein 37
AT1G34570	-0.96945	AT1G34570	Essential protein Yae1, N-terminal										AT3G21390	-0.75938	AT3G21390	Mitochondrial substrate carrier family protein								AT1G42550	-0.927322	PMI1	plastid movement impaired1
AT3G29200	-0.969263	CM1	chorismate mutase 1										AT5G24120	-0.758736	SIGE	sigma factor E								AT3G21390	-0.926014	AT3G21390	Mitochondrial substrate carrier family protein
AT2G28470	-0.961877	BGAL8	beta-galactosidase 8										AT5G62140	-0.751752	AT5G62140	ATP-dependent Clp protease ATP-binding subunit								AT1G70000	-0.925293	AT1G70000	myb-like transcription factor family protein
AT3G23510	-0.960179	AT3G23510	Cyclopropane-fatty-acyl-phospholipid synthase										AT1G68130	-0.751527	IDD14	indeterminate(ID)-domain 14								AT3G10840	-0.923908	AT3G10840	alpha/beta-Hydrolases superfamily protein
AT4G26520	-0.956177	FBA7	Aldolase superfamily protein										AT1G72130	-0.751379	AT1G72130	Major facilitator superfamily protein								AT3G18750	-0.913246	WNK6	with no lysine (K) kinase 6
AT5G67160	-0.954728	EPS1	HXXXD-type acyl-transferase family protein										AT5G13140	-0.748542	AT5G13140	Pollen Ole e 1 allergen and extensin family protein								AT1G28670	-0.910393	ARAB-1	GDSL-like Lipase/Acylhydrolase superfamily protein
AT1G55360	-0.95446	AT1G55360	tRNA-splicing ligase (DUF239)										AT1G23030	-0.747289	AT1G23030	ARM repeat superfamily protein								AT1G03440	-0.90579	AT1G03440	Leucine-rich repeat (LRR) family protein
AT5G35490	-0.953815	MRU1	mto 1 responding up 1										AT1G49430	-0.746783	LACS2	long-chain acyl-CoA synthetase 2								AT1G26560	-0.903296	BGLU40	beta glucosidase 40
AT3G15115	-0.948082	AT3G15115	serine/arginine repetitive matrix protein										AT4G37080	-0.745357	AT4G37080	ternary complex factor MIP1 leucine-zipper protein (Protein of unknown function, DUF547)								AT1G78510	-0.899797	SPS1	solanesyl diphosphate synthase 1
AT3G06740	-0.946341	GATA15	GATA transcription factor 15										AT3G06125	-0.741532	AT3G06125									AT1G72030	-0.898015	AT1G72030	Acyl-CoA N-acyltransferases (NAT) superfamily protein
AT3G10230	-0.939633	LYC	lycopene cyclase										AT2G37040	-0.740553	PAL1	PHE ammonia lyase 1								AT2G18560	-0.894371	AT2G18560	UDP-Glycosyltransferase superfamily protein
AT1G26761	-0.934883	AT1G26761	Arabinanase/levansucrase/invertase										AT4G00050	-0.738003	UNE10	basic helix-loop-helix (bHLH) DNA-binding superfamily protein								AT2G30100	-0.888995	AT2G30100	pentatricopeptide (PPR) repeat-containing protein
AT4G38860	-0.934777	AT4G38860	SAUR-like auxin-responsive protein family										AT2G28470	-0.73644	BGAL8	beta-galactosidase 8								AT2G29360	-0.886079	AT2G29360	NAD(P)-binding Rossmann-fold superfamily protein
AT3G10840	-0.934288	AT3G10840	alpha/beta-Hydrolases superfamily protein										AT5G48900	-0.732534	AT5G48900	Pectin lyase-like superfamily protein								AT3G06125	-0.880713	AT3G06125
AT1G12460	-0.932343	AT1G12460	Leucine-rich repeat protein kinase family protein										AT1G26761	-0.732268	AT1G26761	Arabinanase/levansucrase/invertase								AT5G48730	-0.876913	AT5G48730	Pentatricopeptide repeat (PPR) superfamily protein
AT2G33360	-0.931409	AT2G33360	cadherin EGF LAG seven-pass G-type receptor, putative (DUF3527)										AT2G37080	-0.732077	RIP2	ROP interactive partner 3								AT5G43270	-0.870158	SPL2	squamosa promoter binding protein-like 2
AT5G27360	-0.930836	SFP2	Major facilitator superfamily protein										AT3G29200	-0.729959	CM1	chorismate mutase 1								AT4G25700	-0.862434	BETA-OHASE 1	beta-hydroxylase 1
AT2G31230	-0.926643	ERF15	ethylene-responsive element binding factor 15										AT4G24810	-0.728621	AT4G24810	Protein kinase superfamily protein								AT1G10850	-0.860838	AT1G10850	Leucine-rich repeat protein kinase family protein
AT2G30460	-0.925194	AT2G30460	Nucleotide/sugar transporter family protein										AT4G27030	-0.72692	FADA	fatty acid desaturase A								AT3G48200	-0.858761	AT3G48200	transmembrane protein
AT1G72300	-0.923518	PSY1R	Leucine-rich receptor-like protein kinase family protein										AT3G19450	-0.726674	ATCAD4	GroES-like zinc-binding alcohol dehydrogenase family protein								AT2G30460	-0.85283	AT2G30460	Nucleotide/sugar transporter family protein
AT1G70000	-0.921561	AT1G70000	myb-like transcription factor family protein										AT4G19170	-0.722641	NCED4	nine-cis-epoxycarotenoid dioxygenase 4								AT2G42190	-0.844977	AT2G42190	rho GTPase-activating gacO-like protein
AT3G23805	-0.92055	RALFL24	ralf-like 24										AT3G26630	-0.715672	AT3G26630	Tetratricopeptide repeat (TPR)-like superfamily protein								AT4G37080	-0.837281	AT4G37080	ternary complex factor MIP1 leucine-zipper protein (Protein of unknown function, DUF547)
AT1G67480	-0.918406	AT1G67480	Galactose oxidase/kelch repeat superfamily protein										AT5G09820	-0.711534	AT5G09820	Plastid-lipid associated protein PAP / fibrillin family protein								AT4G27595	-0.833924	AT4G27595	WEB family protein (DUF827)
AT4G35090	-0.909707	CAT2	catalase 2										AT1G07180	-0.711511	NDA1	alternative NAD(P)H dehydrogenase 1								AT5G53020	-0.83365	AT5G53020	Ribonuclease P protein subunit P38-like protein
AT2G04790	-0.907698	AT2G04790	PTB domain engulfment adapter										AT4G03190	-0.709456	GRH1	GRR1-like protein 1								AT2G33855	-0.832507	AT2G33855	transmembrane protein
AT4G15630	-0.906633	AT4G15630	Uncharacterized protein family (UPF0497)										AT2G41050	-0.707987	AT2G41050	PQ-loop repeat family protein / transmembrane family protein								AT3G22810	-0.83074	AT3G22810	auxin canalization protein (DUF828)
AT4G21890	-0.906425	AT4G21890	zinc finger MYND domain protein										AT1G79410	-0.707737	2005-10-01	organic cation/carnitine transporter5								AT1G29530	-0.82938	AT1G29530	hypothetical protein
AT5G56040	-0.901719	AT5G56040	Leucine-rich receptor-like protein kinase family protein										AT3G46670	-0.702989	UGT76E11	UDP-glucosyl transferase 76E11								AT2G37080	-0.828517	RIP2	ROP interactive partner 3
AT1G78180	-0.896672	AT1G78180	Mitochondrial substrate carrier family protein										AT5G48730	-0.702939	AT5G48730	Pentatricopeptide repeat (PPR) superfamily protein								AT3G22530	-0.828029	AT3G22530	heat shock protein
AT2G46250	-0.896624	AT2G46250	myosin heavy chain-like protein										AT3G22210	-0.696914	AT3G22210	transmembrane protein								AT1G30530	-0.82125	UGT78D1	UDP-glucosyl transferase 78D1
AT1G42550	-0.890577	PMI1	plastid movement impaired1										AT5G67385	-0.686975	AT5G67385	Phototropic-responsive NPH3 family protein								AT5G20220	-0.820889	AT5G20220	zinc knuckle (CCHC-type) family protein
AT5G19850	-0.873175	AT5G19850	alpha/beta-Hydrolases superfamily protein										AT1G12110	-0.68579	NRT1.1	nitrate transporter 1.1								AT1G17100	-0.813552	HBP1	SOUL heme-binding family protein
AT5G20220	-0.873076	AT5G20220	zinc knuckle (CCHC-type) family protein										AT2G47370	-0.682624	AT2G47370	Calcium-dependent phosphotriesterase superfamily protein								AT2G23180	-0.813055	CYP96A1	cytochrome P450, family 96, subfamily A, polypeptide 1
AT5G03760	-0.870016	ATCSLA09	Nucleotide-diphospho-sugar transferases superfamily protein										AT5G19850	-0.676137	AT5G19850	alpha/beta-Hydrolases superfamily protein								AT5G12170	-0.810892	CLT3	CRT (chloroquine-resistance transporter)-like transporter 3
AT4G23400	-0.866777	PIP1;5	plasma membrane intrinsic protein 1;5										AT4G10770	-0.673792	OPT7	oligopeptide transporter 7								AT3G28080	-0.810234	UMAMIT47	nodulin MtN21 /EamA-like transporter family protein
AT3G22420	-0.854278	WNK2	with no lysine (K) kinase 2										AT5G61130	-0.672685	PDCB1	plasmodesmata callose-binding protein 1								AT2G32450	-0.80412	AT2G32450	Calcium-binding tetratricopeptide family protein
AT5G67280	-0.853928	RLK	receptor-like kinase										AT3G02470	-0.670908	SAMDC	S-adenosylmethionine decarboxylase								AT2G26170	-0.802526	CYP711A1	cytochrome P450, family 711, subfamily A, polypeptide 1
AT1G80760	-0.844209	NIP6;1	NOD26-like intrinsic protein 6;1										AT4G25700	-0.67052	BETA-OHASE 1	beta-hydroxylase 1								AT1G68130	-0.802272	IDD14	indeterminate(ID)-domain 14
AT1G76890	-0.843074	GT2	Duplicated homeodomain-like superfamily protein										AT5G09760	-0.665892	AT5G09760	Plant invertase/pectin methylesterase inhibitor superfamily								AT3G15115	-0.800302	AT3G15115	serine/arginine repetitive matrix protein
AT5G61130	-0.843027	PDCB1	plasmodesmata callose-binding protein 1										AT3G48200	-0.665247	AT3G48200	transmembrane protein								AT5G47250	-0.797751	AT5G47250	LRR and NB-ARC domains-containing disease resistance protein
AT3G02830	-0.840841	ZFN1	zinc finger protein 1										AT5G42620	-0.661346	AT5G42620	metalloendopeptidase / zinc ion binding protein								AT1G14600	-0.791272	AT1G14600	Homeodomain-like superfamily protein
AT1G26560	-0.839148	BGLU40	beta glucosidase 40										AT5G27360	-0.661323	SFP2	Major facilitator superfamily protein								AT3G61430	-0.787894	PIP1A	plasma membrane intrinsic protein 1A
AT5G45950	-0.835803	AT5G45950	GDSL-like Lipase/Acylhydrolase superfamily protein										AT2G42300	-0.660426	AT2G42300	basic helix-loop-helix (bHLH) DNA-binding superfamily protein								AT1G60800	-0.785307	NIK3	NSP-interacting kinase 3
AT3G61590	-0.824976	HWS	Galactose oxidase/kelch repeat superfamily protein										AT2G46450	-0.658164	CNGC12	cyclic nucleotide-gated channel 12								AT5G15440	-0.77745	EDL1	EID1-like 1
AT2G27360	-0.824	AT2G27360	GDSL-like Lipase/Acylhydrolase superfamily protein										AT2G27360	-0.657504	AT2G27360	GDSL-like Lipase/Acylhydrolase superfamily protein								AT3G57400	-0.773918	AT3G57400	transmembrane protein
AT5G13090	-0.822864	AT5G13090	hypothetical protein										AT4G35090	-0.653545	CAT2	catalase 2								AT5G23920	-0.773104	AT5G23920	transmembrane protein
AT5G03555	-0.820901	NCS1	permease, cytosine/purines, uracil, thiamine, allantoin family protein										AT1G04520	-0.649523	PDLP2	plasmodesmata-located protein 2								AT5G15950	-0.772448	AT5G15950	Adenosylmethionine decarboxylase family protein
AT2G45950	-0.820447	SK20	SKP1-like 20										AT5G40450	-0.648342	AT5G40450	A-kinase anchor-like protein								AT5G24165	-0.77113	AT5G24165	hypothetical protein
AT5G49740	-0.813545	FRO7	ferric reduction oxidase 7										AT4G39780	-0.646178	AT4G39780	Integrase-type DNA-binding superfamily protein								AT3G29200	-0.768108	CM1	chorismate mutase 1
AT5G13140	-0.802502	AT5G13140	Pollen Ole e 1 allergen and extensin family protein										AT4G01080	-0.637919	TBL26	TRICHOME BIREFRINGENCE-LIKE 26								AT1G77580	-0.766696	AT1G77580	filament-like protein (DUF869)
AT4G18570	-0.800431	AT4G18570	Tetratricopeptide repeat (TPR)-like superfamily protein										AT3G11900	-0.637484	ANT1	aromatic and neutral transporter 1								AT1G08280	-0.762825	AT1G08280	Glycosyltransferase family 29 (sialyltransferase) family protein
AT3G18750	-0.799324	WNK6	with no lysine (K) kinase 6										AT1G66100	-0.636584	AT1G66100	Plant thionin								AT5G52190	-0.760458	AT5G52190	Sugar isomerase (SIS) family protein
AT5G35480	-0.797679	AT5G35480	hypothetical protein										AT5G03760	-0.635725	ATCSLA09	Nucleotide-diphospho-sugar transferases superfamily protein								AT4G21890	-0.753486	AT4G21890	zinc finger MYND domain protein
AT4G15248	-0.795328	BBX30	B-box type zinc finger family protein										AT5G02710	-0.634981	AT5G02710	zinc/iron-chelating domain protein								AT1G32450	-0.752761	NRT1.5	nitrate transporter 1.5
AT3G06330	-0.79264	AT3G06330	RING/U-box superfamily protein										AT1G10370	-0.634238	ERD9	Glutathione S-transferase family protein								AT1G28560	-0.734384	SRD2	snRNA activating complex family protein
AT1G28670	-0.78914	ARAB-1	GDSL-like Lipase/Acylhydrolase superfamily protein										AT2G32450	-0.631353	AT2G32450	Calcium-binding tetratricopeptide family protein								AT3G46670	-0.729285	UGT76E11	UDP-glucosyl transferase 76E11
AT1G49430	-0.788118	LACS2	long-chain acyl-CoA synthetase 2										AT1G12460	-0.627599	AT1G12460	Leucine-rich repeat protein kinase family protein								AT2G45340	-0.728629	AT2G45340	Leucine-rich repeat protein kinase family protein
AT2G28150	-0.784647	AT2G28150	UPSTREAM OF FLC protein (DUF966)										AT2G21650	-0.623693	MEE3	Homeodomain-like superfamily protein								AT4G19170	-0.727188	NCED4	nine-cis-epoxycarotenoid dioxygenase 4
AT3G28040	-0.781759	AT3G28040	Leucine-rich receptor-like protein kinase family protein										AT1G80760	-0.619234	NIP6;1	NOD26-like intrinsic protein 6;1								AT5G43700	-0.726036	ATAUX2-11	AUX/IAA transcriptional regulator family protein
AT1G01430	-0.778539	TBL25	TRICHOME BIREFRINGENCE-LIKE 25										AT5G15580	-0.619158	LNG1	longifolia1								AT5G24150	-0.724594	SQP1	FAD/NAD(P)-binding oxidoreductase family protein
AT2G32540	-0.769765	CSLB04	cellulose synthase-like B4										AT2G23000	-0.616695	scpl10	serine carboxypeptidase-like 10								AT2G28150	-0.723672	AT2G28150	UPSTREAM OF FLC protein (DUF966)
AT1G29170	-0.765394	WAVE2	SCAR family protein										AT1G10850	-0.613547	AT1G10850	Leucine-rich repeat protein kinase family protein								AT5G40380	-0.714245	CRK42	cysteine-rich RLK (RECEPTOR-like protein kinase) 42
AT5G52190	-0.753941	AT5G52190	Sugar isomerase (SIS) family protein										AT4G00165	-0.611362	AT4G00165	Bifunctional inhibitor/lipid-transfer protein/seed storage 2S albumin superfamily protein								AT5G13090	-0.712922	AT5G13090	hypothetical protein
AT1G77580	-0.751137	AT1G77580	filament-like protein (DUF869)										AT3G15570	-0.61013	AT3G15570	Phototropic-responsive NPH3 family protein								AT1G34570	-0.712612	AT1G34570	Essential protein Yae1, N-terminal
AT3G11900	-0.750655	ANT1	aromatic and neutral transporter 1										AT5G20220	-0.607388	AT5G20220	zinc knuckle (CCHC-type) family protein								AT1G58520	-0.710399	RXW8	GDSL-like lipase/acylhydrolase superfamily protein
AT4G38810	-0.747267	AT4G38810	Calcium-binding EF-hand family protein										AT1G44000	-0.606797	AT1G44000	STAY-GREEN-like protein								AT3G05750	-0.705493	TRM6	serine-rich adhesin for platelets-like protein
AT1G72030	-0.746264	AT1G72030	Acyl-CoA N-acyltransferases (NAT) superfamily protein										AT5G35490	-0.606759	MRU1	mto 1 responding up 1								AT4G10770	-0.704556	OPT7	oligopeptide transporter 7
AT3G13510	-0.743208	AT3G13510	carboxyl-terminal peptidase, putative (DUF239)										AT2G29360	-0.604284	AT2G29360	NAD(P)-binding Rossmann-fold superfamily protein								AT1G64400	-0.702116	LACS3	AMP-dependent synthetase and ligase family protein
AT1G66100	-0.735932	AT1G66100	Plant thionin										AT4G15630	-0.602558	AT4G15630	Uncharacterized protein family (UPF0497)								AT4G26520	-0.695585	FBA7	Aldolase superfamily protein
AT5G38980	-0.733012	AT5G38980	transmembrane protein										AT2G33360	-0.602252	AT2G33360	cadherin EGF LAG seven-pass G-type receptor, putative (DUF3527)								AT5G13140	-0.694039	AT5G13140	Pollen Ole e 1 allergen and extensin family protein
AT1G79720	-0.731799	AT1G79720	Eukaryotic aspartyl protease family protein										AT4G22570	-0.601023	APT3	adenine phosphoribosyl transferase 3								AT2G34170	-0.692182	AT2G34170	hypothetical protein (DUF688)
AT1G44000	-0.731602	AT1G44000	STAY-GREEN-like protein										AT1G70250	-0.600259	AT1G70250	receptor serine/threonine kinase								AT1G27360	-0.69082	SPL11	squamosa promoter-like 11
AT1G16720	-0.722147	HCF173	high chlorophyll fluorescence phenotype 173										AT3G16370	-0.597773	AT3G16370	GDSL-like Lipase/Acylhydrolase superfamily protein								AT3G16370	-0.689698	AT3G16370	GDSL-like Lipase/Acylhydrolase superfamily protein
AT5G17600	-0.715164	AT5G17600	RING/U-box superfamily protein										AT5G43700	-0.595632	ATAUX2-11	AUX/IAA transcriptional regulator family protein								AT1G19700	-0.670798	BEL10	BEL1-like homeodomain 10
AT5G19730	-0.703707	AT5G19730	Pectin lyase-like superfamily protein										AT1G78510	-0.593314	SPS1	solanesyl diphosphate synthase 1								AT1G29170	-0.665514	WAVE2	SCAR family protein
AT2G29360	-0.699174	AT2G29360	NAD(P)-binding Rossmann-fold superfamily protein										AT3G02830	-0.590291	ZFN1	zinc finger protein 1								AT1G24100	-0.660944	UGT74B1	UDP-glucosyl transferase 74B1
AT3G05750	-0.694693	TRM6	serine-rich adhesin for platelets-like protein										AT4G23400	-0.590181	PIP1;5	plasma membrane intrinsic protein 1;5								AT1G74300	-0.657886	AT1G74300	alpha/beta-Hydrolases superfamily protein
AT3G12920	-0.691326	BRG3	SBP (S-ribonuclease binding protein) family protein										AT1G26560	-0.5851	BGLU40	beta glucosidase 40								AT5G02710	-0.653181	AT5G02710	zinc/iron-chelating domain protein
AT1G55370	-0.688299	NDF5	NDH-dependent cyclic electron flow 5										AT3G23110	-0.580376	RLP37	receptor like protein 37								AT3G28070	-0.650727	UMAMIT46	nodulin MtN21 /EamA-like transporter family protein
AT2G18560	-0.687342	AT2G18560	UDP-Glycosyltransferase superfamily protein										AT5G53020	-0.580223	AT5G53020	Ribonuclease P protein subunit P38-like protein								AT3G22420	-0.648558	WNK2	with no lysine (K) kinase 2
AT3G26960	-0.67743	AT3G26960	Pollen Ole e 1 allergen and extensin family protein										AT4G10120	-0.577527	ATSPS4F	Sucrose-phosphate synthase family protein								AT5G66770	-0.648035	AT5G66770	GRAS family transcription factor
AT4G13050	-0.674671	AT4G13050	Acyl-ACP thioesterase										AT3G08505	-0.570227	AT3G08505	zinc finger (CCCH-type/C3HC4-type RING finger) family protein								AT5G19260	-0.646746	FAF3	FANTASTIC four-like protein (DUF3049)
AT2G32530	-0.670036	CSLB03	cellulose synthase-like B3										AT2G48020	-0.568937	AT2G48020	Major facilitator superfamily protein								AT2G36870	-0.645781	XTH32	xyloglucan endotransglucosylase/hydrolase 32
AT5G12170	-0.668151	CLT3	CRT (chloroquine-resistance transporter)-like transporter 3										AT1G66330	-0.567262	AT1G66330	senescence-associated family protein								AT4G38810	-0.640794	AT4G38810	Calcium-binding EF-hand family protein
AT5G24165	-0.66476	AT5G24165	hypothetical protein										AT5G15440	-0.56726	EDL1	EID1-like 1								AT3G52950	-0.640309	AT3G52950	CBS / octicosapeptide/Phox/Bemp1 (PB1) domains-containing protein
AT2G26170	-0.662348	CYP711A1	cytochrome P450, family 711, subfamily A, polypeptide 1										AT1G16720	-0.561458	HCF173	high chlorophyll fluorescence phenotype 173								AT2G18860	-0.639344	AT2G18860	Syntaxin/t-SNARE family protein
AT3G26630	-0.661693	AT3G26630	Tetratricopeptide repeat (TPR)-like superfamily protein										AT1G01390	-0.560322	AT1G01390	UDP-Glycosyltransferase superfamily protein								AT5G13180	-0.637052	NAC083	NAC domain containing protein 83
AT5G42620	-0.659975	AT5G42620	metalloendopeptidase / zinc ion binding protein										AT5G12170	-0.560236	CLT3	CRT (chloroquine-resistance transporter)-like transporter 3								AT2G42300	-0.628779	AT2G42300	basic helix-loop-helix (bHLH) DNA-binding superfamily protein
AT5G02710	-0.655681	AT5G02710	zinc/iron-chelating domain protein										AT4G08300	-0.55819	UMAMIT17	nodulin MtN21 /EamA-like transporter family protein								AT5G24155	-0.618035	AT5G24155	FAD/NAD(P)-binding oxidoreductase family protein
AT4G24972	-0.654214	TPD1	tapetum determinant 1										AT1G34570	-0.557863	AT1G34570	Essential protein Yae1, N-terminal								AT5G03760	-0.616542	ATCSLA09	Nucleotide-diphospho-sugar transferases superfamily protein
AT3G52720	-0.651211	ACA1	alpha carbonic anhydrase 1										AT3G10230	-0.556552	LYC	lycopene cyclase								AT5G13360	-0.613652	AT5G13360	Auxin-responsive GH3 family protein
AT4G08930	-0.646128	APRL6	APR-like 6										AT3G10840	-0.555922	AT3G10840	alpha/beta-Hydrolases superfamily protein								AT5G56040	-0.613348	AT5G56040	Leucine-rich receptor-like protein kinase family protein
AT5G40380	-0.640989	CRK42	cysteine-rich RLK (RECEPTOR-like protein kinase) 42										AT1G27360	-0.555651	SPL11	squamosa promoter-like 11								AT5G48900	-0.60674	AT5G48900	Pectin lyase-like superfamily protein
AT5G67440	-0.639078	NPY3	Phototropic-responsive NPH3 family protein										AT3G28040	-0.54645	AT3G28040	Leucine-rich receptor-like protein kinase family protein								AT4G02890	-0.602156	UBQ14	Ubiquitin family protein
AT2G44210	-0.63226	AT2G44210	carboxyl-terminal peptidase (DUF239)										AT2G46830	-0.54633	CCA1	circadian clock associated 1								AT5G48910	-0.597329	LPA66	Pentatricopeptide repeat (PPR) superfamily protein
AT4G19170	-0.628128	NCED4	nine-cis-epoxycarotenoid dioxygenase 4										AT3G52950	-0.544039	AT3G52950	CBS / octicosapeptide/Phox/Bemp1 (PB1) domains-containing protein								AT3G26630	-0.594407	AT3G26630	Tetratricopeptide repeat (TPR)-like superfamily protein
AT4G02890	-0.618402	UBQ14	Ubiquitin family protein										AT1G60800	-0.543177	NIK3	NSP-interacting kinase 3								AT2G27360	-0.592908	AT2G27360	GDSL-like Lipase/Acylhydrolase superfamily protein
AT2G20570	-0.614154	GPRI1	GBF's pro-rich region-interacting factor 1										AT4G38810	-0.541908	AT4G38810	Calcium-binding EF-hand family protein								AT5G09820	-0.590749	AT5G09820	Plastid-lipid associated protein PAP / fibrillin family protein
AT4G02420	-0.612783	AT4G02420	Concanavalin A-like lectin protein kinase family protein										AT2G35130	-0.541501	AT2G35130	Tetratricopeptide repeat (TPR)-like superfamily protein								AT1G16720	-0.589865	HCF173	high chlorophyll fluorescence phenotype 173
AT3G27170	-0.610357	CLC-B	chloride channel B										AT3G26960	-0.541365	AT3G26960	Pollen Ole e 1 allergen and extensin family protein								AT5G42620	-0.585822	AT5G42620	metalloendopeptidase / zinc ion binding protein
AT4G37080	-0.60959	AT4G37080	ternary complex factor MIP1 leucine-zipper protein (Protein of unknown function, DUF547)										AT2G33855	-0.541207	AT2G33855	transmembrane protein								AT1G18880	-0.578861	NRT1.9	Major facilitator superfamily protein
AT5G07240	-0.608295	IQD24	IQ-domain 24										AT4G13050	-0.541086	AT4G13050	Acyl-ACP thioesterase								AT1G49430	-0.573375	LACS2	long-chain acyl-CoA synthetase 2
AT1G54820	-0.603753	AT1G54820	Protein kinase superfamily protein										AT4G22190	-0.54092	AT4G22190	serine/arginine repetitive matrix-like protein								AT3G02470	-0.572643	SAMDC	S-adenosylmethionine decarboxylase
AT1G66330	-0.594909	AT1G66330	senescence-associated family protein										AT5G43870	-0.538338	AT5G43870	auxin canalization protein (DUF828)								AT1G72130	-0.572447	AT1G72130	Major facilitator superfamily protein
AT3G48200	-0.580814	AT3G48200	transmembrane protein										AT5G67440	-0.537072	NPY3	Phototropic-responsive NPH3 family protein								AT4G18570	-0.565734	AT4G18570	Tetratricopeptide repeat (TPR)-like superfamily protein
AT3G57400	-0.578058	AT3G57400	transmembrane protein										AT2G42190	-0.537021	AT2G42190	rho GTPase-activating gacO-like protein								AT4G22190	-0.561571	AT4G22190	serine/arginine repetitive matrix-like protein
AT3G57070	-0.576887	AT3G57070	Glutaredoxin family protein										AT4G02890	-0.535119	UBQ14	Ubiquitin family protein								AT2G37040	-0.55709	PAL1	PHE ammonia lyase 1
AT2G21650	-0.571277	MEE3	Homeodomain-like superfamily protein										AT5G43270	-0.534181	SPL2	squamosa promoter binding protein-like 2								AT5G38980	-0.5566	AT5G38980	transmembrane protein
AT2G32450	-0.568962	AT2G32450	Calcium-binding tetratricopeptide family protein										AT1G55370	-0.532583	NDF5	NDH-dependent cyclic electron flow 5								AT4G37310	-0.547224	CYP81H1	cytochrome P450, family 81, subfamily H, polypeptide 1
AT2G35130	-0.559156	AT2G35130	Tetratricopeptide repeat (TPR)-like superfamily protein										AT3G27350	-0.530598	AT3G27350	transcriptional regulator ATRX-like protein								AT1G14840	-0.546652	MAP70-4	microtubule-associated proteins 70-4
AT1G69530	-0.549771	EXPA1	expansin A1										AT1G54820	-0.529789	AT1G54820	Protein kinase superfamily protein								AT2G28470	-0.544272	BGAL8	beta-galactosidase 8
AT2G31790	-0.544287	AT2G31790	UDP-Glycosyltransferase superfamily protein										AT4G12310	-0.525685	CYP706A5	cytochrome P450, family 706, subfamily A, polypeptide 5								AT2G46250	-0.53673	AT2G46250	myosin heavy chain-like protein
AT3G09450	-0.543807	AT3G09450	fusaric acid resistance family protein										AT1G24100	-0.524951	UGT74B1	UDP-glucosyl transferase 74B1								AT2G20570	-0.533725	GPRI1	GBF's pro-rich region-interacting factor 1
AT1G07180	-0.538681	NDA1	alternative NAD(P)H dehydrogenase 1										AT5G58760	-0.522806	DDB2	damaged DNA binding 2								AT3G06330	-0.532644	AT3G06330	RING/U-box superfamily protein
AT1G68440	-0.534222	AT1G68440	transmembrane protein										AT1G18590	-0.520142	SOT17	sulfotransferase 17								AT1G55360	-0.52734	AT1G55360	tRNA-splicing ligase (DUF239)
AT5G65683	-0.528501	WAVH2	Zinc finger (C3HC4-type RING finger) family protein										AT5G02830	-0.515128	AT5G02830	Tetratricopeptide repeat (TPR)-like superfamily protein								AT5G44410	-0.525223	AT5G44410	FAD-binding Berberine family protein
AT4G22570	-0.522178	APT3	adenine phosphoribosyl transferase 3										AT2G01290	-0.512313	RPI2	ribose-5-phosphate isomerase 2								AT2G23000	-0.522755	scpl10	serine carboxypeptidase-like 10
AT4G22190	-0.514843	AT4G22190	serine/arginine repetitive matrix-like protein										AT5G24850	-0.510344	CRY3	cryptochrome 3								AT5G67440	-0.512263	NPY3	Phototropic-responsive NPH3 family protein
AT1G24100	-0.514546	UGT74B1	UDP-glucosyl transferase 74B1										AT2G31790	-0.504758	AT2G31790	UDP-Glycosyltransferase superfamily protein								AT5G19850	-0.510453	AT5G19850	alpha/beta-Hydrolases superfamily protein
AT5G15440	-0.514223	EDL1	EID1-like 1										AT4G27595	-0.503318	AT4G27595	WEB family protein (DUF827)								AT2G45950	-0.507677	SK20	SKP1-like 20

## Sheet: LATE UP REGULON 
GeneID	Col-0 HS120	Name	Description			<-- HEAT STRESS				COLD STRESS -->			GeneID	Col-0 CS72	Name	Description						SALT STRESS -->		GeneID	Col-0 SS24	Name	Description
AT1G71000	6.80949	AT1G71000	Chaperone DnaJ-domain superfamily protein										AT1G17665	9.25761	AT1G17665	CA-responsive protein								AT2G02990	12.8109	RNS1	ribonuclease 1
AT5G07010	6.36246	ST2A	sulfotransferase 2A										AT5G24470	9.18489	PRR5	two-component response regulator-like protein								AT1G49450	8.17784	AT1G49450	Transducin/WD40 repeat-like superfamily protein
AT2G38465	5.84168	AT2G38465	hypothetical protein										AT5G42800	6.79448	DFR	dihydroflavonol 4-reductase								AT2G39200	7.92703	MLO12	Seven transmembrane MLO family protein
AT2G36080	5.75976	ABS2	AP2/B3-like transcriptional factor family protein										AT1G70640	6.76278	AT1G70640	octicosapeptide/Phox/Bem1p (PB1) domain-containing protein								AT5G05410	7.72299	DREB2A	DRE-binding protein 2A
AT1G17665	5.7435	AT1G17665	CA-responsive protein										AT5G25110	6.61449	CIPK25	CBL-interacting protein kinase 25								AT5G04250	7.41748	AT5G04250	Cysteine proteinases superfamily protein
AT2G46240	5.56531	BAG6	BCL-2-associated athanogene 6										AT5G15960	6.40318	KIN1	stress-responsive protein (KIN1) / stress-induced protein (KIN1)								AT5G15960	7.4085	KIN1	stress-responsive protein (KIN1) / stress-induced protein (KIN1)
AT1G53100	5.28566	AT1G53100	Core-2/I-branching beta-1,6-N-acetylglucosaminyltransferase family protein										AT2G19450	6.20061	TAG1	membrane bound O-acyl transferase (MBOAT) family protein								AT1G62570	7.2832	FMO GS-OX4	flavin-monooxygenase glucosinolate S-oxygenase 4
AT5G24470	5.0331	PRR5	two-component response regulator-like protein										AT2G38465	5.94484	AT2G38465	hypothetical protein								AT2G43620	6.8923	AT2G43620	Chitinase family protein
AT2G02990	5.02418	RNS1	ribonuclease 1										AT3G59820	5.31526	LETM1	LETM1-like protein								AT1G52890	6.68557	NAC019	NAC domain containing protein 19
AT2G19450	5.00834	TAG1	membrane bound O-acyl transferase (MBOAT) family protein										AT2G43620	5.07563	AT2G43620	Chitinase family protein								AT1G71000	6.35476	AT1G71000	Chaperone DnaJ-domain superfamily protein
AT3G59820	4.0356	LETM1	LETM1-like protein										AT5G57110	4.83784	ACA8	autoinhibited Ca2 -ATPase, isoform 8								AT5G17850	6.27872	AT5G17850	Sodium/calcium exchanger family protein
AT5G17490	3.84934	RGL3	RGA-like protein 3										AT1G11210	4.46451	AT1G11210	cotton fiber protein, putative (DUF761)								AT3G24982	6.27797	RLP40	receptor like protein 40
AT5G50450	3.80024	AT5G50450	HCP-like superfamily protein with MYND-type zinc finger										AT5G48250	4.37323	BBX8	B-box type zinc finger protein with CCT domain-containing protein								AT3G04010	5.98715	AT3G04010	O-Glycosyl hydrolases family 17 protein
AT5G25110	3.57673	CIPK25	CBL-interacting protein kinase 25										AT2G21130	4.36788	AT2G21130	Cyclophilin-like peptidyl-prolyl cis-trans isomerase family protein								AT4G19230	5.9494	CYP707A1	cytochrome P450, family 707, subfamily A, polypeptide 1
AT3G11020	3.57038	DREB2B	DRE/CRT-binding protein 2B										AT1G53100	4.13293	AT1G53100	Core-2/I-branching beta-1,6-N-acetylglucosaminyltransferase family protein								AT1G70640	5.89373	AT1G70640	octicosapeptide/Phox/Bem1p (PB1) domain-containing protein
AT2G21130	3.54762	AT2G21130	Cyclophilin-like peptidyl-prolyl cis-trans isomerase family protein										AT3G11020	4.04671	DREB2B	DRE/CRT-binding protein 2B								AT3G57260	5.60616	BGL2	beta-1,3-glucanase 2
AT1G70640	3.43833	AT1G70640	octicosapeptide/Phox/Bem1p (PB1) domain-containing protein										AT3G04010	4.04226	AT3G04010	O-Glycosyl hydrolases family 17 protein								AT3G28007	5.46328	SWEET4	Nodulin MtN3 family protein
AT1G28330	3.43379	DYL1	dormancy-associated protein-like 1										AT5G61380	4.01075	TOC1	CCT motif -containing response regulator protein								AT5G25110	5.4504	CIPK25	CBL-interacting protein kinase 25
AT1G22570	3.43323	AT1G22570	Major facilitator superfamily protein										AT2G36080	3.9778	ABS2	AP2/B3-like transcriptional factor family protein								AT1G20440	5.43115	COR47	cold-regulated 47
AT1G04980	3.42264	PDIL2-2	PDI-like 2-2										AT2G28900	3.87375	OEP16-1	outer plastid envelope protein 16-1								AT3G55940	5.19157	AT3G55940	Phosphoinositide-specific phospholipase C family protein
AT5G42800	3.41924	DFR	dihydroflavonol 4-reductase										AT3G58570	3.7559	AT3G58570	P-loop containing nucleoside triphosphate hydrolases superfamily protein								AT5G67480	5.1504	BT4	BTB and TAZ domain protein 4
AT3G04010	3.40508	AT3G04010	O-Glycosyl hydrolases family 17 protein										AT5G53290	3.67221	CRF3	cytokinin response factor 3								AT3G53980	5.12893	AT3G53980	Bifunctional inhibitor/lipid-transfer protein/seed storage 2S albumin superfamily protein
AT1G77380	3.3343	AAP3	amino acid permease 3										AT1G48210	3.65609	AT1G48210	Protein kinase superfamily protein								AT5G07010	5.11929	ST2A	sulfotransferase 2A
AT5G64710	3.24279	AT5G64710	Putative endonuclease or glycosyl hydrolase										AT3G46640	3.55043	PCL1	Homeodomain-like superfamily protein								AT2G43590	5.03402	AT2G43590	Chitinase family protein
AT4G39090	3.04602	RD19	Papain family cysteine protease										AT5G64710	3.51434	AT5G64710	Putative endonuclease or glycosyl hydrolase								AT2G30250	4.98002	WRKY25	WRKY DNA-binding protein 25
AT1G27170	2.95072	AT1G27170	transmembrane receptors / ATP binding protein										AT5G67480	3.43389	BT4	BTB and TAZ domain protein 4								AT4G24040	4.96408	TRE1	trehalase 1
AT5G16380	2.87065	AT5G16380	autophagy-like protein, putative (Protein of unknown function, DUF538)										AT5G07010	3.38634	ST2A	sulfotransferase 2A								AT2G39050	4.89532	EULS3	hydroxyproline-rich glycoprotein family protein
AT1G72330	2.86272	ALAAT2	alanine aminotransferase 2										AT5G50450	3.33796	AT5G50450	HCP-like superfamily protein with MYND-type zinc finger								AT5G13210	4.82875	AT5G13210	Uncharacterized conserved protein UCP015417, vWA
AT2G02810	2.84823	UTR1	UDP-galactose transporter 1										AT1G48370	3.31829	YSL8	YELLOW STRIPE like 8								AT3G11020	4.81346	DREB2B	DRE/CRT-binding protein 2B
AT5G67480	2.83964	BT4	BTB and TAZ domain protein 4										AT1G79440	3.29342	ALDH5F1	aldehyde dehydrogenase 5F1								AT3G03640	4.76576	BGLU25	beta glucosidase 25
AT3G58570	2.83765	AT3G58570	P-loop containing nucleoside triphosphate hydrolases superfamily protein										AT1G71000	3.2358	AT1G71000	Chaperone DnaJ-domain superfamily protein								AT3G49120	4.66317	PRXCB	peroxidase CB
AT2G39200	2.80442	MLO12	Seven transmembrane MLO family protein										AT5G51570	3.2044	AT5G51570	SPFH/Band 7/PHB domain-containing membrane-associated protein family								AT2G28120	4.61366	AT2G28120	Major facilitator superfamily protein
AT5G05410	2.77886	DREB2A	DRE-binding protein 2A										AT5G09420	3.17029	TOC64-V	translocon at the outer membrane of chloroplasts 64-V								AT2G36750	4.61282	UGT73C1	UDP-glucosyl transferase 73C1
AT1G48210	2.77073	AT1G48210	Protein kinase superfamily protein										AT3G05880	3.14641	RCI2A	Low temperature and salt responsive protein family								AT1G17745	4.56107	PGDH	D-3-phosphoglycerate dehydrogenase
AT4G27260	2.746	WES1	Auxin-responsive GH3 family protein										AT2G02990	3.14506	RNS1	ribonuclease 1								AT4G21570	4.42804	AT4G21570	organic solute transporter ostalpha protein (DUF300)
AT5G23050	2.74226	AAE17	acyl-activating enzyme 17										AT4G25480	3.06085	DREB1A	dehydration response element B1A								AT4G19390	4.01372	AT4G19390	Uncharacterized protein family (UPF0114)
AT5G04250	2.65599	AT5G04250	Cysteine proteinases superfamily protein										AT1G08890	3.02151	AT1G08890	Major facilitator superfamily protein								AT2G36080	3.96662	ABS2	AP2/B3-like transcriptional factor family protein
AT1G76590	2.61993	AT1G76590	PLATZ transcription factor family protein										AT2G39200	2.95436	MLO12	Seven transmembrane MLO family protein								AT1G69890	3.90994	AT1G69890	actin cross-linking protein (DUF569)
AT1G08890	2.53695	AT1G08890	Major facilitator superfamily protein										AT1G77380	2.95368	AAP3	amino acid permease 3								AT3G63010	3.85425	GID1B	alpha/beta-Hydrolases superfamily protein
AT5G07440	2.53493	GDH2	glutamate dehydrogenase 2										AT5G17850	2.92608	AT5G17850	Sodium/calcium exchanger family protein								AT1G60140	3.71024	TPS10	trehalose phosphate synthase
AT3G49120	2.51912	PRXCB	peroxidase CB										AT4G19390	2.90816	AT4G19390	Uncharacterized protein family (UPF0114)								AT1G48370	3.6962	YSL8	YELLOW STRIPE like 8
AT1G08920	2.48085	ESL1	ERD (early response to dehydration) six-like 1										AT1G22570	2.88039	AT1G22570	Major facilitator superfamily protein								AT4G30350	3.68511	AT4G30350	Double Clp-N motif-containing P-loop nucleoside triphosphate hydrolases superfamily protein
AT1G27630	2.47029	CYCT1;3	cyclin T 1;3										AT1G62570	2.85713	FMO GS-OX4	flavin-monooxygenase glucosinolate S-oxygenase 4								AT4G36760	3.62057	APP1	aminopeptidase P1
AT1G77000	2.44069	SKP2B	RNI-like superfamily protein										AT5G58700	2.79135	PLC4	phosphatidylinositol-speciwc phospholipase C4								AT5G09440	3.60219	EXL4	EXORDIUM like 4
AT3G53980	2.42931	AT3G53980	Bifunctional inhibitor/lipid-transfer protein/seed storage 2S albumin superfamily protein										AT5G05410	2.76472	DREB2A	DRE-binding protein 2A								AT3G27210	3.58937	AT3G27210	hypothetical protein
AT1G77510	2.42739	PDIL1-2	PDI-like 1-2										AT1G64890	2.73833	AT1G64890	Major facilitator superfamily protein								AT1G27300	3.56423	AT1G27300	transmembrane protein
AT3G57260	2.42077	BGL2	beta-1,3-glucanase 2										AT5G49645	2.6733	AT5G49645	hypothetical protein								AT2G21620	3.52547	RD2	Adenine nucleotide alpha hydrolases-like superfamily protein
AT2G27200	2.41454	AT2G27200	P-loop containing nucleoside triphosphate hydrolases superfamily protein										AT2G43590	2.64407	AT2G43590	Chitinase family protein								AT1G08920	3.50662	ESL1	ERD (early response to dehydration) six-like 1
AT5G58070	2.41295	TIL	temperature-induced lipocalin										AT1G61380	2.63645	SD1-29	S-domain-1 29								AT1G11210	3.50388	AT1G11210	cotton fiber protein, putative (DUF761)
AT5G64260	2.41234	EXL2	EXORDIUM like 2										AT5G04250	2.51544	AT5G04250	Cysteine proteinases superfamily protein								AT1G77000	3.47127	SKP2B	RNI-like superfamily protein
AT5G27660	2.40475	DEG14	Trypsin family protein with PDZ domain-containing protein										AT3G55450	2.4902	PBL1	PBS1-like 1								AT3G04670	3.45784	WRKY39	WRKY DNA-binding protein 39
AT5G57110	2.39472	ACA8	autoinhibited Ca2 -ATPase, isoform 8										AT2G25730	2.44144	AT2G25730	zinc finger FYVE domain protein								AT1G76590	3.44688	AT1G76590	PLATZ transcription factor family protein
AT1G11260	2.37753	STP1	sugar transporter 1										AT1G11950	2.42962	AT1G11950	Transcription factor jumonji (jmjC) domain-containing protein								AT5G23050	3.38121	AAE17	acyl-activating enzyme 17
AT3G48530	2.33371	KING1	SNF1-related protein kinase regulatory subunit gamma 1										AT5G27660	2.42863	DEG14	Trypsin family protein with PDZ domain-containing protein								AT5G64260	3.33965	EXL2	EXORDIUM like 2
AT5G28540	2.33002	BIP1	heat shock protein 70 (Hsp 70) family protein										AT4G19230	2.41027	CYP707A1	cytochrome P450, family 707, subfamily A, polypeptide 1								AT3G08760	3.3133	ATSIK	Protein kinase superfamily protein
AT1G04400	2.31549	CRY2	cryptochrome 2										AT3G28007	2.39664	SWEET4	Nodulin MtN3 family protein								AT2G38465	3.27726	AT2G38465	hypothetical protein
AT3G24982	2.3135	RLP40	receptor like protein 40										AT3G27210	2.32278	AT3G27210	hypothetical protein								AT4G27260	3.26499	WES1	Auxin-responsive GH3 family protein
AT1G48370	2.29365	YSL8	YELLOW STRIPE like 8										AT5G63120	2.31117	AT5G63120	P-loop containing nucleoside triphosphate hydrolases superfamily protein								AT2G19810	3.24089	OZF1	CCCH-type zinc finger family protein
AT2G43620	2.2923	AT2G43620	Chitinase family protein										AT5G06860	2.30834	PGIP1	polygalacturonase inhibiting protein 1								AT2G23150	3.23988	NRAMP3	natural resistance-associated macrophage protein 3
AT2G25110	2.28538	SDF2	stromal cell-derived factor 2-like protein precursor										AT2G21620	2.29989	RD2	Adenine nucleotide alpha hydrolases-like superfamily protein								AT2G17120	3.2201	LYM2	lysm domain GPI-anchored protein 2 precursor
AT5G17850	2.28492	AT5G17850	Sodium/calcium exchanger family protein										AT4G17140	2.29968	AT4G17140	pleckstrin homology (PH) domain-containing protein								AT1G04990	3.19815	AT1G04990	Zinc finger C-x8-C-x5-C-x3-H type family protein
AT4G30240	2.27702	AT4G30240	Syntaxin/t-SNARE family protein										AT3G14172	2.29124	AT3G14172	GPI-anchored adhesin-like protein								AT1G53100	3.15583	AT1G53100	Core-2/I-branching beta-1,6-N-acetylglucosaminyltransferase family protein
AT4G25480	2.26819	DREB1A	dehydration response element B1A										AT2G27200	2.21915	AT2G27200	P-loop containing nucleoside triphosphate hydrolases superfamily protein								AT3G10300	3.11073	AT3G10300	Calcium-binding EF-hand family protein
AT1G62310	2.24589	AT1G62310	transcription factor jumonji (jmjC) domain-containing protein										AT1G69890	2.20165	AT1G69890	actin cross-linking protein (DUF569)								AT4G38540	3.09909	AT4G38540	FAD/NAD(P)-binding oxidoreductase family protein
AT3G46640	2.2361	PCL1	Homeodomain-like superfamily protein										AT3G24982	2.17296	RLP40	receptor like protein 40								AT5G06860	3.08831	PGIP1	polygalacturonase inhibiting protein 1
AT4G33700	2.21781	AT4G33700	CBS domain protein (DUF21)										AT5G37780	2.15285	CAM1	calmodulin 1								AT1G76580	3.06939	AT1G76580	Squamosa promoter-binding protein-like (SBP domain) transcription factor family protein
AT5G54960	2.21604	PDC2	pyruvate decarboxylase-2										AT5G13210	2.07828	AT5G13210	Uncharacterized conserved protein UCP015417, vWA								AT1G30820	2.99403	AT1G30820	CTP synthase family protein
AT5G15960	2.16792	KIN1	stress-responsive protein (KIN1) / stress-induced protein (KIN1)										AT3G56030	2.07054	AT3G56030	Tetratricopeptide repeat (TPR)-like superfamily protein								AT3G05880	2.95029	RCI2A	Low temperature and salt responsive protein family
AT5G42020	2.15805	BIP2	Heat shock protein 70 (Hsp 70) family protein										AT3G05220	2.06332	AT3G05220	Heavy metal transport/detoxification superfamily protein								AT5G58700	2.91328	PLC4	phosphatidylinositol-speciwc phospholipase C4
AT1G49450	2.14979	AT1G49450	Transducin/WD40 repeat-like superfamily protein										AT5G37500	2.06005	GORK	gated outwardly-rectifying K channel								AT3G46640	2.89451	PCL1	Homeodomain-like superfamily protein
AT4G12290	2.13833	AT4G12290	Copper amine oxidase family protein										AT1G76590	2.05158	AT1G76590	PLATZ transcription factor family protein								AT1G10410	2.86757	AT1G10410	CW14 protein (DUF1336)
AT3G11580	2.13627	AT3G11580	AP2/B3-like transcriptional factor family protein										AT3G57260	2.04769	BGL2	beta-1,3-glucanase 2								AT2G33150	2.85112	PKT3	peroxisomal 3-ketoacyl-CoA thiolase 3
AT3G24760	2.13171	AT3G24760	Galactose oxidase/kelch repeat superfamily protein										AT1G72330	2.04234	ALAAT2	alanine aminotransferase 2								AT4G24220	2.82057	VEP1	NAD(P)-binding Rossmann-fold superfamily protein
AT1G12780	2.11172	UGE1	UDP-D-glucose/UDP-D-galactose 4-epimerase 1										AT2G47890	2.03587	AT2G47890	B-box type zinc finger protein with CCT domain-containing protein								AT2G18170	2.81943	MPK7	MAP kinase 7
AT4G02550	2.098	AT4G02550	Myb/SANT-like DNA-binding domain protein										AT1G27630	2.03256	CYCT1;3	cyclin T 1;3								AT1G58270	2.77069	ZW9	TRAF-like family protein
AT1G11210	2.07903	AT1G11210	cotton fiber protein, putative (DUF761)										AT1G10410	1.99484	AT1G10410	CW14 protein (DUF1336)								AT3G19100	2.75844	AT3G19100	Protein kinase superfamily protein
AT5G53290	2.05994	CRF3	cytokinin response factor 3										AT1G56145	1.96986	AT1G56145	Leucine-rich repeat transmembrane protein kinase								AT1G48210	2.72747	AT1G48210	Protein kinase superfamily protein
AT4G16750	2.0585	AT4G16750	Integrase-type DNA-binding superfamily protein										AT5G16380	1.96381	AT5G16380	autophagy-like protein, putative (Protein of unknown function, DUF538)								AT1G17665	2.6995	AT1G17665	CA-responsive protein
AT3G04670	2.05587	WRKY39	WRKY DNA-binding protein 39										AT1G28330	1.9553	DYL1	dormancy-associated protein-like 1								AT5G04220	2.69465	SYTC	Calcium-dependent lipid-binding (CaLB domain) family protein
AT2G28840	2.04818	XBAT31	hypothetical protein										AT2G28120	1.91131	AT2G28120	Major facilitator superfamily protein								AT3G62770	2.652	AtATG18a	Transducin/WD40 repeat-like superfamily protein
AT1G20630	2.03382	CAT1	catalase 1										AT1G20440	1.91074	COR47	cold-regulated 47								AT1G08890	2.63533	AT1G08890	Major facilitator superfamily protein
AT5G07730	2.01731	AT5G07730	transmembrane protein										AT3G10410	1.89977	SCPL49	SERINE CARBOXYPEPTIDASE-LIKE 49								AT1G28330	2.6202	DYL1	dormancy-associated protein-like 1
AT1G69890	2.01681	AT1G69890	actin cross-linking protein (DUF569)										AT2G28840	1.8951	XBAT31	hypothetical protein								AT3G58570	2.61123	AT3G58570	P-loop containing nucleoside triphosphate hydrolases superfamily protein
AT5G06860	1.97106	PGIP1	polygalacturonase inhibiting protein 1										AT1G78600	1.89328	LZF1	light-regulated zinc finger protein 1								AT3G55740	2.60936	PROT2	proline transporter 2
AT1G78600	1.94185	LZF1	light-regulated zinc finger protein 1										AT2G36750	1.8669	UGT73C1	UDP-glucosyl transferase 73C1								AT5G37500	2.59919	GORK	gated outwardly-rectifying K channel
AT1G52890	1.92958	NAC019	NAC domain containing protein 19										AT1G35720	1.86035	ANNAT1	annexin 1								AT5G57110	2.55155	ACA8	autoinhibited Ca2 -ATPase, isoform 8
AT2G24240	1.9078	AT2G24240	BTB/POZ domain with WD40/YVTN repeat-like protein										AT1G52160	1.82988	TRZ3	tRNAse Z3								AT1G67300	2.53391	AT1G67300	Major facilitator superfamily protein
AT1G64890	1.8838	AT1G64890	Major facilitator superfamily protein										AT1G21750	1.82177	PDIL1-1	PDI-like 1-1								AT2G16710	2.51051	AT2G16710	Iron-sulfur cluster biosynthesis family protein
AT1G30820	1.87793	AT1G30820	CTP synthase family protein										AT3G49120	1.8205	PRXCB	peroxidase CB								AT3G24090	2.50493	GFAT	putative glucosamine-fructose-6-phosphate aminotransferase
AT3G13450	1.85279	DIN4	Transketolase family protein										AT5G17490	1.79653	RGL3	RGA-like protein 3								AT3G59820	2.48249	LETM1	LETM1-like protein
AT1G60140	1.83782	TPS10	trehalose phosphate synthase										AT4G24415	1.79085	MIR824A									AT1G11950	2.47023	AT1G11950	Transcription factor jumonji (jmjC) domain-containing protein
AT5G64560	1.77057	MGT9	magnesium transporter 9										AT3G46440	1.78941	UXS5	UDP-XYL synthase 5								AT1G56145	2.4693	AT1G56145	Leucine-rich repeat transmembrane protein kinase
AT5G37500	1.76867	GORK	gated outwardly-rectifying K channel										AT1G30820	1.78726	AT1G30820	CTP synthase family protein								AT5G20000	2.43208	AT5G20000	AAA-type ATPase family protein
AT2G43590	1.76655	AT2G43590	Chitinase family protein										AT3G16565	1.78463	AT3G16565	threonyl and alanyl tRNA synthetase second additional domain-containing protein								AT1G72330	2.42632	ALAAT2	alanine aminotransferase 2
AT3G56030	1.7655	AT3G56030	Tetratricopeptide repeat (TPR)-like superfamily protein										AT5G54960	1.78115	PDC2	pyruvate decarboxylase-2								AT1G71110	2.40837	AT1G71110	transmembrane protein
AT4G02370	1.76444	AT4G02370	pectinesterase (Protein of unknown function, DUF538)										AT5G09440	1.78064	EXL4	EXORDIUM like 4								AT2G19450	2.38671	TAG1	membrane bound O-acyl transferase (MBOAT) family protein
AT3G63010	1.75921	GID1B	alpha/beta-Hydrolases superfamily protein										AT4G02550	1.7641	AT4G02550	Myb/SANT-like DNA-binding domain protein								AT4G24415	2.37599	MIR824A
AT2G28120	1.74579	AT2G28120	Major facilitator superfamily protein										AT5G10790	1.76054	UBP22	ubiquitin-specific protease 22								AT5G25350	2.33413	EBF2	EIN3-binding F box protein 2
AT3G55450	1.7385	PBL1	PBS1-like 1										AT4G38540	1.75235	AT4G38540	FAD/NAD(P)-binding oxidoreductase family protein								AT4G12290	2.33299	AT4G12290	Copper amine oxidase family protein
AT4G05120	1.70328	FUR1	Major facilitator superfamily protein										AT1G28210	1.73555	ATJ1	DNAJ heat shock family protein								AT4G36010	2.33174	AT4G36010	Pathogenesis-related thaumatin superfamily protein
AT4G24415	1.69602	MIR824A											AT3G04670	1.72802	WRKY39	WRKY DNA-binding protein 39								AT2G27200	2.32978	AT2G27200	P-loop containing nucleoside triphosphate hydrolases superfamily protein
AT5G46860	1.69109	VAM3	Syntaxin/t-SNARE family protein										AT1G60140	1.70648	TPS10	trehalose phosphate synthase								AT3G58750	2.31469	CSY2	citrate synthase 2
AT1G20920	1.691	AT1G20920	P-loop containing nucleoside triphosphate hydrolases superfamily protein										AT1G58270	1.69809	ZW9	TRAF-like family protein								AT5G61380	2.2947	TOC1	CCT motif -containing response regulator protein
AT1G71110	1.69076	AT1G71110	transmembrane protein										AT1G09320	1.67754	AT1G09320	agenet domain-containing protein								AT4G05120	2.28465	FUR1	Major facilitator superfamily protein
AT2G43540	1.68959	AT2G43540	transmembrane protein										AT4G33700	1.66192	AT4G33700	CBS domain protein (DUF21)								AT4G30240	2.27863	AT4G30240	Syntaxin/t-SNARE family protein
AT5G48250	1.68948	BBX8	B-box type zinc finger protein with CCT domain-containing protein										AT1G26665	1.66174	AT1G26665	Mediator complex, subunit Med10								AT3G47550	2.2702	AT3G47550	RING/FYVE/PHD zinc finger superfamily protein
AT2G25730	1.68173	AT2G25730	zinc finger FYVE domain protein										AT3G24760	1.65662	AT3G24760	Galactose oxidase/kelch repeat superfamily protein								AT1G53910	2.23812	RAP2.12	related to AP2 12
AT5G10860	1.65711	CBSX3	Cystathionine beta-synthase (CBS) family protein										AT4G36010	1.64895	AT4G36010	Pathogenesis-related thaumatin superfamily protein								AT2G02220	2.21168	PSKR1	phytosulfokin receptor 1
AT1G03760	1.64725	AT1G03760	Prefoldin chaperone subunit family protein										AT1G03760	1.64565	AT1G03760	Prefoldin chaperone subunit family protein								AT1G22570	2.2081	AT1G22570	Major facilitator superfamily protein
AT4G38540	1.64294	AT4G38540	FAD/NAD(P)-binding oxidoreductase family protein										AT2G12550	1.61437	NUB1	ubiquitin-associated (UBA)/TS-N domain-containing protein								AT1G69750	2.19049	COX19-2	cytochrome c oxidase 19-2
AT5G18525	1.63331	AT5G18525	protein serine/threonine kinase										AT5G64260	1.58482	EXL2	EXORDIUM like 2								AT3G16565	2.18284	AT3G16565	threonyl and alanyl tRNA synthetase second additional domain-containing protein
AT1G21750	1.63238	PDIL1-1	PDI-like 1-1										AT2G43540	1.57478	AT2G43540	transmembrane protein								AT5G07730	2.16211	AT5G07730	transmembrane protein
AT3G59100	1.62947	GSL11	glucan synthase-like 11										AT1G08920	1.5636	ESL1	ERD (early response to dehydration) six-like 1								AT3G46440	2.13873	UXS5	UDP-XYL synthase 5
AT1G26665	1.62737	AT1G26665	Mediator complex, subunit Med10										AT5G46710	1.56217	AT5G46710	PLATZ transcription factor family protein								AT4G13250	2.13076	NYC1	NAD(P)-binding Rossmann-fold superfamily protein
AT4G36010	1.62339	AT4G36010	Pathogenesis-related thaumatin superfamily protein										AT4G12290	1.55192	AT4G12290	Copper amine oxidase family protein								AT1G64890	2.12503	AT1G64890	Major facilitator superfamily protein
AT2G18950	1.61745	HPT1	homogentisate phytyltransferase 1										AT5G60710	1.52289	AT5G60710	Zinc finger (C3HC4-type RING finger) family protein								AT4G25480	2.1007	DREB1A	dehydration response element B1A
AT3G14172	1.6146	AT3G14172	GPI-anchored adhesin-like protein										AT5G18525	1.51714	AT5G18525	protein serine/threonine kinase								AT3G19190	2.09028	ATG2	autophagy 2
AT4G16480	1.59514	INT4	inositol transporter 4										AT5G28540	1.50963	BIP1	heat shock protein 70 (Hsp 70) family protein								AT4G16750	2.07597	AT4G16750	Integrase-type DNA-binding superfamily protein
AT5G51570	1.59413	AT5G51570	SPFH/Band 7/PHB domain-containing membrane-associated protein family										AT3G10300	1.4934	AT3G10300	Calcium-binding EF-hand family protein								AT1G30360	2.05944	ERD4	Early-responsive to dehydration stress protein (ERD4)
AT2G18170	1.59002	MPK7	MAP kinase 7										AT3G05970	1.48338	LACS6	long-chain acyl-CoA synthetase 6								AT4G33430	2.03948	BAK1	BRI1-associated receptor kinase
AT1G56145	1.58003	AT1G56145	Leucine-rich repeat transmembrane protein kinase										AT4G27260	1.47741	WES1	Auxin-responsive GH3 family protein								AT3G10410	2.03842	SCPL49	SERINE CARBOXYPEPTIDASE-LIKE 49
AT1G17745	1.5734	PGDH	D-3-phosphoglycerate dehydrogenase										AT1G52890	1.47648	NAC019	NAC domain containing protein 19								AT3G51660	2.02969	AT3G51660	Tautomerase/MIF superfamily protein
AT5G36220	1.57289	CYP81D1	cytochrome p450 81d1										AT1G76580	1.47199	AT1G76580	Squamosa promoter-binding protein-like (SBP domain) transcription factor family protein								AT2G47890	1.99486	AT2G47890	B-box type zinc finger protein with CCT domain-containing protein
AT1G04990	1.55517	AT1G04990	Zinc finger C-x8-C-x5-C-x3-H type family protein										AT1G49450	1.47102	AT1G49450	Transducin/WD40 repeat-like superfamily protein								AT5G58070	1.98299	TIL	temperature-induced lipocalin
AT1G79440	1.54347	ALDH5F1	aldehyde dehydrogenase 5F1										AT3G05650	1.46949	RLP32	receptor like protein 32								AT3G48530	1.97866	KING1	SNF1-related protein kinase regulatory subunit gamma 1
AT2G19810	1.54027	OZF1	CCCH-type zinc finger family protein										AT1G13210	1.45492	ACA.l	autoinhibited Ca2 /ATPase II								AT1G28210	1.97579	ATJ1	DNAJ heat shock family protein
AT1G58270	1.53893	ZW9	TRAF-like family protein										AT1G77510	1.44861	PDIL1-2	PDI-like 1-2								AT4G39090	1.97445	RD19	Papain family cysteine protease
AT5G13210	1.53487	AT5G13210	Uncharacterized conserved protein UCP015417, vWA										AT5G66790	1.44794	AT5G66790	Protein kinase superfamily protein								AT2G39480	1.97019	ABCB6	P-glycoprotein 6
AT4G19390	1.53056	AT4G19390	Uncharacterized protein family (UPF0114)										AT2G23150	1.44434	NRAMP3	natural resistance-associated macrophage protein 3								AT1G20630	1.93544	CAT1	catalase 1
AT5G61380	1.52793	TOC1	CCT motif -containing response regulator protein										AT1G63880	1.42167	AT1G63880	Disease resistance protein (TIR-NBS-LRR class) family								AT3G56030	1.91707	AT3G56030	Tetratricopeptide repeat (TPR)-like superfamily protein
AT5G09420	1.52552	TOC64-V	translocon at the outer membrane of chloroplasts 64-V										AT3G55940	1.41726	AT3G55940	Phosphoinositide-specific phospholipase C family protein								AT5G51570	1.91312	AT5G51570	SPFH/Band 7/PHB domain-containing membrane-associated protein family
AT5G63120	1.49946	AT5G63120	P-loop containing nucleoside triphosphate hydrolases superfamily protein										AT3G53980	1.41227	AT3G53980	Bifunctional inhibitor/lipid-transfer protein/seed storage 2S albumin superfamily protein								AT5G53290	1.88454	CRF3	cytokinin response factor 3
AT2G05630	1.49449	ATG8D	Ubiquitin-like superfamily protein										AT3G13990	1.41031	AT3G13990	dentin sialophosphoprotein, putative (DUF1296)								AT4G27130	1.88435	AT4G27130	Translation initiation factor SUI1 family protein
AT2G36750	1.49211	UGT73C1	UDP-glucosyl transferase 73C1										AT3G11580	1.40823	AT3G11580	AP2/B3-like transcriptional factor family protein								AT5G66790	1.87025	AT5G66790	Protein kinase superfamily protein
AT5G40720	1.48437	AT5G40720	C3H4 type zinc finger protein (DUF23)										AT5G46860	1.40788	VAM3	Syntaxin/t-SNARE family protein								AT2G21130	1.8554	AT2G21130	Cyclophilin-like peptidyl-prolyl cis-trans isomerase family protein
AT5G37780	1.47366	CAM1	calmodulin 1										AT2G16595	1.40463	AT2G16595	Translocon-associated protein (TRAP), alpha subunit								AT5G24470	1.84418	PRR5	two-component response regulator-like protein
AT5G53150	1.47076	AT5G53150	DnaJ heat shock amino-terminal domain protein										AT4G05120	1.40343	FUR1	Major facilitator superfamily protein								AT4G24690	1.82807	NBR1	ubiquitin-associated (UBA)/TS-N domain-containing protein / octicosapeptide/Phox/Bemp1 (PB1) domain-containing protein
AT2G16595	1.4696	AT2G16595	Translocon-associated protein (TRAP), alpha subunit										AT4G16750	1.39868	AT4G16750	Integrase-type DNA-binding superfamily protein								AT1G26665	1.82467	AT1G26665	Mediator complex, subunit Med10
AT3G55740	1.46706	PROT2	proline transporter 2										AT5G25350	1.38955	EBF2	EIN3-binding F box protein 2								AT5G07440	1.81909	GDH2	glutamate dehydrogenase 2
AT2G47470	1.45941	UNE5	thioredoxin family protein										AT2G24240	1.37911	AT2G24240	BTB/POZ domain with WD40/YVTN repeat-like protein								AT3G14172	1.80174	AT3G14172	GPI-anchored adhesin-like protein
AT3G05220	1.41939	AT3G05220	Heavy metal transport/detoxification superfamily protein										AT1G20630	1.36403	CAT1	catalase 1								AT5G67320	1.7941	HOS15	WD-40 repeat family protein
AT3G27210	1.41932	AT3G27210	hypothetical protein										AT2G18170	1.35989	MPK7	MAP kinase 7								AT5G17490	1.78181	RGL3	RGA-like protein 3
AT2G15900	1.41214	AT2G15900	phox domain-containing protein										AT4G30350	1.35101	AT4G30350	Double Clp-N motif-containing P-loop nucleoside triphosphate hydrolases superfamily protein								AT5G64710	1.75486	AT5G64710	Putative endonuclease or glycosyl hydrolase
AT4G19230	1.41047	CYP707A1	cytochrome P450, family 707, subfamily A, polypeptide 1										AT1G71110	1.34039	AT1G71110	transmembrane protein								AT4G33700	1.70102	AT4G33700	CBS domain protein (DUF21)
AT4G13250	1.39381	NYC1	NAD(P)-binding Rossmann-fold superfamily protein										AT3G51660	1.33617	AT3G51660	Tautomerase/MIF superfamily protein								AT5G63120	1.69253	AT5G63120	P-loop containing nucleoside triphosphate hydrolases superfamily protein
AT3G62660	1.38536	GATL7	galacturonosyltransferase-like 7										AT5G64560	1.32308	MGT9	magnesium transporter 9								AT2G46310	1.68181	CRF5	cytokinin response factor 5
AT2G39050	1.38415	EULS3	hydroxyproline-rich glycoprotein family protein										AT3G05380	1.29574	ALY2	ALWAYS EARLY 2								AT1G77380	1.67853	AAP3	amino acid permease 3
AT3G05380	1.37687	ALY2	ALWAYS EARLY 2										AT5G45750	1.28751	RABA1c	RAB GTPase homolog A1C								AT1G04980	1.67196	PDIL2-2	PDI-like 2-2
AT1G31830	1.34813	PUT2	Amino acid permease family protein										AT1G04990	1.28493	AT1G04990	Zinc finger C-x8-C-x5-C-x3-H type family protein								AT5G58290	1.67195	RPT3	regulatory particle triple-A ATPase 3
AT5G46710	1.34686	AT5G46710	PLATZ transcription factor family protein										AT3G53990	1.26209	AT3G53990	Adenine nucleotide alpha hydrolases-like superfamily protein								AT2G18950	1.6698	HPT1	homogentisate phytyltransferase 1
AT4G17140	1.33863	AT4G17140	pleckstrin homology (PH) domain-containing protein										AT1G04980	1.23707	PDIL2-2	PDI-like 2-2								AT5G48250	1.65457	BBX8	B-box type zinc finger protein with CCT domain-containing protein
AT3G51660	1.33716	AT3G51660	Tautomerase/MIF superfamily protein										AT3G24090	1.23678	GFAT	putative glucosamine-fructose-6-phosphate aminotransferase								AT3G05650	1.6492	RLP32	receptor like protein 32
AT1G28210	1.32898	ATJ1	DNAJ heat shock family protein										AT1G27170	1.23186	AT1G27170	transmembrane receptors / ATP binding protein								AT1G19850	1.62328	MP	Transcriptional factor B3 family protein / auxin-responsive factor AUX/IAA-like protein
AT1G53910	1.32615	RAP2.12	related to AP2 12										AT5G07440	1.22515	GDH2	glutamate dehydrogenase 2								AT1G77510	1.61874	PDIL1-2	PDI-like 1-2
AT3G62770	1.31952	AtATG18a	Transducin/WD40 repeat-like superfamily protein										AT5G40720	1.20665	AT5G40720	C3H4 type zinc finger protein (DUF23)								AT3G11580	1.61761	AT3G11580	AP2/B3-like transcriptional factor family protein
AT1G76580	1.31795	AT1G76580	Squamosa promoter-binding protein-like (SBP domain) transcription factor family protein										AT2G47650	1.1921	UXS4	UDP-xylose synthase 4								AT2G43540	1.58982	AT2G43540	transmembrane protein
AT2G16660	1.30365	AT2G16660	Major facilitator superfamily protein										AT2G46310	1.18944	CRF5	cytokinin response factor 5								AT5G40720	1.51315	AT5G40720	C3H4 type zinc finger protein (DUF23)
AT3G19190	1.29521	ATG2	autophagy 2										AT2G37520	1.18549	AT2G37520	Acyl-CoA N-acyltransferase with RING/FYVE/PHD-type zinc finger domain-containing protein								AT2G16660	1.51159	AT2G16660	Major facilitator superfamily protein
AT3G05880	1.28278	RCI2A	Low temperature and salt responsive protein family										AT4G39090	1.18048	RD19	Papain family cysteine protease								AT2G05630	1.50808	ATG8D	Ubiquitin-like superfamily protein
AT3G16565	1.26929	AT3G16565	threonyl and alanyl tRNA synthetase second additional domain-containing protein										AT5G04220	1.17997	SYTC	Calcium-dependent lipid-binding (CaLB domain) family protein								AT5G45750	1.4961	RABA1c	RAB GTPase homolog A1C
AT3G55940	1.252	AT3G55940	Phosphoinositide-specific phospholipase C family protein										AT3G08760	1.17925	ATSIK	Protein kinase superfamily protein								AT4G38790	1.47605	AT4G38790	ER lumen protein retaining receptor family protein
AT1G13210	1.25001	ACA.l	autoinhibited Ca2 /ATPase II										AT1G11260	1.17558	STP1	sugar transporter 1								AT1G61380	1.47216	SD1-29	S-domain-1 29
AT2G30250	1.23145	WRKY25	WRKY DNA-binding protein 25										AT5G07730	1.15593	AT5G07730	transmembrane protein								AT4G02550	1.45952	AT4G02550	Myb/SANT-like DNA-binding domain protein
AT1G48970	1.22032	AT1G48970	NagB/RpiA/CoA transferase-like superfamily protein										AT1G29370	1.15533	AT1G29370	RNA polymerase II degradation factor-like protein (DUF1296)								AT2G24240	1.425	AT2G24240	BTB/POZ domain with WD40/YVTN repeat-like protein
AT3G47550	1.21907	AT3G47550	RING/FYVE/PHD zinc finger superfamily protein										AT1G59870	1.15115	PEN3	ABC-2 and Plant PDR ABC-type transporter family protein								AT1G04400	1.402	CRY2	cryptochrome 2
AT4G24040	1.21556	TRE1	trehalase 1										AT1G77000	1.1489	SKP2B	RNI-like superfamily protein								AT4G17140	1.3832	AT4G17140	pleckstrin homology (PH) domain-containing protein
AT3G10300	1.20632	AT3G10300	Calcium-binding EF-hand family protein										AT3G59100	1.14633	GSL11	glucan synthase-like 11								AT1G31830	1.36046	PUT2	Amino acid permease family protein
AT1G09320	1.1949	AT1G09320	agenet domain-containing protein										AT2G19810	1.1332	OZF1	CCCH-type zinc finger family protein								AT1G78600	1.35876	LZF1	light-regulated zinc finger protein 1
AT3G24090	1.19028	GFAT	putative glucosamine-fructose-6-phosphate aminotransferase										AT1G31830	1.11149	PUT2	Amino acid permease family protein								AT3G05380	1.35369	ALY2	ALWAYS EARLY 2
AT2G46310	1.17798	CRF5	cytokinin response factor 5										AT3G03110	1.11091	XPO1B	exportin 1B								AT1G67970	1.35129	HSFA8	heat shock transcription factor A8
AT5G58700	1.16906	PLC4	phosphatidylinositol-speciwc phospholipase C4										AT3G19100	1.10247	AT3G19100	Protein kinase superfamily protein								AT4G02370	1.3512	AT4G02370	pectinesterase (Protein of unknown function, DUF538)
AT3G27870	1.16358	AT3G27870	ATPase E1-E2 type family protein / haloacid dehalogenase-like hydrolase family protein										AT2G05630	1.10143	ATG8D	Ubiquitin-like superfamily protein								AT3G54960	1.34748	PDIL1-3	PDI-like 1-3
AT3G10410	1.1614	SCPL49	SERINE CARBOXYPEPTIDASE-LIKE 49										AT1G79730	1.09952	ELF7	hydroxyproline-rich glycoprotein family protein								AT2G28840	1.33672	XBAT31	hypothetical protein
AT1G59870	1.1596	PEN3	ABC-2 and Plant PDR ABC-type transporter family protein										AT2G02810	1.09572	UTR1	UDP-galactose transporter 1								AT1G03760	1.3246	AT1G03760	Prefoldin chaperone subunit family protein
AT5G10790	1.14981	UBP22	ubiquitin-specific protease 22										AT1G04810	1.08808	AT1G04810	26S proteasome regulatory complex, non-ATPase subcomplex, Rpn2/Psmd1 subunit								AT5G10860	1.32004	CBSX3	Cystathionine beta-synthase (CBS) family protein
AT2G12550	1.14872	NUB1	ubiquitin-associated (UBA)/TS-N domain-containing protein										AT1G04400	1.08684	CRY2	cryptochrome 2								AT5G09420	1.30877	TOC64-V	translocon at the outer membrane of chloroplasts 64-V
AT3G03110	1.13205	XPO1B	exportin 1B										AT3G63010	1.07707	GID1B	alpha/beta-Hydrolases superfamily protein								AT3G05970	1.30208	LACS6	long-chain acyl-CoA synthetase 6
AT3G58750	1.13132	CSY2	citrate synthase 2										AT4G19010	1.07381	AT4G19010	AMP-dependent synthetase and ligase family protein								AT1G27630	1.30103	CYCT1;3	cyclin T 1;3
AT4G36760	1.12816	APP1	aminopeptidase P1										AT1G63270	1.05225	ABCI1	non-intrinsic ABC protein 10								AT5G03460	1.28771	AT5G03460	transmembrane protein
AT4G23040	1.12588	AT4G23040	Ubiquitin-like superfamily protein										AT4G23040	1.05133	AT4G23040	Ubiquitin-like superfamily protein								AT1G62310	1.27647	AT1G62310	transcription factor jumonji (jmjC) domain-containing protein
AT3G28007	1.12355	SWEET4	Nodulin MtN3 family protein										AT1G67970	1.04409	HSFA8	heat shock transcription factor A8								AT5G36220	1.27186	CYP81D1	cytochrome p450 81d1
AT3G03950	1.08901	ECT1	evolutionarily conserved C-terminal region 1										AT5G58290	1.03765	RPT3	regulatory particle triple-A ATPase 3								AT3G62660	1.25743	GATL7	galacturonosyltransferase-like 7
AT5G62200	1.08345	AT5G62200	Embryo-specific protein 3, (ATS3)										AT1G30360	1.03291	ERD4	Early-responsive to dehydration stress protein (ERD4)								AT1G05790	1.24651	AT1G05790	lipase class 3 family protein
AT4G24390	1.08189	AFB4	RNI-like superfamily protein										AT3G48530	1.0309	KING1	SNF1-related protein kinase regulatory subunit gamma 1								AT3G11270	1.24268	MEE34	Mov34/MPN/PAD-1 family protein
AT3G08760	1.06872	ATSIK	Protein kinase superfamily protein										AT2G16660	1.02411	AT2G16660	Major facilitator superfamily protein								AT5G16380	1.2327	AT5G16380	autophagy-like protein, putative (Protein of unknown function, DUF538)
AT1G11950	1.06476	AT1G11950	Transcription factor jumonji (jmjC) domain-containing protein										AT1G17745	1.01662	PGDH	D-3-phosphoglycerate dehydrogenase								AT5G46860	1.21455	VAM3	Syntaxin/t-SNARE family protein
AT1G17500	1.05404	AT1G17500	ATPase E1-E2 type family protein / haloacid dehalogenase-like hydrolase family protein										AT2G02220	1.01157	PSKR1	phytosulfokin receptor 1								AT1G35720	1.21355	ANNAT1	annexin 1
AT5G49645	1.05161	AT5G49645	hypothetical protein										AT4G27130	1.00433	AT4G27130	Translation initiation factor SUI1 family protein								AT1G27170	1.20698	AT1G27170	transmembrane receptors / ATP binding protein
AT5G09440	1.03216	EXL4	EXORDIUM like 4										AT1G28060	1.00363	AT1G28060	Pre-mRNA-splicing factor 3								AT5G42020	1.20624	BIP2	Heat shock protein 70 (Hsp 70) family protein
AT2G47890	1.0189	AT2G47890	B-box type zinc finger protein with CCT domain-containing protein										AT3G13450	0.997337	DIN4	Transketolase family protein								AT1G10390	1.19747	AT1G10390	Nucleoporin autopeptidase
AT1G35720	1.0051	ANNAT1	annexin 1										AT1G16900	0.994221	EBS3	Alg9-like mannosyltransferase family								AT5G52410	1.18367	AT5G52410	oxidoreductase/transition metal ion-binding protein
AT5G25350	0.984826	EBF2	EIN3-binding F box protein 2										AT5G42020	0.982304	BIP2	Heat shock protein 70 (Hsp 70) family protein								AT5G53150	1.1702	AT5G53150	DnaJ heat shock amino-terminal domain protein
AT2G28900	0.981827	OEP16-1	outer plastid envelope protein 16-1										AT2G18950	0.980225	HPT1	homogentisate phytyltransferase 1								AT1G09320	1.16563	AT1G09320	agenet domain-containing protein
AT2G14120	0.977636	DRP3B	dynamin related protein										AT4G30240	0.976187	AT4G30240	Syntaxin/t-SNARE family protein								AT3G53990	1.16401	AT3G53990	Adenine nucleotide alpha hydrolases-like superfamily protein
AT1G63270	0.97045	ABCI1	non-intrinsic ABC protein 10										AT4G24040	0.971731	TRE1	trehalase 1								AT5G18525	1.14163	AT5G18525	protein serine/threonine kinase
AT1G67300	0.941297	AT1G67300	Major facilitator superfamily protein										AT5G03460	0.958968	AT5G03460	transmembrane protein								AT2G12550	1.12849	NUB1	ubiquitin-associated (UBA)/TS-N domain-containing protein
AT1G52160	0.939631	TRZ3	tRNAse Z3										AT5G23050	0.952946	AAE17	acyl-activating enzyme 17								AT3G13990	1.12081	AT3G13990	dentin sialophosphoprotein, putative (DUF1296)
AT5G66790	0.934666	AT5G66790	Protein kinase superfamily protein										AT3G58680	0.939264	MBF1B	multiprotein bridging factor 1B								AT5G50450	1.08902	AT5G50450	HCP-like superfamily protein with MYND-type zinc finger
AT3G54960	0.928807	PDIL1-3	PDI-like 1-3										AT3G11270	0.92476	MEE34	Mov34/MPN/PAD-1 family protein								AT3G23280	1.0889	XBAT35	hypothetical protein
AT3G03640	0.925173	BGLU25	beta glucosidase 25										AT5G51300	0.924629	AT5G51300	splicing factor-like protein								AT3G24760	1.07539	AT3G24760	Galactose oxidase/kelch repeat superfamily protein
AT2G33150	0.917129	PKT3	peroxisomal 3-ketoacyl-CoA thiolase 3										AT1G27300	0.909576	AT1G27300	transmembrane protein								AT3G22380	1.04288	TIC	time for coffee
AT4G24690	0.911758	NBR1	ubiquitin-associated (UBA)/TS-N domain-containing protein / octicosapeptide/Phox/Bemp1 (PB1) domain-containing protein										AT3G27870	0.90204	AT3G27870	ATPase E1-E2 type family protein / haloacid dehalogenase-like hydrolase family protein								AT3G03380	1.03245	DEG7	DegP protease 7
AT2G23150	0.911398	NRAMP3	natural resistance-associated macrophage protein 3										AT4G16480	0.898985	INT4	inositol transporter 4								AT2G16595	1.03226	AT2G16595	Translocon-associated protein (TRAP), alpha subunit
AT4G19010	0.909902	AT4G19010	AMP-dependent synthetase and ligase family protein										AT2G46240	0.892975	BAG6	BCL-2-associated athanogene 6								AT4G36648	1.01871	AT4G36648
AT1G19850	0.901792	MP	Transcriptional factor B3 family protein / auxin-responsive factor AUX/IAA-like protein										AT1G29350	0.888691	AT1G29350	RNA polymerase II degradation factor-like protein (DUF1296)								AT5G46710	1.00375	AT5G46710	PLATZ transcription factor family protein
AT2G21620	0.900962	RD2	Adenine nucleotide alpha hydrolases-like superfamily protein										AT2G16710	0.887431	AT2G16710	Iron-sulfur cluster biosynthesis family protein								AT1G21750	0.999509	PDIL1-1	PDI-like 1-1
AT3G11270	0.899882	MEE34	Mov34/MPN/PAD-1 family protein										AT2G39480	0.884515	ABCB6	P-glycoprotein 6								AT5G20520	0.984747	WAV2	alpha/beta-Hydrolases superfamily protein
AT3G05970	0.894507	LACS6	long-chain acyl-CoA synthetase 6										AT5G20000	0.87761	AT5G20000	AAA-type ATPase family protein								AT1G13210	0.982791	ACA.l	autoinhibited Ca2 /ATPase II
AT1G27300	0.877603	AT1G27300	transmembrane protein										AT1G17500	0.87742	AT1G17500	ATPase E1-E2 type family protein / haloacid dehalogenase-like hydrolase family protein								AT2G14120	0.97423	DRP3B	dynamin related protein
AT3G53990	0.87078	AT3G53990	Adenine nucleotide alpha hydrolases-like superfamily protein										AT1G05120	0.874756	AT1G05120	Helicase protein with RING/U-box domain-containing protein								AT2G25730	0.957191	AT2G25730	zinc finger FYVE domain protein
AT2G37520	0.862847	AT2G37520	Acyl-CoA N-acyltransferase with RING/FYVE/PHD-type zinc finger domain-containing protein										AT3G03950	0.870885	ECT1	evolutionarily conserved C-terminal region 1								AT3G55450	0.939404	PBL1	PBS1-like 1
AT1G63880	0.857499	AT1G63880	Disease resistance protein (TIR-NBS-LRR class) family										AT3G03380	0.848402	DEG7	DegP protease 7								AT5G49645	0.93404	AT5G49645	hypothetical protein
AT3G22380	0.856867	TIC	time for coffee										AT4G36760	0.845442	APP1	aminopeptidase P1								AT1G63270	0.934028	ABCI1	non-intrinsic ABC protein 10
AT3G05650	0.853988	RLP32	receptor like protein 32										AT5G10860	0.842853	CBSX3	Cystathionine beta-synthase (CBS) family protein								AT5G42800	0.929798	DFR	dihydroflavonol 4-reductase
AT5G13530	0.851815	KEG	protein kinases;ubiquitin-protein ligase										AT3G22380	0.839468	TIC	time for coffee								AT2G23310	0.914998	ATRER1C1	Rer1 family protein
AT5G03460	0.840887	AT5G03460	transmembrane protein										AT2G15900	0.834582	AT2G15900	phox domain-containing protein								AT5G27660	0.913422	DEG14	Trypsin family protein with PDZ domain-containing protein
AT5G45750	0.837737	RABA1c	RAB GTPase homolog A1C										AT4G13250	0.834089	NYC1	NAD(P)-binding Rossmann-fold superfamily protein								AT1G16900	0.911859	EBS3	Alg9-like mannosyltransferase family
AT1G10410	0.833138	AT1G10410	CW14 protein (DUF1336)										AT5G67320	0.832756	HOS15	WD-40 repeat family protein								AT1G65440	0.911726	GTB1	global transcription factor group B1
AT3G48890	0.830402	MAPR3	membrane-associated progesterone binding protein 3										AT1G72710	0.828664	CKL2	casein kinase 1-like protein 2								AT4G23040	0.888242	AT4G23040	Ubiquitin-like superfamily protein
AT5G04220	0.829584	SYTC	Calcium-dependent lipid-binding (CaLB domain) family protein										AT3G54960	0.828004	PDIL1-3	PDI-like 1-3								AT1G28060	0.864969	AT1G28060	Pre-mRNA-splicing factor 3
AT4G21570	0.827233	AT4G21570	organic solute transporter ostalpha protein (DUF300)										AT3G58750	0.823184	CSY2	citrate synthase 2								AT3G27870	0.860636	AT3G27870	ATPase E1-E2 type family protein / haloacid dehalogenase-like hydrolase family protein
AT3G58680	0.815487	MBF1B	multiprotein bridging factor 1B										AT5G58070	0.820376	TIL	temperature-induced lipocalin								AT5G64560	0.859258	MGT9	magnesium transporter 9
AT1G05120	0.802064	AT1G05120	Helicase protein with RING/U-box domain-containing protein										AT5G36220	0.816721	CYP81D1	cytochrome p450 81d1								AT3G13450	0.858153	DIN4	Transketolase family protein
AT5G58290	0.791101	RPT3	regulatory particle triple-A ATPase 3										AT3G62770	0.809801	AtATG18a	Transducin/WD40 repeat-like superfamily protein								AT1G23230	0.858059	AT1G23230	mediator of RNA polymerase II transcription subunit
AT1G67970	0.789682	HSFA8	heat shock transcription factor A8										AT1G65440	0.797176	GTB1	global transcription factor group B1								AT1G12780	0.856312	UGE1	UDP-D-glucose/UDP-D-galactose 4-epimerase 1
AT1G29370	0.789491	AT1G29370	RNA polymerase II degradation factor-like protein (DUF1296)										AT3G23280	0.796322	XBAT35	hypothetical protein								AT2G47470	0.854771	UNE5	thioredoxin family protein
AT3G23280	0.788165	XBAT35	hypothetical protein										AT4G02370	0.792624	AT4G02370	pectinesterase (Protein of unknown function, DUF538)								AT2G28900	0.850372	OEP16-1	outer plastid envelope protein 16-1
AT2G16710	0.785546	AT2G16710	Iron-sulfur cluster biosynthesis family protein										AT1G20920	0.791184	AT1G20920	P-loop containing nucleoside triphosphate hydrolases superfamily protein								AT3G48890	0.848529	MAPR3	membrane-associated progesterone binding protein 3
AT4G27130	0.780006	AT4G27130	Translation initiation factor SUI1 family protein										AT2G16990	0.788532	AT2G16990	Major facilitator superfamily protein								AT1G79730	0.841836	ELF7	hydroxyproline-rich glycoprotein family protein
AT1G61380	0.777357	SD1-29	S-domain-1 29										AT1G48970	0.787858	AT1G48970	NagB/RpiA/CoA transferase-like superfamily protein								AT5G20950	0.830768	AT5G20950	Glycosyl hydrolase family protein
AT4G33430	0.75949	BAK1	BRI1-associated receptor kinase										AT5G20950	0.786379	AT5G20950	Glycosyl hydrolase family protein								AT5G51300	0.812036	AT5G51300	splicing factor-like protein
AT5G20950	0.754762	AT5G20950	Glycosyl hydrolase family protein										AT1G19850	0.77707	MP	Transcriptional factor B3 family protein / auxin-responsive factor AUX/IAA-like protein								AT1G48970	0.810541	AT1G48970	NagB/RpiA/CoA transferase-like superfamily protein
AT4G38790	0.747388	AT4G38790	ER lumen protein retaining receptor family protein										AT4G38790	0.776957	AT4G38790	ER lumen protein retaining receptor family protein								AT2G16990	0.801338	AT2G16990	Major facilitator superfamily protein
AT3G19100	0.742928	AT3G19100	Protein kinase superfamily protein										AT3G19190	0.774419	ATG2	autophagy 2								AT2G02810	0.784309	UTR1	UDP-galactose transporter 1
AT4G30350	0.736555	AT4G30350	Double Clp-N motif-containing P-loop nucleoside triphosphate hydrolases superfamily protein										AT5G61780	0.774298	Tudor2	TUDOR-SN protein 2								AT1G11260	0.771204	STP1	sugar transporter 1
AT3G46440	0.728706	UXS5	UDP-XYL synthase 5										AT3G55740	0.765433	PROT2	proline transporter 2								AT1G17500	0.769892	AT1G17500	ATPase E1-E2 type family protein / haloacid dehalogenase-like hydrolase family protein
AT5G52410	0.726596	AT5G52410	oxidoreductase/transition metal ion-binding protein										AT1G67300	0.760166	AT1G67300	Major facilitator superfamily protein								AT1G52160	0.769736	TRZ3	tRNAse Z3
AT5G60710	0.725543	AT5G60710	Zinc finger (C3HC4-type RING finger) family protein										AT1G23230	0.750489	AT1G23230	mediator of RNA polymerase II transcription subunit								AT4G16480	0.768483	INT4	inositol transporter 4
AT2G16990	0.71419	AT2G16990	Major facilitator superfamily protein										AT5G62200	0.725739	AT5G62200	Embryo-specific protein 3, (ATS3)								AT2G37520	0.749729	AT2G37520	Acyl-CoA N-acyltransferase with RING/FYVE/PHD-type zinc finger domain-containing protein
AT1G62570	0.695828	FMO GS-OX4	flavin-monooxygenase glucosinolate S-oxygenase 4										AT4G33430	0.723169	BAK1	BRI1-associated receptor kinase								AT3G05220	0.739233	AT3G05220	Heavy metal transport/detoxification superfamily protein
AT1G23230	0.688628	AT1G23230	mediator of RNA polymerase II transcription subunit										AT4G24220	0.716406	VEP1	NAD(P)-binding Rossmann-fold superfamily protein								AT4G24390	0.73397	AFB4	RNI-like superfamily protein
AT5G67320	0.688046	HOS15	WD-40 repeat family protein										AT3G48890	0.715783	MAPR3	membrane-associated progesterone binding protein 3								AT2G15900	0.73311	AT2G15900	phox domain-containing protein
AT1G79730	0.677095	ELF7	hydroxyproline-rich glycoprotein family protein										AT1G53910	0.713654	RAP2.12	related to AP2 12								AT3G58680	0.732562	MBF1B	multiprotein bridging factor 1B
AT5G51300	0.670751	AT5G51300	splicing factor-like protein										AT2G33150	0.693873	PKT3	peroxisomal 3-ketoacyl-CoA thiolase 3								AT3G59100	0.730335	GSL11	glucan synthase-like 11
AT1G72710	0.667378	CKL2	casein kinase 1-like protein 2										AT4G36648	0.677453	AT4G36648									AT1G05120	0.719296	AT1G05120	Helicase protein with RING/U-box domain-containing protein
AT1G05790	0.654753	AT1G05790	lipase class 3 family protein										AT5G13530	0.669327	KEG	protein kinases;ubiquitin-protein ligase								AT5G62200	0.706387	AT5G62200	Embryo-specific protein 3, (ATS3)
AT5G20000	0.65343	AT5G20000	AAA-type ATPase family protein										AT1G12780	0.669056	UGE1	UDP-D-glucose/UDP-D-galactose 4-epimerase 1								AT5G60710	0.7056	AT5G60710	Zinc finger (C3HC4-type RING finger) family protein
AT2G47650	0.65289	UXS4	UDP-xylose synthase 4										AT5G53150	0.663905	AT5G53150	DnaJ heat shock amino-terminal domain protein								AT5G10790	0.685268	UBP22	ubiquitin-specific protease 22
AT1G29350	0.642722	AT1G29350	RNA polymerase II degradation factor-like protein (DUF1296)										AT4G24690	0.645466	NBR1	ubiquitin-associated (UBA)/TS-N domain-containing protein / octicosapeptide/Phox/Bemp1 (PB1) domain-containing protein								AT2G46240	0.685212	BAG6	BCL-2-associated athanogene 6
AT1G65440	0.616624	GTB1	global transcription factor group B1										AT3G47550	0.643379	AT3G47550	RING/FYVE/PHD zinc finger superfamily protein								AT2G47650	0.674577	UXS4	UDP-xylose synthase 4
AT2G02220	0.610355	PSKR1	phytosulfokin receptor 1										AT3G03640	0.643088	BGLU25	beta glucosidase 25								AT3G03950	0.672402	ECT1	evolutionarily conserved C-terminal region 1
AT1G04810	0.594595	AT1G04810	26S proteasome regulatory complex, non-ATPase subcomplex, Rpn2/Psmd1 subunit										AT2G30250	0.639987	WRKY25	WRKY DNA-binding protein 25								AT4G19010	0.671224	AT4G19010	AMP-dependent synthetase and ligase family protein
AT4G36648	0.589275	AT4G36648											AT1G69750	0.623878	COX19-2	cytochrome c oxidase 19-2								AT1G63880	0.66868	AT1G63880	Disease resistance protein (TIR-NBS-LRR class) family
AT2G23310	0.585162	ATRER1C1	Rer1 family protein										AT4G24390	0.621737	AFB4	RNI-like superfamily protein								AT5G28540	0.655813	BIP1	heat shock protein 70 (Hsp 70) family protein
AT1G30360	0.577887	ERD4	Early-responsive to dehydration stress protein (ERD4)										AT3G22440	0.619096	AT3G22440	FRIGIDA-like protein								AT5G61780	0.653707	Tudor2	TUDOR-SN protein 2
AT1G69750	0.565764	COX19-2	cytochrome c oxidase 19-2										AT2G47470	0.618686	UNE5	thioredoxin family protein								AT3G22440	0.648838	AT3G22440	FRIGIDA-like protein
AT1G16900	0.565526	EBS3	Alg9-like mannosyltransferase family										AT1G10390	0.617396	AT1G10390	Nucleoporin autopeptidase								AT1G20920	0.645271	AT1G20920	P-loop containing nucleoside triphosphate hydrolases superfamily protein
AT1G28060	0.561323	AT1G28060	Pre-mRNA-splicing factor 3										AT1G62310	0.601921	AT1G62310	transcription factor jumonji (jmjC) domain-containing protein								AT1G29350	0.644325	AT1G29350	RNA polymerase II degradation factor-like protein (DUF1296)
AT3G13990	0.557702	AT3G13990	dentin sialophosphoprotein, putative (DUF1296)										AT5G20520	0.587598	WAV2	alpha/beta-Hydrolases superfamily protein								AT5G54960	0.640861	PDC2	pyruvate decarboxylase-2
AT3G03380	0.547499	DEG7	DegP protease 7										AT4G21570	0.570995	AT4G21570	organic solute transporter ostalpha protein (DUF300)								AT1G72710	0.633427	CKL2	casein kinase 1-like protein 2
AT2G39480	0.543674	ABCB6	P-glycoprotein 6										AT3G62660	0.564506	GATL7	galacturonosyltransferase-like 7								AT1G79440	0.633081	ALDH5F1	aldehyde dehydrogenase 5F1
AT2G17120	0.542316	LYM2	lysm domain GPI-anchored protein 2 precursor										AT2G39050	0.564229	EULS3	hydroxyproline-rich glycoprotein family protein								AT1G29370	0.630098	AT1G29370	RNA polymerase II degradation factor-like protein (DUF1296)
AT5G20520	0.52744	WAV2	alpha/beta-Hydrolases superfamily protein										AT2G14120	0.55266	DRP3B	dynamin related protein								AT1G04810	0.611751	AT1G04810	26S proteasome regulatory complex, non-ATPase subcomplex, Rpn2/Psmd1 subunit
AT4G24220	0.526627	VEP1	NAD(P)-binding Rossmann-fold superfamily protein										AT2G23310	0.545124	ATRER1C1	Rer1 family protein								AT3G03110	0.61171	XPO1B	exportin 1B
AT1G10390	0.519993	AT1G10390	Nucleoporin autopeptidase										AT1G05790	0.531049	AT1G05790	lipase class 3 family protein								AT5G13530	0.605789	KEG	protein kinases;ubiquitin-protein ligase
AT3G22440	0.511872	AT3G22440	FRIGIDA-like protein										AT5G52410	0.525441	AT5G52410	oxidoreductase/transition metal ion-binding protein								AT5G37780	0.605747	CAM1	calmodulin 1
AT1G20440	0.506237	COR47	cold-regulated 47										AT2G25110	0.521245	SDF2	stromal cell-derived factor 2-like protein precursor								AT2G25110	0.600677	SDF2	stromal cell-derived factor 2-like protein precursor
AT5G61780	0.503842	Tudor2	TUDOR-SN protein 2										AT2G17120	0.502141	LYM2	lysm domain GPI-anchored protein 2 precursor								AT1G59870	0.600583	PEN3	ABC-2 and Plant PDR ABC-type transporter family protein

## Sheet: LATE DOWN REGULON 
GeneID	Col-0 HS120	Name	Description				<-- HEAT STRESS				COLD STRESS -->		GeneID	Col-0 CS72	Name	Description							SALT STRESS -->		GeneID	Col-0 SS24	Name	Description
AT1G70260	-7.21038	UMAMIT36	nodulin MtN21 /EamA-like transporter family protein										AT4G21760	-5.34626	BGLU47	beta-glucosidase 47									AT3G44990	-9.66746	XTH31	xyloglucan endo-transglycosylase-related 8
AT1G68238	-6.91407	AT1G68238	transmembrane protein										AT5G51190	-5.11359	AT5G51190	Integrase-type DNA-binding superfamily protein									AT3G06145	-6.98815	AT3G06145	RING zinc finger protein
AT2G27420	-6.32708	AT2G27420	Cysteine proteinases superfamily protein										AT4G26790	-4.95429	AT4G26790	GDSL-like Lipase/Acylhydrolase superfamily protein									AT2G30766	-6.98583	AT2G30766	hypothetical protein
AT3G54830	-5.99943	AT3G54830	Transmembrane amino acid transporter family protein										AT5G53200	-4.7136	TRY	Homeodomain-like superfamily protein									AT5G18020	-6.7629	SAUR20	SAUR-like auxin-responsive protein family
AT1G65060	-5.64196	4CL3	4-coumarate:CoA ligase 3										AT1G73600	-4.6242	AT1G73600	S-adenosyl-L-methionine-dependent methyltransferases superfamily protein									AT5G01015	-6.71833	AT5G01015	transmembrane protein
AT5G05270	-5.63987	CHIL	Chalcone-flavanone isomerase family protein										AT4G15920	-4.55201	SWEET17	Nodulin MtN3 family protein									AT1G20470	-6.62097	AT1G20470	SAUR-like auxin-responsive protein family
AT1G53690	-5.58288	AT1G53690	DNA directed RNA polymerase, 7 kDa subunit										AT4G17340	-4.39664	TIP2;2	tonoplast intrinsic protein 2;2									AT1G22690	-6.5133	AT1G22690	Gibberellin-regulated family protein
AT5G04950	-5.49488	NAS1	nicotianamine synthase 1										AT3G10150	-4.30865	PAP16	purple acid phosphatase 16									AT1G70985	-6.23444	AT1G70985	hydroxyproline-rich glycoprotein family protein
AT1G06830	-5.45938	AT1G06830	Glutaredoxin family protein										AT2G27420	-4.16059	AT2G27420	Cysteine proteinases superfamily protein									AT4G04840	-6.15217	MSRB6	methionine sulfoxide reductase B6
AT2G21650	-4.23826	MEE3	Homeodomain-like superfamily protein										AT1G78440	-4.15502	ATGA2OX1	gibberellin 2-beta-dioxygenase									AT4G24780	-6.09848	AT4G24780	Pectin lyase-like superfamily protein
AT1G65870	-4.17653	AT1G65870	Disease resistance-responsive (dirigent-like protein) family protein										AT3G16240	-4.05513	DELTA-TIP	delta tonoplast integral protein									AT1G77870	-5.99679	MUB5	membrane-anchored ubiquitin-fold protein 5 precursor
AT3G21460	-4.10507	AT3G21460	Glutaredoxin family protein										AT5G66740	-3.74682	AT5G66740	spindle assembly abnormal protein (DUF620)									AT4G12980	-5.98419	AT4G12980	Auxin-responsive family protein
AT1G56430	-4.08417	NAS4	nicotianamine synthase 4										AT5G24155	-3.73296	AT5G24155	FAD/NAD(P)-binding oxidoreductase family protein									AT2G27420	-5.89176	AT2G27420	Cysteine proteinases superfamily protein
AT3G63110	-4.0783	IPT3	isopentenyltransferase 3										AT1G53690	-3.67526	AT1G53690	DNA directed RNA polymerase, 7 kDa subunit									AT1G73600	-5.72685	AT1G73600	S-adenosyl-L-methionine-dependent methyltransferases superfamily protein
AT3G46130	-3.84027	MYB48	myb domain protein 48										AT3G62930	-3.66993	AT3G62930	Thioredoxin superfamily protein									AT5G50740	-5.70827	AT5G50740	Heavy metal transport/detoxification superfamily protein
AT1G22690	-3.78649	AT1G22690	Gibberellin-regulated family protein										AT1G72920	-3.66819	AT1G72920	Toll-Interleukin-Resistance (TIR) domain family protein									AT1G29450	-5.6561	AT1G29450	SAUR-like auxin-responsive protein family
AT2G30766	-3.67572	AT2G30766	hypothetical protein										AT3G55646	-3.66654	AT3G55646	TPRXL									AT5G35490	-5.64121	MRU1	mto 1 responding up 1
AT4G21760	-3.64434	BGLU47	beta-glucosidase 47										AT5G46220	-3.62047	AT5G46220	transmembrane protein (DUF616)									AT3G43960	-5.5875	AT3G43960	Cysteine proteinases superfamily protein
AT2G18328	-3.61415	RL4	RAD-like 4										AT5G19190	-3.6056	AT5G19190	hypothetical protein									AT1G53690	-5.58462	AT1G53690	DNA directed RNA polymerase, 7 kDa subunit
AT2G30820	-3.60497	AT2G30820	aspartyl/glutamyl-tRNA(Asn/Gln) amidotransferase subunit										AT4G10770	-3.58546	OPT7	oligopeptide transporter 7									AT2G18328	-5.46876	RL4	RAD-like 4
AT1G73600	-3.5852	AT1G73600	S-adenosyl-L-methionine-dependent methyltransferases superfamily protein										AT3G23510	-3.52123	AT3G23510	Cyclopropane-fatty-acyl-phospholipid synthase									AT5G01790	-5.39264	AT5G01790	hypothetical protein
AT5G65010	-3.57754	ASN2	asparagine synthetase 2										AT3G52720	-3.50527	ACA1	alpha carbonic anhydrase 1									AT3G52720	-5.35032	ACA1	alpha carbonic anhydrase 1
AT1G78440	-3.51379	ATGA2OX1	gibberellin 2-beta-dioxygenase										AT1G72940	-3.50515	AT1G72940	Toll-Interleukin-Resistance (TIR) domain-containing protein									AT1G70260	-5.29196	UMAMIT36	nodulin MtN21 /EamA-like transporter family protein
AT3G55646	-3.43663	AT3G55646	TPRXL										AT2G21210	-3.36807	AT2G21210	SAUR-like auxin-responsive protein family									AT5G38430	-5.28697	RBCS1B	Ribulose bisphosphate carboxylase (small chain) family protein
AT5G51190	-3.39722	AT5G51190	Integrase-type DNA-binding superfamily protein										AT5G18020	-3.30371	SAUR20	SAUR-like auxin-responsive protein family									AT1G20190	-5.24885	EXPA11	expansin 11
AT3G62930	-3.34225	AT3G62930	Thioredoxin superfamily protein										AT2G32290	-3.22299	BAM6	beta-amylase 6									AT1G32780	-5.14999	AT1G32780	GroES-like zinc-binding dehydrogenase family protein
AT4G35320	-3.33352	AT4G35320	hypothetical protein										AT5G61600	-3.15982	ERF104	ethylene response factor 104									AT5G49730	-5.13972	FRO6	ferric reduction oxidase 6
AT3G12110	-3.33064	ACT11	actin-11										AT3G53420	-3.1593	PIP2A	plasma membrane intrinsic protein 2A									AT1G19960	-5.12748	AT1G19960	transcription factor
AT5G35970	-3.14306	AT5G35970	P-loop containing nucleoside triphosphate hydrolases superfamily protein										AT1G20470	-3.1124	AT1G20470	SAUR-like auxin-responsive protein family									AT1G29430	-5.0198	AT1G29430	SAUR-like auxin-responsive protein family
AT3G19450	-2.99998	ATCAD4	GroES-like zinc-binding alcohol dehydrogenase family protein										AT3G03840	-3.02315	SAUR27	SAUR-like auxin-responsive protein family									AT4G01080	-5.00585	TBL26	TRICHOME BIREFRINGENCE-LIKE 26
AT3G23510	-2.99408	AT3G23510	Cyclopropane-fatty-acyl-phospholipid synthase										AT4G14750	-2.99007	IQD19	IQ-domain 19									AT5G55620	-4.98645	AT5G55620	hypothetical protein
AT2G15620	-2.98477	NIR1	nitrite reductase 1										AT3G44990	-2.9505	XTH31	xyloglucan endo-transglycosylase-related 8									AT3G03780	-4.97482	MS2	methionine synthase 2
AT5G11590	-2.95469	TINY2	Integrase-type DNA-binding superfamily protein										AT3G03910	-2.93291	GDH3	glutamate dehydrogenase 3									AT3G15570	-4.97166	AT3G15570	Phototropic-responsive NPH3 family protein
AT1G20470	-2.8944	AT1G20470	SAUR-like auxin-responsive protein family										AT5G09730	-2.90532	BXL3	beta-xylosidase 3									AT4G38860	-4.94732	AT4G38860	SAUR-like auxin-responsive protein family
AT1G26210	-2.84182	SOFL1	SOB five-like 1										AT4G39330	-2.88702	CAD9	cinnamyl alcohol dehydrogenase 9									AT3G12610	-4.81872	DRT100	Leucine-rich repeat (LRR) family protein
AT1G06000	-2.8297	AT1G06000	UDP-Glycosyltransferase superfamily protein										AT1G55960	-2.77756	AT1G55960	Polyketide cyclase/dehydrase and lipid transport superfamily protein									AT2G12462	-4.80822	AT2G12462	sterile alpha motif (SAM) domain protein
AT1G64780	-2.81492	AMT1;2	ammonium transporter 1;2										AT5G21100	-2.77578	AT5G21100	Plant L-ascorbate oxidase									AT5G35480	-4.78286	AT5G35480	hypothetical protein
AT2G32960	-2.79001	PFA-DSP2	Phosphotyrosine protein phosphatases superfamily protein										AT5G40450	-2.71467	AT5G40450	A-kinase anchor-like protein									AT3G54830	-4.77566	AT3G54830	Transmembrane amino acid transporter family protein
AT1G55960	-2.75323	AT1G55960	Polyketide cyclase/dehydrase and lipid transport superfamily protein										AT3G03820	-2.71404	SAUR29	SAUR-like auxin-responsive protein family									AT3G63110	-4.73629	IPT3	isopentenyltransferase 3
AT4G16370	-2.73388	OPT3	oligopeptide transporter										AT4G01080	-2.67444	TBL26	TRICHOME BIREFRINGENCE-LIKE 26									AT1G64390	-4.69124	GH9C2	glycosyl hydrolase 9C2
AT1G72910	-2.69109	AT1G72910	Toll-Interleukin-Resistance (TIR) domain-containing protein										AT3G43960	-2.65752	AT3G43960	Cysteine proteinases superfamily protein									AT2G21650	-4.68487	MEE3	Homeodomain-like superfamily protein
AT1G24147	-2.63143	AT1G24147	transmembrane protein										AT1G51440	-2.63459	AT1G51440	alpha/beta-Hydrolases superfamily protein									AT3G03840	-4.68472	SAUR27	SAUR-like auxin-responsive protein family
AT2G36880	-2.61591	MAT3	methionine adenosyltransferase 3										AT1G72890	-2.62748	AT1G72890	Disease resistance protein (TIR-NBS class)									AT1G19150	-4.62337	Lhca6	PSI type II chlorophyll a/b-binding protein (Lhca2*1)
AT5G10260	-2.61235	RABH1e	RAB GTPase homolog H1E										AT4G04840	-2.5909	MSRB6	methionine sulfoxide reductase B6									AT4G12320	-4.61927	CYP706A6	cytochrome P450, family 706, subfamily A, polypeptide 6
AT3G01550	-2.61189	PPT2	phosphoenolpyruvate (pep)/phosphate translocator 2										AT1G10900	-2.57422	AT1G10900	Phosphatidylinositol-4-phosphate 5-kinase family protein									AT5G05890	-4.54581	AT5G05890	UDP-Glycosyltransferase superfamily protein
AT5G01410	-2.57507	RSR4	Aldolase-type TIM barrel family protein										AT5G13090	-2.54155	AT5G13090	hypothetical protein									AT1G66100	-4.51925	AT1G66100	Plant thionin
AT1G23205	-2.50501	AT1G23205	Plant invertase/pectin methylesterase inhibitor superfamily protein										AT1G77870	-2.52835	MUB5	membrane-anchored ubiquitin-fold protein 5 precursor									AT3G56160	-4.50822	AT3G56160	Sodium Bile acid symporter family
AT2G06850	-2.48268	XTH4	xyloglucan endotransglucosylase/hydrolase 4										AT1G72430	-2.51821	AT1G72430	SAUR-like auxin-responsive protein family									AT2G29170	-4.49484	AT2G29170	NAD(P)-binding Rossmann-fold superfamily protein
AT5G26200	-2.47469	AT5G26200	Mitochondrial substrate carrier family protein										AT1G72910	-2.50956	AT1G72910	Toll-Interleukin-Resistance (TIR) domain-containing protein									AT4G13577	-4.46759	AT4G13577	hypothetical protein
AT4G38850	-2.41841	SAUR15	SAUR-like auxin-responsive protein family										AT4G15550	-2.5068	IAGLU	indole-3-acetate beta-D-glucosyltransferase									AT2G35130	-4.46136	AT2G35130	Tetratricopeptide repeat (TPR)-like superfamily protein
AT2G21210	-2.39549	AT2G21210	SAUR-like auxin-responsive protein family										AT4G10150	-2.49993	AT4G10150	RING/U-box superfamily protein									AT1G76240	-4.43192	AT1G76240	DUF241 domain protein (DUF241)
AT3G16240	-2.37522	DELTA-TIP	delta tonoplast integral protein										AT1G45010	-2.49536	AT1G45010	TRAM, LAG1 and CLN8 (TLC) lipid-sensing domain containing protein									AT4G30110	-4.41913	HMA2	heavy metal atpase 2
AT4G26860	-2.36584	AT4G26860	Putative pyridoxal phosphate-dependent enzyme, YBL036C type										AT1G29430	-2.47745	AT1G29430	SAUR-like auxin-responsive protein family									AT1G60590	-4.36892	AT1G60590	Pectin lyase-like superfamily protein
AT3G23805	-2.36455	RALFL24	ralf-like 24										AT4G09900	-2.46166	MES12	methyl esterase 12									AT5G11590	-4.34722	TINY2	Integrase-type DNA-binding superfamily protein
AT5G58310	-2.36251	MES18	methyl esterase 18										AT2G28470	-2.45926	BGAL8	beta-galactosidase 8									AT4G14750	-4.28564	IQD19	IQ-domain 19
AT5G09730	-2.35601	BXL3	beta-xylosidase 3										AT2G45960	-2.45448	PIP1B	plasma membrane intrinsic protein 1B									AT1G12900	-4.25911	GAPA-2	glyceraldehyde 3-phosphate dehydrogenase A subunit 2
AT3G43960	-2.34256	AT3G43960	Cysteine proteinases superfamily protein										AT5G04950	-2.45013	NAS1	nicotianamine synthase 1									AT4G00165	-4.23165	AT4G00165	Bifunctional inhibitor/lipid-transfer protein/seed storage 2S albumin superfamily protein
AT4G24700	-2.3254	AT4G24700	hypothetical protein										AT2G21650	-2.44507	MEE3	Homeodomain-like superfamily protein									AT4G23020	-4.22243	TRM11	hypothetical protein
AT1G74300	-2.30249	AT1G74300	alpha/beta-Hydrolases superfamily protein										AT1G68238	-2.39754	AT1G68238	transmembrane protein									AT1G30530	-4.22093	UGT78D1	UDP-glucosyl transferase 78D1
AT1G04250	-2.2658	AXR3	AUX/IAA transcriptional regulator family protein										AT4G38840	-2.37747	AT4G38840	SAUR-like auxin-responsive protein family									AT5G46220	-4.2108	AT5G46220	transmembrane protein (DUF616)
AT2G15020	-2.25089	AT2G15020	hypothetical protein										AT1G48600	-2.36826	PMEAMT	S-adenosyl-L-methionine-dependent methyltransferases superfamily protein									AT5G53200	-4.21074	TRY	Homeodomain-like superfamily protein
AT3G61750	-2.24763	AT3G61750	Cytochrome b561/ferric reductase transmembrane with DOMON related domain-containing protein										AT2G30820	-2.343	AT2G30820	aspartyl/glutamyl-tRNA(Asn/Gln) amidotransferase subunit									AT5G09730	-4.2084	BXL3	beta-xylosidase 3
AT1G64400	-2.22282	LACS3	AMP-dependent synthetase and ligase family protein										AT1G01620	-2.31235	PIP1C	plasma membrane intrinsic protein 1C									AT1G09340	-4.20548	CRB	chloroplast RNA binding protein
AT1G20190	-2.20282	EXPA11	expansin 11										AT5G22390	-2.29084	AT5G22390	FANTASTIC four-like protein (DUF3049)									ATCG00650	-4.20462	RPS18	ribosomal protein S18
AT1G70580	-2.1911	AOAT2	alanine-2-oxoglutarate aminotransferase 2										AT2G44210	-2.28836	AT2G44210	carboxyl-terminal peptidase (DUF239)									AT5G28030	-4.17413	DES1	L-cysteine desulfhydrase 1
AT3G06145	-2.18719	AT3G06145	RING zinc finger protein										AT5G54660	-2.28752	AT5G54660	HSP20-like chaperones superfamily protein									AT5G27290	-4.16871	AT5G27290	stress regulated protein
AT5G66740	-2.1849	AT5G66740	spindle assembly abnormal protein (DUF620)										AT1G70580	-2.26912	AOAT2	alanine-2-oxoglutarate aminotransferase 2									AT1G14600	-4.14131	AT1G14600	Homeodomain-like superfamily protein
AT2G40150	-2.18463	TBL28	TRICHOME BIREFRINGENCE-LIKE 28										AT4G38850	-2.19613	SAUR15	SAUR-like auxin-responsive protein family									AT1G49975	-4.11693	AT1G49975	photosystem I reaction center subunit N
AT1G56670	-2.17977	AT1G56670	GDSL-like Lipase/Acylhydrolase superfamily protein										AT4G25780	-2.19466	AT4G25780	CAP (Cysteine-rich secretory proteins, Antigen 5, and Pathogenesis-related 1 protein) superfamily protein									AT1G48480	-4.11458	RKL1	receptor-like kinase 1
AT3G49940	-2.17229	LBD38	LOB domain-containing protein 38										AT4G23400	-2.19048	PIP1;5	plasma membrane intrinsic protein 1;5									AT3G62930	-4.10798	AT3G62930	Thioredoxin superfamily protein
AT5G53200	-2.16778	TRY	Homeodomain-like superfamily protein										AT1G19150	-2.18197	Lhca6	PSI type II chlorophyll a/b-binding protein (Lhca2*1)									AT4G36540	-4.0738	BEE2	BR enhanced expression 2
AT5G41900	-2.16238	AT5G41900	alpha/beta-Hydrolases superfamily protein										AT5G40500	-2.17717	AT5G40500	hypothetical protein									AT4G38850	-4.07056	SAUR15	SAUR-like auxin-responsive protein family
AT5G01790	-2.1533	AT5G01790	hypothetical protein										AT1G64400	-2.17483	LACS3	AMP-dependent synthetase and ligase family protein									AT4G21760	-4.04921	BGLU47	beta-glucosidase 47
AT2G36870	-2.15003	XTH32	xyloglucan endotransglucosylase/hydrolase 32										AT4G38860	-2.15182	AT4G38860	SAUR-like auxin-responsive protein family									AT3G28080	-4.02161	UMAMIT47	nodulin MtN21 /EamA-like transporter family protein
AT5G01015	-2.14836	AT5G01015	transmembrane protein										AT4G33220	-2.15054	PME44	pectin methylesterase 44									AT2G37720	-4.01686	TBL15	TRICHOME BIREFRINGENCE-LIKE 15
AT1G70985	-2.1278	AT1G70985	hydroxyproline-rich glycoprotein family protein										AT1G62480	-2.13818	AT1G62480	Vacuolar calcium-binding protein-like protein									AT3G62030	-3.98189	ROC4	rotamase CYP 4
AT2G33855	-2.1056	AT2G33855	transmembrane protein										AT1G75280	-2.13802	AT1G75280	NmrA-like negative transcriptional regulator family protein									AT3G51080	-3.95213	GATA6	GATA transcription factor 6
AT1G48480	-2.10228	RKL1	receptor-like kinase 1										AT1G66100	-2.12787	AT1G66100	Plant thionin									AT5G58260	-3.93643	NdhN	oxidoreductases, acting on NADH or NADPH, quinone or similar compound as acceptor
AT4G37800	-2.09555	XTH7	xyloglucan endotransglucosylase/hydrolase 7										AT1G53875	-2.12703	AT1G53875	LURP-one-like protein									AT4G38840	-3.93399	AT4G38840	SAUR-like auxin-responsive protein family
AT5G22390	-2.08861	AT5G22390	FANTASTIC four-like protein (DUF3049)										AT1G04250	-2.11326	AXR3	AUX/IAA transcriptional regulator family protein									AT3G01480	-3.90594	CYP38	cyclophilin 38
AT5G65683	-2.05966	WAVH2	Zinc finger (C3HC4-type RING finger) family protein										AT3G63110	-2.1117	IPT3	isopentenyltransferase 3									AT3G03820	-3.88744	SAUR29	SAUR-like auxin-responsive protein family
AT3G10150	-2.04098	PAP16	purple acid phosphatase 16										AT3G46130	-2.10252	MYB48	myb domain protein 48									AT1G26761	-3.87899	AT1G26761	Arabinanase/levansucrase/invertase
AT1G72930	-2.0267	TIR	toll/interleukin-1 receptor-like protein										AT2G39730	-2.09024	RCA	rubisco activase									AT2G23600	-3.86063	ACL	acetone-cyanohydrin lyase
AT1G16720	-2.00094	HCF173	high chlorophyll fluorescence phenotype 173										AT1G60270	-2.0885	BGLU6	beta glucosidase 6									AT4G39770	-3.82231	TPPH	Haloacid dehalogenase-like hydrolase (HAD) superfamily protein
AT5G06790	-1.99444	AT5G06790	cotton fiber protein										AT3G11090	-2.08275	LBD21	LOB domain-containing protein 21									AT5G64770	-3.80262	RGF9	root meristem growth factor
AT3G03910	-1.98774	GDH3	glutamate dehydrogenase 3										AT1G29450	-2.08202	AT1G29450	SAUR-like auxin-responsive protein family									AT1G15260	-3.7865	AT1G15260	LOW protein: ATP-dependent RNA helicase-like protein
AT5G09870	-1.9747	CESA5	cellulose synthase 5										AT5G67390	-2.07719	AT5G67390	glycosyltransferase-like protein									AT5G19190	-3.71668	AT5G19190	hypothetical protein
AT3G11110	-1.97123	AT3G11110	RING/U-box superfamily protein										AT1G18880	-2.07145	NRT1.9	Major facilitator superfamily protein									AT3G06770	-3.675	AT3G06770	Pectin lyase-like superfamily protein
AT2G37720	-1.96477	TBL15	TRICHOME BIREFRINGENCE-LIKE 15										AT1G56670	-2.05017	AT1G56670	GDSL-like Lipase/Acylhydrolase superfamily protein									AT1G11860	-3.66337	AT1G11860	Glycine cleavage T-protein family
AT4G12980	-1.95502	AT4G12980	Auxin-responsive family protein										AT3G18710	-2.04388	PUB29	plant U-box 29									AT1G33340	-3.65751	AT1G33340	ENTH/ANTH/VHS superfamily protein
AT1G04530	-1.95437	TPR4	Tetratricopeptide repeat (TPR)-like superfamily protein										AT3G17330	-2.04219	ECT6	evolutionarily conserved C-terminal region 6									AT3G55646	-3.64922	AT3G55646	TPRXL
AT3G50560	-1.94547	AT3G50560	NAD(P)-binding Rossmann-fold superfamily protein										AT3G22550	-2.02653	AT3G22550	NAD(P)H-quinone oxidoreductase subunit, putative (DUF581)									AT1G14150	-3.63944	PnsL2	PsbQ-like 2
AT3G26960	-1.933	AT3G26960	Pollen Ole e 1 allergen and extensin family protein										AT4G22570	-2.02536	APT3	adenine phosphoribosyl transferase 3									AT4G24750	-3.5979	AT4G24750	Rhodanese/Cell cycle control phosphatase superfamily protein
AT5G17630	-1.92866	AT5G17630	Nucleotide/sugar transporter family protein										AT3G59060	-2.00732	PIL6	phytochrome interacting factor 3-like 6									AT4G03150	-3.58017	AT4G03150	plant/protein
AT3G28070	-1.92736	UMAMIT46	nodulin MtN21 /EamA-like transporter family protein										AT1G24147	-1.99611	AT1G24147	transmembrane protein									AT2G04790	-3.56592	AT2G04790	PTB domain engulfment adapter
AT2G39220	-1.92643	PLP6	PATATIN-like protein 6										AT5G65683	-1.99065	WAVH2	Zinc finger (C3HC4-type RING finger) family protein									AT3G29030	-3.54168	EXPA5	expansin A5
AT1G78020	-1.90236	AT1G78020	senescence-associated family protein, putative (DUF581)										AT2G36870	-1.97055	XTH32	xyloglucan endotransglucosylase/hydrolase 32									AT5G42530	-3.53126	AT5G42530	hypothetical protein
AT1G64770	-1.89146	PnsB2	NDH-dependent cyclic electron flow 1										AT1G49660	-1.96449	CXE5	carboxyesterase 5									AT1G15980	-3.52706	PnsB1	NDH-dependent cyclic electron flow 1
AT5G59680	-1.88616	AT5G59680	Leucine-rich repeat protein kinase family protein										AT3G28130	-1.9624	UMAMIT44	nodulin MtN21 /EamA-like transporter family protein									AT3G10060	-3.50165	AT3G10060	FKBP-like peptidyl-prolyl cis-trans isomerase family protein
AT4G27030	-1.8805	FADA	fatty acid desaturase A										AT1G56430	-1.96126	NAS4	nicotianamine synthase 4									AT5G07580	-3.49625	AT5G07580	ethylene-responsive transcription factor
AT1G18880	-1.85451	NRT1.9	Major facilitator superfamily protein										AT5G10150	-1.94038	AT5G10150	UPSTREAM OF FLC protein (DUF966)									AT2G35860	-3.49192	FLA16	FASCICLIN-like arabinogalactan protein 16 precursor
AT3G04140	-1.84811	AT3G04140	Ankyrin repeat family protein										AT2G22670	-1.93596	IAA8	indoleacetic acid-induced protein 8									AT4G37800	-3.48781	XTH7	xyloglucan endotransglucosylase/hydrolase 7
AT5G11790	-1.83601	NDL2	N-MYC downregulated-like 2										AT2G19780	-1.92823	AT2G19780	Leucine-rich repeat (LRR) family protein									AT3G19480	-3.46566	AT3G19480	D-3-phosphoglycerate dehydrogenase
AT4G23020	-1.83301	TRM11	hypothetical protein										AT1G68010	-1.90123	HPR	hydroxypyruvate reductase									AT1G80850	-3.45655	AT1G80850	DNA glycosylase superfamily protein
AT2G12462	-1.8223	AT2G12462	sterile alpha motif (SAM) domain protein										AT3G23805	-1.89598	RALFL24	ralf-like 24									AT2G39470	-3.45231	PnsL1	PsbP-like protein 2
AT5G51720	-1.81119	NEET	2 iron, 2 sulfur cluster binding protein										AT4G24780	-1.89454	AT4G24780	Pectin lyase-like superfamily protein									AT3G16240	-3.44206	DELTA-TIP	delta tonoplast integral protein
AT5G15740	-1.79459	AT5G15740	O-fucosyltransferase family protein										AT1G04530	-1.89345	TPR4	Tetratricopeptide repeat (TPR)-like superfamily protein									AT3G55800	-3.43413	SBPASE	sedoheptulose-bisphosphatase
AT5G46220	-1.79411	AT5G46220	transmembrane protein (DUF616)										AT4G37800	-1.87585	XTH7	xyloglucan endotransglucosylase/hydrolase 7									AT1G56430	-3.4122	NAS4	nicotianamine synthase 4
AT1G72920	-1.79225	AT1G72920	Toll-Interleukin-Resistance (TIR) domain family protein										AT4G36540	-1.84432	BEE2	BR enhanced expression 2									AT1G29530	-3.40684	AT1G29530	hypothetical protein
AT4G15630	-1.78862	AT4G15630	Uncharacterized protein family (UPF0497)										AT5G03760	-1.83926	ATCSLA09	Nucleotide-diphospho-sugar transferases superfamily protein									AT4G38970	-3.39872	FBA2	fructose-bisphosphate aldolase 2
AT1G11700	-1.78781	AT1G11700	senescence regulator (Protein of unknown function, DUF584)										AT1G02230	-1.82968	NAC004	NAC domain containing protein 4									AT4G24670	-3.38834	TAR2	tryptophan aminotransferase related 2
AT1G12500	-1.7815	AT1G12500	Nucleotide-sugar transporter family protein										AT5G41900	-1.8246	AT5G41900	alpha/beta-Hydrolases superfamily protein									AT2G28605	-3.36987	AT2G28605	Photosystem II reaction center PsbP family protein
AT2G33530	-1.77934	scpl46	serine carboxypeptidase-like 46										AT2G15620	-1.80991	NIR1	nitrite reductase 1									AT1G72930	-3.35152	TIR	toll/interleukin-1 receptor-like protein
AT3G17185	-1.77901	TAS3											AT5G35630	-1.79433	GS2	glutamine synthetase 2									AT1G06830	-3.33456	AT1G06830	Glutaredoxin family protein
AT1G66100	-1.76436	AT1G66100	Plant thionin										AT1G55260	-1.78912	AT1G55260	Bifunctional inhibitor/lipid-transfer protein/seed storage 2S albumin superfamily protein									AT4G26790	-3.31697	AT4G26790	GDSL-like Lipase/Acylhydrolase superfamily protein
AT1G02230	-1.7578	NAC004	NAC domain containing protein 4										AT1G72930	-1.78871	TIR	toll/interleukin-1 receptor-like protein									AT5G28020	-3.30393	CYSD2	cysteine synthase D2
AT4G25780	-1.74858	AT4G25780	CAP (Cysteine-rich secretory proteins, Antigen 5, and Pathogenesis-related 1 protein) superfamily protein										AT5G64770	-1.78804	RGF9	root meristem growth factor									AT4G22570	-3.29549	APT3	adenine phosphoribosyl transferase 3
AT3G03840	-1.73864	SAUR27	SAUR-like auxin-responsive protein family										AT1G28680	-1.77742	AT1G28680	HXXXD-type acyl-transferase family protein									AT4G16880	-3.28925	AT4G16880	Leucine-rich repeat (LRR) family protein
AT1G15410	-1.73825	AT1G15410	aspartate-glutamate racemase family										AT2G03550	-1.76487	AT2G03550	alpha/beta-Hydrolases superfamily protein									AT3G17185	-3.28632	TAS3
AT3G28080	-1.73271	UMAMIT47	nodulin MtN21 /EamA-like transporter family protein										AT4G21890	-1.76403	AT4G21890	zinc finger MYND domain protein									AT5G43750	-3.28593	PnsB5	NAD(P)H dehydrogenase 18
AT3G12610	-1.73147	DRT100	Leucine-rich repeat (LRR) family protein										AT1G70410	-1.76351	BCA4	beta carbonic anhydrase 4									AT2G43560	-3.28138	AT2G43560	FKBP-like peptidyl-prolyl cis-trans isomerase family protein
AT1G66840	-1.72965	PMI2	PLASTID MOVEMENT IMPAIRED protein (DUF827)										AT2G40020	-1.75877	AT2G40020	Nucleolar histone methyltransferase-related protein									AT3G43800	-3.2709	GSTU27	glutathione S-transferase tau 27
AT1G72940	-1.72615	AT1G72940	Toll-Interleukin-Resistance (TIR) domain-containing protein										AT1G20190	-1.75486	EXPA11	expansin 11									AT5G51545	-3.2507	LPA2	low psii accumulation2
AT2G36590	-1.72392	ProT3	proline transporter 3										AT2G46820	-1.75344	PSI-P	photosystem I P subunit									AT4G13500	-3.23102	AT4G13500	transmembrane protein
AT5G63060	-1.6974	AT5G63060	Sec14p-like phosphatidylinositol transfer family protein										AT3G48720	-1.75037	DCF	HXXXD-type acyl-transferase family protein									AT1G65870	-3.21272	AT1G65870	Disease resistance-responsive (dirigent-like protein) family protein
AT1G77870	-1.69325	MUB5	membrane-anchored ubiquitin-fold protein 5 precursor										AT1G67865	-1.7493	AT1G67865	hypothetical protein									AT3G52370	-3.20601	FLA15	FASCICLIN-like arabinogalactan protein 15 precursor
AT4G24670	-1.6912	TAR2	tryptophan aminotransferase related 2										AT5G35970	-1.74178	AT5G35970	P-loop containing nucleoside triphosphate hydrolases superfamily protein									AT1G07320	-3.19905	RPL4	ribosomal protein L4
AT5G38430	-1.68176	RBCS1B	Ribulose bisphosphate carboxylase (small chain) family protein										AT5G50740	-1.72409	AT5G50740	Heavy metal transport/detoxification superfamily protein									AT4G38950	-3.16557	AT4G38950	ATP binding microtubule motor family protein
AT5G65460	-1.67867	KAC2	kinesin like protein for actin based chloroplast movement 2										AT1G23205	-1.72269	AT1G23205	Plant invertase/pectin methylesterase inhibitor superfamily protein									AT1G32080	-3.16418	LrgB	membrane protein
AT3G52370	-1.6684	FLA15	FASCICLIN-like arabinogalactan protein 15 precursor										AT5G05890	-1.72161	AT5G05890	UDP-Glycosyltransferase superfamily protein									AT2G06850	-3.16016	XTH4	xyloglucan endotransglucosylase/hydrolase 4
AT5G67390	-1.66573	AT5G67390	glycosyltransferase-like protein										AT2G30520	-1.71688	RPT2	Phototropic-responsive NPH3 family protein									AT5G15310	-3.14784	MYB16	myb domain protein 16
AT4G36240	-1.66349	GATA7	GATA transcription factor 7										AT1G64390	-1.70503	GH9C2	glycosyl hydrolase 9C2									AT2G32500	-3.13611	AT2G32500	Stress responsive alpha-beta barrel domain protein
AT5G03760	-1.66193	ATCSLA09	Nucleotide-diphospho-sugar transferases superfamily protein										AT3G11110	-1.70455	AT3G11110	RING/U-box superfamily protein									AT1G72920	-3.13249	AT1G72920	Toll-Interleukin-Resistance (TIR) domain family protein
AT3G48720	-1.66111	DCF	HXXXD-type acyl-transferase family protein										AT4G32460	-1.69733	AT4G32460	choice-of-anchor C domain protein, putative (Protein of unknown function, DUF642)									AT5G51720	-3.12063	NEET	2 iron, 2 sulfur cluster binding protein
AT5G24660	-1.65058	LSU2	response to low sulfur 2										AT2G37100	-1.69097	AT2G37100	protamine P1 family protein									AT1G60690	-3.09901	AT1G60690	NAD(P)-linked oxidoreductase superfamily protein
AT1G67940	-1.64803	ABCI17	non-intrinsic ABC protein 3										AT1G33340	-1.6902	AT1G33340	ENTH/ANTH/VHS superfamily protein									AT3G15850	-3.08927	FAD5	fatty acid desaturase 5
AT5G61600	-1.64441	ERF104	ethylene response factor 104										AT2G32160	-1.68656	AT2G32160	S-adenosyl-L-methionine-dependent methyltransferases superfamily protein									AT2G37100	-3.08718	AT2G37100	protamine P1 family protein
AT1G04650	-1.62934	AT1G04650	holliday junction resolvase										AT3G25560	-1.68352	NIK2	NSP-interacting kinase 2									AT1G32060	-3.07806	PRK	phosphoribulokinase
AT5G55620	-1.62593	AT5G55620	hypothetical protein										AT1G48260	-1.68342	CIPK17	CBL-interacting protein kinase 17									AT3G26960	-3.07214	AT3G26960	Pollen Ole e 1 allergen and extensin family protein
AT1G30530	-1.61522	UGT78D1	UDP-glucosyl transferase 78D1										AT1G70260	-1.68189	UMAMIT36	nodulin MtN21 /EamA-like transporter family protein									AT1G64510	-3.06803	AT1G64510	Translation elongation factor EF1B/ribosomal protein S6 family protein
AT1G29430	-1.61233	AT1G29430	SAUR-like auxin-responsive protein family										AT3G56160	-1.6806	AT3G56160	Sodium Bile acid symporter family									AT1G49430	-3.05096	LACS2	long-chain acyl-CoA synthetase 2
AT2G35860	-1.60974	FLA16	FASCICLIN-like arabinogalactan protein 16 precursor										AT1G55360	-1.67411	AT1G55360	tRNA-splicing ligase (DUF239)									AT4G25080	-3.01804	CHLM	magnesium-protoporphyrin IX methyltransferase
AT3G53750	-1.60491	ACT3	actin 3										AT3G19720	-1.67388	ARC5	P-loop containing nucleoside triphosphate hydrolases superfamily protein									AT1G23205	-3.00295	AT1G23205	Plant invertase/pectin methylesterase inhibitor superfamily protein
AT3G43800	-1.59183	GSTU27	glutathione S-transferase tau 27										AT5G40850	-1.66199	UPM1	urophorphyrin methylase 1									AT5G51190	-2.99689	AT5G51190	Integrase-type DNA-binding superfamily protein
AT1G60590	-1.58813	AT1G60590	Pectin lyase-like superfamily protein										AT3G16370	-1.66013	AT3G16370	GDSL-like Lipase/Acylhydrolase superfamily protein									AT3G53750	-2.96471	ACT3	actin 3
AT3G26570	-1.58301	PHT2;1	phosphate transporter 2;1										AT5G49630	-1.65824	AAP6	amino acid permease 6									AT3G19720	-2.96338	ARC5	P-loop containing nucleoside triphosphate hydrolases superfamily protein
AT1G29170	-1.58272	WAVE2	SCAR family protein										AT5G49740	-1.65707	FRO7	ferric reduction oxidase 7									AT5G58310	-2.96283	MES18	methyl esterase 18
AT1G33340	-1.57814	AT1G33340	ENTH/ANTH/VHS superfamily protein										AT1G11720	-1.65547	SS3	starch synthase 3									AT5G21930	-2.95632	PAA2	P-type ATPase of Arabidopsis 2
AT3G51150	-1.57572	AT3G51150	ATP binding microtubule motor family protein										AT5G48790	-1.65194	AT5G48790	LOW PSII ACCUMULATION protein (DUF1995)									AT1G17650	-2.95054	GLYR2	glyoxylate reductase 2
AT3G15850	-1.55949	FAD5	fatty acid desaturase 5										AT4G12980	-1.64224	AT4G12980	Auxin-responsive family protein									AT3G48200	-2.94918	AT3G48200	transmembrane protein
AT3G03770	-1.55331	AT3G03770	Leucine-rich repeat protein kinase family protein										AT1G27120	-1.63327	AT1G27120	Galactosyltransferase family protein									AT3G43600	-2.94249	AAO2	aldehyde oxidase 2
AT3G43600	-1.55143	AAO2	aldehyde oxidase 2										AT5G19730	-1.62141	AT5G19730	Pectin lyase-like superfamily protein									AT1G78440	-2.939	ATGA2OX1	gibberellin 2-beta-dioxygenase
AT4G17770	-1.55022	TPS5	trehalose phosphatase/synthase 5										AT1G11700	-1.61677	AT1G11700	senescence regulator (Protein of unknown function, DUF584)									AT1G79720	-2.92837	AT1G79720	Eukaryotic aspartyl protease family protein
AT4G31310	-1.5445	AT4G31310	AIG2-like (avirulence induced gene) family protein										AT1G33240	-1.6145	GTL1	GT-2-like 1									AT3G46630	-2.92095	AT3G46630	DCL protein (DUF3223)
AT4G35640	-1.53321	SERAT3;2	serine acetyltransferase 3;2										AT1G26761	-1.61296	AT1G26761	Arabinanase/levansucrase/invertase									AT4G10150	-2.91029	AT4G10150	RING/U-box superfamily protein
AT2G23000	-1.52444	scpl10	serine carboxypeptidase-like 10										AT1G60590	-1.60701	AT1G60590	Pectin lyase-like superfamily protein									AT1G68238	-2.88643	AT1G68238	transmembrane protein
AT1G32780	-1.52246	AT1G32780	GroES-like zinc-binding dehydrogenase family protein										AT1G58290	-1.58953	HEMA1	Glutamyl-tRNA reductase family protein									AT5G21430	-2.87428	NdhU	Chaperone DnaJ-domain superfamily protein
AT5G02120	-1.51981	OHP	one helix protein										AT5G08720	-1.58761	AT5G08720	polyketide cyclase/dehydrase/lipid transporter									AT5G08050	-2.87124	AT5G08050	wiskott-aldrich syndrome family protein, putative (DUF1118)
AT3G63530	-1.51014	BB	RING/U-box superfamily protein										AT3G57040	-1.58301	ARR9	response regulator 9									AT5G61420	-2.87041	MYB28	myb domain protein 28
AT5G09760	-1.50553	AT5G09760	Plant invertase/pectin methylesterase inhibitor superfamily										AT5G59680	-1.57778	AT5G59680	Leucine-rich repeat protein kinase family protein									AT5G49740	-2.86328	FRO7	ferric reduction oxidase 7
AT5G23920	-1.48954	AT5G23920	transmembrane protein										AT1G23310	-1.57423	GGT1	glutamate:glyoxylate aminotransferase									AT2G30820	-2.8526	AT2G30820	aspartyl/glutamyl-tRNA(Asn/Gln) amidotransferase subunit
AT4G31590	-1.48811	CSLC5	Cellulose-synthase-like C5										AT4G13577	-1.57376	AT4G13577	hypothetical protein									AT1G60550	-2.8512	ECHID	enoyl-CoA hydratase/isomerase D
AT4G02630	-1.48713	AT4G02630	Protein kinase superfamily protein										AT3G28070	-1.57006	UMAMIT46	nodulin MtN21 /EamA-like transporter family protein									AT4G25780	-2.84847	AT4G25780	CAP (Cysteine-rich secretory proteins, Antigen 5, and Pathogenesis-related 1 protein) superfamily protein
AT3G23530	-1.48619	AT3G23530	Cyclopropane-fatty-acyl-phospholipid synthase										AT3G12610	-1.55881	DRT100	Leucine-rich repeat (LRR) family protein									AT4G32330	-2.84402	AT4G32330	TPX2 (targeting protein for Xklp2) protein family
AT4G35950	-1.48299	RAC6	RAC-like 6										AT1G64780	-1.55807	AMT1;2	ammonium transporter 1;2									AT1G70760	-2.83581	NdhL	inorganic carbon transport protein-like protein
AT4G21890	-1.48095	AT4G21890	zinc finger MYND domain protein										AT1G76240	-1.55729	AT1G76240	DUF241 domain protein (DUF241)									AT4G17360	-2.83541	AT4G17360	Formyl transferase
AT1G03055	-1.47876	D27	beta-carotene isomerase D27-like protein										AT4G30110	-1.5557	HMA2	heavy metal atpase 2									AT1G55360	-2.83103	AT1G55360	tRNA-splicing ligase (DUF239)
AT5G59350	-1.47334	AT5G59350	transmembrane protein										AT4G16880	-1.5428	AT4G16880	Leucine-rich repeat (LRR) family protein									AT3G16370	-2.82833	AT3G16370	GDSL-like Lipase/Acylhydrolase superfamily protein
AT5G40210	-1.46277	UMAMIT42	nodulin MtN21 /EamA-like transporter family protein										AT4G28100	-1.54087	AT4G28100	transmembrane protein									AT2G01590	-2.81103	CRR3	chlororespiratory reduction 3
AT3G06770	-1.4591	AT3G06770	Pectin lyase-like superfamily protein										AT2G05310	-1.53853	AT2G05310	transmembrane protein									AT5G23060	-2.80701	CaS	calcium sensing receptor
AT1G18360	-1.45351	AT1G18360	alpha/beta-Hydrolases superfamily protein										AT1G60690	-1.53291	AT1G60690	NAD(P)-linked oxidoreductase superfamily protein									AT1G33240	-2.799	GTL1	GT-2-like 1
AT3G03820	-1.44849	SAUR29	SAUR-like auxin-responsive protein family										AT3G57400	-1.53249	AT3G57400	transmembrane protein									AT2G42190	-2.79082	AT2G42190	rho GTPase-activating gacO-like protein
AT4G14750	-1.44739	IQD19	IQ-domain 19										AT2G35830	-1.52857	AT2G35830	ureidoglycolate hydrolase									AT4G21890	-2.79049	AT4G21890	zinc finger MYND domain protein
AT5G45940	-1.4447	NUDT11	nudix hydrolase homolog 11										AT5G48900	-1.51958	AT5G48900	Pectin lyase-like superfamily protein									AT2G46820	-2.78684	PSI-P	photosystem I P subunit
AT4G39770	-1.44129	TPPH	Haloacid dehalogenase-like hydrolase (HAD) superfamily protein										AT2G18328	-1.51675	RL4	RAD-like 4									AT2G17695	-2.78062	AT2G17695	outer envelope protein
AT3G25560	-1.42357	NIK2	NSP-interacting kinase 2										AT2G16750	-1.51619	AT2G16750	kinase with adenine nucleotide alpha hydrolases-like domain-containing protein									AT3G11110	-2.7619	AT3G11110	RING/U-box superfamily protein
AT1G76240	-1.41661	AT1G76240	DUF241 domain protein (DUF241)										AT2G32500	-1.50697	AT2G32500	Stress responsive alpha-beta barrel domain protein									AT5G67390	-2.71966	AT5G67390	glycosyltransferase-like protein
AT2G30150	-1.41208	AT2G30150	UDP-Glycosyltransferase superfamily protein										AT3G57062	-1.50688	AT3G57062	transmembrane protein									AT3G28070	-2.71836	UMAMIT46	nodulin MtN21 /EamA-like transporter family protein
AT5G19260	-1.41089	FAF3	FANTASTIC four-like protein (DUF3049)										AT4G35640	-1.50151	SERAT3;2	serine acetyltransferase 3;2									AT1G31580	-2.71779	ECS1	ECS1
AT2G29170	-1.40884	AT2G29170	NAD(P)-binding Rossmann-fold superfamily protein										AT3G49940	-1.49499	LBD38	LOB domain-containing protein 38									AT3G23510	-2.71545	AT3G23510	Cyclopropane-fatty-acyl-phospholipid synthase
AT3G44990	-1.40204	XTH31	xyloglucan endo-transglycosylase-related 8										AT5G01015	-1.48629	AT5G01015	transmembrane protein									AT1G72910	-2.70974	AT1G72910	Toll-Interleukin-Resistance (TIR) domain-containing protein
AT4G04750	-1.39851	AT4G04750	Major facilitator superfamily protein										AT5G35490	-1.47747	MRU1	mto 1 responding up 1									AT3G02730	-2.69769	TRXF1	thioredoxin F-type 1
AT1G45010	-1.39825	AT1G45010	TRAM, LAG1 and CLN8 (TLC) lipid-sensing domain containing protein										AT1G60550	-1.47371	ECHID	enoyl-CoA hydratase/isomerase D									AT3G10150	-2.68193	PAP16	purple acid phosphatase 16
AT3G02830	-1.39784	ZFN1	zinc finger protein 1										AT5G36700	-1.47117	PGLP1	2-phosphoglycolate phosphatase 1									AT1G45010	-2.6816	AT1G45010	TRAM, LAG1 and CLN8 (TLC) lipid-sensing domain containing protein
AT3G10230	-1.38179	LYC	lycopene cyclase										AT1G66840	-1.46896	PMI2	PLASTID MOVEMENT IMPAIRED protein (DUF827)									AT5G36700	-2.6783	PGLP1	2-phosphoglycolate phosphatase 1
AT4G17880	-1.37883	MYC4	Basic helix-loop-helix (bHLH) DNA-binding family protein										AT1G80850	-1.46883	AT1G80850	DNA glycosylase superfamily protein									AT2G45340	-2.67082	AT2G45340	Leucine-rich repeat protein kinase family protein
AT1G44000	-1.36731	AT1G44000	STAY-GREEN-like protein										AT1G15980	-1.46571	PnsB1	NDH-dependent cyclic electron flow 1									AT5G06790	-2.67027	AT5G06790	cotton fiber protein
AT4G33220	-1.36702	PME44	pectin methylesterase 44										AT4G14740	-1.46504	AT4G14740	auxin canalization protein (DUF828)									AT2G28150	-2.66247	AT2G28150	UPSTREAM OF FLC protein (DUF966)
AT4G39330	-1.36581	CAD9	cinnamyl alcohol dehydrogenase 9										AT2G29170	-1.45531	AT2G29170	NAD(P)-binding Rossmann-fold superfamily protein									AT1G64770	-2.66083	PnsB2	NDH-dependent cyclic electron flow 1
AT2G23600	-1.35987	ACL	acetone-cyanohydrin lyase										AT4G18220	-1.45048	AT4G18220	Drug/metabolite transporter superfamily protein									AT3G46130	-2.65942	MYB48	myb domain protein 48
AT3G57040	-1.35938	ARR9	response regulator 9										AT4G13050	-1.44432	AT4G13050	Acyl-ACP thioesterase									AT4G02530	-2.64493	AT4G02530	chloroplast thylakoid lumen protein
AT1G10682	-1.35815	AT1G10682											AT1G22140	-1.44355	AT1G22140	zinc finger CCCH domain protein									AT4G20760	-2.64061	AT4G20760	NAD(P)-binding Rossmann-fold superfamily protein
AT1G14150	-1.35502	PnsL2	PsbQ-like 2										AT3G06550	-1.43588	RWA2	O-acetyltransferase family protein									AT4G36660	-2.63957	AT4G36660	polyol transporter, putative (DUF1195)
AT1G19960	-1.35375	AT1G19960	transcription factor										AT4G33580	-1.43537	BCA5	beta carbonic anhydrase 5									AT1G75690	-2.63714	LQY1	DnaJ/Hsp40 cysteine-rich domain superfamily protein
AT3G03780	-1.35274	MS2	methionine synthase 2										AT4G25080	-1.43442	CHLM	magnesium-protoporphyrin IX methyltransferase									AT1G42970	-2.63546	GAPB	glyceraldehyde-3-phosphate dehydrogenase B subunit
AT3G45210	-1.35204	AT3G45210	transcription initiation factor TFIID subunit (Protein of unknown function, DUF584)										AT1G32070	-1.42813	NSI	nuclear shuttle interacting									AT3G48720	-2.63488	DCF	HXXXD-type acyl-transferase family protein
AT5G19190	-1.35047	AT5G19190	hypothetical protein										AT3G15570	-1.42362	AT3G15570	Phototropic-responsive NPH3 family protein									AT5G09660	-2.63292	PMDH2	peroxisomal NAD-malate dehydrogenase 2
AT1G12520	-1.34798	CCS	copper chaperone for SOD1										AT2G37720	-1.42346	TBL15	TRICHOME BIREFRINGENCE-LIKE 15									AT4G20360	-2.63155	RABE1b	RAB GTPase homolog E1B
AT1G04550	-1.34561	IAA12	AUX/IAA transcriptional regulator family protein										AT3G10060	-1.4211	AT3G10060	FKBP-like peptidyl-prolyl cis-trans isomerase family protein									AT5G48900	-2.62486	AT5G48900	Pectin lyase-like superfamily protein
AT1G48260	-1.34312	CIPK17	CBL-interacting protein kinase 17										AT2G40100	-1.41632	LHCB4.3	light harvesting complex photosystem II									AT4G37925	-2.62188	NdhM	subunit NDH-M of NAD(P)H:plastoquinone dehydrogenase complex
AT4G38840	-1.34273	AT4G38840	SAUR-like auxin-responsive protein family										AT2G20725	-1.41056	AT2G20725	CAAX amino terminal protease family protein									AT2G31230	-2.61716	ERF15	ethylene-responsive element binding factor 15
AT1G27120	-1.34136	AT1G27120	Galactosyltransferase family protein										AT1G20650	-1.40526	ASG5	Protein kinase superfamily protein									AT2G36870	-2.59708	XTH32	xyloglucan endotransglucosylase/hydrolase 32
AT3G57070	-1.33593	AT3G57070	Glutaredoxin family protein										AT5G02180	-1.396	AT5G02180	Transmembrane amino acid transporter family protein									AT2G44920	-2.56183	AT2G44920	Tetratricopeptide repeat (TPR)-like superfamily protein
AT1G13440	-1.3342	GAPC2	glyceraldehyde-3-phosphate dehydrogenase C2										AT4G13990	-1.39593	AT4G13990	Exostosin family protein									AT5G09460	-2.56163	AT5G09460	transcription factor bHLH143
AT3G19370	-1.33323	AT3G19370	filament-like protein (DUF869)										AT4G30993	-1.38418	AT4G30993	Calcineurin-like metallo-phosphoesterase superfamily protein									AT1G02230	-2.55529	NAC004	NAC domain containing protein 4
AT1G51440	-1.32764	AT1G51440	alpha/beta-Hydrolases superfamily protein										AT5G37790	-1.3805	AT5G37790	Protein kinase superfamily protein									AT5G10150	-2.55036	AT5G10150	UPSTREAM OF FLC protein (DUF966)
AT3G11700	-1.32312	FLA18	FASCICLIN-like arabinogalactan protein 18 precursor										AT5G43870	-1.37491	AT5G43870	auxin canalization protein (DUF828)									AT3G51950	-2.53801	AT3G51950	Zinc finger (CCCH-type) family protein / RNA recognition motif (RRM)-containing protein
AT3G29030	-1.32293	EXPA5	expansin A5										AT5G10260	-1.37284	RABH1e	RAB GTPase homolog H1E									AT1G72640	-2.53785	AT1G72640	NAD(P)-binding Rossmann-fold superfamily protein
AT2G04039	-1.32109	AT2G04039	DUF2996 family protein										AT3G50560	-1.37214	AT3G50560	NAD(P)-binding Rossmann-fold superfamily protein									AT5G03140	-2.53405	AT5G03140	Concanavalin A-like lectin protein kinase family protein
AT1G70410	-1.32027	BCA4	beta carbonic anhydrase 4										AT1G62960	-1.35818	ACS10	ACC synthase 10									AT4G13990	-2.53204	AT4G13990	Exostosin family protein
AT3G11280	-1.31593	AT3G11280	Duplicated homeodomain-like superfamily protein										AT4G36240	-1.35562	GATA7	GATA transcription factor 7									AT1G04530	-2.52995	TPR4	Tetratricopeptide repeat (TPR)-like superfamily protein
AT1G67700	-1.31301	AT1G67700	multidrug resistance protein										AT2G21330	-1.35031	FBA1	fructose-bisphosphate aldolase 1									AT4G35640	-2.51675	SERAT3;2	serine acetyltransferase 3;2
AT4G33580	-1.31018	BCA5	beta carbonic anhydrase 5										AT4G39770	-1.34387	TPPH	Haloacid dehalogenase-like hydrolase (HAD) superfamily protein									AT2G40100	-2.50431	LHCB4.3	light harvesting complex photosystem II
AT1G72430	-1.30895	AT1G72430	SAUR-like auxin-responsive protein family										AT1G65060	-1.33361	4CL3	4-coumarate:CoA ligase 3									AT3G21460	-2.50328	AT3G21460	Glutaredoxin family protein
AT4G14740	-1.30227	AT4G14740	auxin canalization protein (DUF828)										AT5G26200	-1.32664	AT5G26200	Mitochondrial substrate carrier family protein									AT3G17330	-2.48816	ECT6	evolutionarily conserved C-terminal region 6
AT1G14600	-1.29988	AT1G14600	Homeodomain-like superfamily protein										AT3G45210	-1.32659	AT3G45210	transcription initiation factor TFIID subunit (Protein of unknown function, DUF584)									AT2G32720	-2.48285	CB5-B	cytochrome B5 isoform B
AT2G19780	-1.29728	AT2G19780	Leucine-rich repeat (LRR) family protein										AT3G13110	-1.32356	SERAT2;2	serine acetyltransferase 2;2									AT3G11090	-2.4781	LBD21	LOB domain-containing protein 21
AT3G05900	-1.29689	AT3G05900	neurofilament protein-like protein										AT5G11790	-1.32133	NDL2	N-MYC downregulated-like 2									AT4G33220	-2.47324	PME44	pectin methylesterase 44
AT2G21330	-1.2961	FBA1	fructose-bisphosphate aldolase 1										AT3G51080	-1.31233	GATA6	GATA transcription factor 6									AT1G26650	-2.46041	AT1G26650	Son of sevenless protein
AT4G15550	-1.29176	IAGLU	indole-3-acetate beta-D-glucosyltransferase										AT3G19450	-1.31209	ATCAD4	GroES-like zinc-binding alcohol dehydrogenase family protein									AT4G36250	-2.45104	ALDH3F1	aldehyde dehydrogenase 3F1
AT1G72130	-1.2908	AT1G72130	Major facilitator superfamily protein										AT1G44000	-1.30481	AT1G44000	STAY-GREEN-like protein									AT3G51150	-2.44165	AT3G51150	ATP binding microtubule motor family protein
AT4G38970	-1.28795	FBA2	fructose-bisphosphate aldolase 2										AT4G36220	-1.30421	FAH1	ferulic acid 5-hydroxylase 1									AT2G45970	-2.44033	CYP86A8	cytochrome P450, family 86, subfamily A, polypeptide 8
AT4G17360	-1.2864	AT4G17360	Formyl transferase										AT4G09890	-1.30277	AT4G09890	mediator of RNA polymerase II transcription subunit, putative (DUF3511)									AT1G65010	-2.43303	AT1G65010	WEB family protein (DUF827)
AT5G52030	-1.27793	AT5G52030	TraB family protein										AT5G23060	-1.29965	CaS	calcium sensing receptor									AT1G56500	-2.43041	AT1G56500	haloacid dehalogenase-like hydrolase family protein
AT4G10150	-1.27638	AT4G10150	RING/U-box superfamily protein										AT1G16720	-1.29276	HCF173	high chlorophyll fluorescence phenotype 173									AT5G55210	-2.42468	AT5G55210	hypothetical protein
AT5G37790	-1.26979	AT5G37790	Protein kinase superfamily protein										AT1G78020	-1.29247	AT1G78020	senescence-associated family protein, putative (DUF581)									AT1G68010	-2.41512	HPR	hydroxypyruvate reductase
AT5G61420	-1.26772	MYB28	myb domain protein 28										AT5G01090	-1.29225	AT5G01090	Concanavalin A-like lectin family protein									AT5G17170	-2.41189	ENH1	rubredoxin family protein
AT2G31230	-1.26624	ERF15	ethylene-responsive element binding factor 15										AT5G11590	-1.29135	TINY2	Integrase-type DNA-binding superfamily protein									AT3G03910	-2.41113	GDH3	glutamate dehydrogenase 3
AT1G12900	-1.26565	GAPA-2	glyceraldehyde 3-phosphate dehydrogenase A subunit 2										AT1G76955	-1.29099	AT1G76955	Expressed protein									AT1G55260	-2.41111	AT1G55260	Bifunctional inhibitor/lipid-transfer protein/seed storage 2S albumin superfamily protein
AT2G46330	-1.26417	AGP16	arabinogalactan protein 16										AT4G19530	-1.28708	AT4G19530	disease resistance protein (TIR-NBS-LRR class) family									AT3G20820	-2.40804	AT3G20820	Leucine-rich repeat (LRR) family protein
AT5G43870	-1.24925	AT5G43870	auxin canalization protein (DUF828)										AT4G31310	-1.2822	AT4G31310	AIG2-like (avirulence induced gene) family protein									AT4G37930	-2.39474	SHM1	serine transhydroxymethyltransferase 1
AT1G29530	-1.24771	AT1G29530	hypothetical protein										AT2G43560	-1.27982	AT2G43560	FKBP-like peptidyl-prolyl cis-trans isomerase family protein									AT4G17770	-2.38934	TPS5	trehalose phosphatase/synthase 5
AT5G50740	-1.24589	AT5G50740	Heavy metal transport/detoxification superfamily protein										AT3G18500	-1.27969	AT3G18500	DNAse I-like superfamily protein									AT3G02050	-2.3892	KUP3	K uptake transporter 3
AT4G36220	-1.24564	FAH1	ferulic acid 5-hydroxylase 1										AT3G23530	-1.27841	AT3G23530	Cyclopropane-fatty-acyl-phospholipid synthase									AT3G23805	-2.37349	RALFL24	ralf-like 24
AT5G17170	-1.24541	ENH1	rubredoxin family protein										AT3G25670	-1.27472	AT3G25670	Leucine-rich repeat (LRR) family protein									AT2G24390	-2.36445	AT2G24390	AIG2-like (avirulence induced gene) family protein
AT4G29720	-1.24371	PAO5	polyamine oxidase 5										AT4G17880	-1.25817	MYC4	Basic helix-loop-helix (bHLH) DNA-binding family protein									AT5G13630	-2.35533	GUN5	magnesium-chelatase subunit chlH, chloroplast, putative / Mg-protoporphyrin IX chelatase, putative (CHLH)
AT3G51080	-1.24151	GATA6	GATA transcription factor 6										AT1G48480	-1.25662	RKL1	receptor-like kinase 1									AT1G55480	-2.34981	ZKT	protein containing PDZ domain, a K-box domain, and a TPR region
AT4G32460	-1.23662	AT4G32460	choice-of-anchor C domain protein, putative (Protein of unknown function, DUF642)										AT5G44520	-1.25306	AT5G44520	NagB/RpiA/CoA transferase-like superfamily protein									AT5G16590	-2.34829	AT5G16590	Leucine-rich repeat protein kinase family protein
AT5G63040	-1.23481	AT5G63040	transmembrane protein										AT5G45940	-1.25138	NUDT11	nudix hydrolase homolog 11									AT3G28130	-2.33684	UMAMIT44	nodulin MtN21 /EamA-like transporter family protein
AT4G38860	-1.23418	AT4G38860	SAUR-like auxin-responsive protein family										AT1G72130	-1.24978	AT1G72130	Major facilitator superfamily protein									AT2G44210	-2.33453	AT2G44210	carboxyl-terminal peptidase (DUF239)
AT1G55480	-1.2313	ZKT	protein containing PDZ domain, a K-box domain, and a TPR region										AT1G01430	-1.24854	TBL25	TRICHOME BIREFRINGENCE-LIKE 25									AT5G65683	-2.33	WAVH2	Zinc finger (C3HC4-type RING finger) family protein
AT3G26650	-1.22961	GAPA	glyceraldehyde 3-phosphate dehydrogenase A subunit										AT2G15020	-1.24641	AT2G15020	hypothetical protein									AT1G75680	-2.31142	GH9B7	glycosyl hydrolase 9B7
AT5G28030	-1.22601	DES1	L-cysteine desulfhydrase 1										AT4G17770	-1.24099	TPS5	trehalose phosphatase/synthase 5									AT1G17610	-2.31053	AT1G17610	Disease resistance protein (TIR-NBS class)
AT4G01883	-1.22421	AT4G01883	Polyketide cyclase / dehydrase and lipid transport protein										AT1G06830	-1.23991	AT1G06830	Glutaredoxin family protein									AT1G75350	-2.30855	emb2184	Ribosomal protein L31
AT1G15260	-1.21848	AT1G15260	LOW protein: ATP-dependent RNA helicase-like protein										AT2G01590	-1.23896	CRR3	chlororespiratory reduction 3									AT1G12500	-2.30568	AT1G12500	Nucleotide-sugar transporter family protein
AT3G51820	-1.21749	G4	UbiA prenyltransferase family protein										AT3G57070	-1.23472	AT3G57070	Glutaredoxin family protein									AT5G48790	-2.29923	AT5G48790	LOW PSII ACCUMULATION protein (DUF1995)
AT4G02530	-1.21365	AT4G02530	chloroplast thylakoid lumen protein										AT1G67480	-1.23249	AT1G67480	Galactose oxidase/kelch repeat superfamily protein									AT1G76955	-2.29789	AT1G76955	Expressed protein
AT1G67950	-1.21173	AT1G67950	RNA-binding (RRM/RBD/RNP motifs) family protein										AT2G32960	-1.22737	PFA-DSP2	Phosphotyrosine protein phosphatases superfamily protein									AT2G39730	-2.29612	RCA	rubisco activase
AT4G25290	-1.21019	AT4G25290	DNA photolyase										AT1G26210	-1.227	SOFL1	SOB five-like 1									AT2G32960	-2.29584	PFA-DSP2	Phosphotyrosine protein phosphatases superfamily protein
AT1G14345	-1.20968	AT1G14345	NAD(P)-linked oxidoreductase superfamily protein										AT3G29030	-1.22144	EXPA5	expansin A5									AT5G59130	-2.2752	AT5G59130	Subtilase family protein
AT4G12320	-1.20804	CYP706A6	cytochrome P450, family 706, subfamily A, polypeptide 6										AT2G39220	-1.21925	PLP6	PATATIN-like protein 6									AT3G55040	-2.27516	GSTL2	glutathione transferase lambda 2
ATCG00650	-1.20097	RPS18	ribosomal protein S18										AT2G41120	-1.21853	AT2G41120	DUF309 domain protein									AT3G14415	-2.27246	GOX2	Aldolase-type TIM barrel family protein
AT3G22550	-1.1999	AT3G22550	NAD(P)H-quinone oxidoreductase subunit, putative (DUF581)										AT4G37925	-1.21596	NdhM	subunit NDH-M of NAD(P)H:plastoquinone dehydrogenase complex									AT1G53875	-2.26418	AT1G53875	LURP-one-like protein
AT1G62960	-1.19543	ACS10	ACC synthase 10										AT3G02050	-1.21286	KUP3	K uptake transporter 3									AT5G03760	-2.2471	ATCSLA09	Nucleotide-diphospho-sugar transferases superfamily protein
AT1G65930	-1.19415	cICDH	cytosolic NADP -dependent isocitrate dehydrogenase										AT3G12110	-1.21276	ACT11	actin-11									AT1G56670	-2.24545	AT1G56670	GDSL-like Lipase/Acylhydrolase superfamily protein
AT4G16880	-1.18969	AT4G16880	Leucine-rich repeat (LRR) family protein										AT4G24700	-1.21186	AT4G24700	hypothetical protein									AT1G14840	-2.24294	MAP70-4	microtubule-associated proteins 70-4
AT3G55800	-1.184	SBPASE	sedoheptulose-bisphosphatase										AT2G43750	-1.2115	OASB	O-acetylserine (thiol) lyase B									AT3G18710	-2.2373	PUB29	plant U-box 29
AT1G42970	-1.18254	GAPB	glyceraldehyde-3-phosphate dehydrogenase B subunit										AT5G21930	-1.21121	PAA2	P-type ATPase of Arabidopsis 2									AT2G21330	-2.23276	FBA1	fructose-bisphosphate aldolase 1
AT3G61130	-1.18147	GAUT1	galacturonosyltransferase 1										AT1G74300	-1.20465	AT1G74300	alpha/beta-Hydrolases superfamily protein									AT2G35370	-2.22753	GDCH	glycine decarboxylase complex H
AT4G24780	-1.18122	AT4G24780	Pectin lyase-like superfamily protein										AT1G30510	-1.20339	RFNR2	root FNR 2									AT4G19985	-2.22341	AT4G19985	Acyl-CoA N-acyltransferases (NAT) superfamily protein
AT5G48900	-1.17894	AT5G48900	Pectin lyase-like superfamily protein										AT3G51150	-1.19984	AT3G51150	ATP binding microtubule motor family protein									AT4G39350	-2.21427	CESA2	cellulose synthase A2
AT2G26550	-1.17805	HO2	heme oxygenase 2										AT1G76890	-1.19579	GT2	Duplicated homeodomain-like superfamily protein									AT1G48600	-2.2115	PMEAMT	S-adenosyl-L-methionine-dependent methyltransferases superfamily protein
AT5G66310	-1.17758	AT5G66310	ATP binding microtubule motor family protein										AT5G13630	-1.18892	GUN5	magnesium-chelatase subunit chlH, chloroplast, putative / Mg-protoporphyrin IX chelatase, putative (CHLH)									AT2G07638	-2.20894	AT2G07638	hypothetical protein
AT2G19650	-1.17757	AT2G19650	Cysteine/Histidine-rich C1 domain family protein										AT3G61130	-1.186	GAUT1	galacturonosyltransferase 1									AT4G04750	-2.20833	AT4G04750	Major facilitator superfamily protein
AT4G38950	-1.16992	AT4G38950	ATP binding microtubule motor family protein										AT5G40210	-1.17975	UMAMIT42	nodulin MtN21 /EamA-like transporter family protein									AT5G35630	-2.20823	GS2	glutamine synthetase 2
AT1G60690	-1.16558	AT1G60690	NAD(P)-linked oxidoreductase superfamily protein										AT1G03055	-1.17956	D27	beta-carotene isomerase D27-like protein									AT1G18060	-2.19677	AT1G18060	microbial collagenase
AT5G48545	-1.16539	HINT3	histidine triad nucleotide-binding 3										AT5G17600	-1.17419	AT5G17600	RING/U-box superfamily protein									AT1G44000	-2.19407	AT1G44000	STAY-GREEN-like protein
AT1G22140	-1.15729	AT1G22140	zinc finger CCCH domain protein										AT2G39470	-1.17402	PnsL1	PsbP-like protein 2									AT1G62480	-2.19109	AT1G62480	Vacuolar calcium-binding protein-like protein
AT2G41120	-1.15607	AT2G41120	DUF309 domain protein										AT1G29530	-1.17314	AT1G29530	hypothetical protein									AT4G29720	-2.18841	PAO5	polyamine oxidase 5
AT1G31580	-1.1492	ECS1	ECS1										AT1G04650	-1.17032	AT1G04650	holliday junction resolvase									AT3G51820	-2.188	G4	UbiA prenyltransferase family protein
AT1G32080	-1.14828	LrgB	membrane protein										AT1G22690	-1.16983	AT1G22690	Gibberellin-regulated family protein									AT5G43870	-2.17258	AT5G43870	auxin canalization protein (DUF828)
AT5G63100	-1.14626	AT5G63100	S-adenosyl-L-methionine-dependent methyltransferases superfamily protein										AT5G20700	-1.16559	AT5G20700	senescence-associated family protein, putative (DUF581)									ATCG01010	-2.1561	NDHF	NADH-Ubiquinone oxidoreductase (complex I), chain 5 protein
AT2G17820	-1.13922	HK1	histidine kinase 1										AT5G59350	-1.15917	AT5G59350	transmembrane protein									AT3G12110	-2.14348	ACT11	actin-11
AT2G32500	-1.1367	AT2G32500	Stress responsive alpha-beta barrel domain protein										AT5G28020	-1.1589	CYSD2	cysteine synthase D2									AT2G40475	-2.13696	ASG8	hypothetical protein
AT5G21430	-1.12919	NdhU	Chaperone DnaJ-domain superfamily protein										AT1G32780	-1.15793	AT1G32780	GroES-like zinc-binding dehydrogenase family protein									AT5G63100	-2.12925	AT5G63100	S-adenosyl-L-methionine-dependent methyltransferases superfamily protein
AT5G36700	-1.12238	PGLP1	2-phosphoglycolate phosphatase 1										AT3G54830	-1.14853	AT3G54830	Transmembrane amino acid transporter family protein									AT3G10160	-2.12501	DFC	DHFS-FPGS homolog C
AT2G37100	-1.11896	AT2G37100	protamine P1 family protein										AT1G12900	-1.14683	GAPA-2	glyceraldehyde 3-phosphate dehydrogenase A subunit 2									AT1G15410	-2.09287	AT1G15410	aspartate-glutamate racemase family
AT1G78580	-1.11735	TPS1	trehalose-6-phosphate synthase										AT5G65460	-1.14639	KAC2	kinesin like protein for actin based chloroplast movement 2									AT4G14740	-2.08679	AT4G14740	auxin canalization protein (DUF828)
AT1G17610	-1.11643	AT1G17610	Disease resistance protein (TIR-NBS class)										AT2G44160	-1.14358	MTHFR2	methylenetetrahydrofolate reductase 2									AT4G23400	-2.07046	PIP1;5	plasma membrane intrinsic protein 1;5
AT2G42190	-1.10809	AT2G42190	rho GTPase-activating gacO-like protein										AT1G15410	-1.14243	AT1G15410	aspartate-glutamate racemase family									AT1G29700	-2.0691	AT1G29700	Metallo-hydrolase/oxidoreductase superfamily protein
AT5G08050	-1.10702	AT5G08050	wiskott-aldrich syndrome family protein, putative (DUF1118)										AT5G63700	-1.14039	AT5G63700	zinc ion binding / DNA binding protein									AT5G08720	-2.0691	AT5G08720	polyketide cyclase/dehydrase/lipid transporter
AT1G66140	-1.10641	ZFP4	zinc finger protein 4										AT3G06145	-1.1371	AT3G06145	RING zinc finger protein									AT1G18880	-2.04963	NRT1.9	Major facilitator superfamily protein
AT2G19620	-1.10315	NDL3	N-MYC downregulated-like 3										AT5G09660	-1.12854	PMDH2	peroxisomal NAD-malate dehydrogenase 2									AT5G26820	-2.04811	IREG3	iron-regulated protein 3
AT5G59130	-1.0981	AT5G59130	Subtilase family protein										AT5G58260	-1.12402	NdhN	oxidoreductases, acting on NADH or NADPH, quinone or similar compound as acceptor									AT3G19450	-2.04261	ATCAD4	GroES-like zinc-binding alcohol dehydrogenase family protein
AT4G13577	-1.09739	AT4G13577	hypothetical protein										AT3G51950	-1.11992	AT3G51950	Zinc finger (CCCH-type) family protein / RNA recognition motif (RRM)-containing protein									AT1G65060	-2.02833	4CL3	4-coumarate:CoA ligase 3
AT1G76955	-1.09655	AT1G76955	Expressed protein										AT4G23020	-1.11589	TRM11	hypothetical protein									AT3G56130	-2.02531	AT3G56130	biotin/lipoyl attachment domain-containing protein
AT3G28130	-1.09127	UMAMIT44	nodulin MtN21 /EamA-like transporter family protein										AT2G45340	-1.10154	AT2G45340	Leucine-rich repeat protein kinase family protein									AT2G26640	-2.02146	KCS11	3-ketoacyl-CoA synthase 11
AT4G11410	-1.08313	AT4G11410	NAD(P)-binding Rossmann-fold superfamily protein										AT3G12345	-1.09837	AT3G12345	FKBP-type peptidyl-prolyl cis-trans isomerase									AT4G23740	-2.0077	AT4G23740	Leucine-rich repeat protein kinase family protein
AT5G10150	-1.08138	AT5G10150	UPSTREAM OF FLC protein (DUF966)										AT1G12500	-1.09543	AT1G12500	Nucleotide-sugar transporter family protein									AT5G19260	-1.99781	FAF3	FANTASTIC four-like protein (DUF3049)
AT2G46915	-1.07954	AT2G46915	DUF3754 family protein, putative (DUF3754)										AT3G21460	-1.09401	AT3G21460	Glutaredoxin family protein									AT1G67480	-1.99745	AT1G67480	Galactose oxidase/kelch repeat superfamily protein
AT4G13500	-1.07949	AT4G13500	transmembrane protein										AT4G27430	-1.08811	CIP7	COP1-interacting protein 7									AT5G10260	-1.99477	RABH1e	RAB GTPase homolog H1E
AT4G34620	-1.07699	SSR16	small subunit ribosomal protein 16										AT3G55360	-1.08507	CER10	3-oxo-5-alpha-steroid 4-dehydrogenase family protein									AT1G21590	-1.98458	AT1G21590	kinase with adenine nucleotide alpha hydrolases-like domain-containing protein
AT1G34000	-1.07427	OHP2	one-helix protein 2										AT2G46330	-1.07723	AGP16	arabinogalactan protein 16									AT4G26860	-1.96733	AT4G26860	Putative pyridoxal phosphate-dependent enzyme, YBL036C type
AT4G28100	-1.07405	AT4G28100	transmembrane protein										AT2G44920	-1.07605	AT2G44920	Tetratricopeptide repeat (TPR)-like superfamily protein									AT5G01090	-1.96264	AT5G01090	Concanavalin A-like lectin family protein
AT4G30110	-1.06988	HMA2	heavy metal atpase 2										AT1G32080	-1.0753	LrgB	membrane protein									AT2G26550	-1.96115	HO2	heme oxygenase 2
AT4G16380	-1.06861	AT4G16380	Heavy metal transport/detoxification superfamily protein										AT4G13840	-1.07235	AT4G13840	HXXXD-type acyl-transferase family protein									AT4G34620	-1.94926	SSR16	small subunit ribosomal protein 16
AT3G19480	-1.0667	AT3G19480	D-3-phosphoglycerate dehydrogenase										AT1G29700	-1.06945	AT1G29700	Metallo-hydrolase/oxidoreductase superfamily protein									AT2G21210	-1.93967	AT2G21210	SAUR-like auxin-responsive protein family
AT2G37080	-1.06429	RIP2	ROP interactive partner 3										AT3G14420	-1.06575	GOX1	Aldolase-type TIM barrel family protein									AT5G38980	-1.93671	AT5G38980	transmembrane protein
AT4G13050	-1.06374	AT4G13050	Acyl-ACP thioesterase										AT4G39350	-1.063	CESA2	cellulose synthase A2									AT4G36240	-1.93392	GATA7	GATA transcription factor 7
AT1G10900	-1.06203	AT1G10900	Phosphatidylinositol-4-phosphate 5-kinase family protein										AT2G29650	-1.06207	PHT4;1	phosphate transporter 4;1									AT2G33855	-1.92999	AT2G33855	transmembrane protein
AT3G52720	-1.05847	ACA1	alpha carbonic anhydrase 1										AT3G05900	-1.05726	AT3G05900	neurofilament protein-like protein									AT3G25530	-1.9206	GLYR1	glyoxylate reductase 1
AT4G00165	-1.0494	AT4G00165	Bifunctional inhibitor/lipid-transfer protein/seed storage 2S albumin superfamily protein										AT1G65870	-1.04295	AT1G65870	Disease resistance-responsive (dirigent-like protein) family protein									AT5G61600	-1.9103	ERF104	ethylene response factor 104
AT5G38980	-1.04606	AT5G38980	transmembrane protein										AT2G33855	-1.04159	AT2G33855	transmembrane protein									AT2G41940	-1.90991	ZFP8	zinc finger protein 8
AT1G14840	-1.0409	MAP70-4	microtubule-associated proteins 70-4										AT2G04039	-1.04104	AT2G04039	DUF2996 family protein									AT5G51010	-1.89502	AT5G51010	Rubredoxin-like superfamily protein
AT1G67480	-1.04057	AT1G67480	Galactose oxidase/kelch repeat superfamily protein										AT3G43800	-1.02808	GSTU27	glutathione S-transferase tau 27									AT5G63040	-1.88791	AT5G63040	transmembrane protein
AT1G09340	-1.03755	CRB	chloroplast RNA binding protein										AT3G26960	-1.02756	AT3G26960	Pollen Ole e 1 allergen and extensin family protein									AT1G67700	-1.88174	AT1G67700	multidrug resistance protein
AT2G44160	-1.03666	MTHFR2	methylenetetrahydrofolate reductase 2										AT3G17185	-1.01853	TAS3										AT1G24120	-1.88051	ARL1	ARG1-like 1
AT1G28680	-1.03632	AT1G28680	HXXXD-type acyl-transferase family protein										AT5G55620	-1.01667	AT5G55620	hypothetical protein									AT1G29170	-1.87203	WAVE2	SCAR family protein
AT5G35480	-1.03364	AT5G35480	hypothetical protein										AT1G17610	-1.00797	AT1G17610	Disease resistance protein (TIR-NBS class)									AT3G22104	-1.87127	AT3G22104	Phototropic-responsive NPH3 family protein
AT5G54660	-1.03267	AT5G54660	HSP20-like chaperones superfamily protein										AT4G15630	-1.00431	AT4G15630	Uncharacterized protein family (UPF0497)									AT4G31590	-1.87062	CSLC5	Cellulose-synthase-like C5
AT4G35270	-1.032	AT4G35270	Plant regulator RWP-RK family protein										AT1G14150	-1.00401	PnsL2	PsbQ-like 2									AT5G26200	-1.86289	AT5G26200	Mitochondrial substrate carrier family protein
AT4G13840	-1.02884	AT4G13840	HXXXD-type acyl-transferase family protein										AT4G27030	-1.00294	FADA	fatty acid desaturase A									AT3G26650	-1.85811	GAPA	glyceraldehyde 3-phosphate dehydrogenase A subunit
AT4G20360	-1.02523	RABE1b	RAB GTPase homolog E1B										AT1G11860	-1.00011	AT1G11860	Glycine cleavage T-protein family									AT2G03550	-1.85633	AT2G03550	alpha/beta-Hydrolases superfamily protein
AT2G04790	-1.01907	AT2G04790	PTB domain engulfment adapter										AT5G66310	-0.999029	AT5G66310	ATP binding microtubule motor family protein									AT1G01430	-1.85147	TBL25	TRICHOME BIREFRINGENCE-LIKE 25
AT5G17600	-1.01831	AT5G17600	RING/U-box superfamily protein										AT1G32060	-0.99047	PRK	phosphoribulokinase									AT4G03280	-1.84486	PETC	photosynthetic electron transfer C
AT1G32060	-1.01714	PRK	phosphoribulokinase										AT1G67940	-0.990193	ABCI17	non-intrinsic ABC protein 3									AT4G10770	-1.84189	OPT7	oligopeptide transporter 7
AT1G11720	-1.01661	SS3	starch synthase 3										AT4G37930	-0.985675	SHM1	serine transhydroxymethyltransferase 1									AT1G27120	-1.84095	AT1G27120	Galactosyltransferase family protein
AT3G15570	-1.01621	AT3G15570	Phototropic-responsive NPH3 family protein										AT4G35320	-0.984818	AT4G35320	hypothetical protein									AT3G14420	-1.8395	GOX1	Aldolase-type TIM barrel family protein
AT3G11090	-1.01314	LBD21	LOB domain-containing protein 21										AT4G15790	-0.983132	AT4G15790	uveal autoantigen with coiled-coil/ankyrin									AT1G32070	-1.83441	NSI	nuclear shuttle interacting
AT1G16020	-1.00948	AT1G16020	vacuolar fusion protein (DUF1712)										AT1G34570	-0.978158	AT1G34570	Essential protein Yae1, N-terminal									AT4G32460	-1.83289	AT4G32460	choice-of-anchor C domain protein, putative (Protein of unknown function, DUF642)
AT2G32720	-1.00644	CB5-B	cytochrome B5 isoform B										AT5G13460	-0.974708	IQD11	IQ-domain 11									AT5G52190	-1.83275	AT5G52190	Sugar isomerase (SIS) family protein
AT3G46630	-1.00514	AT3G46630	DCL protein (DUF3223)										AT2G23000	-0.974449	scpl10	serine carboxypeptidase-like 10									AT4G01883	-1.83067	AT4G01883	Polyketide cyclase / dehydrase and lipid transport protein
AT5G13460	-1.00459	IQD11	IQ-domain 11										AT5G49730	-0.971809	FRO6	ferric reduction oxidase 6									AT1G66140	-1.82777	ZFP4	zinc finger protein 4
AT1G03440	-1.00266	AT1G03440	Leucine-rich repeat (LRR) family protein										AT1G66250	-0.966594	AT1G66250	O-Glycosyl hydrolases family 17 protein									AT5G11790	-1.82276	NDL2	N-MYC downregulated-like 2
AT5G19730	-1.00128	AT5G19730	Pectin lyase-like superfamily protein										AT5G63060	-0.96641	AT5G63060	Sec14p-like phosphatidylinositol transfer family protein									AT2G32290	-1.82143	BAM6	beta-amylase 6
AT1G49975	-0.997678	AT1G49975	photosystem I reaction center subunit N										AT1G64680	-0.965903	AT1G64680	beta-carotene isomerase D27									AT4G24540	-1.82004	AGL24	AGAMOUS-like 24
AT4G35250	-0.995326	HCF244	NAD(P)-binding Rossmann-fold superfamily protein										AT1G03440	-0.965638	AT1G03440	Leucine-rich repeat (LRR) family protein									AT1G64680	-1.81682	AT1G64680	beta-carotene isomerase D27
AT3G16850	-0.993762	AT3G16850	Pectin lyase-like superfamily protein										AT3G11280	-0.963601	AT3G11280	Duplicated homeodomain-like superfamily protein									AT2G20725	-1.81213	AT2G20725	CAAX amino terminal protease family protein
AT5G15310	-0.991981	MYB16	myb domain protein 16										AT5G65010	-0.96185	ASN2	asparagine synthetase 2									AT4G35250	-1.81192	HCF244	NAD(P)-binding Rossmann-fold superfamily protein
AT4G36660	-0.990378	AT4G36660	polyol transporter, putative (DUF1195)										AT3G02830	-0.953085	ZFN1	zinc finger protein 1									AT1G14345	-1.80713	AT1G14345	NAD(P)-linked oxidoreductase superfamily protein
AT4G19530	-0.987538	AT4G19530	disease resistance protein (TIR-NBS-LRR class) family										AT1G26650	-0.952588	AT1G26650	Son of sevenless protein									AT5G14970	-1.80087	AT5G14970	seed maturation-like protein
AT3G59140	-0.975875	ABCC10	multidrug resistance-associated protein 14										AT5G23920	-0.94989	AT5G23920	transmembrane protein									AT5G21100	-1.79872	AT5G21100	Plant L-ascorbate oxidase
AT1G72890	-0.975705	AT1G72890	Disease resistance protein (TIR-NBS class)										AT1G14600	-0.949746	AT1G14600	Homeodomain-like superfamily protein									AT1G58080	-1.79648	ATP-PRT1	ATP phosphoribosyl transferase 1
AT4G10770	-0.974694	OPT7	oligopeptide transporter 7										AT2G12462	-0.946951	AT2G12462	sterile alpha motif (SAM) domain protein									AT1G18360	-1.7934	AT1G18360	alpha/beta-Hydrolases superfamily protein
AT4G13990	-0.971834	AT4G13990	Exostosin family protein										AT1G72640	-0.937707	AT1G72640	NAD(P)-binding Rossmann-fold superfamily protein									AT5G65010	-1.78465	ASN2	asparagine synthetase 2
AT2G07638	-0.970319	AT2G07638	hypothetical protein										AT5G01410	-0.937322	RSR4	Aldolase-type TIM barrel family protein									AT4G13840	-1.77989	AT4G13840	HXXXD-type acyl-transferase family protein
AT1G30510	-0.962706	RFNR2	root FNR 2										AT1G19960	-0.937284	AT1G19960	transcription factor									AT1G48240	-1.77471	NPSN12	Putative plant snare 12
AT4G23400	-0.959803	PIP1;5	plasma membrane intrinsic protein 1;5										AT5G26820	-0.934564	IREG3	iron-regulated protein 3									AT1G22430	-1.765	AT1G22430	GroES-like zinc-binding dehydrogenase family protein
AT1G49430	-0.958452	LACS2	long-chain acyl-CoA synthetase 2										AT3G26570	-0.934111	PHT2;1	phosphate transporter 2;1									AT5G59680	-1.75314	AT5G59680	Leucine-rich repeat protein kinase family protein
AT2G28470	-0.95725	BGAL8	beta-galactosidase 8										AT4G31590	-0.933559	CSLC5	Cellulose-synthase-like C5									AT3G19370	-1.75244	AT3G19370	filament-like protein (DUF869)
AT1G60270	-0.955383	BGLU6	beta glucosidase 6										AT1G66140	-0.93303	ZFP4	zinc finger protein 4									AT4G17340	-1.73735	TIP2;2	tonoplast intrinsic protein 2;2
AT4G09890	-0.950926	AT4G09890	mediator of RNA polymerase II transcription subunit, putative (DUF3511)										AT1G64770	-0.925935	PnsB2	NDH-dependent cyclic electron flow 1									AT1G75280	-1.73397	AT1G75280	NmrA-like negative transcriptional regulator family protein
AT2G32290	-0.950644	BAM6	beta-amylase 6										AT4G16380	-0.925741	AT4G16380	Heavy metal transport/detoxification superfamily protein									AT4G36220	-1.72252	FAH1	ferulic acid 5-hydroxylase 1
AT3G10060	-0.948681	AT3G10060	FKBP-like peptidyl-prolyl cis-trans isomerase family protein										AT2G30766	-0.925471	AT2G30766	hypothetical protein									AT4G39330	-1.71899	CAD9	cinnamyl alcohol dehydrogenase 9
AT5G16590	-0.947876	AT5G16590	Leucine-rich repeat protein kinase family protein										AT3G52370	-0.925275	FLA15	FASCICLIN-like arabinogalactan protein 15 precursor									AT2G40150	-1.71536	TBL28	TRICHOME BIREFRINGENCE-LIKE 28
AT2G29650	-0.943545	PHT4;1	phosphate transporter 4;1										AT4G03280	-0.921621	PETC	photosynthetic electron transfer C									AT4G17880	-1.71412	MYC4	Basic helix-loop-helix (bHLH) DNA-binding family protein
AT2G16750	-0.941455	AT2G16750	kinase with adenine nucleotide alpha hydrolases-like domain-containing protein										AT3G55040	-0.921271	GSTL2	glutathione transferase lambda 2									AT5G53020	-1.70913	AT5G53020	Ribonuclease P protein subunit P38-like protein
AT1G29700	-0.940913	AT1G29700	Metallo-hydrolase/oxidoreductase superfamily protein										AT2G31230	-0.916143	ERF15	ethylene-responsive element binding factor 15									AT2G46330	-1.69002	AGP16	arabinogalactan protein 16
AT1G18060	-0.940621	AT1G18060	microbial collagenase										AT3G28180	-0.91392	CSLC04	Cellulose-synthase-like C4									AT4G31310	-1.68108	AT4G31310	AIG2-like (avirulence induced gene) family protein
AT3G57062	-0.940221	AT3G57062	transmembrane protein										AT4G04750	-0.910282	AT4G04750	Major facilitator superfamily protein									AT2G21960	-1.6758	AT2G21960	transmembrane protein
AT4G04840	-0.939478	MSRB6	methionine sulfoxide reductase B6										AT2G04790	-0.906671	AT2G04790	PTB domain engulfment adapter									AT4G14100	-1.67276	AT4G14100	transferases, transferring glycosyl groups
AT2G43750	-0.93936	OASB	O-acetylserine (thiol) lyase B										AT5G09870	-0.905693	CESA5	cellulose synthase 5									AT2G16750	-1.66923	AT2G16750	kinase with adenine nucleotide alpha hydrolases-like domain-containing protein
AT3G18710	-0.939137	PUB29	plant U-box 29										AT5G53020	-0.898702	AT5G53020	Ribonuclease P protein subunit P38-like protein									AT1G67950	-1.66529	AT1G67950	RNA-binding (RRM/RBD/RNP motifs) family protein
AT1G06240	-0.938722	AT1G06240	diiron containing four-helix bundle family ferritin protein, putative (Protein of unknown function DUF455)										AT2G36880	-0.889299	MAT3	methionine adenosyltransferase 3									AT5G02120	-1.65443	OHP	one helix protein
AT3G18500	-0.938119	AT3G18500	DNAse I-like superfamily protein										AT3G05020	-0.887931	ACP1	acyl carrier protein 1									AT1G74880	-1.65005	NdhO	NAD(P)H:plastoquinone dehydrogenase complex subunit O
AT1G75690	-0.938066	LQY1	DnaJ/Hsp40 cysteine-rich domain superfamily protein										AT1G22430	-0.887732	AT1G22430	GroES-like zinc-binding dehydrogenase family protein									AT4G35270	-1.6475	AT4G35270	Plant regulator RWP-RK family protein
AT5G55630	-0.937024	KCO1	Outward rectifying potassium channel protein										AT4G24540	-0.879672	AGL24	AGAMOUS-like 24									AT4G36360	-1.62815	BGAL3	beta-galactosidase 3
AT5G35490	-0.936375	MRU1	mto 1 responding up 1										AT1G01610	-0.879305	GPAT4	glycerol-3-phosphate acyltransferase 4									AT5G01410	-1.62711	RSR4	Aldolase-type TIM barrel family protein
AT3G14420	-0.935858	GOX1	Aldolase-type TIM barrel family protein										AT4G38970	-0.875188	FBA2	fructose-bisphosphate aldolase 2									AT3G26570	-1.62227	PHT2;1	phosphate transporter 2;1
AT5G02180	-0.931542	AT5G02180	Transmembrane amino acid transporter family protein										AT1G70985	-0.872811	AT1G70985	hydroxyproline-rich glycoprotein family protein									AT1G04650	-1.6135	AT1G04650	holliday junction resolvase
AT3G28180	-0.931277	CSLC04	Cellulose-synthase-like C4										AT2G35130	-0.871106	AT2G35130	Tetratricopeptide repeat (TPR)-like superfamily protein									AT3G16100	-1.60658	RABG3c	RAB GTPase homolog G3C
AT4G15545	-0.930673	AT4G15545	PH-response transcription factor										AT2G40150	-0.867433	TBL28	TRICHOME BIREFRINGENCE-LIKE 28									AT2G30170	-1.6049	PBCP	Protein phosphatase 2C family protein
AT5G13630	-0.926392	GUN5	magnesium-chelatase subunit chlH, chloroplast, putative / Mg-protoporphyrin IX chelatase, putative (CHLH)										AT1G58080	-0.866815	ATP-PRT1	ATP phosphoribosyl transferase 1									AT3G15390	-1.6029	SDE5	silencing defective 5
AT3G10160	-0.926271	DFC	DHFS-FPGS homolog C										AT5G38980	-0.865836	AT5G38980	transmembrane protein									AT4G24700	-1.59933	AT4G24700	hypothetical protein
AT4G36120	-0.925442	AT4G36120	filament-like protein (DUF869)										AT2G33530	-0.86289	scpl46	serine carboxypeptidase-like 46									AT4G19530	-1.5969	AT4G19530	disease resistance protein (TIR-NBS-LRR class) family
AT4G36540	-0.925174	BEE2	BR enhanced expression 2										AT2G42190	-0.860539	AT2G42190	rho GTPase-activating gacO-like protein									AT1G11720	-1.59435	SS3	starch synthase 3
AT1G64390	-0.924188	GH9C2	glycosyl hydrolase 9C2										AT1G18360	-0.85913	AT1G18360	alpha/beta-Hydrolases superfamily protein									AT5G44520	-1.58098	AT5G44520	NagB/RpiA/CoA transferase-like superfamily protein
AT2G40475	-0.922093	ASG8	hypothetical protein										AT5G52030	-0.858889	AT5G52030	TraB family protein									AT4G27430	-1.57623	CIP7	COP1-interacting protein 7
AT3G61440	-0.920319	CYSC1	cysteine synthase C1										AT5G28030	-0.857525	DES1	L-cysteine desulfhydrase 1									AT5G49630	-1.57447	AAP6	amino acid permease 6
AT1G64680	-0.91821	AT1G64680	beta-carotene isomerase D27										AT3G28080	-0.856914	UMAMIT47	nodulin MtN21 /EamA-like transporter family protein									AT1G72130	-1.57215	AT1G72130	Major facilitator superfamily protein
AT1G01950	-0.917723	ARK2	armadillo repeat kinesin 2										AT4G36360	-0.856152	BGAL3	beta-galactosidase 3									AT3G61750	-1.57068	AT3G61750	Cytochrome b561/ferric reductase transmembrane with DOMON related domain-containing protein
AT1G29450	-0.911901	AT1G29450	SAUR-like auxin-responsive protein family										AT5G24660	-0.855355	LSU2	response to low sulfur 2									AT1G66250	-1.56883	AT1G66250	O-Glycosyl hydrolases family 17 protein
AT3G02050	-0.911068	KUP3	K uptake transporter 3										AT5G51545	-0.853173	LPA2	low psii accumulation2									AT4G15790	-1.5605	AT4G15790	uveal autoantigen with coiled-coil/ankyrin
AT1G34570	-0.910915	AT1G34570	Essential protein Yae1, N-terminal										AT2G36590	-0.85245	ProT3	proline transporter 3									AT1G67940	-1.55386	ABCI17	non-intrinsic ABC protein 3
AT1G75280	-0.909322	AT1G75280	NmrA-like negative transcriptional regulator family protein										AT5G02120	-0.852187	OHP	one helix protein									AT5G13460	-1.54798	IQD11	IQ-domain 11
AT5G07240	-0.902411	IQD24	IQ-domain 24										AT1G68660	-0.846557	AT1G68660	Ribosomal protein L12/ ATP-dependent Clp protease adaptor protein ClpS family protein									AT3G04140	-1.54162	AT3G04140	Ankyrin repeat family protein
AT1G49660	-0.901843	CXE5	carboxyesterase 5										AT1G80380	-0.841026	AT1G80380	P-loop containing nucleoside triphosphate hydrolases superfamily protein									AT4G28100	-1.54055	AT4G28100	transmembrane protein
AT1G33240	-0.900729	GTL1	GT-2-like 1										AT3G02730	-0.840463	TRXF1	thioredoxin F-type 1									AT3G25670	-1.5331	AT3G25670	Leucine-rich repeat (LRR) family protein
AT2G44210	-0.898986	AT2G44210	carboxyl-terminal peptidase (DUF239)										AT2G21960	-0.839255	AT2G21960	transmembrane protein									AT1G20650	-1.52798	ASG5	Protein kinase superfamily protein
AT4G27430	-0.895035	CIP7	COP1-interacting protein 7										AT5G01790	-0.838391	AT5G01790	hypothetical protein									AT1G16020	-1.52562	AT1G16020	vacuolar fusion protein (DUF1712)
AT1G17650	-0.893623	GLYR2	glyoxylate reductase 2										AT1G55480	-0.836889	ZKT	protein containing PDZ domain, a K-box domain, and a TPR region									AT5G40210	-1.51513	UMAMIT42	nodulin MtN21 /EamA-like transporter family protein
AT4G19985	-0.887115	AT4G19985	Acyl-CoA N-acyltransferases (NAT) superfamily protein										AT2G37080	-0.835785	RIP2	ROP interactive partner 3									AT4G09900	-1.51145	MES12	methyl esterase 12
AT1G65010	-0.885312	AT1G65010	WEB family protein (DUF827)										AT1G31650	-0.830571	ROPGEF14	RHO guanyl-nucleotide exchange factor 14									AT3G12345	-1.49658	AT3G12345	FKBP-type peptidyl-prolyl cis-trans isomerase
AT2G32160	-0.884068	AT2G32160	S-adenosyl-L-methionine-dependent methyltransferases superfamily protein										AT5G04140	-0.829966	GLU1	glutamate synthase 1									AT1G51440	-1.49536	AT1G51440	alpha/beta-Hydrolases superfamily protein
AT4G09900	-0.882187	MES12	methyl esterase 12										AT4G24670	-0.826816	TAR2	tryptophan aminotransferase related 2									AT1G06240	-1.49439	AT1G06240	diiron containing four-helix bundle family ferritin protein, putative (Protein of unknown function DUF455)
AT1G53875	-0.881404	AT1G53875	LURP-one-like protein										AT5G63100	-0.825244	AT5G63100	S-adenosyl-L-methionine-dependent methyltransferases superfamily protein									AT3G16850	-1.49002	AT3G16850	Pectin lyase-like superfamily protein
AT3G17330	-0.880583	ECT6	evolutionarily conserved C-terminal region 6										AT3G26650	-0.822385	GAPA	glyceraldehyde 3-phosphate dehydrogenase A subunit									AT3G22550	-1.48474	AT3G22550	NAD(P)H-quinone oxidoreductase subunit, putative (DUF581)
AT5G40450	-0.877987	AT5G40450	A-kinase anchor-like protein										AT5G21430	-0.822235	NdhU	Chaperone DnaJ-domain superfamily protein									AT2G19620	-1.47824	NDL3	N-MYC downregulated-like 3
AT5G22210	-0.872838	AT5G22210	aspartyl/glutamyl-tRNA (Asn/Gln) amidotransferase subunit B										AT2G45970	-0.819848	CYP86A8	cytochrome P450, family 86, subfamily A, polypeptide 8									AT4G13050	-1.4726	AT4G13050	Acyl-ACP thioesterase
AT3G56160	-0.86611	AT3G56160	Sodium Bile acid symporter family										AT1G70760	-0.819088	NdhL	inorganic carbon transport protein-like protein									AT1G49660	-1.47095	CXE5	carboxyesterase 5
AT5G05890	-0.86603	AT5G05890	UDP-Glycosyltransferase superfamily protein										AT1G74640	-0.818921	AT1G74640	alpha/beta-Hydrolases superfamily protein									AT5G09870	-1.46289	CESA5	cellulose synthase 5
AT5G48790	-0.86183	AT5G48790	LOW PSII ACCUMULATION protein (DUF1995)										AT3G03780	-0.818347	MS2	methionine synthase 2									AT5G59350	-1.45624	AT5G59350	transmembrane protein
AT3G04480	-0.861786	AT3G04480	endoribonuclease										AT3G63530	-0.813277	BB	RING/U-box superfamily protein									AT4G36120	-1.45203	AT4G36120	filament-like protein (DUF869)
AT3G02730	-0.861634	TRXF1	thioredoxin F-type 1										AT1G15260	-0.811461	AT1G15260	LOW protein: ATP-dependent RNA helicase-like protein									AT4G15630	-1.44607	AT4G15630	Uncharacterized protein family (UPF0497)
AT5G08720	-0.855789	AT5G08720	polyketide cyclase/dehydrase/lipid transporter										AT3G05180	-0.810839	AT3G05180	GDSL-like Lipase/Acylhydrolase superfamily protein									AT3G23530	-1.44067	AT3G23530	Cyclopropane-fatty-acyl-phospholipid synthase
AT5G45170	-0.855599	AT5G45170	Haloacid dehalogenase-like hydrolase (HAD) superfamily protein										AT4G36250	-0.810515	ALDH3F1	aldehyde dehydrogenase 3F1									AT3G06550	-1.43918	RWA2	O-acetyltransferase family protein
AT4G26790	-0.854809	AT4G26790	GDSL-like Lipase/Acylhydrolase superfamily protein										AT4G36810	-0.810194	GGPS1	geranylgeranyl pyrophosphate synthase 1									AT2G36880	-1.43722	MAT3	methionine adenosyltransferase 3
AT3G05020	-0.854463	ACP1	acyl carrier protein 1										AT3G53750	-0.809005	ACT3	actin 3									AT3G57040	-1.43555	ARR9	response regulator 9
AT5G36940	-0.851249	CAT3	cationic amino acid transporter 3										AT5G51720	-0.804676	NEET	2 iron, 2 sulfur cluster binding protein									AT4G36810	-1.43254	GGPS1	geranylgeranyl pyrophosphate synthase 1
AT2G29360	-0.84975	AT2G29360	NAD(P)-binding Rossmann-fold superfamily protein										AT2G40475	-0.803409	ASG8	hypothetical protein									AT2G29360	-1.42602	AT2G29360	NAD(P)-binding Rossmann-fold superfamily protein
AT3G14650	-0.846743	CYP72A11	cytochrome P450, family 72, subfamily A, polypeptide 11										AT2G19650	-0.797477	AT2G19650	Cysteine/Histidine-rich C1 domain family protein									AT5G63700	-1.41875	AT5G63700	zinc ion binding / DNA binding protein
AT5G21100	-0.845695	AT5G21100	Plant L-ascorbate oxidase										AT1G56500	-0.796457	AT1G56500	haloacid dehalogenase-like hydrolase family protein									AT3G49940	-1.41387	LBD38	LOB domain-containing protein 38
AT5G49230	-0.842426	HRB1	Drought-responsive family protein										AT1G75680	-0.793271	GH9B7	glycosyl hydrolase 9B7									AT1G34000	-1.40953	OHP2	one-helix protein 2
AT5G26820	-0.842301	IREG3	iron-regulated protein 3										AT5G09460	-0.79189	AT5G09460	transcription factor bHLH143									AT1G58290	-1.402	HEMA1	Glutamyl-tRNA reductase family protein
AT5G23060	-0.841345	CaS	calcium sensing receptor										AT1G49430	-0.791808	LACS2	long-chain acyl-CoA synthetase 2									AT1G04250	-1.39763	AXR3	AUX/IAA transcriptional regulator family protein
AT2G35130	-0.838121	AT2G35130	Tetratricopeptide repeat (TPR)-like superfamily protein										AT5G55210	-0.791218	AT5G55210	hypothetical protein									AT1G70580	-1.39682	AOAT2	alanine-2-oxoglutarate aminotransferase 2
AT2G35830	-0.837162	AT2G35830	ureidoglycolate hydrolase										AT3G06770	-0.791195	AT3G06770	Pectin lyase-like superfamily protein									AT1G13440	-1.39541	GAPC2	glyceraldehyde-3-phosphate dehydrogenase C2
AT1G11860	-0.836828	AT1G11860	Glycine cleavage T-protein family										AT4G29720	-0.790713	PAO5	polyamine oxidase 5									AT4G18220	-1.38973	AT4G18220	Drug/metabolite transporter superfamily protein
AT3G56130	-0.830783	AT3G56130	biotin/lipoyl attachment domain-containing protein										AT3G16850	-0.789205	AT3G16850	Pectin lyase-like superfamily protein									AT5G48545	-1.3895	HINT3	histidine triad nucleotide-binding 3
AT5G53020	-0.829408	AT5G53020	Ribonuclease P protein subunit P38-like protein										AT4G35270	-0.782527	AT4G35270	Plant regulator RWP-RK family protein									AT5G17630	-1.37256	AT5G17630	Nucleotide/sugar transporter family protein
AT3G25670	-0.829195	AT3G25670	Leucine-rich repeat (LRR) family protein										AT1G19330	-0.782162	AT1G19330	histone deacetylase complex subunit									AT5G19730	-1.37065	AT5G19730	Pectin lyase-like superfamily protein
AT1G58080	-0.824159	ATP-PRT1	ATP phosphoribosyl transferase 1										AT1G21590	-0.781866	AT1G21590	kinase with adenine nucleotide alpha hydrolases-like domain-containing protein									AT1G04550	-1.36759	IAA12	AUX/IAA transcriptional regulator family protein
AT4G14100	-0.823036	AT4G14100	transferases, transferring glycosyl groups										AT5G09760	-0.781468	AT5G09760	Plant invertase/pectin methylesterase inhibitor superfamily									AT1G11700	-1.35054	AT1G11700	senescence regulator (Protein of unknown function, DUF584)
AT5G09660	-0.821168	PMDH2	peroxisomal NAD-malate dehydrogenase 2										AT2G07638	-0.781024	AT2G07638	hypothetical protein									AT1G34570	-1.34863	AT1G34570	Essential protein Yae1, N-terminal
AT4G30950	-0.818921	FAD6	fatty acid desaturase 6										AT3G01480	-0.779914	CYP38	cyclophilin 38									AT1G06000	-1.33968	AT1G06000	UDP-Glycosyltransferase superfamily protein
AT4G20760	-0.816581	AT4G20760	NAD(P)-binding Rossmann-fold superfamily protein										AT3G46010	-0.77734	ADF1	actin depolymerizing factor 1									AT1G72890	-1.33743	AT1G72890	Disease resistance protein (TIR-NBS class)
AT1G56500	-0.813007	AT1G56500	haloacid dehalogenase-like hydrolase family protein										AT3G14415	-0.774461	GOX2	Aldolase-type TIM barrel family protein									AT1G64780	-1.33178	AMT1;2	ammonium transporter 1;2
AT5G01620	-0.812193	TBL35	TRICHOME BIREFRINGENCE-LIKE 35										AT4G13500	-0.773706	AT4G13500	transmembrane protein									AT5G01620	-1.33024	TBL35	TRICHOME BIREFRINGENCE-LIKE 35
AT1G67865	-0.810194	AT1G67865	hypothetical protein										AT1G29170	-0.773535	WAVE2	SCAR family protein									AT2G44160	-1.32589	MTHFR2	methylenetetrahydrofolate reductase 2
AT4G18220	-0.802985	AT4G18220	Drug/metabolite transporter superfamily protein										AT1G10682	-0.771877	AT1G10682										AT1G55960	-1.32281	AT1G55960	Polyketide cyclase/dehydrase and lipid transport superfamily protein
AT3G62030	-0.802558	ROC4	rotamase CYP 4										AT1G34780	-0.771576	APRL4	APR-like 4									AT1G76020	-1.3212	AT1G76020	Thioredoxin superfamily protein
AT1G12140	-0.802327	FMO GS-OX5	flavin-monooxygenase glucosinolate S-oxygenase 5										AT5G06790	-0.768955	AT5G06790	cotton fiber protein									AT1G80380	-1.31959	AT1G80380	P-loop containing nucleoside triphosphate hydrolases superfamily protein
AT2G05310	-0.800436	AT2G05310	transmembrane protein										AT4G36660	-0.766605	AT4G36660	polyol transporter, putative (DUF1195)									AT1G03055	-1.30677	D27	beta-carotene isomerase D27-like protein
AT2G24390	-0.800359	AT2G24390	AIG2-like (avirulence induced gene) family protein										AT5G58310	-0.764856	MES18	methyl esterase 18									AT5G09760	-1.3034	AT5G09760	Plant invertase/pectin methylesterase inhibitor superfamily
AT4G17340	-0.798859	TIP2;2	tonoplast intrinsic protein 2;2										AT5G03140	-0.764293	AT5G03140	Concanavalin A-like lectin protein kinase family protein									ATCG01040	-1.30235	YCF5	Cytochrome C assembly protein
AT5G64770	-0.79476	RGF9	root meristem growth factor										AT1G30530	-0.759001	UGT78D1	UDP-glucosyl transferase 78D1									AT2G28470	-1.30221	BGAL8	beta-galactosidase 8
AT4G22570	-0.794146	APT3	adenine phosphoribosyl transferase 3										AT4G26860	-0.756395	AT4G26860	Putative pyridoxal phosphate-dependent enzyme, YBL036C type									AT3G10230	-1.29308	LYC	lycopene cyclase
AT3G12345	-0.793858	AT3G12345	FKBP-type peptidyl-prolyl cis-trans isomerase										AT1G12140	-0.755515	FMO GS-OX5	flavin-monooxygenase glucosinolate S-oxygenase 5									AT4G09890	-1.29107	AT4G09890	mediator of RNA polymerase II transcription subunit, putative (DUF3511)
AT5G63700	-0.78756	AT5G63700	zinc ion binding / DNA binding protein										AT1G48240	-0.753518	NPSN12	Putative plant snare 12									AT3G50560	-1.26661	AT3G50560	NAD(P)-binding Rossmann-fold superfamily protein
AT4G24540	-0.787389	AGL24	AGAMOUS-like 24										AT3G19370	-0.752831	AT3G19370	filament-like protein (DUF869)									AT1G74300	-1.26163	AT1G74300	alpha/beta-Hydrolases superfamily protein
AT1G50320	-0.784799	THX	thioredoxin X										AT4G20760	-0.749885	AT4G20760	NAD(P)-binding Rossmann-fold superfamily protein									AT1G64860	-1.25997	SIGA	sigma factor A
AT3G55040	-0.784001	GSTL2	glutathione transferase lambda 2										AT5G19260	-0.749866	FAF3	FANTASTIC four-like protein (DUF3049)									AT3G03770	-1.254	AT3G03770	Leucine-rich repeat protein kinase family protein
AT2G45970	-0.783176	CYP86A8	cytochrome P450, family 86, subfamily A, polypeptide 8										AT1G67950	-0.749706	AT1G67950	RNA-binding (RRM/RBD/RNP motifs) family protein									AT1G68660	-1.2533	AT1G68660	Ribosomal protein L12/ ATP-dependent Clp protease adaptor protein ClpS family protein
AT3G14415	-0.78257	GOX2	Aldolase-type TIM barrel family protein										AT1G01630	-0.749167	AT1G01630	Sec14p-like phosphatidylinositol transfer family protein									AT4G15920	-1.24958	SWEET17	Nodulin MtN3 family protein
AT3G53420	-0.778188	PIP2A	plasma membrane intrinsic protein 2A										AT1G75690	-0.747743	LQY1	DnaJ/Hsp40 cysteine-rich domain superfamily protein									AT4G16370	-1.2434	OPT3	oligopeptide transporter
AT5G13090	-0.776914	AT5G13090	hypothetical protein										AT2G19620	-0.745864	NDL3	N-MYC downregulated-like 3									AT4G02630	-1.24187	AT4G02630	Protein kinase superfamily protein
AT2G27820	-0.760709	PD1	prephenate dehydratase 1										AT4G36120	-0.744398	AT4G36120	filament-like protein (DUF869)									AT1G30510	-1.23418	RFNR2	root FNR 2
AT3G16100	-0.760117	RABG3c	RAB GTPase homolog G3C										AT2G24390	-0.742909	AT2G24390	AIG2-like (avirulence induced gene) family protein									AT1G72430	-1.22878	AT1G72430	SAUR-like auxin-responsive protein family
AT4G37925	-0.759415	NdhM	subunit NDH-M of NAD(P)H:plastoquinone dehydrogenase complex										AT5G63040	-0.742313	AT5G63040	transmembrane protein									AT5G04140	-1.22659	GLU1	glutamate synthase 1
AT1G48240	-0.75343	NPSN12	Putative plant snare 12										AT3G61750	-0.741698	AT3G61750	Cytochrome b561/ferric reductase transmembrane with DOMON related domain-containing protein									AT5G07240	-1.21761	IQD24	IQ-domain 24
AT3G13110	-0.753321	SERAT2;2	serine acetyltransferase 2;2										AT5G18700	-0.740346	AT5G18700	kinase family with ARM repeat domain-containing protein									AT1G01630	-1.21703	AT1G01630	Sec14p-like phosphatidylinositol transfer family protein
AT5G04140	-0.751562	GLU1	glutamate synthase 1										AT3G03770	-0.740041	AT3G03770	Leucine-rich repeat protein kinase family protein									AT1G78580	-1.21545	TPS1	trehalose-6-phosphate synthase
AT5G20700	-0.750112	AT5G20700	senescence-associated family protein, putative (DUF581)										AT5G35480	-0.737269	AT5G35480	hypothetical protein									AT4G30950	-1.21518	FAD6	fatty acid desaturase 6
AT5G21930	-0.747799	PAA2	P-type ATPase of Arabidopsis 2										AT3G62030	-0.736155	ROC4	rotamase CYP 4									AT1G48260	-1.21502	CIPK17	CBL-interacting protein kinase 17
AT2G24280	-0.747723	AT2G24280	alpha/beta-Hydrolases superfamily protein										AT3G55800	-0.733909	SBPASE	sedoheptulose-bisphosphatase									AT5G04950	-1.21354	NAS1	nicotianamine synthase 1
AT1G80850	-0.747653	AT1G80850	DNA glycosylase superfamily protein										AT5G36940	-0.733129	CAT3	cationic amino acid transporter 3									AT5G45170	-1.20888	AT5G45170	Haloacid dehalogenase-like hydrolase (HAD) superfamily protein
AT1G66250	-0.747651	AT1G66250	O-Glycosyl hydrolases family 17 protein										AT5G07580	-0.732118	AT5G07580	ethylene-responsive transcription factor									AT5G66740	-1.20617	AT5G66740	spindle assembly abnormal protein (DUF620)
AT3G15390	-0.743545	SDE5	silencing defective 5										AT4G34620	-0.729707	SSR16	small subunit ribosomal protein 16									AT2G24280	-1.19824	AT2G24280	alpha/beta-Hydrolases superfamily protein
AT1G79720	-0.742879	AT1G79720	Eukaryotic aspartyl protease family protein										AT1G06000	-0.728995	AT1G06000	UDP-Glycosyltransferase superfamily protein									AT1G64400	-1.19676	LACS3	AMP-dependent synthetase and ligase family protein
AT1G76020	-0.741926	AT1G76020	Thioredoxin superfamily protein										AT2G28605	-0.727262	AT2G28605	Photosystem II reaction center PsbP family protein									AT4G35320	-1.1934	AT4G35320	hypothetical protein
AT1G19330	-0.735595	AT1G19330	histone deacetylase complex subunit										AT1G16020	-0.727029	AT1G16020	vacuolar fusion protein (DUF1712)									AT3G05020	-1.19322	ACP1	acyl carrier protein 1
AT1G21590	-0.73262	AT1G21590	kinase with adenine nucleotide alpha hydrolases-like domain-containing protein										AT4G35950	-0.725526	RAC6	RAC-like 6									AT1G16720	-1.19081	HCF173	high chlorophyll fluorescence phenotype 173
AT5G58260	-0.731302	NdhN	oxidoreductases, acting on NADH or NADPH, quinone or similar compound as acceptor										AT4G24750	-0.722305	AT4G24750	Rhodanese/Cell cycle control phosphatase superfamily protein									AT2G30150	-1.17904	AT2G30150	UDP-Glycosyltransferase superfamily protein
AT2G40020	-0.730243	AT2G40020	Nucleolar histone methyltransferase-related protein										AT5G59130	-0.718639	AT5G59130	Subtilase family protein									AT5G17230	-1.17335	PSY	PHYTOENE SYNTHASE
AT3G06550	-0.726843	RWA2	O-acetyltransferase family protein										AT3G19480	-0.716262	AT3G19480	D-3-phosphoglycerate dehydrogenase									AT1G61300	-1.16726	AT1G61300	LRR and NB-ARC domains-containing disease resistance protein
AT4G15790	-0.725335	AT4G15790	uveal autoantigen with coiled-coil/ankyrin										ATCG01010	-0.712929	NDHF	NADH-Ubiquinone oxidoreductase (complex I), chain 5 protein									AT3G51510	-1.16468	AT3G51510	transmembrane protein
AT3G48200	-0.723494	AT3G48200	transmembrane protein										AT1G74880	-0.712245	NdhO	NAD(P)H:plastoquinone dehydrogenase complex subunit O									AT1G10900	-1.16227	AT1G10900	Phosphatidylinositol-4-phosphate 5-kinase family protein
AT2G18160	-0.721957	bZIP2	basic leucine-zipper 2										AT3G15390	-0.709606	SDE5	silencing defective 5									AT3G57400	-1.1617	AT3G57400	transmembrane protein
AT2G33360	-0.71709	AT2G33360	cadherin EGF LAG seven-pass G-type receptor, putative (DUF3527)										AT4G23740	-0.709171	AT4G23740	Leucine-rich repeat protein kinase family protein									AT3G12920	-1.15778	BRG3	SBP (S-ribonuclease binding protein) family protein
AT2G39470	-0.717064	PnsL1	PsbP-like protein 2										AT1G64510	-0.70879	AT1G64510	Translation elongation factor EF1B/ribosomal protein S6 family protein									AT1G78020	-1.15681	AT1G78020	senescence-associated family protein, putative (DUF581)
AT1G58290	-0.716932	HEMA1	Glutamyl-tRNA reductase family protein										AT5G22210	-0.707262	AT5G22210	aspartyl/glutamyl-tRNA (Asn/Gln) amidotransferase subunit B									AT2G36590	-1.15466	ProT3	proline transporter 3
AT3G05180	-0.712802	AT3G05180	GDSL-like Lipase/Acylhydrolase superfamily protein										AT2G35860	-0.706812	FLA16	FASCICLIN-like arabinogalactan protein 16 precursor									AT1G03440	-1.15033	AT1G03440	Leucine-rich repeat (LRR) family protein
AT5G18020	-0.712075	SAUR20	SAUR-like auxin-responsive protein family										AT5G01620	-0.706782	TBL35	TRICHOME BIREFRINGENCE-LIKE 35									AT1G24147	-1.14881	AT1G24147	transmembrane protein
AT1G68010	-0.709933	HPR	hydroxypyruvate reductase										AT5G55630	-0.704058	KCO1	Outward rectifying potassium channel protein									AT2G19780	-1.14822	AT2G19780	Leucine-rich repeat (LRR) family protein
AT1G24120	-0.709634	ARL1	ARG1-like 1										AT1G18060	-0.703182	AT1G18060	microbial collagenase									AT2G35830	-1.13222	AT2G35830	ureidoglycolate hydrolase
AT5G18700	-0.70744	AT5G18700	kinase family with ARM repeat domain-containing protein										AT1G74160	-0.702824	TRM4	LONGIFOLIA protein									AT1G72940	-1.12428	AT1G72940	Toll-Interleukin-Resistance (TIR) domain-containing protein
AT3G01480	-0.706969	CYP38	cyclophilin 38										AT2G33360	-0.70225	AT2G33360	cadherin EGF LAG seven-pass G-type receptor, putative (DUF3527)									AT1G01620	-1.12346	PIP1C	plasma membrane intrinsic protein 1C
AT2G30520	-0.704297	RPT2	Phototropic-responsive NPH3 family protein										AT4G32330	-0.702175	AT4G32330	TPX2 (targeting protein for Xklp2) protein family									AT4G35950	-1.11618	RAC6	RAC-like 6
AT1G55260	-0.701769	AT1G55260	Bifunctional inhibitor/lipid-transfer protein/seed storage 2S albumin superfamily protein										AT2G29970	-0.70203	AT2G29970	Double Clp-N motif-containing P-loop nucleoside triphosphate hydrolases superfamily protein									AT5G22390	-1.11438	AT5G22390	FANTASTIC four-like protein (DUF3049)
AT2G41940	-0.700385	ZFP8	zinc finger protein 8										AT2G32720	-0.701639	CB5-B	cytochrome B5 isoform B									AT5G13090	-1.10185	AT5G13090	hypothetical protein
AT1G62480	-0.699431	AT1G62480	Vacuolar calcium-binding protein-like protein										AT4G38950	-0.699559	AT4G38950	ATP binding microtubule motor family protein									AT1G62960	-1.09887	ACS10	ACC synthase 10
AT5G07580	-0.69906	AT5G07580	ethylene-responsive transcription factor										AT1G13440	-0.697886	GAPC2	glyceraldehyde-3-phosphate dehydrogenase C2									AT5G17600	-1.09545	AT5G17600	RING/U-box superfamily protein
AT2G17695	-0.69161	AT2G17695	outer envelope protein										AT4G15545	-0.696991	AT4G15545	PH-response transcription factor									AT5G45940	-1.08592	NUDT11	nudix hydrolase homolog 11
AT5G49630	-0.686002	AAP6	amino acid permease 6										AT3G16100	-0.691395	RABG3c	RAB GTPase homolog G3C									AT5G18700	-1.08311	AT5G18700	kinase family with ARM repeat domain-containing protein
AT2G43560	-0.682257	AT2G43560	FKBP-like peptidyl-prolyl cis-trans isomerase family protein										AT2G17150	-0.691321	AT2G17150	Plant regulator RWP-RK family protein									AT1G19330	-1.07793	AT1G19330	histone deacetylase complex subunit
AT1G80380	-0.679651	AT1G80380	P-loop containing nucleoside triphosphate hydrolases superfamily protein										AT2G29360	-0.690132	AT2G29360	NAD(P)-binding Rossmann-fold superfamily protein									AT5G55630	-1.07004	KCO1	Outward rectifying potassium channel protein
AT4G30993	-0.677822	AT4G30993	Calcineurin-like metallo-phosphoesterase superfamily protein										AT1G14840	-0.688574	MAP70-4	microtubule-associated proteins 70-4									AT2G43750	-1.0648	OASB	O-acetylserine (thiol) lyase B
AT5G40500	-0.677367	AT5G40500	hypothetical protein										AT2G26640	-0.687323	KCS11	3-ketoacyl-CoA synthase 11									AT5G24660	-1.05779	LSU2	response to low sulfur 2
AT5G43750	-0.676587	PnsB5	NAD(P)H dehydrogenase 18										AT3G14650	-0.685757	CYP72A11	cytochrome P450, family 72, subfamily A, polypeptide 11									AT1G12520	-1.04487	CCS	copper chaperone for SOD1
AT5G09460	-0.674386	AT5G09460	transcription factor bHLH143										AT5G61420	-0.685155	MYB28	myb domain protein 28									AT3G01550	-1.04468	PPT2	phosphoenolpyruvate (pep)/phosphate translocator 2
AT2G35370	-0.672355	GDCH	glycine decarboxylase complex H										AT5G15740	-0.682253	AT5G15740	O-fucosyltransferase family protein									AT2G04039	-1.04132	AT2G04039	DUF2996 family protein
AT2G40100	-0.669477	LHCB4.3	light harvesting complex photosystem II										AT1G34000	-0.679708	OHP2	one-helix protein 2									AT2G22670	-1.04016	IAA8	indoleacetic acid-induced protein 8
AT3G57400	-0.666396	AT3G57400	transmembrane protein										AT1G09340	-0.679459	CRB	chloroplast RNA binding protein									AT3G04480	-1.03951	AT3G04480	endoribonuclease
AT2G29970	-0.664457	AT2G29970	Double Clp-N motif-containing P-loop nucleoside triphosphate hydrolases superfamily protein										AT1G06240	-0.673276	AT1G06240	diiron containing four-helix bundle family ferritin protein, putative (Protein of unknown function DUF455)									AT5G41900	-1.02767	AT5G41900	alpha/beta-Hydrolases superfamily protein
AT4G36250	-0.664447	ALDH3F1	aldehyde dehydrogenase 3F1										AT5G14970	-0.673215	AT5G14970	seed maturation-like protein									AT1G01610	-1.02265	GPAT4	glycerol-3-phosphate acyltransferase 4
AT1G61300	-0.656676	AT1G61300	LRR and NB-ARC domains-containing disease resistance protein										AT4G02630	-0.672609	AT4G02630	Protein kinase superfamily protein									AT3G53420	-1.02014	PIP2A	plasma membrane intrinsic protein 2A
AT1G23310	-0.653057	GGT1	glutamate:glyoxylate aminotransferase										AT2G30170	-0.670804	PBCP	Protein phosphatase 2C family protein									AT2G33530	-1.02	scpl46	serine carboxypeptidase-like 46
AT1G68660	-0.648524	AT1G68660	Ribosomal protein L12/ ATP-dependent Clp protease adaptor protein ClpS family protein										AT1G78580	-0.670199	TPS1	trehalose-6-phosphate synthase									AT1G34780	-1.01567	APRL4	APR-like 4
AT1G01630	-0.645877	AT1G01630	Sec14p-like phosphatidylinositol transfer family protein										AT3G51820	-0.669526	G4	UbiA prenyltransferase family protein									AT1G10682	-1.01538	AT1G10682
AT2G17150	-0.643517	AT2G17150	Plant regulator RWP-RK family protein										AT1G64860	-0.667687	SIGA	sigma factor A									AT3G45210	-1.00705	AT3G45210	transcription initiation factor TFIID subunit (Protein of unknown function, DUF584)
AT3G06080	-0.639249	TBL10	trichome birefringence-like protein (DUF828)										AT2G41940	-0.666023	ZFP8	zinc finger protein 8									AT3G06080	-1.00442	TBL10	trichome birefringence-like protein (DUF828)
AT5G17230	-0.638119	PSY	PHYTOENE SYNTHASE										AT3G01550	-0.658828	PPT2	phosphoenolpyruvate (pep)/phosphate translocator 2									AT1G70410	-0.995545	BCA4	beta carbonic anhydrase 4
AT2G44920	-0.637444	AT2G44920	Tetratricopeptide repeat (TPR)-like superfamily protein										AT2G18160	-0.657534	bZIP2	basic leucine-zipper 2									AT5G23920	-0.993685	AT5G23920	transmembrane protein
AT1G01620	-0.635145	PIP1C	plasma membrane intrinsic protein 1C										ATCG01040	-0.655606	YCF5	Cytochrome C assembly protein									AT5G02480	-0.990901	AT5G02480	HSP20-like chaperones superfamily protein
AT1G75680	-0.633347	GH9B7	glycosyl hydrolase 9B7										AT2G27820	-0.653868	PD1	prephenate dehydratase 1									AT5G66310	-0.985646	AT5G66310	ATP binding microtubule motor family protein
AT2G28605	-0.632861	AT2G28605	Photosystem II reaction center PsbP family protein										AT2G17820	-0.652543	HK1	histidine kinase 1									AT3G63530	-0.984148	BB	RING/U-box superfamily protein
AT5G35630	-0.632445	GS2	glutamine synthetase 2										AT5G27290	-0.652033	AT5G27290	stress regulated protein									AT2G27820	-0.982842	PD1	prephenate dehydratase 1
AT5G02480	-0.631234	AT5G02480	HSP20-like chaperones superfamily protein										AT4G03150	-0.651886	AT4G03150	plant/protein									AT4G15545	-0.981334	AT4G15545	PH-response transcription factor
AT1G20650	-0.625515	ASG5	Protein kinase superfamily protein										AT1G65010	-0.648855	AT1G65010	WEB family protein (DUF827)									AT2G15020	-0.977496	AT2G15020	hypothetical protein
AT4G36810	-0.623632	GGPS1	geranylgeranyl pyrophosphate synthase 1										AT4G12320	-0.647028	CYP706A6	cytochrome P450, family 706, subfamily A, polypeptide 6									AT3G57062	-0.97735	AT3G57062	transmembrane protein
AT5G27290	-0.623132	AT5G27290	stress regulated protein										AT2G24280	-0.6439	AT2G24280	alpha/beta-Hydrolases superfamily protein									AT1G60270	-0.971748	BGLU6	beta glucosidase 6
AT5G03140	-0.620347	AT5G03140	Concanavalin A-like lectin protein kinase family protein										AT4G19985	-0.643492	AT4G19985	Acyl-CoA N-acyltransferases (NAT) superfamily protein									AT2G29650	-0.970725	PHT4;1	phosphate transporter 4;1
AT2G20725	-0.620342	AT2G20725	CAAX amino terminal protease family protein										AT5G52190	-0.642838	AT5G52190	Sugar isomerase (SIS) family protein									AT3G55360	-0.967219	CER10	3-oxo-5-alpha-steroid 4-dehydrogenase family protein
AT4G24750	-0.619238	AT4G24750	Rhodanese/Cell cycle control phosphatase superfamily protein										AT3G61440	-0.640552	CYSC1	cysteine synthase C1									AT1G31650	-0.959955	ROPGEF14	RHO guanyl-nucleotide exchange factor 14
ATCG01010	-0.612892	NDHF	NADH-Ubiquinone oxidoreductase (complex I), chain 5 protein										AT3G12920	-0.640029	BRG3	SBP (S-ribonuclease binding protein) family protein									AT5G54660	-0.956208	AT5G54660	HSP20-like chaperones superfamily protein
AT3G16370	-0.610042	AT3G16370	GDSL-like Lipase/Acylhydrolase superfamily protein										AT5G02480	-0.638007	AT5G02480	HSP20-like chaperones superfamily protein									AT2G18160	-0.945621	bZIP2	basic leucine-zipper 2
AT1G26650	-0.607771	AT1G26650	Son of sevenless protein										AT3G10230	-0.636781	LYC	lycopene cyclase									AT3G02830	-0.941546	ZFN1	zinc finger protein 1
AT3G55360	-0.607445	CER10	3-oxo-5-alpha-steroid 4-dehydrogenase family protein										AT5G17230	-0.634069	PSY	PHYTOENE SYNTHASE									AT1G12140	-0.940657	FMO GS-OX5	flavin-monooxygenase glucosinolate S-oxygenase 5
AT2G26640	-0.605603	KCS11	3-ketoacyl-CoA synthase 11										AT1G24120	-0.632839	ARL1	ARG1-like 1									AT1G50320	-0.939783	THX	thioredoxin X
AT3G20820	-0.605496	AT3G20820	Leucine-rich repeat (LRR) family protein										AT5G07240	-0.63147	IQD24	IQ-domain 24									AT4G27030	-0.932298	FADA	fatty acid desaturase A
AT1G74640	-0.600384	AT1G74640	alpha/beta-Hydrolases superfamily protein										AT1G31580	-0.62998	ECS1	ECS1									AT5G63060	-0.92178	AT5G63060	Sec14p-like phosphatidylinositol transfer family protein
AT3G51950	-0.599881	AT3G51950	Zinc finger (CCCH-type) family protein / RNA recognition motif (RRM)-containing protein										AT1G65930	-0.628277	cICDH	cytosolic NADP -dependent isocitrate dehydrogenase									AT2G05310	-0.900071	AT2G05310	transmembrane protein
AT1G76890	-0.598051	GT2	Duplicated homeodomain-like superfamily protein										AT5G15310	-0.626491	MYB16	myb domain protein 16									AT2G19650	-0.892185	AT2G19650	Cysteine/Histidine-rich C1 domain family protein
AT3G59060	-0.597832	PIL6	phytochrome interacting factor 3-like 6										AT1G42970	-0.62647	GAPB	glyceraldehyde-3-phosphate dehydrogenase B subunit									AT3G57070	-0.889357	AT3G57070	Glutaredoxin family protein
AT3G46010	-0.59732	ADF1	actin depolymerizing factor 1										AT2G23600	-0.624139	ACL	acetone-cyanohydrin lyase									AT5G05270	-0.883773	CHIL	Chalcone-flavanone isomerase family protein
AT1G70760	-0.597255	NdhL	inorganic carbon transport protein-like protein										AT2G17695	-0.620053	AT2G17695	outer envelope protein									AT3G14650	-0.881427	CYP72A11	cytochrome P450, family 72, subfamily A, polypeptide 11
AT2G45960	-0.595894	PIP1B	plasma membrane intrinsic protein 1B										ATCG00650	-0.619719	RPS18	ribosomal protein S18									AT3G61130	-0.874428	GAUT1	galacturonosyltransferase 1
AT1G07320	-0.595519	RPL4	ribosomal protein L4										AT4G01883	-0.619043	AT4G01883	Polyketide cyclase / dehydrase and lipid transport protein									AT3G11700	-0.861743	FLA18	FASCICLIN-like arabinogalactan protein 18 precursor
AT1G48600	-0.593509	PMEAMT	S-adenosyl-L-methionine-dependent methyltransferases superfamily protein										AT2G46915	-0.618551	AT2G46915	DUF3754 family protein, putative (DUF3754)									AT2G45960	-0.858722	PIP1B	plasma membrane intrinsic protein 1B
AT2G21960	-0.59146	AT2G21960	transmembrane protein										AT3G25530	-0.616748	GLYR1	glyoxylate reductase 1									AT2G37080	-0.858263	RIP2	ROP interactive partner 3
AT4G32330	-0.59014	AT4G32330	TPX2 (targeting protein for Xklp2) protein family										AT2G26550	-0.616136	HO2	heme oxygenase 2									AT5G52030	-0.854384	AT5G52030	TraB family protein
AT2G45340	-0.589466	AT2G45340	Leucine-rich repeat protein kinase family protein										AT3G15850	-0.612811	FAD5	fatty acid desaturase 5									AT3G11280	-0.831231	AT3G11280	Duplicated homeodomain-like superfamily protein
AT3G12920	-0.589395	BRG3	SBP (S-ribonuclease binding protein) family protein										AT2G30150	-0.6126	AT2G30150	UDP-Glycosyltransferase superfamily protein									AT1G26210	-0.82767	SOFL1	SOB five-like 1
AT5G01090	-0.58876	AT5G01090	Concanavalin A-like lectin family protein										AT5G17170	-0.611431	ENH1	rubredoxin family protein									AT4G16380	-0.825959	AT4G16380	Heavy metal transport/detoxification superfamily protein
AT2G01590	-0.58719	CRR3	chlororespiratory reduction 3										AT4G30950	-0.611099	FAD6	fatty acid desaturase 6									AT3G25560	-0.825029	NIK2	NSP-interacting kinase 2
AT2G22670	-0.585996	IAA8	indoleacetic acid-induced protein 8										AT4G16370	-0.609168	OPT3	oligopeptide transporter									AT5G20700	-0.819668	AT5G20700	senescence-associated family protein, putative (DUF581)
AT5G55210	-0.58307	AT5G55210	hypothetical protein										AT4G35250	-0.608773	HCF244	NAD(P)-binding Rossmann-fold superfamily protein									AT3G59060	-0.806964	PIL6	phytochrome interacting factor 3-like 6
AT1G72640	-0.581855	AT1G72640	NAD(P)-binding Rossmann-fold superfamily protein										AT1G17650	-0.607695	GLYR2	glyoxylate reductase 2									AT3G05900	-0.80425	AT3G05900	neurofilament protein-like protein
AT4G01080	-0.581535	TBL26	TRICHOME BIREFRINGENCE-LIKE 26										AT3G59140	-0.606928	ABCC10	multidrug resistance-associated protein 14									AT5G65460	-0.7876	KAC2	kinesin like protein for actin based chloroplast movement 2
AT4G23740	-0.579045	AT4G23740	Leucine-rich repeat protein kinase family protein										AT5G16590	-0.60112	AT5G16590	Leucine-rich repeat protein kinase family protein									AT2G39220	-0.78699	PLP6	PATATIN-like protein 6
AT5G24155	-0.574509	AT5G24155	FAD/NAD(P)-binding oxidoreductase family protein										AT3G43600	-0.59779	AAO2	aldehyde oxidase 2									AT4G33580	-0.782713	BCA5	beta carbonic anhydrase 5
AT1G22430	-0.572942	AT1G22430	GroES-like zinc-binding dehydrogenase family protein										AT3G20820	-0.593594	AT3G20820	Leucine-rich repeat (LRR) family protein									AT1G74640	-0.780962	AT1G74640	alpha/beta-Hydrolases superfamily protein
AT5G52190	-0.572792	AT5G52190	Sugar isomerase (SIS) family protein										AT1G04550	-0.593433	IAA12	AUX/IAA transcriptional regulator family protein									AT4G11410	-0.780291	AT4G11410	NAD(P)-binding Rossmann-fold superfamily protein
ATCG01040	-0.567552	YCF5	Cytochrome C assembly protein										AT2G06850	-0.590467	XTH4	xyloglucan endotransglucosylase/hydrolase 4									AT1G01950	-0.779617	ARK2	armadillo repeat kinesin 2
AT3G19720	-0.566101	ARC5	P-loop containing nucleoside triphosphate hydrolases superfamily protein										AT1G76020	-0.590443	AT1G76020	Thioredoxin superfamily protein									AT3G05180	-0.773899	AT3G05180	GDSL-like Lipase/Acylhydrolase superfamily protein
AT3G51510	-0.564024	AT3G51510	transmembrane protein										AT4G25290	-0.588629	AT4G25290	DNA photolyase									AT1G65930	-0.764332	cICDH	cytosolic NADP -dependent isocitrate dehydrogenase
AT3G25530	-0.562767	GLYR1	glyoxylate reductase 1										AT3G48200	-0.586291	AT3G48200	transmembrane protein									AT3G61440	-0.762103	CYSC1	cysteine synthase C1
AT2G39730	-0.559321	RCA	rubisco activase										AT5G48545	-0.584923	HINT3	histidine triad nucleotide-binding 3									AT5G02180	-0.761313	AT5G02180	Transmembrane amino acid transporter family protein
AT3G22104	-0.558582	AT3G22104	Phototropic-responsive NPH3 family protein										AT5G45170	-0.58121	AT5G45170	Haloacid dehalogenase-like hydrolase (HAD) superfamily protein									AT5G22210	-0.760818	AT5G22210	aspartyl/glutamyl-tRNA (Asn/Gln) amidotransferase subunit B
AT1G74160	-0.557369	TRM4	LONGIFOLIA protein										AT1G01950	-0.580891	ARK2	armadillo repeat kinesin 2									AT5G37790	-0.753906	AT5G37790	Protein kinase superfamily protein
AT4G37930	-0.554935	SHM1	serine transhydroxymethyltransferase 1										AT1G75350	-0.580491	emb2184	Ribosomal protein L31									AT2G33360	-0.748272	AT2G33360	cadherin EGF LAG seven-pass G-type receptor, putative (DUF3527)
AT5G44520	-0.554127	AT5G44520	NagB/RpiA/CoA transferase-like superfamily protein										AT3G04140	-0.579126	AT3G04140	Ankyrin repeat family protein									AT5G24155	-0.747194	AT5G24155	FAD/NAD(P)-binding oxidoreductase family protein
AT5G51545	-0.55113	LPA2	low psii accumulation2										AT1G12520	-0.578367	CCS	copper chaperone for SOD1									AT3G28180	-0.725169	CSLC04	Cellulose-synthase-like C4
AT5G49740	-0.550484	FRO7	ferric reduction oxidase 7										AT5G38430	-0.576247	RBCS1B	Ribulose bisphosphate carboxylase (small chain) family protein									AT5G49230	-0.716809	HRB1	Drought-responsive family protein
AT4G15920	-0.550266	SWEET17	Nodulin MtN3 family protein										AT1G79720	-0.573483	AT1G79720	Eukaryotic aspartyl protease family protein									AT1G67865	-0.711142	AT1G67865	hypothetical protein
AT5G49730	-0.546794	FRO6	ferric reduction oxidase 6										AT1G49975	-0.572237	AT1G49975	photosystem I reaction center subunit N									AT2G40020	-0.705889	AT2G40020	Nucleolar histone methyltransferase-related protein
AT1G64510	-0.54655	AT1G64510	Translation elongation factor EF1B/ribosomal protein S6 family protein										AT1G07320	-0.570605	RPL4	ribosomal protein L4									AT5G15740	-0.6979	AT5G15740	O-fucosyltransferase family protein
AT4G36360	-0.545585	BGAL3	beta-galactosidase 3										AT4G02530	-0.568979	AT4G02530	chloroplast thylakoid lumen protein									AT4G30993	-0.681702	AT4G30993	Calcineurin-like metallo-phosphoesterase superfamily protein
AT5G14970	-0.545445	AT5G14970	seed maturation-like protein										AT4G11410	-0.564822	AT4G11410	NAD(P)-binding Rossmann-fold superfamily protein									AT3G13110	-0.667247	SERAT2;2	serine acetyltransferase 2;2
AT1G60550	-0.544857	ECHID	enoyl-CoA hydratase/isomerase D										AT2G35370	-0.561804	GDCH	glycine decarboxylase complex H									AT1G66840	-0.652415	PMI2	PLASTID MOVEMENT IMPAIRED protein (DUF827)
AT1G26761	-0.537355	AT1G26761	Arabinanase/levansucrase/invertase										AT3G11700	-0.561164	FLA18	FASCICLIN-like arabinogalactan protein 18 precursor									AT1G74160	-0.643623	TRM4	LONGIFOLIA protein
AT1G31650	-0.536966	ROPGEF14	RHO guanyl-nucleotide exchange factor 14										AT3G04480	-0.561018	AT3G04480	endoribonuclease									AT2G17820	-0.640862	HK1	histidine kinase 1
AT2G03550	-0.535553	AT2G03550	alpha/beta-Hydrolases superfamily protein										AT3G46630	-0.55164	AT3G46630	DCL protein (DUF3223)									AT2G41120	-0.63595	AT2G41120	DUF309 domain protein
AT1G64860	-0.535112	SIGA	sigma factor A										AT5G43750	-0.551578	PnsB5	NAD(P)H dehydrogenase 18									AT2G15620	-0.629472	NIR1	nitrite reductase 1
AT1G55360	-0.531347	AT1G55360	tRNA-splicing ligase (DUF239)										AT5G51010	-0.549392	AT5G51010	Rubredoxin-like superfamily protein									AT1G76890	-0.625282	GT2	Duplicated homeodomain-like superfamily protein
AT1G01430	-0.529913	TBL25	TRICHOME BIREFRINGENCE-LIKE 25										AT5G49230	-0.545586	HRB1	Drought-responsive family protein									AT1G28680	-0.617408	AT1G28680	HXXXD-type acyl-transferase family protein
AT2G30170	-0.529238	PBCP	Protein phosphatase 2C family protein										AT5G08050	-0.538765	AT5G08050	wiskott-aldrich syndrome family protein, putative (DUF1118)									AT5G40450	-0.612957	AT5G40450	A-kinase anchor-like protein
AT4G39350	-0.52498	CESA2	cellulose synthase A2										AT4G14100	-0.537187	AT4G14100	transferases, transferring glycosyl groups									AT2G46915	-0.612897	AT2G46915	DUF3754 family protein, putative (DUF3754)
AT1G01610	-0.523541	GPAT4	glycerol-3-phosphate acyltransferase 4										AT3G56130	-0.536921	AT3G56130	biotin/lipoyl attachment domain-containing protein									AT2G30520	-0.604305	RPT2	Phototropic-responsive NPH3 family protein
AT5G42530	-0.523034	AT5G42530	hypothetical protein										AT3G51510	-0.536253	AT3G51510	transmembrane protein									AT4G15550	-0.601804	IAGLU	indole-3-acetate beta-D-glucosyltransferase
AT1G74880	-0.522319	NdhO	NAD(P)H:plastoquinone dehydrogenase complex subunit O										AT3G10160	-0.534699	DFC	DHFS-FPGS homolog C									AT3G46010	-0.601138	ADF1	actin depolymerizing factor 1
AT5G51010	-0.51598	AT5G51010	Rubredoxin-like superfamily protein										AT1G67700	-0.530233	AT1G67700	multidrug resistance protein									AT3G59140	-0.601116	ABCC10	multidrug resistance-associated protein 14
AT2G46820	-0.514515	PSI-P	photosystem I P subunit										AT5G17630	-0.52739	AT5G17630	Nucleotide/sugar transporter family protein									AT5G36940	-0.591674	CAT3	cationic amino acid transporter 3
AT4G03150	-0.513623	AT4G03150	plant/protein										AT1G14345	-0.521504	AT1G14345	NAD(P)-linked oxidoreductase superfamily protein									AT4G25290	-0.588058	AT4G25290	DNA photolyase
AT4G03280	-0.510751	PETC	photosynthetic electron transfer C										AT4G20360	-0.515479	RABE1b	RAB GTPase homolog E1B									AT5G40500	-0.585976	AT5G40500	hypothetical protein
AT4G25080	-0.510665	CHLM	magnesium-protoporphyrin IX methyltransferase										AT3G06080	-0.514229	TBL10	trichome birefringence-like protein (DUF828)									AT5G35970	-0.573818	AT5G35970	P-loop containing nucleoside triphosphate hydrolases superfamily protein
AT5G40850	-0.508192	UPM1	urophorphyrin methylase 1										AT4G17360	-0.511785	AT4G17360	Formyl transferase									AT1G22140	-0.552185	AT1G22140	zinc finger CCCH domain protein
AT1G32070	-0.507352	NSI	nuclear shuttle interacting										AT1G61300	-0.511397	AT1G61300	LRR and NB-ARC domains-containing disease resistance protein									AT2G29970	-0.54806	AT2G29970	Double Clp-N motif-containing P-loop nucleoside triphosphate hydrolases superfamily protein
AT1G34780	-0.505396	APRL4	APR-like 4										AT5G05270	-0.509438	CHIL	Chalcone-flavanone isomerase family protein									AT2G32160	-0.540349	AT2G32160	S-adenosyl-L-methionine-dependent methyltransferases superfamily protein
AT1G75350	-0.503753	emb2184	Ribosomal protein L31										AT2G28150	-0.509362	AT2G28150	UPSTREAM OF FLC protein (DUF966)									AT2G17150	-0.534273	AT2G17150	Plant regulator RWP-RK family protein
AT1G15980	-0.502493	PnsB1	NDH-dependent cyclic electron flow 1										AT3G22104	-0.508284	AT3G22104	Phototropic-responsive NPH3 family protein									AT3G18500	-0.532678	AT3G18500	DNAse I-like superfamily protein
AT5G28020	-0.502115	CYSD2	cysteine synthase D2										AT5G42530	-0.506219	AT5G42530	hypothetical protein									AT5G40850	-0.522429	UPM1	urophorphyrin methylase 1
AT2G28150	-0.502012	AT2G28150	UPSTREAM OF FLC protein (DUF966)										AT1G50320	-0.505594	THX	thioredoxin X									AT2G23000	-0.515247	scpl10	serine carboxypeptidase-like 10
AT1G19150	-0.501128	Lhca6	PSI type II chlorophyll a/b-binding protein (Lhca2*1)										AT4G00165	-0.50408	AT4G00165	Bifunctional inhibitor/lipid-transfer protein/seed storage 2S albumin superfamily protein									AT1G23310	-0.508779	GGT1	glutamate:glyoxylate aminotransferase
