# Supplementary material for: Specific functions for Mediator complex subunits from different modules in the transcriptional response of Arabidopsis thaliana to abiotic stress
Source: Sci Rep. 2020 Mar 19;10:5073. doi: 10.1038/s41598-020-61758-w (PMC7081235; doi:10.1038/s41598-020-61758-w)
Supplement: Supplementary file 7 — Supplementary Table S7. [file 41598_2020_61758_MOESM7_ESM.xlsx]

## Sheet: Overwiev
Supplemental Table S7. Responses in Mediator mutants for each of the DEGs in the four common Col-0 stress regulons.
Non-responsive genes were identified as those DEGs of the common abiotic stress regulons that were not significanty up- or downregulated at the corresponding time-point of each abiotic stress. "1" means that the gene is non-responsive in a speific mutant and/or stress and "0" means that the gene respond as in Col-0
Sheet 1. EARLY UP regulon
Sheet 2. EARLY DOWN regulon
Sheet 3. LATE UP regulon
Sheet 4. LATE DOWN regulon

## Sheet: EARLY UP non-responsive
GeneID	med9_HS	med9_CS	med9_SS	med16_HS	med16_CS	med16_SS	med18_HS	med18_CS	med18_SS	cdke1_HS	cdke1_CS	cdke1_SS	Sum
AT3G49110	1	1	1	1	1	1	1	1	1	1	1	1	12
AT5G44420	1	1	1	1	1	1	1	1	1	1	1	1	12
AT2G17450	1	0	1	1	1	1	1	1	1	1	1	1	11
AT2G25735	1	1	0	1	1	1	1	1	1	1	1	1	11
AT5G47700	1	1	1	0	1	1	1	1	1	1	1	1	11
AT4G29700	1	1	0	0	1	1	1	1	1	1	1	1	10
AT2G26530	1	1	0	1	1	0	1	1	1	1	1	1	10
AT2G39020	0	1	1	1	1	1	1	1	1	0	1	1	10
AT3G16470	0	1	0	1	1	1	0	1	1	1	1	1	9
AT5G19230	1	1	0	1	1	0	0	1	1	1	1	1	9
AT1G57990	1	1	0	1	1	0	1	0	1	1	1	1	9
AT3G46600	1	1	0	1	1	0	1	1	1	0	1	1	9
AT1G32920	1	1	0	1	1	0	1	1	1	1	1	0	9
AT5G07010	1	0	0	1	1	0	1	1	0	1	1	1	8
AT1G55450	1	1	0	1	1	0	1	1	0	0	1	1	8
AT1G78490	0	0	1	1	1	1	1	1	1	0	0	1	8
AT4G11911	0	1	0	1	1	1	1	1	0	1	1	0	8
AT5G18470	1	1	0	1	1	0	1	1	0	1	1	0	8
AT2G23320	1	1	0	1	1	0	1	1	0	1	1	0	8
AT3G22910	1	1	0	1	1	0	1	1	0	1	1	0	8
AT1G30755	1	1	0	1	1	0	1	1	0	1	1	0	8
AT3G26980	1	1	0	1	1	0	1	1	0	1	1	0	8
AT5G50670	1	1	0	1	1	0	1	1	0	1	1	0	8
AT2G31880	1	1	0	1	1	0	1	1	0	1	1	0	8
AT2G24600	1	1	0	1	1	0	1	1	0	1	1	0	8
AT1G28200	1	1	0	1	1	0	1	1	0	1	1	0	8
AT1G06620	1	1	0	0	0	1	1	0	0	1	1	1	7
ATMG00690	0	0	1	0	0	1	1	1	1	0	1	1	7
AT5G44260	0	1	0	0	1	0	1	1	1	0	1	1	7
AT4G02330	1	0	0	1	1	0	0	1	1	1	0	1	7
AT3G61190	1	0	0	1	0	1	1	0	1	1	0	1	7
AT1G13260	1	0	0	1	0	1	1	0	1	1	0	1	7
AT5G60680	0	0	0	1	1	0	1	1	1	1	1	0	7
ATMG00660	0	0	1	0	1	0	1	1	1	1	1	0	7
AT1G02930	1	0	0	1	1	0	1	1	0	1	1	0	7
AT1G16130	1	1	0	1	1	0	0	1	0	1	1	0	7
AT4G14370	1	1	0	1	1	0	0	1	0	1	1	0	7
AT1G66500	1	1	0	1	1	0	0	1	0	1	1	0	7
AT1G28190	1	1	0	1	1	0	1	0	0	1	1	0	7
AT1G72280	1	1	0	1	1	0	1	0	0	1	1	0	7
AT1G72520	1	1	0	1	1	0	1	0	0	1	1	0	7
AT2G17520	1	1	0	1	1	0	1	0	0	1	1	0	7
AT1G73080	1	1	0	1	1	0	1	0	0	1	1	0	7
AT1G68820	1	0	1	0	1	0	1	1	1	0	1	0	7
AT5G58430	1	1	0	1	1	0	0	1	1	0	1	0	7
AT3G15500	1	0	0	0	0	0	1	1	0	1	1	1	6
AT4G11320	0	1	0	0	1	0	0	1	0	1	1	1	6
AT4G36670	1	0	0	1	0	0	1	0	0	1	1	1	6
AT5G25280	0	0	0	0	1	1	0	1	1	0	1	1	6
AT3G53800	0	1	0	0	1	0	0	1	1	0	1	1	6
AT1G62660	0	1	0	0	1	0	0	1	1	0	1	1	6
AT5G65920	0	0	0	1	1	1	0	0	1	0	1	1	6
AT2G20880	0	1	0	1	1	0	0	1	0	0	1	1	6
AT5G44070	1	1	0	1	1	0	0	0	0	0	1	1	6
AT1G27030	0	1	0	0	1	0	0	1	1	1	0	1	6
AT2G02710	1	0	0	1	0	0	0	1	1	1	0	1	6
AT4G01870	1	0	0	1	1	0	1	0	0	1	0	1	6
AT1G59870	1	0	0	1	1	0	1	0	0	1	0	1	6
AT3G58750	0	0	0	1	1	0	1	1	1	0	0	1	6
AT2G38400	0	0	0	1	1	0	0	1	1	1	1	0	6
AT5G10300	0	1	0	0	1	0	1	1	0	1	1	0	6
AT1G05340	0	1	0	1	1	0	0	1	0	1	1	0	6
AT1G30640	1	0	0	1	1	0	0	1	0	1	1	0	6
AT4G02380	1	0	0	1	1	0	1	0	0	1	1	0	6
AT1G76970	1	0	0	1	1	0	1	0	0	1	1	0	6
AT1G09970	1	0	0	1	1	0	1	0	0	1	1	0	6
AT2G31865	1	1	0	1	1	0	0	0	0	1	1	0	6
AT1G27770	1	1	0	1	1	0	0	0	0	1	1	0	6
AT1G03220	0	1	0	1	1	0	0	1	1	0	1	0	6
AT1G14740	0	1	0	1	1	0	1	1	0	0	1	0	6
AT4G26060	1	1	0	1	1	0	0	1	0	0	1	0	6
AT5G13190	1	1	0	1	1	0	0	1	0	0	1	0	6
AT1G61250	1	1	0	1	1	0	0	1	0	0	1	0	6
AT5G48380	1	1	0	1	1	0	1	0	0	0	1	0	6
AT3G62740	0	0	0	1	1	1	1	1	0	1	0	0	6
AT4G12120	1	0	0	1	1	0	1	1	0	1	0	0	6
AT5G47070	1	1	0	1	1	0	1	0	0	1	0	0	6
AT4G18880	1	1	0	1	1	0	1	0	0	1	0	0	6
AT2G18700	0	0	0	0	1	0	0	1	1	0	1	1	5
AT2G02220	0	0	0	1	1	0	0	0	1	0	1	1	5
AT2G29720	0	0	0	1	0	0	1	0	1	1	0	1	5
AT3G45140	1	0	0	0	1	0	1	0	0	1	0	1	5
AT5G47220	1	0	0	1	0	0	1	0	0	1	0	1	5
AT2G20780	1	0	0	1	0	0	1	0	0	1	0	1	5
AT4G38550	1	0	0	1	0	0	1	0	0	1	0	1	5
AT4G09570	1	0	0	1	1	0	0	0	0	1	0	1	5
AT5G08520	0	0	0	0	0	1	1	1	1	0	0	1	5
AT5G24780	0	0	0	1	1	0	1	1	0	0	0	1	5
AT4G34710	0	0	0	0	1	0	0	1	1	1	1	0	5
AT4G33490	0	0	0	0	1	0	1	1	0	1	1	0	5
AT5G62470	0	0	0	1	1	0	0	1	0	1	1	0	5
AT1G30820	0	0	0	1	1	0	0	1	0	1	1	0	5
AT2G30870	0	0	0	1	1	0	0	1	0	1	1	0	5
AT4G12410	0	1	0	0	1	0	0	1	0	1	1	0	5
AT2G47650	0	0	0	1	1	0	1	0	0	1	1	0	5
AT5G24770	0	1	0	1	1	0	0	0	0	1	1	0	5
AT2G43320	1	0	0	1	1	0	0	0	0	1	1	0	5
AT4G23220	1	0	0	1	1	0	0	0	0	1	1	0	5
AT5G42050	1	0	0	1	1	0	0	0	0	1	1	0	5
AT1G52720	0	1	0	0	1	0	1	1	0	0	1	0	5
AT4G23190	0	1	0	1	1	0	0	1	0	0	1	0	5
AT1G45145	0	1	0	1	1	0	0	1	0	0	1	0	5
AT2G41100	0	1	0	1	1	0	0	1	0	0	1	0	5
AT5G62620	0	1	0	1	1	0	0	1	0	0	1	0	5
AT1G50740	0	1	0	1	1	0	0	1	0	0	1	0	5
AT2G41430	1	0	0	1	1	0	0	1	0	0	1	0	5
AT5G20900	1	1	0	0	1	0	0	1	0	0	1	0	5
AT3G09830	1	1	0	1	1	0	0	0	0	0	1	0	5
AT3G08760	1	0	0	1	0	0	1	0	1	1	0	0	5
AT1G73010	1	0	0	1	0	1	0	0	1	1	0	0	5
AT1G53910	1	0	0	1	0	0	1	1	0	1	0	0	5
AT4G27410	1	0	0	1	1	0	0	1	0	1	0	0	5
AT1G58270	1	1	0	1	0	0	0	1	0	1	0	0	5
AT1G17380	1	0	0	1	1	0	1	0	0	1	0	0	5
AT3G25610	1	0	0	1	1	0	1	0	0	1	0	0	5
AT1G76700	1	0	0	1	1	0	1	1	0	0	0	0	5
AT5G44005	0	0	0	0	0	0	0	0	1	1	1	1	4
AT5G18640	0	0	0	0	0	0	0	1	1	0	1	1	4
AT4G13640	0	0	0	0	0	0	1	0	1	1	0	1	4
AT2G30860	1	0	0	0	0	0	1	0	0	1	0	1	4
AT4G27440	0	0	1	0	0	0	1	0	1	0	0	1	4
AT3G13310	0	0	1	0	0	1	0	0	1	0	0	1	4
AT1G52400	0	0	0	1	1	0	0	1	0	0	0	1	4
AT1G13210	1	0	0	1	0	0	1	0	0	0	0	1	4
AT5G13210	0	0	0	0	1	0	0	1	0	1	1	0	4
AT5G66050	0	0	0	0	1	0	0	1	1	0	1	0	4
AT3G26910	0	0	0	1	1	0	0	0	1	0	1	0	4
AT5G13200	0	0	0	1	1	0	0	1	0	0	1	0	4
AT1G19020	0	1	0	0	1	0	0	1	0	0	1	0	4
AT1G67920	0	1	0	0	1	0	0	1	0	0	1	0	4
AT2G46600	0	1	0	0	1	0	0	1	0	0	1	0	4
AT2G39420	0	1	0	0	1	0	0	1	0	0	1	0	4
AT4G27652	0	1	0	0	1	0	0	1	0	0	1	0	4
AT1G29330	0	1	0	0	1	0	0	1	0	0	1	0	4
AT4G33940	0	1	0	0	1	0	0	1	0	0	1	0	4
AT3G50500	0	1	0	0	1	0	0	1	0	0	1	0	4
AT5G59820	0	1	0	1	1	0	0	0	0	0	1	0	4
AT5G25930	0	1	0	1	1	0	0	0	0	0	1	0	4
AT5G25440	0	1	0	1	1	0	0	0	0	0	1	0	4
AT5G04720	1	0	0	1	1	0	0	0	0	0	1	0	4
AT1G20510	1	0	0	1	0	0	0	0	1	1	0	0	4
AT5G67300	1	0	0	1	0	0	0	0	1	1	0	0	4
AT4G18530	1	0	0	1	0	0	0	0	1	1	0	0	4
AT5G46860	1	0	0	0	0	0	1	1	0	1	0	0	4
AT4G23870	0	0	0	1	1	0	0	1	0	1	0	0	4
AT5G63370	0	0	0	1	1	0	0	1	0	1	0	0	4
AT3G50260	1	0	0	1	0	0	1	0	0	1	0	0	4
AT5G20230	1	0	0	1	0	0	1	0	0	1	0	0	4
AT2G02100	1	0	0	1	0	0	1	0	0	1	0	0	4
AT5G17850	1	0	0	1	0	0	1	0	0	1	0	0	4
AT1G69890	1	0	0	1	0	0	1	0	0	1	0	0	4
AT1G08920	1	0	0	1	0	0	1	0	0	1	0	0	4
AT1G53110	1	0	0	1	0	0	1	0	0	1	0	0	4
AT2G03760	1	0	0	1	0	0	1	0	0	1	0	0	4
AT5G15650	1	0	0	1	0	0	1	0	0	1	0	0	4
AT3G25780	1	0	0	1	1	0	0	0	0	1	0	0	4
AT5G24590	1	0	0	1	1	0	0	0	0	1	0	0	4
AT1G08980	0	0	0	1	1	0	1	1	0	0	0	0	4
AT2G37110	0	0	0	1	1	0	1	1	0	0	0	0	4
AT5G04340	1	0	0	1	1	0	0	1	0	0	0	0	4
AT2G37940	1	0	0	1	1	0	1	0	0	0	0	0	4
AT4G23180	1	0	0	1	1	0	1	0	0	0	0	0	4
AT5G06320	1	0	0	1	1	0	1	0	0	0	0	0	4
AT3G55430	1	0	0	1	1	0	1	0	0	0	0	0	4
AT3G49530	1	1	0	1	1	0	0	0	0	0	0	0	4
AT5G62090	0	0	0	0	0	0	0	1	1	0	0	1	3
AT3G15450	0	0	0	0	0	0	1	1	0	0	0	1	3
AT3G60190	0	0	0	0	1	0	0	1	0	0	0	1	3
AT1G04400	0	0	0	0	1	0	0	1	0	0	0	1	3
AT5G64260	0	0	0	0	0	0	0	0	1	1	1	0	3
AT5G47120	0	0	0	0	1	0	0	1	0	0	1	0	3
AT4G16500	0	0	0	0	1	0	0	1	0	0	1	0	3
AT2G25950	0	0	0	0	1	0	0	1	0	0	1	0	3
AT1G13990	0	0	0	0	1	0	0	1	0	0	1	0	3
AT3G58680	0	0	0	0	1	0	0	1	0	0	1	0	3
AT5G06750	0	0	0	1	1	0	0	0	0	0	1	0	3
AT1G06002	0	0	0	0	0	0	1	0	1	1	0	0	3
AT5G17490	0	0	0	1	0	0	1	0	0	1	0	0	3
AT2G33830	1	0	0	0	0	0	1	0	0	1	0	0	3
AT4G09020	1	0	0	0	0	0	1	0	0	1	0	0	3
AT5G46710	0	0	0	1	0	1	0	0	0	1	0	0	3
AT1G22250	1	0	0	1	0	0	0	0	0	1	0	0	3
AT1G73810	1	0	0	1	0	0	0	0	0	1	0	0	3
AT1G19180	1	0	0	1	0	0	0	0	0	1	0	0	3
AT4G37260	1	0	0	1	0	0	0	0	0	1	0	0	3
AT2G46620	1	0	0	1	0	0	0	0	0	1	0	0	3
AT3G06500	1	0	0	1	0	0	0	0	0	1	0	0	3
AT2G21620	1	0	0	1	0	0	0	0	0	1	0	0	3
AT1G29690	1	0	0	1	0	0	0	0	0	1	0	0	3
AT1G69840	0	0	0	1	1	0	0	0	1	0	0	0	3
AT3G10985	0	1	0	0	1	0	0	0	1	0	0	0	3
AT1G02660	1	0	0	1	0	0	0	0	1	0	0	0	3
AT4G19200	0	0	0	0	1	0	1	1	0	0	0	0	3
AT1G28330	1	0	0	0	0	0	1	1	0	0	0	0	3
AT5G15960	0	0	0	1	1	0	0	1	0	0	0	0	3
AT1G67365	0	1	0	0	1	0	0	1	0	0	0	0	3
AT5G06860	0	0	0	1	1	0	1	0	0	0	0	0	3
AT4G22780	1	0	0	1	0	0	1	0	0	0	0	0	3
AT5G45750	1	0	0	1	0	0	1	0	0	0	0	0	3
AT3G11820	1	0	0	1	1	0	0	0	0	0	0	0	3
AT4G05070	0	0	0	0	0	0	0	0	1	0	0	1	2
AT5G66880	0	0	0	0	0	0	0	1	0	0	0	1	2
AT3G56720	0	0	0	0	0	0	1	0	0	0	0	1	2
AT1G71000	0	0	0	0	0	0	0	1	0	0	1	0	2
AT5G09440	0	0	0	0	0	0	1	0	0	0	1	0	2
AT1G17460	0	0	0	0	1	0	0	0	0	0	1	0	2
AT1G04570	0	0	0	0	0	0	0	0	1	1	0	0	2
AT4G23920	0	0	0	0	0	0	0	1	0	1	0	0	2
AT4G26670	0	0	0	0	0	0	1	0	0	1	0	0	2
AT2G25930	0	0	0	0	0	0	1	0	0	1	0	0	2
AT1G53885	0	0	0	0	0	0	1	0	0	1	0	0	2
AT1G53903	0	0	0	0	0	0	1	0	0	1	0	0	2
AT2G39900	0	0	0	0	0	0	1	0	0	1	0	0	2
AT4G38580	0	0	0	0	0	0	1	0	0	1	0	0	2
AT1G28050	0	0	0	0	0	0	1	0	0	1	0	0	2
AT2G23120	0	0	0	0	0	0	1	0	0	1	0	0	2
AT5G47060	0	0	0	0	0	1	0	0	0	1	0	0	2
AT4G28140	0	0	0	1	0	0	0	0	0	1	0	0	2
AT1G52890	0	0	0	1	0	0	0	0	0	1	0	0	2
AT1G18390	0	0	0	1	0	0	0	0	0	1	0	0	2
AT4G36500	0	0	0	1	0	0	0	0	0	1	0	0	2
AT1G74950	1	0	0	0	0	0	0	0	0	1	0	0	2
AT5G55180	0	0	1	0	0	0	0	0	1	0	0	0	2
AT3G48530	0	0	0	0	1	0	0	1	0	0	0	0	2
AT1G19570	0	1	0	0	0	0	0	1	0	0	0	0	2
AT4G28150	1	0	0	0	0	0	0	1	0	0	0	0	2
AT5G23240	0	0	0	1	0	0	1	0	0	0	0	0	2
AT5G27520	0	0	0	1	0	0	1	0	0	0	0	0	2
AT5G35735	0	0	0	1	0	0	1	0	0	0	0	0	2
AT5G37500	0	0	0	0	1	1	0	0	0	0	0	0	2
AT1G20630	0	0	0	1	1	0	0	0	0	0	0	0	2
AT2G06530	0	0	0	1	1	0	0	0	0	0	0	0	2
AT4G17230	1	0	0	1	0	0	0	0	0	0	0	0	2
AT3G10300	1	0	0	1	0	0	0	0	0	0	0	0	2
AT2G15090	0	0	0	0	0	0	0	0	0	0	0	1	1
AT5G64860	0	0	0	0	0	0	0	0	0	0	0	1	1
AT5G11670	0	0	0	0	0	0	0	0	0	0	0	1	1
AT2G15960	0	0	0	0	0	0	0	0	0	1	0	0	1
AT1G35720	0	0	0	0	0	0	0	0	0	1	0	0	1
AT1G62310	0	0	0	0	0	0	0	0	0	1	0	0	1
AT2G46240	0	0	0	0	0	0	0	0	1	0	0	0	1
AT1G73480	0	0	0	0	0	0	0	0	1	0	0	0	1
AT4G01120	0	0	0	0	0	0	0	1	0	0	0	0	1
AT2G15890	0	0	0	0	0	0	1	0	0	0	0	0	1
AT5G37780	0	0	0	0	0	0	1	0	0	0	0	0	1
AT5G10695	0	0	0	0	1	0	0	0	0	0	0	0	1
AT4G23600	0	0	0	0	1	0	0	0	0	0	0	0	1
AT1G16840	0	0	0	0	1	0	0	0	0	0	0	0	1
AT1G61340	0	0	0	1	0	0	0	0	0	0	0	0	1
AT2G30250	0	0	0	1	0	0	0	0	0	0	0	0	1
AT4G20830	0	0	0	1	0	0	0	0	0	0	0	0	1
AT3G49120	0	0	0	1	0	0	0	0	0	0	0	0	1
AT1G63830	0	0	0	1	0	0	0	0	0	0	0	0	1
AT1G49560	0	0	1	0	0	0	0	0	0	0	0	0	1
AT5G05410	0	0	0	0	0	0	0	0	0	0	0	0	0
AT1G56300	0	0	0	0	0	0	0	0	0	0	0	0	0
AT4G02550	0	0	0	0	0	0	0	0	0	0	0	0	0
AT2G21130	0	0	0	0	0	0	0	0	0	0	0	0	0
AT3G11020	0	0	0	0	0	0	0	0	0	0	0	0	0
AT3G47160	0	0	0	0	0	0	0	0	0	0	0	0	0
AT1G77000	0	0	0	0	0	0	0	0	0	0	0	0	0
AT2G36220	0	0	0	0	0	0	0	0	0	0	0	0	0
AT1G27170	0	0	0	0	0	0	0	0	0	0	0	0	0
AT4G30240	0	0	0	0	0	0	0	0	0	0	0	0	0
AT3G47550	0	0	0	0	0	0	0	0	0	0	0	0	0
AT3G25770	0	0	0	0	0	0	0	0	0	0	0	0	0
AT2G43020	0	0	0	0	0	0	0	0	0	0	0	0	0
AT5G56630	0	0	0	0	0	0	0	0	0	0	0	0	0
AT3G53990	0	0	0	0	0	0	0	0	0	0	0	0	0
AT3G26740	0	0	0	0	0	0	0	0	0	0	0	0	0
AT5G57150	0	0	0	0	0	0	0	0	0	0	0	0	0
AT1G20440	0	0	0	0	0	0	0	0	0	0	0	0	0
AT5G61530	0	0	0	0	0	0	0	0	0	0	0	0	0
AT1G33970	0	0	0	0	0	0	0	0	0	0	0	0	0
AT4G39090	0	0	0	0	0	0	0	0	0	0	0	0	0
AT1G60140	0	0	0	0	0	0	0	0	0	0	0	0	0
AT1G53320	0	0	0	0	0	0	0	0	0	0	0	0	0
AT4G01550	0	0	0	0	0	0	0	0	0	0	0	0	0
AT1G78610	0	0	0	0	0	0	0	0	0	0	0	0	0
AT3G09390	0	0	0	0	0	0	0	0	0	0	0	0	0
AT1G18470	0	0	0	0	0	0	0	0	0	0	0	0	0

## Sheet: EARLY DOWN non-responsive
GeneID	med9_HS	med9_CS	med9_SS	med16_HS	med16_CS	med16_SS	med18_HS	med18_CS	med18_SS	cdke1_HS	cdke1_CS	cdke1_SS	Sum
AT1G08280	1	1	0	1	1	1	1	1	1	1	1	1	11
AT3G26630	1	1	1	1	1	0	1	1	1	1	1	0	10
AT3G22810	1	1	0	1	1	1	0	1	1	0	1	1	9
AT1G74300	0	1	1	0	1	1	1	1	1	0	1	1	9
AT3G23110	0	1	1	0	1	1	1	1	1	0	1	1	9
AT5G03395	0	1	0	1	1	1	1	1	0	1	1	1	9
AT1G16720	1	1	1	0	0	1	1	1	0	1	1	0	8
AT5G35490	1	1	0	1	1	0	0	1	0	1	1	1	8
AT2G32450	1	1	0	0	1	0	1	1	1	1	1	0	8
AT1G18880	0	1	1	1	1	1	0	1	1	0	1	0	8
AT1G28560	0	0	0	1	1	1	1	1	1	1	0	1	8
AT4G02890	1	1	1	0	0	1	1	0	1	0	0	1	7
AT2G46040	1	1	0	1	1	0	0	1	0	0	1	1	7
AT2G29360	1	1	0	1	1	0	0	1	0	1	1	0	7
AT1G66330	1	1	0	1	1	0	1	0	0	1	1	0	7
AT2G21650	1	1	0	1	1	1	1	0	0	1	0	0	7
AT2G35130	1	1	0	1	1	0	1	1	0	0	1	0	7
AT1G49470	1	0	0	0	0	0	1	1	1	1	1	1	7
AT5G47250	1	0	0	0	1	0	1	1	1	1	1	0	7
AT1G26761	1	0	0	1	1	0	1	1	0	1	1	0	7
AT4G35090	1	0	0	1	1	0	1	1	0	1	1	0	7
AT3G61590	1	0	0	1	1	0	1	1	0	1	0	1	7
AT4G37080	1	0	0	1	1	0	0	1	1	1	1	0	7
AT1G07180	1	0	0	1	1	0	1	1	0	1	1	0	7
AT3G28960	0	1	1	1	1	0	0	1	0	1	1	0	7
AT1G70985	0	1	0	1	1	0	1	1	1	0	1	0	7
AT2G33050	0	1	0	1	1	1	1	1	0	0	1	0	7
AT1G56670	0	1	0	0	1	1	0	1	1	0	1	1	7
AT1G49430	0	1	0	0	1	0	1	1	1	0	1	1	7
AT5G02710	0	1	0	1	1	0	0	1	0	1	1	1	7
AT2G28150	0	0	1	1	1	0	0	1	1	0	1	1	7
AT1G34570	1	1	0	0	1	0	0	1	1	0	1	0	6
AT1G32780	1	0	0	1	1	1	0	0	0	1	1	0	6
AT1G11700	1	0	0	1	1	1	0	0	1	0	0	1	6
AT5G35480	1	0	0	1	1	0	0	1	0	1	1	0	6
AT1G29170	1	0	0	1	1	0	0	0	1	0	1	1	6
AT3G11900	1	0	0	1	1	0	1	1	0	1	0	0	6
AT5G17600	1	0	0	1	1	0	0	0	1	1	0	1	6
AT5G67440	1	0	0	0	1	1	0	0	0	1	1	1	6
AT3G09450	1	0	0	1	1	0	1	0	0	1	0	1	6
AT1G24100	1	0	0	1	1	1	0	0	1	1	0	0	6
AT1G27360	0	1	1	0	1	0	0	1	0	0	1	1	6
AT4G08300	0	1	0	0	1	1	0	1	1	0	1	0	6
AT5G51850	0	1	0	1	1	0	1	1	0	0	1	0	6
AT3G08505	0	1	0	0	1	0	0	1	1	0	1	1	6
AT2G41050	0	1	0	1	1	0	0	1	1	0	1	0	6
AT2G33855	0	1	0	0	1	1	0	1	1	0	1	0	6
AT4G03190	0	1	0	1	1	0	1	1	0	0	1	0	6
AT3G52950	0	1	0	0	1	1	0	1	1	0	0	1	6
AT1G44000	0	1	0	1	1	0	0	1	0	1	1	0	6
AT3G26960	0	1	0	1	1	0	0	1	0	1	1	0	6
AT2G18860	0	0	1	0	1	1	0	0	1	0	1	1	6
AT4G38810	0	0	1	0	0	1	1	0	1	1	0	1	6
AT1G10370	0	0	0	0	1	1	1	1	0	0	1	1	6
AT5G45950	0	0	0	1	1	0	1	1	1	0	1	0	6
AT2G31790	0	0	0	1	1	0	1	1	0	1	1	0	6
AT5G62140	1	1	0	0	0	0	0	1	0	1	1	0	5
AT5G43270	1	1	0	0	1	0	0	1	0	0	1	0	5
AT4G19170	1	1	0	1	0	0	1	0	0	1	0	0	5
AT5G52190	1	0	1	1	0	0	0	0	1	1	0	0	5
AT3G24463	1	0	0	0	0	0	1	0	1	1	0	1	5
AT1G68130	1	0	0	0	1	0	0	0	1	1	0	1	5
AT3G26320	1	0	0	1	0	1	0	0	0	1	1	0	5
AT5G24155	1	0	0	1	0	0	1	0	0	1	0	1	5
AT5G67160	1	0	0	0	0	1	1	0	1	0	0	1	5
AT4G21890	1	0	0	0	0	1	1	1	1	0	0	0	5
AT5G56040	1	0	0	0	1	0	0	1	1	0	0	1	5
AT4G15248	1	0	0	0	0	1	1	0	1	0	0	1	5
AT2G32530	1	0	0	1	1	0	1	0	0	1	0	0	5
AT2G26170	1	0	0	0	0	0	1	0	1	1	0	1	5
AT5G65683	1	0	0	1	0	0	0	0	1	1	0	1	5
AT4G22570	1	0	0	1	0	0	1	1	0	1	0	0	5
AT1G67070	0	1	1	0	1	0	0	0	1	0	0	1	5
AT5G03670	0	1	0	0	1	0	0	1	1	0	0	1	5
AT5G24120	0	1	0	0	1	1	0	0	1	0	0	1	5
AT1G62180	0	1	0	0	1	1	0	0	1	0	1	0	5
AT1G31770	0	1	0	1	1	0	0	0	0	1	1	0	5
AT3G15570	0	1	0	0	1	0	0	1	1	0	1	0	5
AT4G10120	0	1	0	0	1	0	0	1	0	1	1	0	5
AT2G42300	0	1	0	0	1	0	0	1	1	0	1	0	5
AT3G16370	0	1	0	0	1	0	0	1	1	0	1	0	5
AT5G48730	0	1	0	0	1	0	0	1	1	0	1	0	5
AT3G10840	0	1	0	0	1	0	1	1	0	0	1	0	5
AT2G31230	0	1	0	1	1	0	0	1	1	0	0	0	5
AT2G30460	0	1	0	0	0	0	0	1	1	0	1	1	5
AT3G23805	0	1	0	0	1	0	0	1	1	0	1	0	5
AT2G37040	0	0	1	0	1	0	0	0	1	0	1	1	5
AT3G02470	0	0	1	0	0	1	1	1	0	1	0	0	5
AT4G22190	0	0	1	1	0	1	0	0	1	0	0	1	5
AT1G64400	0	0	0	0	0	0	1	1	1	1	1	0	5
AT2G28470	0	0	0	0	0	1	1	1	0	0	1	1	5
AT5G19850	0	0	0	0	1	0	1	1	1	0	1	0	5
AT5G20220	0	0	0	0	1	1	1	1	0	0	1	0	5
AT5G03760	0	0	0	0	1	0	0	1	1	0	1	1	5
AT5G24165	0	0	0	1	1	0	1	0	1	1	0	0	5
AT5G42620	0	0	0	1	1	0	0	0	1	0	1	1	5
AT3G15115	1	0	1	0	0	0	1	0	0	1	0	0	4
AT1G48260	1	0	0	1	0	0	1	0	0	1	0	0	4
AT1G01430	1	0	0	0	0	0	0	0	1	1	1	0	4
AT1G72030	1	0	0	1	0	0	1	0	0	1	0	0	4
AT1G66100	1	0	0	0	1	0	1	0	1	0	0	0	4
AT3G12920	1	0	0	1	0	0	0	0	1	1	0	0	4
AT2G18560	1	0	0	1	0	0	1	0	0	1	0	0	4
AT3G52720	1	0	0	1	0	0	1	0	0	1	0	0	4
AT5G40380	1	0	0	0	0	1	1	0	0	1	0	0	4
AT3G48200	1	0	0	0	0	0	1	0	0	1	1	0	4
AT3G57070	1	0	0	0	0	0	1	0	0	1	0	1	4
AT1G03870	0	1	0	0	1	0	0	1	0	0	1	0	4
AT1G79410	0	1	0	0	1	0	0	1	0	0	1	0	4
AT5G42760	0	1	0	0	1	0	0	1	0	0	1	0	4
AT5G58760	0	1	0	0	1	0	0	1	0	0	1	0	4
AT2G46450	0	1	0	0	1	0	0	1	0	0	1	0	4
AT3G21390	0	1	0	0	1	0	0	1	0	0	1	0	4
AT2G47370	0	1	0	0	1	0	0	1	0	0	1	0	4
AT1G78510	0	1	0	0	1	0	0	1	0	0	1	0	4
AT5G02830	0	1	0	0	1	0	0	1	0	0	1	0	4
AT2G46830	0	1	0	0	1	0	1	0	0	0	1	0	4
AT4G27030	0	1	0	0	1	0	0	1	0	0	1	0	4
AT2G37080	0	1	0	0	1	0	0	1	0	0	1	0	4
AT5G48910	0	1	0	0	1	0	0	1	1	0	0	0	4
AT1G60800	0	1	0	0	1	0	0	1	0	0	1	0	4
AT3G06740	0	1	0	0	1	0	0	1	0	0	1	0	4
AT3G10230	0	1	0	0	1	0	0	1	0	0	1	0	4
AT1G12460	0	1	0	0	1	0	0	1	0	0	1	0	4
AT4G15630	0	1	0	0	1	0	0	1	0	0	1	0	4
AT3G02830	0	1	0	0	1	0	0	1	0	0	1	0	4
AT2G27360	0	1	0	0	1	0	0	1	0	0	1	0	4
AT5G13140	0	1	0	0	0	1	0	0	1	0	0	1	4
AT1G54820	0	1	0	0	1	0	0	1	0	0	1	0	4
AT1G32450	0	0	1	0	0	1	0	0	1	0	1	0	4
AT4G01080	0	0	1	0	1	0	0	1	0	0	1	0	4
AT5G13090	0	0	1	0	0	1	0	0	0	1	0	1	4
AT5G38980	0	0	1	0	0	0	1	0	1	1	0	0	4
AT1G23205	0	0	0	0	1	0	0	1	0	0	1	1	4
AT3G21150	0	0	0	0	1	1	0	0	1	0	0	1	4
AT4G27595	0	0	0	0	1	0	0	1	1	0	1	0	4
AT4G00165	0	0	0	0	1	0	0	1	1	0	1	0	4
AT3G06125	0	0	0	0	1	0	1	1	0	0	1	0	4
AT3G22210	0	0	0	0	1	0	0	1	0	1	1	0	4
AT4G13577	0	0	0	1	0	0	1	1	0	0	1	0	4
AT3G46670	0	0	0	1	1	0	0	1	0	0	1	0	4
AT1G55370	0	0	0	0	1	0	0	1	0	1	1	0	4
AT5G12170	0	0	0	1	1	1	1	0	0	0	0	0	4
AT5G15440	0	0	0	0	0	0	1	1	1	1	0	0	4
AT5G15830	1	0	0	1	0	0	0	0	0	1	0	0	3
AT1G62960	1	0	0	0	0	0	0	1	0	1	0	0	3
AT2G24540	1	0	0	0	0	0	1	0	0	0	0	1	3
AT5G56860	1	0	0	0	1	0	0	0	0	1	0	0	3
AT3G06330	1	0	0	1	0	0	0	0	0	1	0	0	3
AT2G32540	1	0	0	0	0	0	0	1	0	1	0	0	3
AT4G08930	1	0	0	0	0	0	1	0	0	1	0	0	3
AT3G27170	1	0	0	0	0	0	1	0	0	1	0	0	3
AT3G57400	1	0	0	0	0	0	1	0	0	1	0	0	3
AT4G39780	0	1	0	0	1	0	0	1	0	0	0	0	3
AT4G26150	0	1	0	0	1	0	0	1	0	0	0	0	3
AT1G01390	0	1	0	0	1	0	0	1	0	0	0	0	3
AT5G66600	0	1	0	0	1	0	0	0	0	0	0	1	3
AT4G26540	0	1	0	0	1	0	0	1	0	0	0	0	3
AT1G48480	0	1	0	0	1	0	0	1	0	0	0	0	3
AT4G12310	0	1	0	0	1	0	0	0	0	0	1	0	3
AT3G27350	0	1	0	0	1	0	0	0	0	0	1	0	3
AT1G10850	0	1	0	0	1	0	0	1	0	0	0	0	3
AT5G43870	0	1	0	0	0	0	0	1	0	0	1	0	3
AT1G72130	0	1	0	0	0	1	0	1	0	0	0	0	3
AT3G21870	0	1	0	0	1	0	1	0	0	0	0	0	3
AT2G31750	0	1	0	0	0	0	0	1	0	0	1	0	3
AT4G25700	0	1	0	0	0	0	0	1	0	0	1	0	3
AT4G23400	0	1	0	0	0	0	0	1	0	0	1	0	3
AT4G37310	0	0	1	0	0	0	0	0	1	0	0	1	3
AT1G23030	0	0	1	0	1	0	0	1	0	0	0	0	3
AT5G54130	0	0	0	0	1	0	0	1	1	0	0	0	3
AT4G30610	0	0	0	0	1	0	0	1	0	0	1	0	3
AT3G56290	0	0	0	0	1	0	0	1	0	0	1	0	3
AT1G14600	0	0	0	0	1	1	0	0	1	0	0	0	3
AT2G01290	0	0	0	0	1	0	0	0	0	0	1	1	3
AT3G19450	0	0	0	0	1	0	0	1	0	0	1	0	3
AT2G42190	0	0	0	0	1	0	0	1	0	0	1	0	3
AT3G48460	0	0	0	0	0	0	1	0	1	0	0	1	3
AT5G53020	0	0	0	0	1	0	0	1	0	0	1	0	3
AT5G15580	0	0	0	0	1	0	0	1	0	0	1	0	3
AT5G43700	0	0	0	0	1	0	0	1	1	0	0	0	3
AT3G06868	0	0	0	1	1	0	0	1	0	0	0	0	3
AT2G23000	0	0	0	0	1	0	0	1	0	0	1	0	3
AT1G17100	0	0	0	0	1	0	0	0	0	0	1	1	3
AT4G10770	0	0	0	0	1	0	0	1	0	0	1	0	3
AT2G45340	0	0	0	0	1	0	0	1	0	0	1	0	3
AT5G48900	0	0	0	0	0	0	0	1	1	0	0	1	3
AT3G29200	0	0	0	0	1	0	0	1	0	0	1	0	3
AT5G67280	0	0	0	1	1	0	0	1	0	0	0	0	3
AT5G61130	0	0	0	0	1	0	0	1	0	0	1	0	3
AT3G28040	0	0	0	0	1	0	0	1	0	0	1	0	3
AT1G79720	0	0	0	0	1	0	0	0	0	1	1	0	3
AT4G13050	0	0	0	0	1	0	0	1	0	0	1	0	3
AT4G24972	0	0	0	0	0	1	1	0	0	0	0	1	3
AT2G20570	0	0	0	0	0	1	0	0	0	0	1	1	3
AT1G53875	1	0	0	0	1	0	0	0	0	0	0	0	2
AT2G39560	1	0	0	0	0	0	0	0	0	0	0	1	2
AT4G38850	1	0	0	1	0	0	0	0	0	0	0	0	2
AT3G23880	1	0	0	0	0	0	0	0	0	1	0	0	2
AT4G26520	1	0	0	0	0	0	0	0	0	1	0	0	2
AT1G70000	1	0	0	0	0	0	0	0	0	0	0	1	2
AT2G04790	1	0	0	1	0	0	0	0	0	0	0	0	2
AT1G76890	1	0	0	0	0	0	0	0	1	0	0	0	2
AT5G03555	1	0	0	0	0	0	1	0	0	0	0	0	2
AT5G49740	1	0	0	0	0	0	0	0	0	1	0	0	2
AT5G44410	0	1	0	0	0	0	0	1	0	0	0	0	2
AT5G09820	0	1	0	0	0	0	0	0	0	0	0	1	2
AT2G48020	0	1	0	0	0	0	0	1	0	0	0	0	2
AT2G33360	0	1	0	0	1	0	0	0	0	0	0	0	2
AT5G13180	0	0	1	0	0	0	0	0	1	0	0	0	2
AT3G22420	0	0	1	0	0	1	0	0	0	0	0	0	2
AT2G37100	0	0	0	0	0	1	0	0	0	0	0	1	2
AT1G74890	0	0	0	0	1	0	0	1	0	0	0	0	2
AT5G66770	0	0	0	0	0	1	0	0	0	0	0	1	2
AT5G15950	0	0	0	0	1	0	0	0	0	0	0	1	2
AT1G58520	0	0	0	0	0	1	1	0	0	0	0	0	2
AT5G53200	0	0	0	0	0	0	0	0	1	0	0	1	2
AT2G15020	0	0	0	0	1	0	0	1	0	0	0	0	2
AT5G61420	0	0	0	0	1	0	0	0	0	0	1	0	2
AT4G17880	0	0	0	0	1	0	0	1	0	0	0	0	2
AT5G67385	0	0	0	0	0	0	0	1	0	0	1	0	2
AT1G55910	0	0	0	0	1	0	0	0	1	0	0	0	2
AT4G10150	0	0	0	1	0	0	0	0	0	1	0	0	2
AT1G18590	0	0	0	0	1	0	0	1	0	0	0	0	2
AT1G12110	0	0	0	0	1	0	0	1	0	0	0	0	2
AT4G14750	0	0	0	0	0	0	0	1	0	1	0	0	2
AT2G29320	0	0	0	1	1	0	0	0	0	0	0	0	2
AT3G61430	0	0	0	0	0	0	1	0	0	1	0	0	2
AT1G14840	0	0	0	0	0	0	0	0	0	0	1	1	2
AT2G23180	0	0	0	0	0	0	0	0	1	0	0	1	2
AT5G09760	0	0	0	0	0	1	0	0	0	0	0	1	2
AT3G28070	0	0	0	0	0	0	0	0	0	1	0	1	2
AT4G34220	0	0	0	0	1	0	0	1	0	0	0	0	2
AT5G46220	0	0	0	0	0	0	0	1	0	0	0	1	2
AT3G03820	0	0	0	1	0	0	0	0	0	1	0	0	2
AT2G30100	0	0	0	1	1	0	0	0	0	0	0	0	2
AT3G22530	0	0	0	0	0	0	0	0	1	0	0	1	2
AT3G23510	0	0	0	0	0	0	0	1	0	0	1	0	2
AT4G38860	0	0	0	1	0	0	0	0	0	1	0	0	2
AT5G27360	0	0	0	0	0	0	0	1	0	0	1	0	2
AT1G80760	0	0	0	0	0	0	0	0	0	1	1	0	2
AT1G26560	0	0	0	0	0	1	0	0	0	0	1	0	2
AT2G45950	0	0	0	0	0	0	1	0	0	0	0	1	2
AT4G18570	0	0	0	0	1	0	0	0	0	0	0	1	2
AT3G18750	0	0	0	0	0	0	1	0	0	1	0	0	2
AT1G28670	0	0	0	0	0	0	0	0	1	1	0	0	2
AT5G19730	0	0	0	1	1	0	0	0	0	0	0	0	2
AT2G44210	0	0	0	0	0	0	0	0	1	1	0	0	2
AT4G24700	1	0	0	0	0	0	0	0	0	0	0	0	1
AT2G19780	1	0	0	0	0	0	0	0	0	0	0	0	1
AT1G68440	1	0	0	0	0	0	0	0	0	0	0	0	1
AT1G03440	0	0	1	0	0	0	0	0	0	0	0	0	1
AT5G19970	0	0	0	0	0	0	0	0	1	0	0	0	1
AT2G32960	0	0	0	0	0	0	0	0	0	0	0	1	1
AT5G26200	0	0	0	0	0	1	0	0	0	0	0	0	1
AT1G04520	0	0	0	0	1	0	0	0	0	0	0	0	1
AT4G26850	0	0	0	0	0	0	0	1	0	0	0	0	1
AT1G20470	0	0	0	0	1	0	0	0	0	0	0	0	1
AT1G51440	0	0	0	0	0	0	0	0	0	0	0	1	1
AT2G21210	0	0	0	0	0	0	0	0	0	1	0	0	1
AT2G28200	0	0	0	0	1	0	0	0	0	0	0	0	1
AT3G12610	0	0	0	0	1	0	0	0	0	0	0	0	1
AT3G08730	0	0	0	0	0	0	0	0	0	0	0	1	1
AT4G38960	0	0	0	0	0	0	0	0	0	0	1	0	1
AT1G15260	0	0	0	0	0	0	0	0	1	0	0	0	1
AT5G67390	0	0	0	0	1	0	0	0	0	0	0	0	1
AT4G35270	0	0	0	0	0	0	0	0	0	0	1	0	1
AT3G30180	0	0	0	0	0	0	0	0	1	0	0	0	1
AT3G43800	0	0	0	0	0	0	0	0	1	0	0	0	1
AT3G52360	0	0	0	0	0	0	0	0	1	0	0	0	1
AT5G15310	0	0	0	0	0	0	0	0	1	0	0	0	1
AT5G24850	0	0	0	0	0	0	0	0	0	0	1	0	1
AT3G48720	0	0	0	0	0	0	0	0	1	0	0	0	1
AT5G40450	0	0	0	0	0	0	0	0	0	1	0	0	1
AT1G19700	0	0	0	0	0	0	0	0	1	0	0	0	1
AT5G19190	0	0	0	0	0	0	0	0	0	1	0	0	1
AT4G14400	0	0	0	0	0	0	0	0	1	0	0	0	1
AT4G36220	0	0	0	0	1	0	0	0	0	0	0	0	1
AT1G14345	0	0	0	0	0	0	0	1	0	0	0	0	1
AT1G68780	0	0	0	1	0	0	0	0	0	0	0	0	1
AT1G70250	0	0	0	0	1	0	0	0	0	0	0	0	1
AT3G45210	0	0	0	0	1	0	0	0	0	0	0	0	1
AT3G54500	0	0	0	0	0	0	1	0	0	0	0	0	1
AT2G34170	0	0	0	0	0	0	0	0	0	0	0	1	1
AT4G00050	0	0	0	0	1	0	0	0	0	0	0	0	1
AT5G39860	0	0	0	1	0	0	0	0	0	0	0	0	1
AT4G19530	0	0	0	0	0	0	0	0	0	0	1	0	1
AT1G55360	0	0	0	0	0	0	0	0	1	0	0	0	1
AT1G72300	0	0	0	0	0	0	0	0	0	1	0	0	1
AT2G46250	0	0	0	0	0	0	1	0	0	0	0	0	1
AT1G77580	0	0	0	1	0	0	0	0	0	0	0	0	1
AT3G13510	0	0	0	0	1	0	0	0	0	0	0	0	1
AT3G05750	0	0	0	0	0	0	0	0	0	0	1	0	1
AT4G02420	0	0	0	0	0	0	1	0	0	0	0	0	1
AT5G07240	0	0	0	0	0	0	0	0	1	0	0	0	1
AT2G27420	0	0	0	0	0	0	0	0	0	0	0	0	0
AT1G68238	0	0	0	0	0	0	0	0	0	0	0	0	0
AT3G46130	0	0	0	0	0	0	0	0	0	0	0	0	0
AT1G65870	0	0	0	0	0	0	0	0	0	0	0	0	0
AT3G14770	0	0	0	0	0	0	0	0	0	0	0	0	0
AT1G55920	0	0	0	0	0	0	0	0	0	0	0	0	0
AT3G24460	0	0	0	0	0	0	0	0	0	0	0	0	0
AT1G55960	0	0	0	0	0	0	0	0	0	0	0	0	0
AT1G01060	0	0	0	0	0	0	0	0	0	0	0	0	0
AT1G20190	0	0	0	0	0	0	0	0	0	0	0	0	0
AT5G06790	0	0	0	0	0	0	0	0	0	0	0	0	0
AT1G64780	0	0	0	0	0	0	0	0	0	0	0	0	0
AT2G36630	0	0	0	0	0	0	0	0	0	0	0	0	0
AT3G21670	0	0	0	0	0	0	0	0	0	0	0	0	0
AT1G32900	0	0	0	0	0	0	0	0	0	0	0	0	0
AT1G12020	0	0	0	0	0	0	0	0	0	0	0	0	0
AT3G49940	0	0	0	0	0	0	0	0	0	0	0	0	0
AT1G52342	0	0	0	0	0	0	0	0	0	0	0	0	0
AT3G21460	0	0	0	0	0	0	0	0	0	0	0	0	0
AT4G12390	0	0	0	0	0	0	0	0	0	0	0	0	0
AT5G13360	0	0	0	0	0	0	0	0	0	0	0	0	0
AT4G15550	0	0	0	0	0	0	0	0	0	0	0	0	0
AT1G66840	0	0	0	0	0	0	0	0	0	0	0	0	0
AT5G18670	0	0	0	0	0	0	0	0	0	0	0	0	0
AT5G23920	0	0	0	0	0	0	0	0	0	0	0	0	0
AT5G24150	0	0	0	0	0	0	0	0	0	0	0	0	0
AT3G09600	0	0	0	0	0	0	0	0	0	0	0	0	0
AT2G36870	0	0	0	0	0	0	0	0	0	0	0	0	0
AT3G06145	0	0	0	0	0	0	0	0	0	0	0	0	0
AT5G19260	0	0	0	0	0	0	0	0	0	0	0	0	0
AT3G02380	0	0	0	0	0	0	0	0	0	0	0	0	0
AT4G36540	0	0	0	0	0	0	0	0	0	0	0	0	0
AT4G39510	0	0	0	0	0	0	0	0	0	0	0	0	0
AT4G24780	0	0	0	0	0	0	0	0	0	0	0	0	0
AT3G28080	0	0	0	0	0	0	0	0	0	0	0	0	0
AT3G02170	0	0	0	0	0	0	0	0	0	0	0	0	0
AT1G76990	0	0	0	0	0	0	0	0	0	0	0	0	0
AT5G55620	0	0	0	0	0	0	0	0	0	0	0	0	0
AT1G78290	0	0	0	0	0	0	0	0	0	0	0	0	0
AT1G18810	0	0	0	0	0	0	0	0	0	0	0	0	0
AT1G33240	0	0	0	0	0	0	0	0	0	0	0	0	0
AT3G15354	0	0	0	0	0	0	0	0	0	0	0	0	0
AT5G48545	0	0	0	0	0	0	0	0	0	0	0	0	0
AT2G19650	0	0	0	0	0	0	0	0	0	0	0	0	0
AT4G24810	0	0	0	0	0	0	0	0	0	0	0	0	0
AT1G29530	0	0	0	0	0	0	0	0	0	0	0	0	0
AT5G10150	0	0	0	0	0	0	0	0	0	0	0	0	0
AT3G57040	0	0	0	0	0	0	0	0	0	0	0	0	0
AT5G14880	0	0	0	0	0	0	0	0	0	0	0	0	0
AT1G30530	0	0	0	0	0	0	0	0	0	0	0	0	0
AT1G67480	0	0	0	0	0	0	0	0	0	0	0	0	0
AT1G78180	0	0	0	0	0	0	0	0	0	0	0	0	0
AT1G42550	0	0	0	0	0	0	0	0	0	0	0	0	0
AT1G69530	0	0	0	0	0	0	0	0	0	0	0	0	0

## Sheet: LATE UP non-responsive
GeneID	med9_HS	med9_CS	med9_SS	med16_HS	med16_CS	med16_SS	med18_HS	med18_CS	med18_SS	cdke1_HS	cdke1_CS	cdke1_SS	Sum
AT1G19850	1	1	0	1	1	1	1	1	1	1	1	1	11
AT3G24760	1	1	1	1	0	1	0	1	1	1	1	1	10
AT4G24415	1	1	0	1	1	0	1	1	1	1	1	0	9
AT5G46710	1	0	1	1	1	1	1	0	1	1	0	1	9
AT4G19010	1	0	1	1	1	1	1	0	1	1	0	1	9
AT5G20950	1	1	0	1	1	0	1	1	0	1	1	1	9
AT1G23230	0	0	1	1	0	1	1	1	1	1	1	1	9
AT3G53980	1	1	0	1	1	0	1	1	0	1	1	0	8
AT3G57260	1	1	0	1	1	0	1	1	0	1	1	0	8
AT2G23310	1	1	0	1	1	0	1	1	0	1	1	0	8
AT5G42800	1	0	1	1	0	1	1	0	1	1	0	1	8
AT5G13530	0	1	1	0	1	1	0	0	1	1	1	1	8
AT1G65440	0	1	1	1	0	1	0	1	1	0	1	1	8
AT2G39200	1	1	0	1	1	0	1	1	0	1	0	0	7
AT4G27260	1	1	0	1	1	0	0	1	0	1	1	0	7
AT3G24982	1	1	0	1	1	0	0	0	1	1	1	0	7
AT4G30350	1	0	0	1	1	0	1	1	0	1	1	0	7
AT5G09420	1	0	1	1	0	1	1	0	1	0	0	1	7
AT3G05650	0	0	1	1	1	0	0	1	1	1	1	0	7
AT1G17500	0	0	1	1	1	1	0	1	1	0	0	1	7
AT1G49450	1	0	0	1	0	0	1	1	0	1	1	0	6
AT1G69890	1	1	0	1	1	0	1	0	0	1	0	0	6
AT2G43590	1	0	0	1	1	0	1	1	0	1	0	0	6
AT5G13210	1	0	0	1	0	0	1	1	0	1	1	0	6
AT2G16595	1	0	0	1	1	0	1	1	0	1	0	0	6
AT3G10300	1	1	0	1	1	0	0	0	0	1	1	0	6
AT5G45750	1	1	0	1	1	0	0	0	1	1	0	0	6
AT5G61780	1	0	0	1	0	1	1	0	1	1	0	0	6
AT5G07730	0	1	0	0	1	0	1	1	0	1	1	0	6
AT1G52890	0	0	0	1	1	0	1	1	0	1	1	0	6
AT3G63010	0	0	0	1	1	0	1	1	0	1	1	0	6
AT3G05220	0	0	1	1	0	1	1	0	1	1	0	0	6
AT3G62770	0	1	0	1	1	0	1	1	0	0	1	0	6
AT4G24040	0	0	0	1	1	0	1	1	0	1	1	0	6
AT5G52410	0	1	0	1	1	0	1	0	0	1	1	0	6
AT1G05790	0	1	0	0	1	0	1	1	0	1	1	0	6
AT1G20920	0	0	1	0	0	1	0	1	1	0	1	1	6
AT1G59870	0	0	0	1	1	0	1	0	1	1	0	1	6
AT5G60710	0	0	1	1	0	1	1	0	1	0	0	1	6
AT3G13990	0	0	1	1	0	0	1	0	1	1	0	1	6
AT2G43620	1	0	0	1	1	0	1	0	0	1	0	0	5
AT4G16480	1	0	0	0	1	0	1	1	0	0	1	0	5
AT4G19230	1	0	0	1	1	0	1	0	0	1	0	0	5
AT2G16660	1	0	0	1	0	0	1	0	1	1	0	0	5
AT3G16565	1	0	0	1	1	0	1	0	0	1	0	0	5
AT2G47650	1	0	0	1	0	0	1	0	1	1	0	0	5
AT2G17120	1	1	0	1	1	0	0	0	0	1	0	0	5
AT3G22440	1	0	0	0	0	0	1	1	0	1	1	0	5
AT1G63270	1	0	0	0	0	0	0	0	1	1	1	1	5
AT1G29350	1	0	0	1	0	1	1	0	0	0	0	1	5
AT5G17490	0	1	0	0	1	0	1	0	0	1	1	0	5
AT1G77380	0	1	0	0	1	1	0	1	1	0	0	0	5
AT5G64260	0	0	0	0	1	0	0	1	1	1	1	0	5
AT3G62660	0	1	0	0	1	0	0	1	1	0	1	0	5
AT2G46310	0	1	0	1	1	0	1	0	0	1	0	0	5
AT2G16990	0	0	1	1	1	0	1	0	0	1	0	0	5
AT1G30360	0	0	0	1	1	1	1	0	0	1	0	0	5
AT1G69750	0	0	0	1	1	0	0	1	0	1	1	0	5
AT2G02810	0	0	1	0	1	1	0	0	1	0	0	1	5
AT1G11260	0	0	0	0	0	0	1	1	1	0	1	1	5
AT2G25110	0	0	0	0	1	1	0	1	1	0	0	1	5
AT1G21750	0	0	0	1	1	1	0	0	1	0	0	1	5
AT4G24390	0	1	0	0	0	0	1	1	0	0	1	1	5
AT1G05120	0	0	0	1	0	1	1	0	0	1	0	1	5
AT1G04810	0	0	1	0	0	0	1	0	1	1	0	1	5
AT1G16900	0	0	0	1	0	1	1	0	1	0	0	1	5
AT1G28060	0	0	1	0	0	0	1	0	1	1	0	1	5
AT3G56030	1	0	0	1	0	0	1	0	0	1	0	0	4
AT4G38540	1	0	0	1	0	0	1	0	0	1	0	0	4
AT1G56145	1	0	0	1	0	0	1	0	0	1	0	0	4
AT3G27210	1	0	0	1	1	0	0	0	0	1	0	0	4
AT1G13210	1	0	0	1	1	0	0	0	1	0	0	0	4
AT5G58700	1	0	0	1	0	0	1	0	0	1	0	0	4
AT3G27870	1	1	0	0	0	0	1	0	0	0	1	0	4
AT3G28007	1	0	0	1	0	0	1	0	0	1	0	0	4
AT1G11950	1	0	0	1	0	0	1	0	0	1	0	0	4
AT2G23150	1	0	0	1	0	0	1	0	0	1	0	0	4
AT1G61380	1	0	0	1	0	0	1	0	0	1	0	0	4
AT3G19100	1	0	0	0	0	0	1	0	0	1	1	0	4
AT3G46440	1	0	0	1	0	0	1	0	0	1	0	0	4
AT3G03380	1	0	0	1	0	0	1	0	0	1	0	0	4
AT3G04010	0	0	0	1	0	0	1	0	0	1	1	0	4
AT1G77000	0	1	0	0	1	0	0	1	0	0	1	0	4
AT5G53290	0	0	0	1	0	0	1	0	1	1	0	0	4
AT2G24240	0	0	0	0	1	0	0	1	1	0	1	0	4
AT3G13450	0	1	0	0	0	0	0	1	1	0	1	0	4
AT4G05120	0	0	0	1	1	0	1	1	0	0	0	0	4
AT1G71110	0	0	0	1	1	0	0	0	0	1	1	0	4
AT2G43540	0	0	0	0	1	0	0	1	0	1	1	0	4
AT4G36010	0	1	0	0	1	0	0	0	0	1	1	0	4
AT5G40720	0	0	0	0	1	1	0	0	1	0	1	0	4
AT5G53150	0	1	0	0	1	0	0	1	1	0	0	0	4
AT2G39050	0	0	0	0	1	0	0	1	0	1	1	0	4
AT5G10790	0	0	1	1	0	1	0	0	0	1	0	0	4
AT3G08760	0	1	0	1	1	0	0	0	0	0	1	0	4
AT2G28900	0	0	0	1	0	1	1	0	0	1	0	0	4
AT3G22380	0	0	1	0	0	0	0	1	1	0	1	0	4
AT4G21570	0	1	0	0	1	0	0	0	0	1	1	0	4
AT1G10390	0	0	1	0	0	0	0	1	1	1	0	0	4
AT2G46240	0	0	0	0	0	1	0	0	1	0	1	1	4
AT5G64710	0	0	0	0	0	1	0	0	1	1	0	1	4
AT1G77510	0	0	0	1	1	1	0	0	0	0	0	1	4
AT5G27660	0	0	1	0	0	1	0	0	1	0	0	1	4
AT5G28540	0	0	0	0	1	1	0	0	1	0	0	1	4
AT5G42020	0	0	0	0	1	1	0	0	1	0	0	1	4
AT3G59100	0	0	1	0	0	1	0	0	1	0	0	1	4
AT2G15900	0	0	0	0	0	0	0	1	1	0	1	1	4
AT3G03110	0	0	1	0	0	1	0	0	1	0	0	1	4
AT2G02990	1	1	0	0	0	0	1	0	0	0	0	0	3
AT2G12550	1	0	0	1	0	0	0	0	0	1	0	0	3
AT5G66790	1	0	0	1	0	0	0	0	0	1	0	0	3
AT1G27300	1	1	0	1	0	0	0	0	0	0	0	0	3
AT1G67970	1	0	0	1	1	0	0	0	0	0	0	0	3
AT5G67320	1	0	0	0	0	0	1	0	0	1	0	0	3
AT2G02220	1	0	0	1	1	0	0	0	0	0	0	0	3
AT2G39480	1	0	0	1	0	0	1	0	0	0	0	0	3
AT1G17665	0	0	1	0	0	0	0	0	1	1	0	0	3
AT1G28330	0	0	0	0	1	0	0	1	0	0	1	0	3
AT3G46640	0	0	0	0	0	0	1	0	1	1	0	0	3
AT3G11580	0	0	0	0	1	0	0	1	0	0	1	0	3
AT1G12780	0	0	0	0	0	0	0	1	1	0	1	0	3
AT3G55450	0	0	1	1	0	0	0	0	0	1	0	0	3
AT5G48250	0	0	0	1	0	0	1	0	0	1	0	0	3
AT1G26665	0	0	0	1	0	0	1	1	0	0	0	0	3
AT5G36220	0	0	0	1	0	0	1	0	0	1	0	0	3
AT5G63120	0	0	0	1	0	0	0	0	1	1	0	0	3
AT1G28210	0	0	0	1	0	0	1	0	0	1	0	0	3
AT2G30250	0	0	0	1	1	0	0	0	0	0	1	0	3
AT1G09320	0	0	0	1	0	0	1	0	0	1	0	0	3
AT3G24090	0	0	0	1	1	0	1	0	0	0	0	0	3
AT5G09440	0	0	0	0	0	0	0	1	0	1	1	0	3
AT1G52160	0	0	1	0	0	1	0	0	1	0	0	0	3
AT3G54960	0	0	0	1	1	0	0	0	0	1	0	0	3
AT3G03640	0	0	0	1	1	0	1	0	0	0	0	0	3
AT5G03460	0	0	0	0	1	0	1	1	0	0	0	0	3
AT1G10410	0	0	0	1	0	0	1	0	0	1	0	0	3
AT4G33430	0	0	0	1	1	0	0	0	0	1	0	0	3
AT1G62570	0	0	0	1	0	0	1	0	0	1	0	0	3
AT4G36648	0	0	0	1	0	0	1	0	0	1	0	0	3
AT5G20520	0	0	0	0	0	0	1	1	0	1	0	0	3
AT4G24220	0	0	0	1	1	0	0	0	0	1	0	0	3
AT1G04980	0	0	0	0	1	1	0	0	0	0	0	1	3
AT2G47470	0	0	0	0	1	1	0	0	0	0	0	1	3
AT5G51300	0	0	1	0	0	0	1	0	0	0	0	1	3
AT1G11210	1	0	0	0	0	0	0	0	0	1	0	0	2
AT1G58270	1	0	0	0	0	0	0	0	0	1	0	0	2
AT1G71000	0	0	0	0	1	0	0	0	0	0	1	0	2
AT1G48210	0	0	0	1	0	0	1	0	0	0	0	0	2
AT5G23050	0	0	0	0	0	0	0	1	0	0	1	0	2
AT4G16750	0	0	0	0	0	0	0	0	0	1	1	0	2
AT5G37500	0	0	0	0	1	1	0	0	0	0	0	0	2
AT4G02370	0	0	0	0	1	0	0	1	0	0	0	0	2
AT2G25730	0	0	1	0	0	0	0	0	1	0	0	0	2
AT5G10860	0	0	0	0	0	0	0	1	0	0	1	0	2
AT5G51570	0	0	0	1	0	0	1	0	0	0	0	0	2
AT2G19810	0	0	0	0	0	0	0	1	0	0	1	0	2
AT4G19390	0	0	0	0	0	0	1	0	0	1	0	0	2
AT2G36750	0	0	0	0	0	0	0	0	0	1	1	0	2
AT3G05880	0	0	0	1	0	0	1	0	0	0	0	0	2
AT3G55940	0	0	0	0	1	0	0	0	0	1	0	0	2
AT1G48970	0	0	1	0	0	0	0	0	1	0	0	0	2
AT3G47550	0	0	0	0	1	0	0	0	0	0	1	0	2
AT5G49645	0	0	0	0	0	0	1	0	0	1	0	0	2
AT5G25350	0	0	0	0	0	0	0	1	0	1	0	0	2
AT3G05970	0	0	0	1	0	0	1	0	0	0	0	0	2
AT2G37520	0	0	0	0	0	0	1	0	0	1	0	0	2
AT1G29370	0	0	0	0	0	1	0	0	0	1	0	0	2
AT3G23280	0	0	0	0	0	0	1	0	0	1	0	0	2
AT4G27130	0	0	0	0	0	0	1	1	0	0	0	0	2
AT4G38790	0	0	0	1	1	0	0	0	0	0	0	0	2
AT1G79730	0	0	1	0	0	0	0	0	1	0	0	0	2
AT1G72710	0	0	0	0	0	0	1	0	1	0	0	0	2
AT5G20000	0	0	0	1	1	0	0	0	0	0	0	0	2
AT5G37780	0	0	0	0	0	1	0	0	0	0	0	1	2
AT3G11270	0	0	0	0	1	0	0	0	0	0	0	1	2
AT5G07010	0	0	0	0	1	0	0	0	0	0	0	0	1
AT2G36080	0	0	0	0	0	0	0	1	0	0	0	0	1
AT5G24470	0	0	0	0	0	0	0	0	0	1	0	0	1
AT5G50450	0	0	0	0	0	0	0	0	1	0	0	0	1
AT5G25110	0	0	0	0	0	0	0	0	0	1	0	0	1
AT1G70640	0	0	0	0	0	0	0	0	0	1	0	0	1
AT4G39090	0	0	0	0	0	0	0	1	0	0	0	0	1
AT3G58570	0	0	0	0	0	0	0	0	1	0	0	0	1
AT1G08890	0	0	0	0	0	0	0	0	0	1	0	0	1
AT5G07440	0	0	0	0	0	0	0	1	0	0	0	0	1
AT3G49120	0	0	0	1	0	0	0	0	0	0	0	0	1
AT3G48530	0	0	0	0	0	0	0	1	0	0	0	0	1
AT1G48370	0	0	0	1	0	0	0	0	0	0	0	0	1
AT5G17850	0	0	0	0	0	0	1	0	0	0	0	0	1
AT4G25480	0	0	0	0	0	0	0	0	0	1	0	0	1
AT1G62310	0	0	0	0	0	0	0	0	0	0	1	0	1
AT5G15960	0	0	0	0	0	0	0	0	0	1	0	0	1
AT5G64560	0	0	0	0	0	0	0	0	1	0	0	0	1
AT1G03760	0	0	0	0	0	0	1	0	0	0	0	0	1
AT5G18525	0	0	0	0	0	0	0	0	1	0	0	0	1
AT1G17745	0	0	0	1	0	0	0	0	0	0	0	0	1
AT5G61380	0	0	0	1	0	0	0	0	0	0	0	0	1
AT3G05380	0	0	0	0	0	0	1	0	0	0	0	0	1
AT1G31830	0	0	0	0	0	0	0	0	0	1	0	0	1
AT3G51660	0	0	0	1	0	0	0	0	0	0	0	0	1
AT3G19190	0	0	0	0	1	0	0	0	0	0	0	0	1
AT3G58750	0	0	0	0	0	0	0	1	0	0	0	0	1
AT4G23040	0	0	0	0	0	0	0	0	1	0	0	0	1
AT3G03950	0	0	0	0	0	0	0	0	1	0	0	0	1
AT2G47890	0	0	0	0	0	0	0	0	0	1	0	0	1
AT2G14120	0	0	0	0	1	0	0	0	0	0	0	0	1
AT2G33150	0	0	0	0	0	0	0	1	0	0	0	0	1
AT4G24690	0	0	0	0	1	0	0	0	0	0	0	0	1
AT2G21620	0	0	0	1	0	0	0	0	0	0	0	0	1
AT3G53990	0	0	0	0	1	0	0	0	0	0	0	0	1
AT1G63880	0	0	1	0	0	0	0	0	0	0	0	0	1
AT5G04220	0	0	0	0	0	0	0	1	0	0	0	0	1
AT3G58680	0	0	0	0	0	0	0	0	0	0	1	0	1
AT2G16710	0	0	0	1	0	0	0	0	0	0	0	0	1
AT1G20440	0	0	0	0	0	0	0	0	0	1	0	0	1
AT2G38465	0	0	0	0	0	0	0	0	0	0	0	0	0
AT1G53100	0	0	0	0	0	0	0	0	0	0	0	0	0
AT2G19450	0	0	0	0	0	0	0	0	0	0	0	0	0
AT3G59820	0	0	0	0	0	0	0	0	0	0	0	0	0
AT3G11020	0	0	0	0	0	0	0	0	0	0	0	0	0
AT2G21130	0	0	0	0	0	0	0	0	0	0	0	0	0
AT1G22570	0	0	0	0	0	0	0	0	0	0	0	0	0
AT1G27170	0	0	0	0	0	0	0	0	0	0	0	0	0
AT5G16380	0	0	0	0	0	0	0	0	0	0	0	0	0
AT1G72330	0	0	0	0	0	0	0	0	0	0	0	0	0
AT5G67480	0	0	0	0	0	0	0	0	0	0	0	0	0
AT5G05410	0	0	0	0	0	0	0	0	0	0	0	0	0
AT5G04250	0	0	0	0	0	0	0	0	0	0	0	0	0
AT1G76590	0	0	0	0	0	0	0	0	0	0	0	0	0
AT1G08920	0	0	0	0	0	0	0	0	0	0	0	0	0
AT1G27630	0	0	0	0	0	0	0	0	0	0	0	0	0
AT2G27200	0	0	0	0	0	0	0	0	0	0	0	0	0
AT5G58070	0	0	0	0	0	0	0	0	0	0	0	0	0
AT5G57110	0	0	0	0	0	0	0	0	0	0	0	0	0
AT1G04400	0	0	0	0	0	0	0	0	0	0	0	0	0
AT4G30240	0	0	0	0	0	0	0	0	0	0	0	0	0
AT4G33700	0	0	0	0	0	0	0	0	0	0	0	0	0
AT5G54960	0	0	0	0	0	0	0	0	0	0	0	0	0
AT4G12290	0	0	0	0	0	0	0	0	0	0	0	0	0
AT4G02550	0	0	0	0	0	0	0	0	0	0	0	0	0
AT3G04670	0	0	0	0	0	0	0	0	0	0	0	0	0
AT2G28840	0	0	0	0	0	0	0	0	0	0	0	0	0
AT1G20630	0	0	0	0	0	0	0	0	0	0	0	0	0
AT5G06860	0	0	0	0	0	0	0	0	0	0	0	0	0
AT1G78600	0	0	0	0	0	0	0	0	0	0	0	0	0
AT1G64890	0	0	0	0	0	0	0	0	0	0	0	0	0
AT1G30820	0	0	0	0	0	0	0	0	0	0	0	0	0
AT1G60140	0	0	0	0	0	0	0	0	0	0	0	0	0
AT2G28120	0	0	0	0	0	0	0	0	0	0	0	0	0
AT5G46860	0	0	0	0	0	0	0	0	0	0	0	0	0
AT2G18950	0	0	0	0	0	0	0	0	0	0	0	0	0
AT3G14172	0	0	0	0	0	0	0	0	0	0	0	0	0
AT2G18170	0	0	0	0	0	0	0	0	0	0	0	0	0
AT1G04990	0	0	0	0	0	0	0	0	0	0	0	0	0
AT1G79440	0	0	0	0	0	0	0	0	0	0	0	0	0
AT2G05630	0	0	0	0	0	0	0	0	0	0	0	0	0
AT3G55740	0	0	0	0	0	0	0	0	0	0	0	0	0
AT4G13250	0	0	0	0	0	0	0	0	0	0	0	0	0
AT4G17140	0	0	0	0	0	0	0	0	0	0	0	0	0
AT1G53910	0	0	0	0	0	0	0	0	0	0	0	0	0
AT1G76580	0	0	0	0	0	0	0	0	0	0	0	0	0
AT3G10410	0	0	0	0	0	0	0	0	0	0	0	0	0
AT4G36760	0	0	0	0	0	0	0	0	0	0	0	0	0
AT5G62200	0	0	0	0	0	0	0	0	0	0	0	0	0
AT1G35720	0	0	0	0	0	0	0	0	0	0	0	0	0
AT1G67300	0	0	0	0	0	0	0	0	0	0	0	0	0
AT3G48890	0	0	0	0	0	0	0	0	0	0	0	0	0
AT5G58290	0	0	0	0	0	0	0	0	0	0	0	0	0

## Sheet: LATE DOWN non-responsive
GeneID	med9_HS	med9_CS	med9_SS	med16_HS	med16_CS	med16_SS	med18_HS	med18_CS	med18_SS	cdke1_HS	cdke1_CS	cdke1_SS	Sum
AT3G05020	1	1	0	1	1	1	1	1	1	1	1	0	10
AT5G40210	1	1	1	1	1	1	0	0	1	0	1	1	9
AT1G02230	1	1	1	0	0	0	1	1	0	1	1	1	8
AT5G59130	1	1	0	1	1	0	1	1	0	1	1	0	8
AT5G22210	0	1	0	1	1	0	1	1	1	1	0	1	8
AT3G15390	1	1	0	0	0	1	1	1	1	1	1	0	8
AT5G43750	1	1	0	1	1	0	1	1	0	1	1	0	8
AT3G51510	1	0	0	1	1	0	1	1	1	1	1	0	8
AT3G22104	1	1	0	1	1	0	1	1	0	1	1	0	8
AT5G14970	1	1	0	1	1	0	1	1	0	1	1	0	8
AT1G34780	1	0	0	1	1	0	1	1	1	1	0	1	8
AT3G11110	1	1	0	1	1	0	1	1	0	1	0	0	7
AT1G77870	0	0	0	1	1	1	1	1	1	1	0	0	7
AT5G08050	0	1	0	1	1	0	1	1	0	1	1	0	7
AT2G19620	1	0	0	1	1	0	1	1	0	1	1	0	7
AT4G11410	0	1	1	0	1	1	0	0	1	0	1	1	7
AT5G35480	1	0	0	1	1	0	1	1	0	1	1	0	7
AT2G07638	1	1	0	1	1	0	1	0	0	1	1	0	7
AT1G06240	1	1	0	1	1	1	0	0	0	1	1	0	7
AT1G64680	1	0	0	1	1	0	1	1	0	1	1	0	7
AT4G14100	1	0	0	1	1	0	1	1	0	1	1	0	7
AT5G04140	1	0	0	1	1	0	1	1	0	1	1	0	7
AT2G17695	1	0	0	1	1	0	1	1	0	1	1	0	7
AT5G40500	1	0	1	1	0	0	1	0	1	1	0	1	7
AT1G23310	1	0	1	1	0	0	1	0	1	1	0	1	7
AT3G12920	1	1	0	1	1	0	1	1	0	1	0	0	7
AT5G24155	1	0	0	1	0	1	1	0	1	1	0	1	7
AT5G52190	1	1	0	1	0	0	1	1	0	1	1	0	7
ATCG01040	1	1	0	1	1	0	1	1	0	1	0	0	7
AT5G51010	1	0	0	1	1	0	1	1	1	1	0	0	7
AT1G75350	1	0	0	1	1	0	1	1	0	1	1	0	7
AT1G11700	0	0	0	1	1	1	1	0	1	0	0	1	6
AT5G24660	0	1	1	0	0	1	0	1	0	0	1	1	6
AT1G67940	0	1	0	0	1	0	0	0	1	1	1	1	6
AT1G48260	1	0	1	1	1	0	1	0	0	1	0	0	6
AT2G31230	0	1	0	1	1	0	1	1	1	0	0	0	6
AT5G28030	0	0	0	1	1	0	1	1	0	1	1	0	6
AT1G42970	1	1	0	1	1	0	1	0	0	1	0	0	6
AT2G41120	0	0	1	0	0	1	1	1	1	0	0	1	6
AT1G76955	1	0	0	1	1	0	1	1	0	1	0	0	6
AT5G54660	0	0	0	1	0	1	1	0	1	1	0	1	6
AT4G20360	0	1	0	1	1	0	1	1	0	1	0	0	6
AT3G46630	1	1	0	1	0	0	1	0	0	1	1	0	6
AT1G18060	1	1	0	1	0	0	1	1	0	0	1	0	6
AT4G36120	0	1	0	0	1	0	1	1	0	1	1	0	6
AT2G32160	1	0	1	0	0	0	1	0	1	1	0	1	6
AT3G25670	0	0	0	1	1	0	1	1	0	1	0	1	6
AT1G67865	1	0	1	1	0	0	1	0	1	1	0	0	6
AT2G05310	1	0	0	1	0	0	1	0	1	1	0	1	6
AT1G50320	1	1	0	1	0	0	1	0	0	1	1	0	6
AT3G55040	1	0	0	1	0	0	1	1	0	1	1	0	6
AT3G16100	0	1	0	1	0	0	1	1	0	1	1	0	6
AT3G48200	1	1	0	1	1	0	1	0	0	1	0	0	6
AT3G05180	0	0	0	1	1	1	1	0	0	1	0	1	6
AT5G07580	0	0	0	1	1	0	1	1	0	1	1	0	6
AT2G35370	1	1	0	1	1	0	1	0	0	1	0	0	6
AT2G40100	1	0	0	1	0	1	1	0	0	1	0	1	6
AT4G36250	0	0	0	1	1	0	1	1	0	1	1	0	6
AT1G68660	1	0	0	1	0	0	1	1	0	1	1	0	6
AT2G17150	0	0	0	1	1	0	1	1	0	1	0	1	6
AT3G06080	1	1	0	0	0	0	1	1	0	1	1	0	6
AT3G46010	1	0	1	0	0	1	1	0	1	1	0	0	6
AT1G70760	1	0	0	1	1	0	1	1	0	1	0	0	6
AT5G55210	1	1	0	1	1	0	1	0	0	1	0	0	6
AT1G31650	1	0	0	1	1	1	1	0	0	1	0	0	6
AT1G64860	1	0	0	1	1	1	1	0	0	1	0	0	6
AT4G03150	1	0	0	1	1	0	1	1	0	1	0	0	6
AT2G28150	0	0	0	1	1	0	1	1	0	1	1	0	6
AT3G62930	0	0	0	1	1	1	0	0	0	1	1	0	5
AT5G10260	0	0	0	0	1	0	1	1	1	0	1	0	5
AT3G43960	1	0	0	1	0	0	1	0	0	1	1	0	5
AT5G59680	0	1	1	0	0	0	1	0	1	1	0	0	5
AT2G36590	1	0	0	1	1	0	0	1	1	0	0	0	5
AT4G24670	0	0	0	1	1	0	0	1	0	1	1	0	5
AT1G04650	0	0	0	1	1	0	1	1	0	1	0	0	5
AT1G33340	1	0	0	1	1	0	1	0	0	1	0	0	5
AT1G10682	0	0	1	0	0	0	0	0	1	1	1	1	5
AT1G19960	0	1	0	0	0	0	1	1	0	1	1	0	5
AT4G01883	1	1	0	0	0	0	1	1	0	0	1	0	5
AT4G12320	0	1	0	1	1	0	1	0	0	1	0	0	5
AT5G63100	1	1	0	0	1	0	0	1	0	0	1	0	5
AT1G17610	0	1	0	0	0	0	1	1	0	1	1	0	5
AT1G66140	1	0	0	1	1	0	1	0	0	1	0	0	5
AT2G46915	0	0	1	0	0	1	0	1	1	0	0	1	5
AT4G35250	0	1	0	1	1	0	1	1	0	0	0	0	5
AT3G59140	0	0	0	1	1	0	0	1	1	0	1	0	5
AT2G29650	0	0	0	1	0	0	1	1	0	1	0	1	5
AT1G17650	1	0	0	1	1	0	1	0	0	1	0	0	5
AT5G05890	1	0	0	1	1	0	1	0	0	1	0	0	5
AT3G04480	0	1	0	0	0	0	1	1	0	1	1	0	5
AT3G02730	1	0	0	1	0	0	1	1	0	1	0	0	5
AT5G49230	0	1	0	0	0	1	0	1	1	0	0	1	5
AT4G30950	1	0	0	1	1	0	1	0	0	0	1	0	5
AT1G56500	1	0	0	1	0	0	1	1	0	1	0	0	5
AT3G62030	1	0	0	1	0	0	1	1	0	1	0	0	5
AT5G20700	0	0	0	1	0	0	1	0	1	1	0	1	5
AT2G24280	0	0	0	1	1	0	1	0	0	1	1	0	5
AT1G76020	0	0	0	1	0	0	1	0	1	1	1	0	5
AT2G40020	1	0	0	1	0	0	1	0	0	1	0	1	5
AT1G61300	1	1	0	1	1	0	0	0	0	1	0	0	5
AT2G28605	1	0	0	1	1	0	1	0	0	1	0	0	5
AT5G27290	1	0	0	1	1	0	1	0	0	1	0	0	5
ATCG01010	1	0	0	1	1	0	1	0	0	1	0	0	5
AT2G26640	1	0	0	1	1	0	1	0	0	1	0	0	5
AT1G74640	1	0	0	1	0	0	1	1	0	1	0	0	5
AT2G21960	1	0	0	1	1	0	1	0	0	1	0	0	5
AT4G23740	0	0	0	1	1	0	0	1	0	1	1	0	5
AT1G22430	1	0	0	1	1	0	1	0	0	1	0	0	5
AT4G37930	1	0	0	1	0	0	1	1	0	1	0	0	5
AT1G74880	1	0	0	1	1	0	1	0	0	1	0	0	5
AT5G40850	1	0	0	1	0	1	1	0	0	1	0	0	5
AT5G05270	0	1	0	0	1	0	0	1	0	0	1	0	4
AT1G53690	1	0	0	1	0	0	1	1	0	0	0	0	4
AT5G04950	0	0	0	0	1	0	0	1	0	0	1	1	4
AT2G15620	0	0	1	0	0	1	0	1	0	0	0	1	4
AT1G06000	0	1	0	0	0	0	0	1	1	0	1	0	4
AT5G58310	0	0	0	1	1	1	1	0	0	0	0	0	4
AT2G15020	0	0	1	0	0	0	0	1	1	0	0	1	4
AT1G70985	0	0	0	1	1	0	1	1	0	0	0	0	4
AT3G10150	0	0	0	1	0	0	0	0	1	1	0	1	4
AT3G04140	0	1	0	0	1	0	0	1	0	0	0	1	4
AT4G35640	0	0	1	0	0	0	0	0	1	0	1	1	4
AT1G32780	0	0	0	1	1	0	0	0	0	1	1	0	4
AT3G63530	0	0	0	0	1	1	0	0	1	0	0	1	4
AT1G03055	0	0	0	0	0	1	0	1	1	0	0	1	4
AT2G29170	0	0	0	1	1	0	1	1	0	0	0	0	4
AT3G44990	0	0	0	1	0	0	1	1	0	0	1	0	4
AT1G14600	0	0	0	1	1	1	1	0	0	0	0	0	4
AT4G15550	0	0	1	0	0	1	0	0	1	0	0	1	4
AT4G38970	1	1	0	0	0	0	1	0	0	1	0	0	4
AT4G17360	0	1	0	0	1	0	0	1	0	0	1	0	4
AT5G61420	0	0	0	1	1	0	0	1	0	0	1	0	4
AT1G55480	0	0	0	0	0	0	1	1	0	1	1	0	4
AT4G02530	0	0	0	0	0	0	1	1	0	1	1	0	4
AT4G25290	0	0	0	0	0	1	0	1	1	0	0	1	4
AT1G62960	0	0	0	1	0	0	1	1	0	1	0	0	4
AT1G22140	0	0	1	0	0	0	1	0	1	1	0	0	4
AT5G21430	1	0	0	1	1	0	1	0	0	0	0	0	4
AT4G13577	0	0	0	1	1	0	1	1	0	0	0	0	4
AT4G34620	0	0	0	1	1	0	1	0	0	1	0	0	4
AT1G34000	0	1	0	0	1	0	0	1	0	0	1	0	4
AT3G19480	1	0	0	1	0	0	1	0	0	1	0	0	4
AT1G09340	0	0	0	1	1	0	1	0	0	1	0	0	4
AT2G04790	1	0	0	1	0	0	1	0	0	1	0	0	4
AT1G49975	0	0	0	1	0	0	1	0	0	1	1	0	4
AT1G72890	1	0	0	1	0	0	1	0	0	1	0	0	4
AT2G16750	0	0	0	1	0	0	1	0	0	1	0	1	4
AT5G35490	0	0	0	1	1	0	1	0	0	1	0	0	4
AT3G14420	0	0	0	1	0	0	1	1	0	1	0	0	4
AT5G02180	0	0	0	1	0	0	1	0	0	1	0	1	4
AT4G15545	0	0	0	0	1	1	0	0	0	1	0	1	4
AT1G49660	0	0	1	0	0	1	0	0	1	0	0	1	4
AT5G45170	0	0	0	0	0	0	1	1	0	1	1	0	4
AT2G29360	0	0	0	1	1	0	1	0	0	1	0	0	4
AT3G14650	0	0	0	1	1	0	0	1	0	0	1	0	4
AT5G09660	1	0	0	1	0	0	1	0	0	1	0	0	4
AT4G20760	0	0	0	1	1	0	1	0	0	1	0	0	4
AT1G12140	0	1	0	0	0	0	1	1	0	0	0	1	4
AT2G24390	0	0	0	1	1	0	1	0	0	1	0	0	4
AT4G17340	1	0	0	1	0	0	1	0	0	1	0	0	4
AT4G22570	1	0	0	1	0	0	1	0	0	1	0	0	4
AT3G12345	0	0	0	1	0	0	1	0	1	1	0	0	4
AT3G14415	0	0	0	1	1	0	1	0	0	1	0	0	4
AT3G53420	1	0	1	1	0	0	1	0	0	0	0	0	4
AT5G13090	1	0	0	1	0	0	0	0	0	1	0	1	4
AT5G58260	1	0	0	1	0	0	1	0	0	1	0	0	4
AT2G18160	0	0	0	1	1	0	0	0	1	0	0	1	4
AT2G33360	0	0	0	0	1	1	0	0	1	0	0	1	4
AT2G39470	1	0	0	1	0	0	1	0	0	1	0	0	4
AT5G18020	1	0	0	1	0	0	1	0	0	1	0	0	4
AT3G01480	1	0	0	1	0	0	1	0	0	1	0	0	4
AT5G49630	0	0	0	1	0	1	1	0	0	1	0	0	4
AT2G43560	1	0	0	1	0	0	1	0	0	1	0	0	4
AT1G80380	1	0	0	1	0	0	1	0	0	1	0	0	4
AT4G30993	0	0	1	1	0	0	0	0	1	1	0	0	4
AT3G57400	1	0	0	1	0	0	1	0	0	1	0	0	4
AT2G29970	0	0	0	1	0	1	1	0	0	0	0	1	4
AT2G44920	1	0	0	1	0	0	1	0	0	1	0	0	4
AT1G75680	0	0	0	1	1	0	1	0	0	0	1	0	4
AT5G35630	1	0	0	1	0	0	1	0	0	1	0	0	4
AT4G36810	1	0	0	1	0	0	1	0	0	1	0	0	4
AT2G20725	1	0	0	1	0	0	1	0	0	1	0	0	4
AT4G24750	1	0	0	1	0	0	1	0	0	1	0	0	4
AT1G07320	1	0	0	1	0	0	1	0	0	1	0	0	4
AT1G48600	1	0	0	1	0	0	1	0	0	1	0	0	4
AT4G32330	1	0	0	1	0	0	1	0	0	1	0	0	4
AT2G01590	1	0	0	1	0	0	1	0	0	1	0	0	4
AT1G72640	1	0	0	1	0	0	1	0	0	1	0	0	4
AT3G19720	1	0	0	1	0	0	1	0	0	1	0	0	4
AT3G25530	1	0	0	1	0	0	1	0	0	1	0	0	4
AT2G39730	1	0	0	1	0	0	1	0	0	1	0	0	4
AT5G51545	1	0	0	1	0	0	1	0	0	1	0	0	4
AT5G49740	1	0	0	1	0	0	1	0	0	1	0	0	4
AT4G15920	1	0	0	1	0	0	1	0	0	1	0	0	4
AT1G64510	1	0	0	1	0	0	1	0	0	1	0	0	4
AT1G60550	1	0	0	1	0	0	1	0	0	1	0	0	4
AT1G26761	1	0	0	1	0	0	1	0	0	1	0	0	4
AT2G30170	1	0	0	1	0	0	1	0	0	1	0	0	4
AT1G01610	1	0	0	1	0	0	1	0	0	1	0	0	4
AT5G42530	0	1	0	0	0	0	1	1	0	1	0	0	4
AT2G46820	1	0	0	1	0	0	1	0	0	1	0	0	4
AT4G03280	1	0	0	1	0	0	1	0	0	1	0	0	4
AT4G25080	1	0	0	1	0	0	1	0	0	1	0	0	4
AT1G32070	1	0	0	1	0	0	1	0	0	1	0	0	4
AT1G15980	1	0	0	1	0	0	1	0	0	1	0	0	4
AT1G19150	1	0	0	1	0	0	1	0	0	1	0	0	4
AT1G06830	0	0	0	0	1	0	0	1	0	0	1	0	3
AT2G30766	0	1	0	0	0	0	0	1	0	0	1	0	3
AT3G55646	0	0	0	1	1	1	0	0	0	0	0	0	3
AT1G26210	0	0	1	0	0	1	0	0	0	0	0	1	3
AT2G32960	0	0	0	0	0	0	0	0	1	0	1	1	3
AT4G16370	0	1	0	0	0	0	0	1	0	0	1	0	3
AT5G09730	1	0	0	0	0	0	1	0	0	1	0	0	3
AT5G66740	0	0	0	0	0	1	0	0	1	0	0	1	3
AT1G56670	0	0	0	0	0	1	0	0	1	0	0	1	3
AT5G53200	0	0	0	0	0	1	0	0	1	0	0	1	3
AT3G03910	0	1	0	1	0	0	1	0	0	0	0	0	3
AT5G17630	0	0	0	0	1	0	0	1	0	0	1	0	3
AT2G39220	0	0	0	0	0	1	1	0	0	0	0	1	3
AT2G12462	0	0	0	0	1	0	0	1	0	0	1	0	3
AT3G17185	0	0	0	0	0	0	0	1	0	1	1	0	3
AT3G03840	1	0	0	0	0	0	1	0	0	1	0	0	3
AT1G66840	0	0	1	0	0	1	0	0	0	0	0	1	3
AT5G63060	0	0	1	0	0	0	0	1	0	0	0	1	3
AT5G67390	0	0	0	1	0	0	1	0	0	1	0	0	3
AT4G36240	0	0	0	1	0	0	0	0	1	0	0	1	3
AT1G30530	0	1	0	0	0	0	0	1	0	0	1	0	3
AT3G43600	0	1	0	1	1	0	0	0	0	0	0	0	3
AT5G09760	0	0	0	0	1	1	0	0	0	0	0	1	3
AT2G30150	0	0	0	0	0	1	0	0	1	0	1	0	3
AT3G03780	0	0	0	0	1	0	0	1	0	0	1	0	3
AT3G45210	0	0	0	0	0	1	0	0	1	0	0	1	3
AT1G13440	0	0	0	0	0	0	0	1	1	0	1	0	3
AT3G11280	0	0	0	0	0	0	1	0	0	1	0	1	3
AT4G33580	0	0	1	0	0	0	0	0	1	0	0	1	3
AT4G10150	1	0	0	1	0	0	1	0	0	0	0	0	3
AT5G17170	0	0	0	1	1	0	1	0	0	0	0	0	3
AT5G63040	0	0	0	0	1	0	0	1	0	0	1	0	3
AT1G14345	0	1	0	0	1	0	0	0	0	0	1	0	3
AT1G65930	0	0	0	0	1	1	0	0	1	0	0	0	3
AT2G26550	0	1	0	0	1	0	0	0	0	0	1	0	3
AT2G19650	0	0	0	0	0	0	0	1	1	0	0	1	3
AT2G17820	0	0	0	0	0	0	0	1	0	0	1	1	3
AT4G13500	0	0	0	1	0	0	1	0	0	1	0	0	3
AT4G30110	0	0	0	1	0	0	1	0	0	1	0	0	3
AT1G10900	0	0	0	1	0	0	1	0	0	1	0	0	3
AT5G17600	0	0	0	1	0	0	0	0	1	0	0	1	3
AT4G09890	0	0	0	1	0	0	1	1	0	0	0	0	3
AT3G10060	1	0	0	0	0	0	1	0	0	1	0	0	3
AT1G29700	0	0	0	1	0	0	1	0	0	1	0	0	3
AT3G57062	0	0	0	1	0	0	1	0	1	0	0	0	3
AT1G75690	0	0	0	1	0	0	1	0	0	1	0	0	3
AT4G09900	0	0	0	1	0	0	1	0	0	1	0	0	3
AT5G48790	0	0	0	1	0	0	1	0	0	1	0	0	3
AT4G26790	0	0	0	1	0	0	1	0	0	1	0	0	3
AT5G23060	0	0	0	1	0	0	1	0	0	1	0	0	3
AT2G35830	0	0	0	1	0	0	1	0	0	1	0	0	3
AT1G11860	0	0	0	1	0	0	1	0	0	1	0	0	3
AT3G56130	0	0	0	1	1	0	1	0	0	0	0	0	3
AT4G37925	0	0	0	1	0	0	1	0	0	1	0	0	3
AT1G48240	1	0	0	0	0	0	1	0	0	1	0	0	3
AT3G13110	0	0	1	0	0	1	0	1	0	0	0	0	3
AT1G66250	0	0	0	0	0	0	0	1	0	1	1	0	3
AT1G58290	0	0	0	0	0	1	1	0	0	1	0	0	3
AT1G68010	0	0	0	1	0	0	1	0	0	1	0	0	3
AT2G30520	0	0	1	0	0	0	0	0	0	1	0	1	3
AT1G55260	1	0	0	1	0	0	1	0	0	0	0	0	3
AT2G41940	0	0	0	0	0	0	1	1	0	1	0	0	3
AT1G62480	0	0	0	0	0	0	1	0	1	0	0	1	3
AT1G01630	0	0	0	0	0	0	1	0	1	1	0	0	3
AT5G17230	0	0	0	1	1	0	0	0	0	1	0	0	3
AT3G16370	0	0	0	1	0	0	1	0	0	1	0	0	3
AT3G55360	1	0	0	1	0	0	1	0	0	0	0	0	3
AT1G76890	0	0	0	1	0	0	1	0	0	1	0	0	3
AT3G59060	0	0	0	1	0	0	1	0	0	1	0	0	3
AT2G45960	0	0	1	1	0	0	1	0	0	0	0	0	3
AT2G45340	1	0	0	1	0	0	0	0	0	1	0	0	3
AT1G74160	0	0	0	1	0	1	0	0	0	0	0	1	3
AT5G44520	0	0	0	1	0	0	1	0	0	1	0	0	3
AT5G49730	0	0	0	1	0	0	1	0	0	1	0	0	3
AT2G03550	0	0	0	1	0	0	1	0	0	1	0	0	3
AT5G28020	0	0	0	1	0	0	1	0	0	1	0	0	3
AT1G70260	0	0	0	1	1	0	0	0	0	0	0	0	2
AT3G54830	0	0	0	0	0	0	0	1	0	0	1	0	2
AT1G65060	0	0	0	0	0	0	0	1	0	0	0	1	2
AT3G46130	0	0	0	0	0	0	0	1	0	0	1	0	2
AT5G65010	0	0	0	0	0	0	0	1	0	0	1	0	2
AT4G38850	0	0	0	0	1	0	0	0	0	1	0	0	2
AT4G24700	0	0	0	0	0	0	0	0	1	0	0	1	2
AT3G61750	0	0	0	0	1	0	0	0	1	0	0	0	2
AT3G06145	0	0	0	0	0	0	0	0	0	1	1	0	2
AT5G09870	0	0	0	0	0	0	0	1	0	0	1	0	2
AT3G50560	0	0	1	0	0	0	0	0	0	1	0	0	2
AT3G26960	0	0	0	1	0	0	0	1	0	0	0	0	2
AT4G27030	0	0	0	0	0	0	0	0	1	0	0	1	2
AT5G46220	0	0	0	0	0	0	1	0	0	1	0	0	2
AT4G15630	0	0	0	0	0	0	0	0	1	0	0	1	2
AT4G25780	1	1	0	0	0	0	0	0	0	0	0	0	2
AT1G15410	0	0	0	1	1	0	0	0	0	0	0	0	2
AT1G72940	0	0	0	0	0	1	0	0	0	0	0	1	2
AT5G61600	0	0	0	0	0	0	1	0	0	1	0	0	2
AT1G29430	1	0	0	0	0	0	1	0	0	0	0	0	2
AT1G29170	0	0	0	0	1	0	0	1	0	0	0	0	2
AT4G02630	0	0	0	0	0	0	0	1	0	0	1	0	2
AT1G18360	0	0	0	0	0	0	0	1	0	0	1	0	2
AT3G03820	0	0	0	0	0	0	1	0	0	1	0	0	2
AT3G25560	0	0	0	0	0	0	1	0	0	0	0	1	2
AT1G76240	0	0	0	0	0	0	1	1	0	0	0	0	2
AT5G19260	0	0	0	0	0	0	0	1	0	0	1	0	2
AT3G10230	0	0	0	0	1	0	0	1	0	0	0	0	2
AT1G12520	0	1	0	0	0	0	0	0	1	0	0	0	2
AT1G67700	0	0	0	0	0	0	0	1	0	0	1	0	2
AT5G52030	0	1	0	0	0	0	0	1	0	0	0	0	2
AT2G46330	0	0	0	0	0	0	1	1	0	0	0	0	2
AT4G29720	0	0	0	0	1	0	0	1	0	0	0	0	2
AT3G22550	0	0	0	1	0	0	1	0	0	0	0	0	2
AT4G16880	0	0	0	0	0	0	1	0	0	1	0	0	2
AT3G55800	0	0	0	1	1	0	0	0	0	0	0	0	2
AT5G66310	0	0	0	0	1	0	0	0	0	0	1	0	2
AT5G48545	0	1	0	0	1	0	0	0	0	0	0	0	2
AT1G31580	0	1	0	0	0	0	1	0	0	0	0	0	2
AT5G36700	0	0	0	1	0	0	1	0	0	0	0	0	2
AT1G78580	0	0	0	0	1	0	0	1	0	0	0	0	2
AT5G10150	0	0	0	1	0	0	0	0	0	1	0	0	2
AT4G00165	0	1	0	0	0	0	0	0	0	0	1	0	2
AT1G32060	0	0	0	1	0	0	1	0	0	0	0	0	2
AT3G15570	0	0	0	1	0	0	0	0	0	1	0	0	2
AT3G11090	0	0	0	0	0	0	1	0	0	1	0	0	2
AT2G32720	0	0	0	1	0	0	1	0	0	0	0	0	2
AT5G19730	1	0	0	0	0	0	0	0	0	0	0	1	2
AT4G36660	0	0	0	0	0	0	0	1	0	0	1	0	2
AT4G13990	0	0	0	1	0	0	1	0	0	0	0	0	2
AT1G30510	0	1	0	0	0	0	1	0	0	0	0	0	2
AT1G49430	0	0	0	1	1	0	0	0	0	0	0	0	2
AT2G32290	0	0	0	1	0	0	1	0	0	0	0	0	2
AT4G04840	1	0	0	0	0	0	0	0	0	1	0	0	2
AT2G43750	0	0	0	0	0	0	0	1	1	0	0	0	2
AT4G36540	0	0	0	1	0	0	0	0	0	1	0	0	2
AT3G61440	0	0	0	0	0	0	1	0	1	0	0	0	2
AT1G01950	0	0	1	0	0	1	0	0	0	0	0	0	2
AT1G29450	0	0	0	0	0	0	1	0	0	1	0	0	2
AT5G07240	0	1	0	0	0	0	0	1	0	0	0	0	2
AT2G44210	0	0	0	0	0	0	1	0	0	1	0	0	2
AT1G53875	1	0	0	0	0	0	1	0	0	0	0	0	2
AT5G40450	1	0	0	0	0	0	0	0	0	1	0	0	2
AT5G26820	0	0	0	1	0	0	0	0	0	1	0	0	2
AT2G35130	0	0	0	1	0	0	1	0	0	0	0	0	2
AT1G58080	1	0	0	0	0	0	0	1	0	0	0	0	2
AT5G64770	0	0	0	1	0	0	1	0	0	0	0	0	2
AT5G63700	0	0	0	0	0	1	0	0	1	0	0	0	2
AT4G24540	0	0	0	1	1	0	0	0	0	0	0	0	2
AT2G27820	1	0	0	0	0	0	0	0	1	0	0	0	2
AT5G21930	0	0	0	1	0	0	0	0	0	1	0	0	2
AT1G80850	1	0	0	0	0	0	0	0	0	1	0	0	2
AT3G06550	0	0	0	0	0	0	1	0	0	1	0	0	2
AT1G24120	0	0	0	0	0	0	1	1	0	0	0	0	2
AT5G18700	0	0	0	1	0	0	0	0	0	1	0	0	2
AT5G09460	0	0	0	0	0	0	1	1	0	0	0	0	2
AT5G02480	0	0	0	1	1	0	0	0	0	0	0	0	2
AT1G20650	0	0	0	1	0	0	1	0	0	0	0	0	2
AT1G26650	1	0	0	0	0	0	1	0	0	0	0	0	2
AT2G22670	0	0	0	0	0	1	0	0	0	0	0	1	2
AT4G01080	1	0	0	0	0	0	1	0	0	0	0	0	2
AT4G39350	0	0	0	1	0	0	1	0	0	0	0	0	2
AT1G68238	0	0	0	0	0	0	0	0	0	0	1	0	1
AT3G21460	0	0	0	0	1	0	0	0	0	0	0	0	1
AT1G56430	0	0	0	0	0	0	0	1	0	0	0	0	1
AT3G63110	0	0	0	0	0	0	0	1	0	0	0	0	1
AT5G35970	0	0	0	0	0	0	0	0	0	0	0	1	1
AT1G20470	0	0	0	1	0	0	0	0	0	0	0	0	1
AT1G55960	0	0	0	0	0	0	0	0	0	0	0	1	1
AT1G24147	0	0	1	0	0	0	0	0	0	0	0	0	1
AT5G26200	0	0	0	0	0	0	0	1	0	0	0	0	1
AT4G26860	0	0	0	0	0	0	0	1	0	0	0	0	1
AT1G64400	0	0	0	0	0	0	0	0	0	0	0	1	1
AT2G40150	0	0	0	0	0	0	0	1	0	0	0	0	1
AT2G37720	0	0	0	0	1	0	0	0	0	0	0	0	1
AT1G78020	0	0	0	0	0	0	0	0	1	0	0	0	1
AT1G64770	0	0	0	0	0	0	0	1	0	0	0	0	1
AT1G18880	0	0	0	0	0	0	1	0	0	0	0	0	1
AT5G51720	0	0	0	0	0	0	1	0	0	0	0	0	1
AT5G15740	0	0	0	0	0	0	0	1	0	0	0	0	1
AT3G28080	0	0	0	0	1	0	0	0	0	0	0	0	1
AT5G38430	0	0	0	0	1	0	0	0	0	0	0	0	1
AT5G65460	0	0	0	0	0	1	0	0	0	0	0	0	1
AT3G52370	0	0	0	0	1	0	0	0	0	0	0	0	1
AT3G15850	0	0	0	0	1	0	0	0	0	0	0	0	1
AT3G03770	0	0	0	0	0	0	0	1	0	0	0	0	1
AT4G17770	0	0	0	0	0	0	0	1	0	0	0	0	1
AT4G31310	0	0	0	0	0	0	0	0	1	0	0	0	1
AT5G23920	0	0	0	0	0	0	0	0	0	0	0	1	1
AT5G59350	0	0	0	0	0	0	0	1	0	0	0	0	1
AT5G45940	0	0	0	0	0	0	0	0	0	0	0	1	1
AT4G04750	0	0	0	0	1	0	0	0	0	0	0	0	1
AT4G17880	0	0	0	0	0	0	0	1	0	0	0	0	1
AT4G39330	0	0	0	1	0	0	0	0	0	0	0	0	1
AT2G23600	0	0	0	0	0	0	0	1	0	0	0	0	1
AT5G19190	0	0	0	0	0	0	0	0	0	1	0	0	1
AT1G04550	0	0	0	0	0	0	0	1	0	0	0	0	1
AT2G19780	1	0	0	0	0	0	0	0	0	0	0	0	1
AT3G05900	0	0	0	0	0	1	0	0	0	0	0	0	1
AT5G37790	0	0	0	0	0	0	0	0	0	0	0	1	1
AT4G32460	0	0	0	0	0	0	1	0	0	0	0	0	1
AT4G38860	0	0	0	0	0	0	0	0	0	1	0	0	1
AT3G51820	0	0	0	0	1	0	0	0	0	0	0	0	1
AT1G67950	0	0	0	0	0	0	0	0	0	0	1	0	1
ATCG00650	0	0	0	0	0	0	1	0	0	0	0	0	1
AT3G61130	0	0	0	0	0	0	1	0	0	0	0	0	1
AT1G32080	0	0	0	0	0	0	1	0	0	0	0	0	1
AT2G37100	0	0	0	0	1	0	0	0	0	0	0	0	1
AT2G42190	0	0	0	0	0	0	0	0	0	1	0	0	1
AT4G16380	0	0	0	0	0	0	0	0	0	0	0	1	1
AT3G52720	0	0	0	0	0	0	1	0	0	0	0	0	1
AT5G38980	0	0	0	0	0	0	0	0	0	0	1	0	1
AT4G35270	0	0	0	0	1	0	0	0	0	0	0	0	1
AT1G11720	0	0	0	0	0	0	1	0	0	0	0	0	1
AT1G16020	0	0	0	0	1	0	0	0	0	0	0	0	1
AT1G03440	0	0	0	0	0	1	0	0	0	0	0	0	1
AT4G10770	0	0	0	0	0	0	1	0	0	0	0	0	1
AT1G60270	0	0	0	0	0	0	0	0	1	0	0	0	1
AT3G18710	0	0	0	0	0	1	0	0	0	0	0	0	1
AT3G18500	0	0	0	0	0	0	0	0	0	0	0	1	1
AT3G10160	0	0	0	0	1	0	0	0	0	0	0	0	1
AT2G40475	0	0	0	0	0	0	0	1	0	0	0	0	1
AT1G34570	0	0	0	0	0	0	0	0	0	1	0	0	1
AT1G75280	0	0	0	0	0	0	1	0	0	0	0	0	1
AT1G33240	0	0	0	0	0	0	0	0	0	1	0	0	1
AT4G19985	0	0	0	0	0	0	0	0	0	1	0	0	1
AT3G17330	0	0	0	0	0	0	0	0	0	1	0	0	1
AT3G56160	0	0	0	0	0	0	0	0	0	1	0	0	1
AT5G08720	0	0	0	0	0	0	1	0	0	0	0	0	1
AT5G21100	0	0	0	0	0	0	1	0	0	0	0	0	1
AT5G01620	0	0	0	0	0	0	0	0	0	1	0	0	1
AT4G18220	0	0	0	1	0	0	0	0	0	0	0	0	1
AT1G79720	0	0	0	0	0	0	0	0	0	1	0	0	1
AT1G19330	0	0	0	0	0	0	0	0	0	0	0	1	1
AT1G01620	0	0	0	0	0	0	0	0	0	1	0	0	1
AT3G20820	0	0	0	0	1	0	0	0	0	0	0	0	1
AT3G51950	0	0	0	1	0	0	0	0	0	0	0	0	1
AT5G01090	1	0	0	0	0	0	0	0	0	0	0	0	1
AT1G01430	0	0	0	0	0	0	0	0	0	1	0	0	1
AT2G27420	0	0	0	0	0	0	0	0	0	0	0	0	0
AT2G21650	0	0	0	0	0	0	0	0	0	0	0	0	0
AT1G65870	0	0	0	0	0	0	0	0	0	0	0	0	0
AT1G22690	0	0	0	0	0	0	0	0	0	0	0	0	0
AT4G21760	0	0	0	0	0	0	0	0	0	0	0	0	0
AT2G18328	0	0	0	0	0	0	0	0	0	0	0	0	0
AT2G30820	0	0	0	0	0	0	0	0	0	0	0	0	0
AT1G73600	0	0	0	0	0	0	0	0	0	0	0	0	0
AT1G78440	0	0	0	0	0	0	0	0	0	0	0	0	0
AT5G51190	0	0	0	0	0	0	0	0	0	0	0	0	0
AT4G35320	0	0	0	0	0	0	0	0	0	0	0	0	0
AT3G12110	0	0	0	0	0	0	0	0	0	0	0	0	0
AT3G19450	0	0	0	0	0	0	0	0	0	0	0	0	0
AT3G23510	0	0	0	0	0	0	0	0	0	0	0	0	0
AT5G11590	0	0	0	0	0	0	0	0	0	0	0	0	0
AT1G64780	0	0	0	0	0	0	0	0	0	0	0	0	0
AT1G72910	0	0	0	0	0	0	0	0	0	0	0	0	0
AT2G36880	0	0	0	0	0	0	0	0	0	0	0	0	0
AT3G01550	0	0	0	0	0	0	0	0	0	0	0	0	0
AT5G01410	0	0	0	0	0	0	0	0	0	0	0	0	0
AT1G23205	0	0	0	0	0	0	0	0	0	0	0	0	0
AT2G06850	0	0	0	0	0	0	0	0	0	0	0	0	0
AT2G21210	0	0	0	0	0	0	0	0	0	0	0	0	0
AT3G16240	0	0	0	0	0	0	0	0	0	0	0	0	0
AT3G23805	0	0	0	0	0	0	0	0	0	0	0	0	0
AT1G74300	0	0	0	0	0	0	0	0	0	0	0	0	0
AT1G04250	0	0	0	0	0	0	0	0	0	0	0	0	0
AT1G20190	0	0	0	0	0	0	0	0	0	0	0	0	0
AT1G70580	0	0	0	0	0	0	0	0	0	0	0	0	0
AT3G49940	0	0	0	0	0	0	0	0	0	0	0	0	0
AT5G41900	0	0	0	0	0	0	0	0	0	0	0	0	0
AT5G01790	0	0	0	0	0	0	0	0	0	0	0	0	0
AT2G36870	0	0	0	0	0	0	0	0	0	0	0	0	0
AT5G01015	0	0	0	0	0	0	0	0	0	0	0	0	0
AT2G33855	0	0	0	0	0	0	0	0	0	0	0	0	0
AT1G48480	0	0	0	0	0	0	0	0	0	0	0	0	0
AT4G37800	0	0	0	0	0	0	0	0	0	0	0	0	0
AT5G22390	0	0	0	0	0	0	0	0	0	0	0	0	0
AT5G65683	0	0	0	0	0	0	0	0	0	0	0	0	0
AT1G72930	0	0	0	0	0	0	0	0	0	0	0	0	0
AT1G16720	0	0	0	0	0	0	0	0	0	0	0	0	0
AT5G06790	0	0	0	0	0	0	0	0	0	0	0	0	0
AT4G12980	0	0	0	0	0	0	0	0	0	0	0	0	0
AT1G04530	0	0	0	0	0	0	0	0	0	0	0	0	0
AT3G28070	0	0	0	0	0	0	0	0	0	0	0	0	0
AT5G11790	0	0	0	0	0	0	0	0	0	0	0	0	0
AT4G23020	0	0	0	0	0	0	0	0	0	0	0	0	0
AT1G72920	0	0	0	0	0	0	0	0	0	0	0	0	0
AT1G12500	0	0	0	0	0	0	0	0	0	0	0	0	0
AT2G33530	0	0	0	0	0	0	0	0	0	0	0	0	0
AT1G66100	0	0	0	0	0	0	0	0	0	0	0	0	0
AT3G12610	0	0	0	0	0	0	0	0	0	0	0	0	0
AT5G03760	0	0	0	0	0	0	0	0	0	0	0	0	0
AT3G48720	0	0	0	0	0	0	0	0	0	0	0	0	0
AT5G55620	0	0	0	0	0	0	0	0	0	0	0	0	0
AT2G35860	0	0	0	0	0	0	0	0	0	0	0	0	0
AT3G53750	0	0	0	0	0	0	0	0	0	0	0	0	0
AT3G43800	0	0	0	0	0	0	0	0	0	0	0	0	0
AT1G60590	0	0	0	0	0	0	0	0	0	0	0	0	0
AT3G26570	0	0	0	0	0	0	0	0	0	0	0	0	0
AT3G51150	0	0	0	0	0	0	0	0	0	0	0	0	0
AT2G23000	0	0	0	0	0	0	0	0	0	0	0	0	0
AT5G02120	0	0	0	0	0	0	0	0	0	0	0	0	0
AT4G31590	0	0	0	0	0	0	0	0	0	0	0	0	0
AT3G23530	0	0	0	0	0	0	0	0	0	0	0	0	0
AT4G35950	0	0	0	0	0	0	0	0	0	0	0	0	0
AT4G21890	0	0	0	0	0	0	0	0	0	0	0	0	0
AT3G06770	0	0	0	0	0	0	0	0	0	0	0	0	0
AT4G14750	0	0	0	0	0	0	0	0	0	0	0	0	0
AT4G39770	0	0	0	0	0	0	0	0	0	0	0	0	0
AT1G45010	0	0	0	0	0	0	0	0	0	0	0	0	0
AT3G02830	0	0	0	0	0	0	0	0	0	0	0	0	0
AT1G44000	0	0	0	0	0	0	0	0	0	0	0	0	0
AT4G33220	0	0	0	0	0	0	0	0	0	0	0	0	0
AT3G57040	0	0	0	0	0	0	0	0	0	0	0	0	0
AT1G14150	0	0	0	0	0	0	0	0	0	0	0	0	0
AT4G38840	0	0	0	0	0	0	0	0	0	0	0	0	0
AT1G27120	0	0	0	0	0	0	0	0	0	0	0	0	0
AT3G57070	0	0	0	0	0	0	0	0	0	0	0	0	0
AT3G19370	0	0	0	0	0	0	0	0	0	0	0	0	0
AT1G51440	0	0	0	0	0	0	0	0	0	0	0	0	0
AT3G11700	0	0	0	0	0	0	0	0	0	0	0	0	0
AT3G29030	0	0	0	0	0	0	0	0	0	0	0	0	0
AT2G04039	0	0	0	0	0	0	0	0	0	0	0	0	0
AT1G70410	0	0	0	0	0	0	0	0	0	0	0	0	0
AT1G72430	0	0	0	0	0	0	0	0	0	0	0	0	0
AT4G14740	0	0	0	0	0	0	0	0	0	0	0	0	0
AT2G21330	0	0	0	0	0	0	0	0	0	0	0	0	0
AT1G72130	0	0	0	0	0	0	0	0	0	0	0	0	0
AT1G12900	0	0	0	0	0	0	0	0	0	0	0	0	0
AT5G43870	0	0	0	0	0	0	0	0	0	0	0	0	0
AT1G29530	0	0	0	0	0	0	0	0	0	0	0	0	0
AT5G50740	0	0	0	0	0	0	0	0	0	0	0	0	0
AT4G36220	0	0	0	0	0	0	0	0	0	0	0	0	0
AT3G51080	0	0	0	0	0	0	0	0	0	0	0	0	0
AT3G26650	0	0	0	0	0	0	0	0	0	0	0	0	0
AT1G15260	0	0	0	0	0	0	0	0	0	0	0	0	0
AT4G24780	0	0	0	0	0	0	0	0	0	0	0	0	0
AT5G48900	0	0	0	0	0	0	0	0	0	0	0	0	0
AT4G38950	0	0	0	0	0	0	0	0	0	0	0	0	0
AT1G60690	0	0	0	0	0	0	0	0	0	0	0	0	0
AT2G32500	0	0	0	0	0	0	0	0	0	0	0	0	0
AT3G28130	0	0	0	0	0	0	0	0	0	0	0	0	0
AT4G28100	0	0	0	0	0	0	0	0	0	0	0	0	0
AT2G37080	0	0	0	0	0	0	0	0	0	0	0	0	0
AT4G13050	0	0	0	0	0	0	0	0	0	0	0	0	0
AT1G14840	0	0	0	0	0	0	0	0	0	0	0	0	0
AT1G67480	0	0	0	0	0	0	0	0	0	0	0	0	0
AT2G44160	0	0	0	0	0	0	0	0	0	0	0	0	0
AT1G28680	0	0	0	0	0	0	0	0	0	0	0	0	0
AT4G13840	0	0	0	0	0	0	0	0	0	0	0	0	0
AT5G13460	0	0	0	0	0	0	0	0	0	0	0	0	0
AT3G16850	0	0	0	0	0	0	0	0	0	0	0	0	0
AT5G15310	0	0	0	0	0	0	0	0	0	0	0	0	0
AT4G19530	0	0	0	0	0	0	0	0	0	0	0	0	0
AT4G23400	0	0	0	0	0	0	0	0	0	0	0	0	0
AT2G28470	0	0	0	0	0	0	0	0	0	0	0	0	0
AT5G16590	0	0	0	0	0	0	0	0	0	0	0	0	0
AT5G55630	0	0	0	0	0	0	0	0	0	0	0	0	0
AT3G28180	0	0	0	0	0	0	0	0	0	0	0	0	0
AT5G13630	0	0	0	0	0	0	0	0	0	0	0	0	0
AT1G64390	0	0	0	0	0	0	0	0	0	0	0	0	0
AT3G02050	0	0	0	0	0	0	0	0	0	0	0	0	0
AT4G27430	0	0	0	0	0	0	0	0	0	0	0	0	0
AT1G65010	0	0	0	0	0	0	0	0	0	0	0	0	0
AT5G36940	0	0	0	0	0	0	0	0	0	0	0	0	0
AT5G53020	0	0	0	0	0	0	0	0	0	0	0	0	0
AT2G45970	0	0	0	0	0	0	0	0	0	0	0	0	0
AT1G21590	0	0	0	0	0	0	0	0	0	0	0	0	0
AT4G15790	0	0	0	0	0	0	0	0	0	0	0	0	0
AT5G03140	0	0	0	0	0	0	0	0	0	0	0	0	0
AT4G36360	0	0	0	0	0	0	0	0	0	0	0	0	0
AT1G55360	0	0	0	0	0	0	0	0	0	0	0	0	0
