# Supplementary material for: Specific functions for Mediator complex subunits from different modules in the transcriptional response of Arabidopsis thaliana to abiotic stress
Source: Sci Rep. 2020 Mar 19;10:5073. doi: 10.1038/s41598-020-61758-w (PMC7081235; doi:10.1038/s41598-020-61758-w)
Supplement: Supplementary file 8 — Supplementary Table S8. [file 41598_2020_61758_MOESM8_ESM.xlsx]

## Sheet: Overview
Supplemental Table S8. Output from TF2network analysis of all 390 genes in module M1:7

## Sheet: TF_enrichment
Regulator	Symbol	PWM_num	PWM_source	rank	p-value	q-value	#hits	hits
AT5G09410	CAMTA1	PWM3071	DAP-seq	1	2.1886e-65	3.92416e-62	188	AT5G26920,AT1G18300,AT4G34150,AT4G33920,AT2G17040,AT5G57560,AT1G27730,AT3G55980,AT5G06320,AT2G23810,AT2G40140,AT3G05320,AT4G34390,AT1G09070,AT1G28370,AT3G16860,AT3G55430,AT3G49530,AT3G57530,AT4G29780,AT1G29690,AT3G52400,AT2G24600,AT5G24590,AT1G70740,AT5G42050,AT4G14370,AT2G41100,AT1G27100,AT5G62570,AT4G37260,AT4G27654,AT2G01180,AT5G22690,AT4G30440,AT5G41100,AT5G44070,AT4G24570,AT3G56880,AT3G23750…
AT2G22300	CAMTA3	PWM2569	JASPAR	2	1.15583e-53	1.0362e-50	173	AT5G26920,AT1G18300,AT4G34150,AT4G33920,AT2G22500,AT2G17040,AT5G57560,AT1G27730,AT3G55980,AT5G06320,AT2G23810,AT2G40140,AT1G09070,AT1G28370,AT3G16860,AT3G55430,AT3G49530,AT3G57530,AT4G29780,AT4G12040,AT3G11820,AT2G24600,AT5G24590,AT1G70740,AT5G42050,AT3G52800,AT1G18740,AT2G41100,AT1G59910,AT1G27100,AT5G62570,AT4G27654,AT5G58430,AT4G30440,AT5G41100,AT4G24570,AT3G56880,AT3G23750,AT1G18210,AT1G74450…
AT2G22300	CAMTA3	PWM1171	CisBP	3	3.53354e-52	2.11188e-49	171	AT5G26920,AT1G18300,AT4G34150,AT4G33920,AT2G22500,AT2G17040,AT5G57560,AT1G27730,AT3G55980,AT5G06320,AT2G23810,AT2G40140,AT3G05320,AT1G09070,AT1G28370,AT3G16860,AT3G55430,AT3G49530,AT4G29780,AT3G52400,AT4G12040,AT3G11820,AT2G24600,AT5G24590,AT1G70740,AT5G42050,AT3G52800,AT1G18740,AT2G41100,AT1G59910,AT1G27100,AT5G62570,AT4G27654,AT5G58430,AT4G30440,AT5G41100,AT4G24570,AT3G56880,AT3G23750,AT1G18210…
AT5G64220	CAMTA2	PWM2568	JASPAR	4	1.03545e-50	4.64139e-48	169	AT5G26920,AT1G18300,AT4G34150,AT4G33920,AT5G57560,AT1G27730,AT3G55980,AT5G06320,AT2G23810,AT2G40140,AT3G05320,AT1G09070,AT1G28370,AT3G16860,AT3G55430,AT3G49530,AT3G57530,AT4G29780,AT1G29690,AT3G52400,AT4G12040,AT2G24600,AT5G24590,AT1G70740,AT2G35930,AT5G42050,AT4G14370,AT3G52800,AT1G18740,AT2G41100,AT1G59910,AT1G27100,AT5G62570,AT4G27654,AT5G58430,AT4G30440,AT5G41100,AT4G24570,AT3G56880,AT1G18210…
AT5G64220	CAMTA2	PWM1479	CisBP	5	1.51673e-48	5.43901e-46	166	AT5G26920,AT1G18300,AT4G34150,AT4G33920,AT5G57560,AT1G27730,AT3G55980,AT5G06320,AT2G23810,AT2G40140,AT3G05320,AT1G09070,AT1G28370,AT3G16860,AT3G55430,AT3G49530,AT3G57530,AT4G29780,AT1G29690,AT3G52400,AT2G24600,AT5G24590,AT1G70740,AT2G35930,AT5G42050,AT4G14370,AT3G52800,AT1G18740,AT2G41100,AT1G59910,AT1G27100,AT5G62570,AT4G27654,AT5G58430,AT4G30440,AT5G41100,AT4G24570,AT3G56880,AT1G18210,AT4G08500…
AT2G22300	CAMTA3	PWM24	AthaMAP	6	1.02077e-22	3.05039e-20	124	AT1G18300,AT4G33920,AT3G45640,AT2G22500,AT5G57560,AT1G27730,AT3G55980,AT2G23810,AT2G40140,AT3G05320,AT4G34390,AT1G28370,AT3G55430,AT3G57530,AT4G29780,AT2G24600,AT1G70740,AT2G41100,AT1G27100,AT5G62570,AT4G37260,AT4G27654,AT5G22690,AT4G30440,AT5G41100,AT4G24570,AT3G56880,AT1G63750,AT1G63860,AT5G66070,AT1G32920,AT4G23180,AT1G66160,AT5G48380,AT1G42990,AT3G08720,AT2G43290,AT5G37770,AT1G73540,AT3G59080…
AT1G29860	ATWRKY71	PWM3565	DAP-seq	7	8.52769e-19	2.18431e-16	116	AT1G18300,AT4G34150,AT1G27730,AT3G55980,AT5G06320,AT2G40140,AT1G28380,AT3G05320,AT4G34390,AT1G09070,AT3G55430,AT3G57530,AT4G29780,AT1G27770,AT4G12040,AT3G11820,AT2G24600,AT3G10720,AT2G35930,AT4G14370,AT3G52800,AT2G23320,AT2G41100,AT1G59910,AT2G30020,AT4G27654,AT2G01180,AT4G30440,AT5G41100,AT1G18210,AT5G66675,AT1G71697,AT5G27420,AT1G66090,AT4G36500,AT1G63750,AT4G34410,AT4G23180,AT3G50950,AT1G55450…
AT4G23550	ATWRKY29	PWM3536	DAP-seq	8	7.21566e-18	1.61721e-15	114	AT1G18300,AT4G34150,AT4G33920,AT2G38470,AT1G27730,AT3G55980,AT5G06320,AT2G40140,AT1G28380,AT3G05320,AT4G34390,AT1G09070,AT3G55430,AT3G57530,AT4G29780,AT1G27770,AT3G11820,AT2G24600,AT1G70740,AT2G35930,AT3G52800,AT2G23320,AT2G41100,AT1G59910,AT2G30020,AT4G37260,AT4G27654,AT4G30440,AT5G41100,AT1G18210,AT5G66675,AT1G71697,AT5G27420,AT4G36500,AT1G63750,AT4G34410,AT4G23180,AT1G66160,AT3G50950,AT3G08720…
AT4G16150	CAMTA5	PWM3072	DAP-seq	9	2.06022e-17	4.10441e-15	113	AT4G34150,AT4G33920,AT1G27730,AT3G55980,AT3G50930,AT1G09070,AT1G28370,AT3G16860,AT3G55430,AT3G49530,AT4G29780,AT1G29690,AT3G11820,AT5G24590,AT4G14370,AT3G52800,AT1G18740,AT2G41100,AT1G59910,AT1G27100,AT4G37260,AT4G27654,AT2G01180,AT3G56880,AT1G18210,AT1G66090,AT1G74450,AT4G30600,AT4G34410,AT4G23180,AT1G66160,AT1G42990,AT2G43290,AT5G37770,AT1G73540,AT3G44260,AT4G22780,AT2G35710,AT4G17615,AT5G58720…
AT2G38470	ATWRKY33	PWM3542	DAP-seq	10	2.06022e-17	4.10441e-15	113	AT1G18300,AT4G34150,AT4G33920,AT2G38470,AT1G27730,AT3G55980,AT5G06320,AT2G40140,AT1G28380,AT3G05320,AT4G34390,AT1G09070,AT3G55430,AT3G57530,AT4G29780,AT1G27770,AT4G12040,AT3G11820,AT2G24600,AT3G10720,AT1G70740,AT2G35930,AT3G52800,AT2G23320,AT2G41100,AT1G59910,AT2G30020,AT4G27654,AT4G30440,AT5G41100,AT1G18210,AT5G66675,AT4G08500,AT1G71697,AT5G27420,AT4G36500,AT4G30600,AT1G63750,AT4G34410,AT4G23180…
AT2G03340	WRKY3	PWM3543	DAP-seq	11	5.80933e-17	9.46922e-15	112	AT1G18300,AT4G34150,AT4G33920,AT1G27730,AT3G55980,AT5G06320,AT2G40140,AT1G28380,AT3G05320,AT4G34390,AT1G09070,AT3G55430,AT3G57530,AT4G29780,AT1G29690,AT1G27770,AT4G12040,AT3G11820,AT2G24600,AT1G70740,AT2G35930,AT3G52800,AT2G23320,AT2G41100,AT1G59910,AT2G30020,AT4G27654,AT4G30440,AT5G41100,AT3G56880,AT1G18210,AT5G66675,AT4G08500,AT1G71697,AT5G27420,AT4G36500,AT4G30600,AT1G63750,AT4G34410,AT4G23180…
AT4G18170	ATWRKY28	PWM3534	DAP-seq	12	1.61767e-16	2.41707e-14	111	AT1G18300,AT4G33920,AT2G38470,AT3G45640,AT2G22500,AT1G27730,AT3G55980,AT5G06320,AT2G40140,AT1G28380,AT3G05320,AT4G34390,AT1G09070,AT3G49530,AT3G57530,AT4G29780,AT1G27770,AT4G12040,AT3G11820,AT2G24600,AT3G10720,AT1G70740,AT2G35930,AT3G52800,AT2G23320,AT2G41100,AT1G59910,AT1G27100,AT4G27654,AT4G30440,AT5G41100,AT5G44070,AT1G18210,AT5G66675,AT4G08500,AT1G71697,AT5G27420,AT1G66090,AT4G36500,AT4G34410…
AT2G46400	ATWRKY46	PWM3552	DAP-seq	13	1.61767e-16	2.41707e-14	111	AT1G76650,AT1G18300,AT2G38470,AT3G55980,AT5G06320,AT1G28380,AT3G05320,AT4G34390,AT3G16860,AT3G55430,AT3G49530,AT3G57530,AT1G27770,AT2G35930,AT3G52800,AT2G23320,AT2G41100,AT1G59910,AT2G30020,AT5G22690,AT4G30440,AT5G41100,AT4G12720,AT3G56880,AT3G23750,AT5G66675,AT1G71697,AT4G36500,AT4G30600,AT1G63750,AT4G23180,AT1G66160,AT3G08720,AT1G55450,AT3G09830,AT5G58720,AT4G01250,AT1G19380,AT5G64660,AT2G41110…
AT1G29280	ATWRKY65	PWM3560	DAP-seq	14	1.61767e-16	2.41707e-14	111	AT5G26920,AT1G18300,AT4G34150,AT4G33920,AT2G38470,AT2G17040,AT1G27730,AT5G06320,AT1G28380,AT3G05320,AT4G34390,AT1G09070,AT3G57530,AT4G29780,AT1G27770,AT3G11820,AT2G24600,AT1G70740,AT2G35930,AT3G52800,AT2G23320,AT2G41100,AT1G59910,AT4G37260,AT4G27654,AT2G01180,AT4G30440,AT5G41100,AT5G44070,AT1G18210,AT5G66675,AT1G71697,AT5G27420,AT1G63750,AT1G63860,AT4G34410,AT4G23180,AT1G66160,AT3G50950,AT1G55450…
AT2G23320	AtWRKY15	PWM3515	DAP-seq	15	1.20771e-15	1.44362e-13	109	AT1G18300,AT4G34150,AT4G33920,AT2G38470,AT1G27730,AT3G55980,AT5G06320,AT2G40140,AT1G28380,AT3G05320,AT4G34390,AT1G09070,AT3G55430,AT3G57530,AT4G29780,AT1G27770,AT3G11820,AT2G24600,AT3G10720,AT1G70740,AT2G35930,AT3G52800,AT2G23320,AT2G41100,AT1G59910,AT1G27100,AT2G30020,AT4G27654,AT4G30440,AT5G44070,AT5G66675,AT1G71697,AT5G27420,AT4G36500,AT1G63750,AT1G63860,AT4G34410,AT4G23180,AT3G50950,AT3G08720…
AT2G30590	WRKY21	PWM3522	DAP-seq	16	3.23758e-15	3.62811e-13	108	AT1G18300,AT4G34150,AT3G55980,AT5G06320,AT2G40140,AT1G28380,AT3G05320,AT4G34390,AT1G09070,AT3G55430,AT3G57530,AT4G29780,AT1G27770,AT3G11820,AT3G10720,AT2G35930,AT3G52800,AT2G23320,AT2G41100,AT1G59910,AT2G30020,AT4G27654,AT4G30440,AT5G41100,AT5G66675,AT1G71697,AT5G27420,AT1G66090,AT4G36500,AT1G63750,AT4G34410,AT4G23180,AT3G50950,AT3G08720,AT1G55450,AT3G09830,AT1G23710,AT4G17615,AT5G58720,AT4G01250…
AT3G01970	ATWRKY45	PWM3550	DAP-seq	17	3.23758e-15	3.62811e-13	108	AT1G18300,AT1G61890,AT4G34150,AT3G55980,AT5G06320,AT2G40140,AT1G28380,AT3G05320,AT4G34390,AT1G09070,AT3G55430,AT3G49530,AT3G57530,AT4G29780,AT1G27770,AT3G11820,AT2G24600,AT2G35930,AT4G14370,AT3G52800,AT2G23320,AT2G41100,AT1G59910,AT2G30020,AT4G27654,AT2G01180,AT4G30440,AT5G41100,AT1G18210,AT5G66675,AT1G71697,AT5G27420,AT1G66090,AT4G36500,AT1G63750,AT4G34410,AT4G23180,AT1G55450,AT3G09830,AT1G23710…
AT5G26170	ATWRKY50	PWM3556	DAP-seq	18	3.23758e-15	3.62811e-13	108	AT1G18300,AT1G61890,AT4G34150,AT2G22500,AT3G55980,AT5G06320,AT2G40140,AT1G28380,AT3G05320,AT1G09070,AT3G55430,AT3G49530,AT3G57530,AT4G29780,AT1G27770,AT4G12040,AT2G24600,AT1G70740,AT2G35930,AT4G14370,AT3G52800,AT2G23320,AT1G59910,AT4G37260,AT4G27654,AT2G01180,AT4G30440,AT5G41100,AT1G18210,AT5G66675,AT1G71697,AT5G27420,AT1G66090,AT4G36500,AT1G63750,AT4G34410,AT4G23180,AT1G55450,AT3G09830,AT1G23710…
AT2G30250	ATWRKY25	PWM3528	DAP-seq	19	8.56875e-15	8.0862e-13	107	AT1G18300,AT4G34150,AT4G33920,AT2G38470,AT1G27730,AT3G55980,AT5G06320,AT2G40140,AT1G28380,AT3G05320,AT4G34390,AT3G55430,AT3G57530,AT4G29780,AT1G27770,AT3G11820,AT2G24600,AT1G70740,AT2G35930,AT3G52800,AT2G23320,AT2G41100,AT1G59910,AT2G30020,AT4G27654,AT4G30440,AT5G41100,AT5G44070,AT3G56880,AT1G18210,AT5G66675,AT4G08500,AT1G71697,AT5G27420,AT4G36500,AT4G30600,AT1G63750,AT4G34410,AT4G23180,AT1G42990…
AT5G07100	WRKY26	PWM3530	DAP-seq	20	8.56875e-15	8.0862e-13	107	AT4G34150,AT4G33920,AT2G38470,AT2G22500,AT1G27730,AT3G55980,AT5G06320,AT2G40140,AT1G28380,AT3G05320,AT4G34390,AT1G09070,AT1G28370,AT3G57530,AT4G29780,AT1G27770,AT4G12040,AT2G24600,AT2G35930,AT4G14370,AT3G52800,AT2G23320,AT2G41100,AT1G59910,AT4G27654,AT4G30440,AT5G41100,AT1G18210,AT5G66675,AT4G08500,AT1G71697,AT5G27420,AT1G66090,AT4G36500,AT4G30600,AT1G63750,AT4G34410,AT4G23180,AT1G55450,AT3G09830…
AT1G80840	ATWRKY40	PWM3544	DAP-seq	21	8.56875e-15	8.0862e-13	107	AT4G33920,AT3G45640,AT2G22500,AT1G27730,AT3G55980,AT5G06320,AT2G40140,AT1G28380,AT3G05320,AT4G34390,AT1G09070,AT3G49530,AT3G57530,AT4G29780,AT1G27770,AT4G12040,AT2G35930,AT3G52800,AT2G23320,AT2G41100,AT1G59910,AT1G27100,AT4G27654,AT4G30440,AT5G41100,AT5G44070,AT1G18210,AT5G66675,AT4G08500,AT1G71697,AT5G27420,AT4G36500,AT1G63750,AT4G34410,AT4G23180,AT3G50950,AT3G08720,AT1G55450,AT3G09830,AT1G23710…
AT2G21900	ATWRKY59	PWM3559	DAP-seq	22	8.56875e-15	8.0862e-13	107	AT4G34150,AT4G33920,AT1G27730,AT3G55980,AT5G06320,AT2G40140,AT1G28380,AT3G05320,AT3G49530,AT3G57530,AT4G29780,AT1G29690,AT1G27770,AT3G52400,AT4G12040,AT3G11820,AT2G24600,AT1G70740,AT2G35930,AT4G14370,AT3G52800,AT2G23320,AT1G59910,AT4G27654,AT5G41100,AT3G56880,AT1G18210,AT5G66675,AT4G08500,AT1G71697,AT5G27420,AT4G36500,AT4G30600,AT1G63750,AT4G34410,AT4G23180,AT3G50950,AT1G42990,AT3G08720,AT1G55450…
AT5G52830	ATWRKY27	PWM3532	DAP-seq	23	2.23887e-14	1.74535e-12	106	AT1G18300,AT3G45640,AT3G55980,AT5G06320,AT2G40140,AT3G05320,AT4G34390,AT1G09070,AT3G57530,AT4G29780,AT1G27770,AT3G10720,AT2G35930,AT3G52800,AT2G23320,AT2G41100,AT1G59910,AT2G30020,AT4G30440,AT5G41100,AT5G66675,AT1G71697,AT5G27420,AT1G66090,AT4G36500,AT1G63750,AT4G34410,AT4G23180,AT1G55450,AT3G09830,AT1G23710,AT2G35710,AT4G17615,AT5G58720,AT3G54810,AT4G01250,AT1G19380,AT5G64660,AT2G33580,AT4G17230…
AT2G46130	ATWRKY43	PWM3548	DAP-seq	24	5.77464e-14	4.31414e-12	105	AT4G33920,AT1G27730,AT3G55980,AT5G06320,AT2G40140,AT1G28380,AT3G05320,AT4G34390,AT1G09070,AT3G16860,AT3G55430,AT3G57530,AT4G29780,AT1G27770,AT4G12040,AT2G35930,AT3G52800,AT2G23320,AT2G41100,AT1G59910,AT2G30020,AT4G27654,AT4G30440,AT5G41100,AT1G18210,AT5G66675,AT4G08500,AT1G71697,AT4G36500,AT4G30600,AT1G63750,AT4G34410,AT4G23180,AT3G50950,AT3G08720,AT1G55450,AT3G09830,AT1G23710,AT2G35710,AT5G58720…
AT5G13080	ATWRKY75	PWM3566	DAP-seq	25	5.77464e-14	4.31414e-12	105	AT4G34150,AT4G33920,AT2G38470,AT1G27730,AT3G55980,AT5G06320,AT2G40140,AT1G28380,AT3G05320,AT4G34390,AT1G09070,AT3G57530,AT4G29780,AT1G27770,AT4G12040,AT2G24600,AT3G10720,AT2G35930,AT3G52800,AT2G23320,AT2G41100,AT1G59910,AT1G27100,AT4G27654,AT4G30440,AT5G41100,AT3G56880,AT1G18210,AT5G66675,AT4G08500,AT1G71697,AT5G27420,AT4G36500,AT1G63750,AT4G34410,AT4G23180,AT3G50950,AT5G01100,AT1G55450,AT3G09830…
AT2G46130	ATWRKY43	PWM2680	JASPAR	26	1.4702e-13	1.01387e-11	104	AT5G26920,AT4G34150,AT4G33920,AT2G38470,AT3G45640,AT2G22500,AT1G27730,AT3G55980,AT5G06320,AT2G40140,AT1G28380,AT4G38550,AT3G05320,AT4G34390,AT3G49530,AT3G57530,AT4G29780,AT1G29690,AT1G27770,AT3G52400,AT2G24600,AT3G10720,AT1G70740,AT4G14370,AT3G52800,AT2G23320,AT1G59910,AT1G27100,AT4G27654,AT5G58430,AT4G30440,AT5G41100,AT5G44070,AT4G24570,AT3G56880,AT1G18210,AT1G57990,AT4G08500,AT1G71697,AT5G27420…
AT4G31800	ATWRKY18	PWM3519	DAP-seq	27	1.4702e-13	1.01387e-11	104	AT4G34150,AT4G33920,AT2G38470,AT1G27730,AT3G55980,AT5G06320,AT2G40140,AT1G28380,AT4G38550,AT3G05320,AT4G34390,AT1G09070,AT3G49530,AT3G57530,AT4G29780,AT1G27770,AT4G12040,AT3G11820,AT2G24600,AT2G35930,AT3G52800,AT2G23320,AT2G41100,AT1G59910,AT1G27100,AT2G30020,AT4G27654,AT5G22690,AT4G30440,AT5G41100,AT5G44070,AT1G18210,AT1G57990,AT5G66675,AT4G08500,AT1G71697,AT5G27420,AT1G63750,AT4G34410,AT4G23180…
AT5G41570	ATWRKY24	PWM3526	DAP-seq	28	1.4702e-13	1.01387e-11	104	AT1G18300,AT4G33920,AT2G22500,AT1G27730,AT3G55980,AT5G06320,AT2G40140,AT1G28380,AT3G05320,AT4G34390,AT1G09070,AT1G28370,AT3G55430,AT3G57530,AT4G29780,AT1G27770,AT1G70740,AT2G35930,AT3G52800,AT2G23320,AT2G41100,AT1G59910,AT4G27654,AT2G01180,AT4G30440,AT5G41100,AT1G18210,AT5G66675,AT4G08500,AT1G71697,AT4G36500,AT1G63860,AT4G34410,AT4G23180,AT3G50950,AT1G55450,AT3G09830,AT1G23710,AT2G35710,AT5G58720…
AT2G46130	ATWRKY43	PWM1511	CisBP	29	3.69446e-13	2.28419e-11	103	AT5G26920,AT4G34150,AT4G33920,AT2G38470,AT3G45640,AT2G22500,AT1G27730,AT3G55980,AT5G06320,AT2G40140,AT1G28380,AT4G38550,AT3G05320,AT4G34390,AT3G49530,AT3G57530,AT4G29780,AT1G29690,AT1G27770,AT3G52400,AT2G24600,AT3G10720,AT1G70740,AT4G14370,AT3G52800,AT2G23320,AT1G59910,AT1G27100,AT4G27654,AT5G58430,AT4G30440,AT5G41100,AT5G44070,AT4G24570,AT3G56880,AT1G18210,AT1G57990,AT4G08500,AT1G71697,AT5G27420…
AT1G30650	AR411	PWM3513	DAP-seq	30	3.69446e-13	2.28419e-11	103	AT1G18300,AT4G33920,AT2G38470,AT3G45640,AT1G27730,AT3G55980,AT5G06320,AT2G40140,AT1G28380,AT3G05320,AT4G34390,AT1G09070,AT3G57530,AT4G29780,AT1G27770,AT2G24600,AT1G70740,AT2G35930,AT3G52800,AT2G23320,AT2G41100,AT1G59910,AT4G27654,AT4G30440,AT5G44070,AT1G18210,AT5G66675,AT1G71697,AT5G27420,AT4G36500,AT1G63860,AT4G34410,AT4G23180,AT3G50950,AT5G01100,AT1G55450,AT3G09830,AT1G23710,AT5G58720,AT4G01250…
AT2G24570	ATWRKY17	PWM3517	DAP-seq	31	9.16263e-13	5.29955e-11	102	AT3G45640,AT3G55980,AT5G06320,AT2G40140,AT1G28380,AT3G05320,AT4G34390,AT1G09070,AT3G55430,AT3G49530,AT3G57530,AT4G29780,AT1G27770,AT4G12040,AT2G24600,AT2G35930,AT4G14370,AT3G52800,AT2G23320,AT2G41100,AT1G59910,AT1G27100,AT2G30020,AT4G27654,AT4G30440,AT5G41100,AT1G18210,AT5G66675,AT1G71697,AT5G27420,AT1G66090,AT4G36500,AT1G63750,AT1G63860,AT4G34410,AT4G23180,AT3G50950,AT5G01100,AT1G55450,AT3G09830…
AT4G24240	ATWRKY7	PWM3568	DAP-seq	32	9.16263e-13	5.29955e-11	102	AT1G18300,AT3G45640,AT3G55980,AT5G06320,AT2G40140,AT3G05320,AT4G34390,AT1G09070,AT3G55430,AT3G57530,AT4G29780,AT1G27770,AT2G24600,AT3G10720,AT2G35930,AT3G52800,AT2G23320,AT2G41100,AT1G59910,AT2G30020,AT4G37260,AT4G30440,AT5G41100,AT5G66675,AT1G71697,AT5G27420,AT1G66090,AT4G36500,AT1G63750,AT1G63860,AT4G34410,AT4G23180,AT5G01100,AT1G55450,AT3G09830,AT1G23710,AT4G17615,AT5G58720,AT3G54810,AT4G01250…
AT4G31550	ATWRKY11	PWM3512	DAP-seq	33	2.2426e-12	1.21848e-10	101	AT1G18300,AT3G45640,AT3G55980,AT5G06320,AT2G40140,AT1G28380,AT3G05320,AT4G34390,AT1G09070,AT3G55430,AT3G57530,AT4G29780,AT1G27770,AT2G24600,AT3G10720,AT2G35930,AT3G52800,AT2G23320,AT2G41100,AT1G59910,AT4G27654,AT4G30440,AT5G41100,AT5G66675,AT1G71697,AT1G66090,AT4G36500,AT1G63750,AT4G34410,AT4G23180,AT3G50950,AT5G01100,AT1G55450,AT3G09830,AT1G23710,AT5G58720,AT4G01250,AT1G19380,AT5G64660,AT2G33580…
AT2G40740	ATWRKY55	PWM3558	DAP-seq	34	2.2426e-12	1.21848e-10	101	AT5G26920,AT1G18300,AT4G34150,AT4G33920,AT2G38470,AT3G45640,AT2G22500,AT2G17040,AT1G27730,AT5G06320,AT1G28380,AT3G05320,AT4G34390,AT1G09070,AT1G28370,AT3G57530,AT4G29780,AT1G27770,AT3G11820,AT2G24600,AT1G70740,AT3G52800,AT2G23320,AT2G41100,AT1G59910,AT1G27100,AT4G27654,AT2G01180,AT5G22690,AT4G30440,AT5G44070,AT3G56880,AT3G23750,AT1G18210,AT5G66675,AT4G08500,AT1G71697,AT1G63860,AT4G34410,AT4G23180…
AT3G42860	AT3G42860	PWM3572	DAP-seq	35	2.2426e-12	1.21848e-10	101	AT1G18300,AT4G33920,AT2G38470,AT3G45640,AT5G06320,AT3G05320,AT4G34390,AT1G09070,AT3G57530,AT4G29780,AT3G11820,AT1G70740,AT3G52800,AT2G23320,AT2G41100,AT1G59910,AT4G37260,AT4G27654,AT2G01180,AT5G22690,AT4G30440,AT3G56880,AT5G66675,AT1G71697,AT5G27420,AT4G36500,AT1G63860,AT4G34410,AT4G23180,AT1G66160,AT5G48380,AT3G50950,AT1G55450,AT1G23710,AT2G35710,AT4G17615,AT5G58720,AT4G01250,AT5G47070,AT1G19380…
AT2G40740	ATWRKY55	PWM888	CisBP	36	2.2426e-12	1.21848e-10	101	AT5G26920,AT1G18300,AT4G34150,AT4G33920,AT2G38470,AT3G45640,AT2G22500,AT2G17040,AT1G27730,AT5G06320,AT1G28380,AT4G38550,AT3G05320,AT5G59550,AT4G34390,AT3G57530,AT4G29780,AT3G52400,AT2G24600,AT3G10720,AT5G42050,AT2G23320,AT1G59910,AT1G27100,AT5G22690,AT4G30440,AT5G41100,AT5G44070,AT3G23750,AT1G18210,AT4G08500,AT1G71697,AT5G27420,AT4G30600,AT4G34410,AT4G23180,AT3G50950,AT5G01100,AT1G23710,AT2G44500…
AT2G40750	ATWRKY54	PWM889	CisBP	37	2.2426e-12	1.21848e-10	101	AT5G26920,AT1G18300,AT4G34150,AT4G33920,AT2G38470,AT3G45640,AT2G22500,AT2G17040,AT1G27730,AT5G06320,AT1G28380,AT4G38550,AT3G05320,AT5G59550,AT4G34390,AT3G57530,AT4G29780,AT3G52400,AT2G24600,AT3G10720,AT5G42050,AT2G23320,AT1G59910,AT1G27100,AT5G22690,AT4G30440,AT5G41100,AT5G44070,AT3G23750,AT1G18210,AT4G08500,AT1G71697,AT5G27420,AT4G30600,AT4G34410,AT4G23180,AT3G50950,AT5G01100,AT1G23710,AT2G44500…
AT2G46400	ATWRKY46	PWM890	CisBP	38	2.2426e-12	1.21848e-10	101	AT5G26920,AT1G18300,AT4G34150,AT4G33920,AT2G38470,AT3G45640,AT2G22500,AT2G17040,AT1G27730,AT5G06320,AT1G28380,AT4G38550,AT3G05320,AT5G59550,AT4G34390,AT3G57530,AT4G29780,AT3G52400,AT2G24600,AT3G10720,AT5G42050,AT2G23320,AT1G59910,AT1G27100,AT5G22690,AT4G30440,AT5G41100,AT5G44070,AT3G23750,AT1G18210,AT4G08500,AT1G71697,AT5G27420,AT4G30600,AT4G34410,AT4G23180,AT3G50950,AT5G01100,AT1G23710,AT2G44500…
AT4G11070	AtWRKY41	PWM892	CisBP	39	2.2426e-12	1.21848e-10	101	AT5G26920,AT1G18300,AT4G34150,AT4G33920,AT2G38470,AT3G45640,AT2G22500,AT2G17040,AT1G27730,AT5G06320,AT1G28380,AT4G38550,AT3G05320,AT5G59550,AT4G34390,AT3G57530,AT4G29780,AT3G52400,AT2G24600,AT3G10720,AT5G42050,AT2G23320,AT1G59910,AT1G27100,AT5G22690,AT4G30440,AT5G41100,AT5G44070,AT3G23750,AT1G18210,AT4G08500,AT1G71697,AT5G27420,AT4G30600,AT4G34410,AT4G23180,AT3G50950,AT5G01100,AT1G23710,AT2G44500…
AT4G23810	ATWRKY53	PWM893	CisBP	40	2.2426e-12	1.21848e-10	101	AT5G26920,AT1G18300,AT4G34150,AT4G33920,AT2G38470,AT3G45640,AT2G22500,AT2G17040,AT1G27730,AT5G06320,AT1G28380,AT4G38550,AT3G05320,AT5G59550,AT4G34390,AT3G57530,AT4G29780,AT3G52400,AT2G24600,AT3G10720,AT5G42050,AT2G23320,AT1G59910,AT1G27100,AT5G22690,AT4G30440,AT5G41100,AT5G44070,AT3G23750,AT1G18210,AT4G08500,AT1G71697,AT5G27420,AT4G30600,AT4G34410,AT4G23180,AT3G50950,AT5G01100,AT1G23710,AT2G44500…
AT5G24110	ATWRKY30	PWM894	CisBP	41	2.2426e-12	1.21848e-10	101	AT5G26920,AT1G18300,AT4G34150,AT4G33920,AT2G38470,AT3G45640,AT2G22500,AT2G17040,AT1G27730,AT5G06320,AT1G28380,AT4G38550,AT3G05320,AT5G59550,AT4G34390,AT3G57530,AT4G29780,AT3G52400,AT2G24600,AT3G10720,AT5G42050,AT2G23320,AT1G59910,AT1G27100,AT5G22690,AT4G30440,AT5G41100,AT5G44070,AT3G23750,AT1G18210,AT4G08500,AT1G71697,AT5G27420,AT4G30600,AT4G34410,AT4G23180,AT3G50950,AT5G01100,AT1G23710,AT2G44500…
AT4G31550	ATWRKY11	PWM1154	CisBP	42	5.41645e-12	2.31231e-10	100	AT5G26920,AT4G34150,AT4G33920,AT2G38470,AT3G45640,AT2G22500,AT2G17040,AT1G27730,AT3G55980,AT5G06320,AT2G40140,AT1G28380,AT4G38550,AT3G05320,AT4G34390,AT3G57530,AT4G29780,AT3G52400,AT2G24600,AT3G10720,AT2G23320,AT1G59910,AT1G27100,AT5G58430,AT5G22690,AT5G41100,AT5G44070,AT3G56880,AT1G18210,AT4G08500,AT1G71697,AT5G27420,AT4G30600,AT4G34410,AT4G23180,AT3G50950,AT4G24160,AT1G23710,AT2G35710,AT5G58720…
AT5G24110	ATWRKY30	PWM2677	JASPAR	43	5.41645e-12	2.31231e-10	100	AT5G26920,AT1G18300,AT4G34150,AT4G33920,AT2G38470,AT3G45640,AT2G22500,AT2G17040,AT1G27730,AT5G06320,AT1G28380,AT4G38550,AT3G05320,AT5G59550,AT4G34390,AT3G57530,AT4G29780,AT2G24600,AT3G10720,AT5G42050,AT2G23320,AT1G59910,AT1G27100,AT5G22690,AT4G30440,AT5G41100,AT5G44070,AT3G23750,AT1G18210,AT4G08500,AT1G71697,AT5G27420,AT4G30600,AT4G34410,AT4G23180,AT3G50950,AT5G01100,AT1G23710,AT2G44500,AT5G58720…
AT5G46350	ATWRKY8	PWM3570	DAP-seq	44	5.41645e-12	2.31231e-10	100	AT1G18300,AT3G45640,AT3G55980,AT5G06320,AT2G40140,AT1G28380,AT3G05320,AT4G34390,AT1G09070,AT3G55430,AT3G57530,AT4G29780,AT1G27770,AT3G10720,AT2G35930,AT3G52800,AT2G23320,AT2G41100,AT1G59910,AT4G27654,AT4G30440,AT5G41100,AT5G66675,AT1G71697,AT5G27420,AT1G66090,AT4G36500,AT1G63750,AT4G34410,AT4G23180,AT3G08720,AT1G55450,AT3G09830,AT1G23710,AT5G58720,AT5G04550,AT4G01250,AT1G19380,AT5G64660,AT2G33580…
AT2G22300	CAMTA3	PWM619	AthaMAP	45	5.41645e-12	2.31231e-10	100	AT5G26920,AT4G34150,AT2G23810,AT3G05320,AT5G41750,AT3G49530,AT3G10720,AT1G70740,AT4G14370,AT3G52800,AT1G27100,AT5G62570,AT4G37260,AT5G26030,AT3G23750,AT4G08500,AT1G71697,AT1G66090,AT4G30600,AT1G63750,AT4G23180,AT5G48380,AT3G50950,AT1G42990,AT3G08720,AT2G43290,AT5G37770,AT3G07790,AT3G44260,AT5G19240,AT4G17615,AT5G04550,AT1G68580,AT5G13190,AT5G26770,AT2G39650,AT3G62720,AT2G41420,AT2G27080,AT5G05140…
AT1G69310	ATWRKY57	PWM2683	JASPAR	46	1.29085e-11	5.0315e-10	99	AT5G26920,AT4G34150,AT4G33920,AT2G38470,AT3G45640,AT1G27730,AT3G55980,AT5G06320,AT2G40140,AT1G28380,AT4G38550,AT3G05320,AT3G57530,AT4G29780,AT3G52400,AT2G24600,AT3G10720,AT2G35930,AT2G23320,AT1G59910,AT4G27654,AT5G41100,AT5G44070,AT3G56880,AT1G18210,AT1G57990,AT4G08500,AT1G71697,AT5G27420,AT4G36500,AT4G30600,AT4G34410,AT4G23180,AT3G50950,AT1G42990,AT1G55450,AT3G59080,AT4G24160,AT1G23710,AT5G58720…
AT4G01250	AtWRKY22	PWM3524	DAP-seq	47	1.29085e-11	5.0315e-10	99	AT1G18300,AT2G38470,AT3G45640,AT3G55980,AT5G06320,AT2G40140,AT1G28380,AT3G05320,AT4G34390,AT1G09070,AT3G57530,AT4G29780,AT1G27770,AT3G10720,AT2G35930,AT3G52800,AT2G23320,AT2G41100,AT1G59910,AT4G30440,AT5G41100,AT5G66675,AT1G71697,AT5G27420,AT1G66090,AT4G36500,AT1G63750,AT4G34410,AT4G23180,AT3G50950,AT1G55450,AT3G09830,AT1G23710,AT5G58720,AT4G01250,AT1G19380,AT5G64660,AT2G33580,AT2G41110,AT2G15390…
AT3G56400	ATWRKY70	PWM3564	DAP-seq	48	1.29085e-11	5.0315e-10	99	AT1G18300,AT2G38470,AT3G45640,AT5G06320,AT1G28380,AT3G05320,AT4G34390,AT1G09070,AT3G57530,AT4G29780,AT3G10720,AT1G70740,AT3G52800,AT2G23320,AT2G41100,AT1G59910,AT2G01180,AT5G22690,AT4G30440,AT5G41100,AT1G18210,AT5G66675,AT1G71697,AT5G27420,AT1G66090,AT4G36500,AT1G63860,AT4G34410,AT4G23180,AT5G48380,AT3G50950,AT5G01100,AT1G55450,AT1G23710,AT5G58720,AT4G01250,AT1G19380,AT5G64660,AT2G33580,AT4G17230…
AT5G22570	ATWRKY38	PWM2678	JASPAR	49	3.03529e-11	1.11067e-09	98	AT5G26920,AT1G18300,AT4G34150,AT4G33920,AT2G38470,AT3G45640,AT2G17040,AT1G27730,AT5G06320,AT1G28380,AT3G05320,AT5G59550,AT1G28370,AT3G57530,AT4G29780,AT3G52400,AT2G24600,AT3G10720,AT2G23320,AT1G59910,AT1G27100,AT4G27654,AT5G58430,AT5G22690,AT4G30440,AT5G44070,AT1G18210,AT1G57990,AT4G08500,AT1G71697,AT5G27420,AT4G34410,AT4G23180,AT3G59080,AT4G24160,AT1G23710,AT2G35710,AT2G44500,AT5G58720,AT5G04550…
AT5G24110	ATWRKY30	PWM3538	DAP-seq	50	3.03529e-11	1.11067e-09	98	AT1G18300,AT4G34150,AT2G38470,AT3G45640,AT5G06320,AT1G28380,AT3G05320,AT4G34390,AT1G09070,AT3G57530,AT4G29780,AT3G52400,AT3G11820,AT1G70740,AT3G52800,AT2G23320,AT2G41100,AT1G59910,AT2G01180,AT5G22690,AT4G30440,AT1G18210,AT5G66675,AT1G71697,AT5G27420,AT4G36500,AT1G63860,AT4G34410,AT4G23180,AT1G66160,AT3G50950,AT5G01100,AT1G55450,AT1G23710,AT4G17615,AT5G58720,AT5G04550,AT4G01250,AT1G19380,AT5G64660…
AT1G55600	ATWRKY10	PWM1097	CisBP	51	7.04138e-11	2.47553e-09	97	AT5G26920,AT4G34150,AT4G33920,AT2G38470,AT3G45640,AT1G27730,AT3G55980,AT5G06320,AT2G40140,AT1G28380,AT4G38550,AT3G05320,AT3G57530,AT4G29780,AT2G24600,AT3G10720,AT2G35930,AT2G23320,AT1G59910,AT4G27654,AT5G41100,AT5G44070,AT3G56880,AT1G18210,AT1G57990,AT4G08500,AT1G71697,AT5G27420,AT4G36500,AT4G30600,AT4G34410,AT4G23180,AT3G50950,AT1G42990,AT1G55450,AT3G59080,AT4G24160,AT1G23710,AT5G58720,AT5G04550…
AT1G69310	ATWRKY57	PWM1098	CisBP	52	7.04138e-11	2.47553e-09	97	AT5G26920,AT4G34150,AT4G33920,AT2G38470,AT3G45640,AT1G27730,AT3G55980,AT5G06320,AT2G40140,AT1G28380,AT4G38550,AT3G05320,AT3G57530,AT4G29780,AT2G24600,AT3G10720,AT2G35930,AT2G23320,AT1G59910,AT4G27654,AT5G41100,AT5G44070,AT3G56880,AT1G18210,AT1G57990,AT4G08500,AT1G71697,AT5G27420,AT4G36500,AT4G30600,AT4G34410,AT4G23180,AT3G50950,AT1G42990,AT1G55450,AT3G59080,AT4G24160,AT1G23710,AT5G58720,AT5G04550…
AT2G44745	AtWRKY12	PWM1099	CisBP	53	7.04138e-11	2.47553e-09	97	AT5G26920,AT4G34150,AT4G33920,AT2G38470,AT3G45640,AT1G27730,AT3G55980,AT5G06320,AT2G40140,AT1G28380,AT4G38550,AT3G05320,AT3G57530,AT4G29780,AT2G24600,AT3G10720,AT2G35930,AT2G23320,AT1G59910,AT4G27654,AT5G41100,AT5G44070,AT3G56880,AT1G18210,AT1G57990,AT4G08500,AT1G71697,AT5G27420,AT4G36500,AT4G30600,AT4G34410,AT4G23180,AT3G50950,AT1G42990,AT1G55450,AT3G59080,AT4G24160,AT1G23710,AT5G58720,AT5G04550…
AT4G39410	ATWRKY13	PWM1100	CisBP	54	7.04138e-11	2.47553e-09	97	AT5G26920,AT4G34150,AT4G33920,AT2G38470,AT3G45640,AT1G27730,AT3G55980,AT5G06320,AT2G40140,AT1G28380,AT4G38550,AT3G05320,AT3G57530,AT4G29780,AT2G24600,AT3G10720,AT2G35930,AT2G23320,AT1G59910,AT4G27654,AT5G41100,AT5G44070,AT3G56880,AT1G18210,AT1G57990,AT4G08500,AT1G71697,AT5G27420,AT4G36500,AT4G30600,AT4G34410,AT4G23180,AT3G50950,AT1G42990,AT1G55450,AT3G59080,AT4G24160,AT1G23710,AT5G58720,AT5G04550…
AT5G43290	ATWRKY49	PWM1101	CisBP	55	7.04138e-11	2.47553e-09	97	AT5G26920,AT4G34150,AT4G33920,AT2G38470,AT3G45640,AT1G27730,AT3G55980,AT5G06320,AT2G40140,AT1G28380,AT4G38550,AT3G05320,AT3G57530,AT4G29780,AT2G24600,AT3G10720,AT2G35930,AT2G23320,AT1G59910,AT4G27654,AT5G41100,AT5G44070,AT3G56880,AT1G18210,AT1G57990,AT4G08500,AT1G71697,AT5G27420,AT4G36500,AT4G30600,AT4G34410,AT4G23180,AT3G50950,AT1G42990,AT1G55450,AT3G59080,AT4G24160,AT1G23710,AT5G58720,AT5G04550…
AT2G24570	ATWRKY17	PWM1371	CisBP	56	7.04138e-11	2.47553e-09	97	AT5G26920,AT4G33920,AT2G38470,AT3G45640,AT2G17040,AT1G27730,AT3G55980,AT5G06320,AT2G40140,AT1G28380,AT4G38550,AT3G57530,AT4G29780,AT3G52400,AT2G24600,AT3G10720,AT2G35930,AT3G52800,AT2G23320,AT1G59910,AT5G22690,AT5G41100,AT5G44070,AT3G56880,AT1G18210,AT4G08500,AT1G71697,AT5G27420,AT4G36500,AT4G30600,AT4G34410,AT4G23180,AT3G50950,AT1G55450,AT3G59080,AT4G24160,AT1G23710,AT5G58720,AT5G04550,AT4G01250…
AT5G13080	ATWRKY75	PWM2687	JASPAR	57	7.04138e-11	2.47553e-09	97	AT4G34150,AT4G33920,AT2G38470,AT1G27730,AT2G23810,AT1G28380,AT4G38550,AT3G05320,AT5G59550,AT3G57530,AT4G29780,AT3G52400,AT3G11820,AT2G24600,AT3G10720,AT1G70740,AT2G35930,AT2G23320,AT1G59910,AT1G27100,AT4G37260,AT4G27654,AT5G22690,AT5G41100,AT5G44070,AT3G56880,AT1G18210,AT1G57990,AT1G71697,AT5G27420,AT4G36500,AT4G30600,AT4G34410,AT3G50950,AT3G08720,AT3G59080,AT4G24160,AT1G23710,AT5G19240,AT2G44500…
AT4G22070	ATWRKY31	PWM3540	DAP-seq	58	7.04138e-11	2.47553e-09	97	AT5G26920,AT1G18300,AT4G34150,AT2G38470,AT3G45640,AT2G17040,AT1G27730,AT5G06320,AT1G28380,AT3G05320,AT4G34390,AT1G09070,AT1G28370,AT3G57530,AT4G29780,AT3G52800,AT2G23320,AT2G41100,AT1G59910,AT4G37260,AT4G27654,AT2G01180,AT5G22690,AT4G30440,AT5G44070,AT3G56880,AT1G18210,AT1G71697,AT5G27420,AT4G34410,AT4G23180,AT1G66160,AT3G50950,AT1G55450,AT1G23710,AT2G35710,AT4G17615,AT5G58720,AT5G04550,AT4G01250…
AT4G04450	AtWRKY42	PWM3546	DAP-seq	59	7.04138e-11	2.47553e-09	97	AT5G26920,AT1G18300,AT4G34150,AT4G33920,AT2G38470,AT3G45640,AT2G22500,AT2G17040,AT1G27730,AT5G06320,AT2G40140,AT1G28380,AT4G38550,AT3G05320,AT4G34390,AT1G09070,AT1G28370,AT3G57530,AT4G29780,AT3G10720,AT3G52800,AT2G41100,AT1G59910,AT5G22690,AT4G30440,AT5G44070,AT3G56880,AT1G18210,AT1G57990,AT1G71697,AT1G66090,AT4G23180,AT5G48380,AT1G55450,AT1G23710,AT2G35710,AT5G58720,AT5G04550,AT4G01250,AT1G19380…
AT4G23550	ATWRKY29	PWM913	CisBP	60	7.04138e-11	2.47553e-09	97	AT5G26920,AT1G76650,AT4G34150,AT4G33920,AT2G38470,AT1G27730,AT3G55980,AT5G06320,AT3G50930,AT2G40140,AT4G38550,AT5G59550,AT4G29780,AT1G27770,AT3G52400,AT2G24600,AT3G10720,AT1G70740,AT4G14370,AT3G52800,AT2G23320,AT1G59910,AT1G27100,AT4G30440,AT5G41100,AT5G44070,AT1G18210,AT1G57990,AT4G08500,AT4G36500,AT4G23180,AT3G59080,AT1G23710,AT4G17615,AT4G01250,AT2G33580,AT3G46620,AT3G16510,AT4G17490,AT5G05190…
AT1G64000	ATWRKY56	PWM1346	CisBP	61	1.61143e-10	4.73654e-09	96	AT4G34150,AT4G33920,AT2G38470,AT1G27730,AT3G55980,AT2G23810,AT1G28380,AT4G38550,AT3G05320,AT5G59550,AT3G57530,AT4G29780,AT3G52400,AT3G11820,AT2G24600,AT3G10720,AT2G35930,AT4G14370,AT2G23320,AT1G59910,AT1G27100,AT4G37260,AT4G27654,AT5G22690,AT5G41100,AT5G44070,AT3G56880,AT1G18210,AT1G57990,AT1G71697,AT5G27420,AT4G36500,AT4G30600,AT4G34410,AT3G50950,AT3G08720,AT3G59080,AT4G24160,AT1G23710,AT5G19240…
AT5G13080	ATWRKY75	PWM1348	CisBP	62	1.61143e-10	4.73654e-09	96	AT4G34150,AT4G33920,AT2G38470,AT1G27730,AT3G55980,AT2G23810,AT1G28380,AT4G38550,AT3G05320,AT5G59550,AT3G57530,AT4G29780,AT3G52400,AT3G11820,AT2G24600,AT3G10720,AT2G35930,AT4G14370,AT2G23320,AT1G59910,AT1G27100,AT4G37260,AT4G27654,AT5G22690,AT5G41100,AT5G44070,AT3G56880,AT1G18210,AT1G57990,AT1G71697,AT5G27420,AT4G36500,AT4G30600,AT4G34410,AT3G50950,AT3G08720,AT3G59080,AT4G24160,AT1G23710,AT5G19240…
AT5G41570	ATWRKY24	PWM1349	CisBP	63	1.61143e-10	4.73654e-09	96	AT4G34150,AT4G33920,AT2G38470,AT1G27730,AT3G55980,AT2G23810,AT1G28380,AT4G38550,AT3G05320,AT5G59550,AT3G57530,AT4G29780,AT3G52400,AT3G11820,AT2G24600,AT3G10720,AT2G35930,AT4G14370,AT2G23320,AT1G59910,AT1G27100,AT4G37260,AT4G27654,AT5G22690,AT5G41100,AT5G44070,AT3G56880,AT1G18210,AT1G57990,AT1G71697,AT5G27420,AT4G36500,AT4G30600,AT4G34410,AT3G50950,AT3G08720,AT3G59080,AT4G24160,AT1G23710,AT5G19240…
AT4G15090	FAR1	PWM3092	DAP-seq	64	1.61143e-10	4.73654e-09	96	AT1G76650,AT1G18300,AT4G33920,AT1G27730,AT3G55980,AT2G23810,AT3G50930,AT2G40140,AT4G34390,AT1G28370,AT3G16860,AT3G49530,AT4G29780,AT1G27770,AT5G24590,AT1G70740,AT2G23320,AT1G27100,AT4G37260,AT2G01180,AT5G41100,AT3G23750,AT4G08500,AT1G32920,AT1G66160,AT3G08720,AT5G37770,AT1G73540,AT3G59080,AT1G23710,AT4G22780,AT2G35710,AT4G17615,AT5G58720,AT4G01250,AT3G20600,AT5G64660,AT1G68580,AT4G17230,AT2G15390…
AT4G26640	AtWRKY20	PWM3521	DAP-seq	65	1.61143e-10	4.73654e-09	96	AT5G26920,AT1G18300,AT4G34150,AT4G33920,AT2G38470,AT1G27730,AT5G06320,AT2G40140,AT1G28380,AT3G05320,AT5G59550,AT4G34390,AT1G28370,AT3G57530,AT4G29780,AT1G27770,AT2G24600,AT1G70740,AT2G35930,AT3G52800,AT2G23320,AT1G59910,AT4G27654,AT4G30440,AT5G41100,AT5G44070,AT3G56880,AT1G18210,AT4G08500,AT1G71697,AT4G30600,AT4G23180,AT3G50950,AT1G42990,AT3G09830,AT3G59080,AT4G24160,AT1G23710,AT2G35710,AT5G58720…
AT3G24520	AT-HSFC1	PWM839	PBM	66	1.61143e-10	4.73654e-09	96	AT5G26920,AT2G17040,AT3G55980,AT5G06320,AT3G50930,AT3G05320,AT5G41750,AT1G29690,AT1G27770,AT3G11820,AT2G24600,AT5G24590,AT5G42050,AT2G41100,AT1G27100,AT4G37260,AT2G01180,AT4G30440,AT5G41100,AT5G44070,AT3G05580,AT5G27420,AT1G66090,AT4G36500,AT5G66070,AT3G09830,AT4G24160,AT4G17615,AT5G50915,AT3G54810,AT5G04550,AT4G01250,AT3G20600,AT2G15390,AT1G25560,AT2G30440,AT2G41420,AT5G04720,AT3G16510,AT1G69840…
AT5G26170	ATWRKY50	PWM1351	CisBP	67	3.6377e-10	9.73491e-09	95	AT5G26920,AT1G76650,AT1G18300,AT4G33920,AT2G38470,AT2G22500,AT5G57560,AT1G27730,AT3G55980,AT5G06320,AT3G50930,AT1G28380,AT4G38550,AT4G34390,AT4G29780,AT1G29690,AT1G27770,AT2G24600,AT3G10720,AT1G70740,AT3G52800,AT2G23320,AT1G59910,AT4G30440,AT5G41100,AT5G44070,AT4G24570,AT1G18210,AT1G57990,AT4G08500,AT1G71697,AT5G27420,AT4G36500,AT1G63860,AT4G23180,AT1G42990,AT3G59080,AT4G24160,AT1G23710,AT4G17615…
AT5G64810	ATWRKY51	PWM1352	CisBP	68	3.6377e-10	9.73491e-09	95	AT5G26920,AT1G76650,AT1G18300,AT4G33920,AT2G38470,AT2G22500,AT5G57560,AT1G27730,AT3G55980,AT5G06320,AT3G50930,AT1G28380,AT4G38550,AT4G34390,AT4G29780,AT1G29690,AT1G27770,AT2G24600,AT3G10720,AT1G70740,AT3G52800,AT2G23320,AT1G59910,AT4G30440,AT5G41100,AT5G44070,AT4G24570,AT1G18210,AT1G57990,AT4G08500,AT1G71697,AT5G27420,AT4G36500,AT1G63860,AT4G23180,AT1G42990,AT3G59080,AT4G24160,AT1G23710,AT4G17615…
AT2G21900	ATWRKY59	PWM1137	CisBP	69	8.09968e-10	2.10474e-08	94	AT5G26920,AT1G18300,AT4G34150,AT4G33920,AT2G38470,AT3G45640,AT2G17040,AT1G27730,AT5G06320,AT1G28380,AT3G05320,AT5G59550,AT4G34390,AT1G28370,AT3G57530,AT4G29780,AT3G11820,AT2G24600,AT1G70740,AT3G52800,AT2G41100,AT1G59910,AT4G27654,AT2G01180,AT5G22690,AT4G30440,AT5G41100,AT3G56880,AT1G18210,AT4G08500,AT1G71697,AT1G63860,AT4G34410,AT4G23180,AT3G08720,AT1G23710,AT2G35710,AT5G58720,AT5G64660,AT2G41110…
AT2G47260	ATWRKY23	PWM1138	CisBP	70	8.09968e-10	2.10474e-08	94	AT5G26920,AT1G18300,AT4G34150,AT4G33920,AT2G38470,AT3G45640,AT2G17040,AT1G27730,AT5G06320,AT1G28380,AT3G05320,AT5G59550,AT4G34390,AT1G28370,AT3G57530,AT4G29780,AT3G11820,AT2G24600,AT1G70740,AT3G52800,AT2G41100,AT1G59910,AT4G27654,AT2G01180,AT5G22690,AT4G30440,AT5G41100,AT3G56880,AT1G18210,AT4G08500,AT1G71697,AT1G63860,AT4G34410,AT4G23180,AT3G08720,AT1G23710,AT2G35710,AT5G58720,AT5G64660,AT2G41110…
AT3G62340	AtWRKY68	PWM1139	CisBP	71	8.09968e-10	2.10474e-08	94	AT5G26920,AT1G18300,AT4G34150,AT4G33920,AT2G38470,AT3G45640,AT2G17040,AT1G27730,AT5G06320,AT1G28380,AT3G05320,AT5G59550,AT4G34390,AT1G28370,AT3G57530,AT4G29780,AT3G11820,AT2G24600,AT1G70740,AT3G52800,AT2G41100,AT1G59910,AT4G27654,AT2G01180,AT5G22690,AT4G30440,AT5G41100,AT3G56880,AT1G18210,AT4G08500,AT1G71697,AT1G63860,AT4G34410,AT4G23180,AT3G08720,AT1G23710,AT2G35710,AT5G58720,AT5G64660,AT2G41110…
AT2G38470	ATWRKY33	PWM1175	CisBP	72	8.09968e-10	2.10474e-08	94	AT5G26920,AT1G76650,AT4G33920,AT2G38470,AT1G27730,AT3G55980,AT5G06320,AT3G50930,AT2G40140,AT1G28380,AT4G38550,AT5G59550,AT4G29780,AT1G27770,AT2G24600,AT3G10720,AT1G70740,AT3G52800,AT2G23320,AT1G59910,AT4G30440,AT5G41100,AT5G44070,AT4G24570,AT1G18210,AT1G57990,AT4G08500,AT1G71697,AT5G27420,AT4G36500,AT4G23180,AT3G59080,AT4G24160,AT1G23710,AT4G17615,AT4G01250,AT2G33580,AT2G30440,AT3G46620,AT5G05190…
AT4G12020	ATWRKY19	PWM1176	CisBP	73	8.09968e-10	2.10474e-08	94	AT5G26920,AT1G76650,AT4G33920,AT2G38470,AT1G27730,AT3G55980,AT5G06320,AT3G50930,AT2G40140,AT1G28380,AT4G38550,AT5G59550,AT4G29780,AT1G27770,AT2G24600,AT3G10720,AT1G70740,AT3G52800,AT2G23320,AT1G59910,AT4G30440,AT5G41100,AT5G44070,AT4G24570,AT1G18210,AT1G57990,AT4G08500,AT1G71697,AT5G27420,AT4G36500,AT4G23180,AT3G59080,AT4G24160,AT1G23710,AT4G17615,AT4G01250,AT2G33580,AT2G30440,AT3G46620,AT5G05190…
AT4G30935	ATWRKY32	PWM1177	CisBP	74	8.09968e-10	2.10474e-08	94	AT5G26920,AT1G76650,AT4G33920,AT2G38470,AT1G27730,AT3G55980,AT5G06320,AT3G50930,AT2G40140,AT1G28380,AT4G38550,AT5G59550,AT4G29780,AT1G27770,AT2G24600,AT3G10720,AT1G70740,AT3G52800,AT2G23320,AT1G59910,AT4G30440,AT5G41100,AT5G44070,AT4G24570,AT1G18210,AT1G57990,AT4G08500,AT1G71697,AT5G27420,AT4G36500,AT4G23180,AT3G59080,AT4G24160,AT1G23710,AT4G17615,AT4G01250,AT2G33580,AT2G30440,AT3G46620,AT5G05190…
AT5G49520	ATWRKY48	PWM817	CisBP	75	8.09968e-10	2.10474e-08	94	AT5G26920,AT1G76650,AT4G33920,AT2G38470,AT1G27730,AT3G55980,AT5G06320,AT3G50930,AT2G40140,AT4G38550,AT4G34390,AT4G29780,AT1G27770,AT2G24600,AT3G10720,AT1G70740,AT3G52800,AT2G23320,AT1G59910,AT1G27100,AT4G30440,AT5G41100,AT5G44070,AT1G18210,AT1G57990,AT4G08500,AT1G71697,AT5G27420,AT4G36500,AT1G63860,AT4G34410,AT4G23180,AT3G50950,AT3G59080,AT4G24160,AT1G23710,AT4G01250,AT2G33580,AT2G30440,AT3G46620…
AT2G30590	WRKY21	PWM944	CisBP	76	8.09968e-10	2.10474e-08	94	AT5G26920,AT4G34150,AT4G33920,AT2G38470,AT3G45640,AT2G17040,AT1G27730,AT3G55980,AT5G06320,AT1G28380,AT4G38550,AT4G34390,AT4G29780,AT1G29690,AT2G24600,AT3G10720,AT2G23320,AT1G59910,AT5G22690,AT5G41100,AT5G44070,AT3G56880,AT1G57990,AT4G08500,AT1G71697,AT5G27420,AT4G36500,AT1G63860,AT4G34410,AT4G23180,AT3G50950,AT5G37770,AT1G55450,AT3G59080,AT4G24160,AT1G23710,AT5G58720,AT5G04550,AT4G01250,AT5G47070…
AT5G62020	AT-HSFB2A	PWM1597	PBM	77	1.77869e-09	4.1418e-08	93	AT5G26920,AT2G17040,AT1G27730,AT5G06320,AT3G05320,AT1G29690,AT3G11820,AT2G24600,AT5G24590,AT5G42050,AT2G41100,AT1G59910,AT1G27100,AT4G37260,AT4G27654,AT2G01180,AT4G30440,AT5G44070,AT3G05580,AT4G36500,AT5G66070,AT1G55450,AT5G66210,AT3G09830,AT4G24160,AT4G21560,AT4G17615,AT5G50915,AT5G04550,AT4G01250,AT3G20600,AT5G13190,AT2G41110,AT1G25560,AT5G04720,AT3G16510,AT1G69840,AT1G35210,AT4G11280,AT5G25440…
AT2G47260	ATWRKY23	PWM2675	JASPAR	78	1.77869e-09	4.1418e-08	93	AT5G26920,AT1G18300,AT4G34150,AT4G33920,AT2G38470,AT1G27730,AT5G06320,AT1G28380,AT3G05320,AT5G59550,AT4G34390,AT1G28370,AT3G57530,AT4G29780,AT3G11820,AT2G24600,AT1G70740,AT3G52800,AT2G41100,AT1G59910,AT4G27654,AT2G01180,AT5G22690,AT4G30440,AT5G41100,AT3G56880,AT1G18210,AT5G66675,AT4G08500,AT1G71697,AT1G63860,AT4G34410,AT4G23180,AT3G08720,AT1G23710,AT2G35710,AT5G58720,AT5G64660,AT2G41110,AT3G16510…
AT1G80840	ATWRKY40	PWM2679	JASPAR	79	1.77869e-09	4.1418e-08	93	AT1G76650,AT1G61890,AT4G33920,AT2G38470,AT1G27730,AT3G55980,AT2G40140,AT4G38550,AT4G29780,AT1G27770,AT3G10720,AT1G70740,AT2G23320,AT4G30440,AT5G41100,AT5G44070,AT1G57990,AT4G08500,AT1G71697,AT5G27420,AT4G36500,AT4G34410,AT4G23180,AT5G48380,AT1G42990,AT1G55450,AT3G59080,AT1G23710,AT2G35710,AT5G19240,AT5G47070,AT2G33580,AT2G30440,AT3G46620,AT4G17490,AT5G05190,AT1G69840,AT1G35210,AT1G35140,AT4G11280…
AT5G46350	ATWRKY8	PWM2688	JASPAR	80	1.77869e-09	4.1418e-08	93	AT5G26920,AT4G34150,AT4G33920,AT2G38470,AT1G27730,AT3G55980,AT5G06320,AT2G40140,AT1G28380,AT4G38550,AT4G34390,AT3G57530,AT4G29780,AT1G27770,AT2G24600,AT3G10720,AT1G70740,AT2G35930,AT2G23320,AT1G59910,AT4G27654,AT4G30440,AT5G41100,AT5G44070,AT3G56880,AT1G18210,AT4G08500,AT1G71697,AT5G27420,AT4G36500,AT4G34410,AT4G23180,AT1G42990,AT3G59080,AT4G24160,AT1G23710,AT5G58720,AT5G04550,AT4G01250,AT5G47070…
AT1G62300	ATWRKY6	PWM3562	DAP-seq	81	1.77869e-09	4.1418e-08	93	AT5G26920,AT1G18300,AT4G34150,AT2G38470,AT1G27730,AT5G06320,AT1G28380,AT3G05320,AT5G59550,AT4G34390,AT1G28370,AT3G57530,AT4G29780,AT1G27770,AT3G52800,AT2G23320,AT2G41100,AT1G59910,AT4G27654,AT2G01180,AT5G22690,AT4G30440,AT5G44070,AT3G56880,AT1G18210,AT4G08500,AT1G71697,AT5G27420,AT4G34410,AT4G23180,AT1G55450,AT3G09830,AT3G59080,AT1G23710,AT2G35710,AT4G17615,AT5G58720,AT5G04550,AT4G01250,AT1G19380…
AT1G29860	ATWRKY71	PWM1088	CisBP	82	3.85198e-09	8.42268e-08	92	AT5G26920,AT4G34150,AT4G33920,AT2G38470,AT1G27730,AT3G55980,AT5G06320,AT2G40140,AT1G28380,AT4G38550,AT4G34390,AT4G29780,AT1G27770,AT2G24600,AT3G10720,AT1G70740,AT2G35930,AT2G23320,AT1G59910,AT4G27654,AT4G30440,AT5G41100,AT5G44070,AT3G56880,AT1G18210,AT4G08500,AT1G71697,AT5G27420,AT4G36500,AT4G34410,AT4G23180,AT1G42990,AT3G59080,AT4G24160,AT1G23710,AT5G58720,AT5G04550,AT4G01250,AT5G47070,AT2G33580…
AT4G18170	ATWRKY28	PWM1089	CisBP	83	3.85198e-09	8.42268e-08	92	AT5G26920,AT4G34150,AT4G33920,AT2G38470,AT1G27730,AT3G55980,AT5G06320,AT2G40140,AT1G28380,AT4G38550,AT4G34390,AT4G29780,AT1G27770,AT2G24600,AT3G10720,AT1G70740,AT2G35930,AT2G23320,AT1G59910,AT4G27654,AT4G30440,AT5G41100,AT5G44070,AT3G56880,AT1G18210,AT4G08500,AT1G71697,AT5G27420,AT4G36500,AT4G34410,AT4G23180,AT1G42990,AT3G59080,AT4G24160,AT1G23710,AT5G58720,AT5G04550,AT4G01250,AT5G47070,AT2G33580…
AT5G46350	ATWRKY8	PWM1090	CisBP	84	3.85198e-09	8.42268e-08	92	AT5G26920,AT4G34150,AT4G33920,AT2G38470,AT1G27730,AT3G55980,AT5G06320,AT2G40140,AT1G28380,AT4G38550,AT4G34390,AT4G29780,AT1G27770,AT2G24600,AT3G10720,AT1G70740,AT2G35930,AT2G23320,AT1G59910,AT4G27654,AT4G30440,AT5G41100,AT5G44070,AT3G56880,AT1G18210,AT4G08500,AT1G71697,AT5G27420,AT4G36500,AT4G34410,AT4G23180,AT1G42990,AT3G59080,AT4G24160,AT1G23710,AT5G58720,AT5G04550,AT4G01250,AT5G47070,AT2G33580…
AT1G29280	ATWRKY65	PWM1257	CisBP	85	3.85198e-09	8.42268e-08	92	AT5G26920,AT1G18300,AT4G34150,AT4G33920,AT2G38470,AT2G22500,AT2G17040,AT1G27730,AT3G55980,AT5G06320,AT2G23810,AT2G40140,AT1G28380,AT4G38550,AT3G05320,AT4G34390,AT4G29780,AT3G52400,AT2G24600,AT3G10720,AT2G23320,AT1G59910,AT1G27100,AT4G27654,AT5G58430,AT5G41100,AT5G44070,AT3G56880,AT1G18210,AT4G08500,AT1G71697,AT5G27420,AT4G30600,AT4G34410,AT4G23180,AT3G50950,AT4G24160,AT1G23710,AT5G58720,AT5G04550…
AT1G30650	AR411	PWM1258	CisBP	86	3.85198e-09	8.42268e-08	92	AT5G26920,AT1G18300,AT4G34150,AT4G33920,AT2G38470,AT2G22500,AT2G17040,AT1G27730,AT3G55980,AT5G06320,AT2G23810,AT2G40140,AT1G28380,AT4G38550,AT3G05320,AT4G34390,AT4G29780,AT3G52400,AT2G24600,AT3G10720,AT2G23320,AT1G59910,AT1G27100,AT4G27654,AT5G58430,AT5G41100,AT5G44070,AT3G56880,AT1G18210,AT4G08500,AT1G71697,AT5G27420,AT4G30600,AT4G34410,AT4G23180,AT3G50950,AT4G24160,AT1G23710,AT5G58720,AT5G04550…
AT2G34830	AtWRKY35	PWM1259	CisBP	87	3.85198e-09	8.42268e-08	92	AT5G26920,AT1G18300,AT4G34150,AT4G33920,AT2G38470,AT2G22500,AT2G17040,AT1G27730,AT3G55980,AT5G06320,AT2G23810,AT2G40140,AT1G28380,AT4G38550,AT3G05320,AT4G34390,AT4G29780,AT3G52400,AT2G24600,AT3G10720,AT2G23320,AT1G59910,AT1G27100,AT4G27654,AT5G58430,AT5G41100,AT5G44070,AT3G56880,AT1G18210,AT4G08500,AT1G71697,AT5G27420,AT4G30600,AT4G34410,AT4G23180,AT3G50950,AT4G24160,AT1G23710,AT5G58720,AT5G04550…
AT3G58710	ATWRKY69	PWM1260	CisBP	88	3.85198e-09	8.42268e-08	92	AT5G26920,AT1G18300,AT4G34150,AT4G33920,AT2G38470,AT2G22500,AT2G17040,AT1G27730,AT3G55980,AT5G06320,AT2G23810,AT2G40140,AT1G28380,AT4G38550,AT3G05320,AT4G34390,AT4G29780,AT3G52400,AT2G24600,AT3G10720,AT2G23320,AT1G59910,AT1G27100,AT4G27654,AT5G58430,AT5G41100,AT5G44070,AT3G56880,AT1G18210,AT4G08500,AT1G71697,AT5G27420,AT4G30600,AT4G34410,AT4G23180,AT3G50950,AT4G24160,AT1G23710,AT5G58720,AT5G04550…
AT5G45050	ATWRKY16	PWM1261	CisBP	89	3.85198e-09	8.42268e-08	92	AT5G26920,AT1G18300,AT4G34150,AT4G33920,AT2G38470,AT2G22500,AT2G17040,AT1G27730,AT3G55980,AT5G06320,AT2G23810,AT2G40140,AT1G28380,AT4G38550,AT3G05320,AT4G34390,AT4G29780,AT3G52400,AT2G24600,AT3G10720,AT2G23320,AT1G59910,AT1G27100,AT4G27654,AT5G58430,AT5G41100,AT5G44070,AT3G56880,AT1G18210,AT4G08500,AT1G71697,AT5G27420,AT4G30600,AT4G34410,AT4G23180,AT3G50950,AT4G24160,AT1G23710,AT5G58720,AT5G04550…
AT5G45260	ATWRKY52	PWM1262	CisBP	90	3.85198e-09	8.42268e-08	92	AT5G26920,AT1G18300,AT4G34150,AT4G33920,AT2G38470,AT2G22500,AT2G17040,AT1G27730,AT3G55980,AT5G06320,AT2G23810,AT2G40140,AT1G28380,AT4G38550,AT3G05320,AT4G34390,AT4G29780,AT3G52400,AT2G24600,AT3G10720,AT2G23320,AT1G59910,AT1G27100,AT4G27654,AT5G58430,AT5G41100,AT5G44070,AT3G56880,AT1G18210,AT4G08500,AT1G71697,AT5G27420,AT4G30600,AT4G34410,AT4G23180,AT3G50950,AT4G24160,AT1G23710,AT5G58720,AT5G04550…
AT1G80840	ATWRKY40	PWM1516	CisBP	91	3.85198e-09	8.42268e-08	92	AT1G76650,AT1G61890,AT4G33920,AT2G38470,AT1G27730,AT3G55980,AT2G40140,AT4G38550,AT4G29780,AT1G27770,AT3G10720,AT1G70740,AT2G23320,AT4G30440,AT5G41100,AT5G44070,AT1G57990,AT4G08500,AT1G71697,AT5G27420,AT4G36500,AT4G34410,AT4G23180,AT5G48380,AT1G42990,AT1G55450,AT3G59080,AT1G23710,AT2G35710,AT5G19240,AT5G47070,AT2G33580,AT2G30440,AT4G17490,AT5G05190,AT1G69840,AT1G35210,AT1G35140,AT4G11280,AT5G25440…
AT2G30590	WRKY21	PWM2674	JASPAR	92	3.85198e-09	8.42268e-08	92	AT5G26920,AT4G34150,AT4G33920,AT2G38470,AT3G45640,AT2G17040,AT1G27730,AT3G55980,AT5G06320,AT1G28380,AT4G38550,AT4G34390,AT4G29780,AT1G29690,AT2G24600,AT3G10720,AT2G23320,AT1G59910,AT5G22690,AT5G41100,AT5G44070,AT3G56880,AT1G57990,AT4G08500,AT1G71697,AT5G27420,AT4G36500,AT1G63860,AT4G34410,AT4G23180,AT3G50950,AT5G37770,AT1G55450,AT3G59080,AT4G24160,AT1G23710,AT5G58720,AT5G04550,AT4G01250,AT5G47070…
AT1G76580	AT1G76580	PWM1289	CisBP	93	8.22592e-09	1.58592e-07	91	AT5G26920,AT1G18300,AT4G34150,AT4G33920,AT2G38470,AT2G17040,AT1G27730,AT5G06320,AT1G28380,AT3G05320,AT5G59550,AT4G34390,AT3G57530,AT4G29780,AT3G52400,AT2G24600,AT3G10720,AT1G59910,AT1G27100,AT4G27654,AT5G58430,AT5G41100,AT5G44070,AT1G18210,AT1G57990,AT4G08500,AT1G71697,AT5G27420,AT5G66070,AT4G34410,AT4G23180,AT3G59080,AT1G23710,AT2G44500,AT5G58720,AT3G54810,AT5G04550,AT4G01250,AT5G47070,AT5G64660…
AT2G44745	AtWRKY12	PWM1581	PBM	94	8.22592e-09	1.58592e-07	91	AT5G26920,AT1G18300,AT4G34150,AT4G33920,AT2G38470,AT2G17040,AT1G27730,AT5G06320,AT1G28380,AT3G05320,AT5G59550,AT4G34390,AT3G57530,AT4G29780,AT3G52400,AT2G24600,AT3G10720,AT1G59910,AT1G27100,AT4G27654,AT5G58430,AT5G41100,AT5G44070,AT1G18210,AT1G57990,AT4G08500,AT1G71697,AT5G27420,AT5G66070,AT4G34410,AT4G23180,AT3G59080,AT1G23710,AT2G44500,AT5G58720,AT3G54810,AT5G04550,AT4G01250,AT5G47070,AT5G64660…
AT5G56270	ATWRKY2	PWM2673	JASPAR	95	8.22592e-09	1.58592e-07	91	AT4G34150,AT4G33920,AT2G38470,AT1G27730,AT3G55980,AT2G40140,AT1G28380,AT4G38550,AT5G59550,AT4G34390,AT3G49530,AT4G29780,AT3G52400,AT2G24600,AT3G10720,AT3G52800,AT2G23320,AT4G30440,AT5G41100,AT5G44070,AT3G56880,AT1G57990,AT4G08500,AT1G71697,AT5G27420,AT4G36500,AT4G30600,AT4G34410,AT4G23180,AT3G08720,AT3G59080,AT4G24160,AT1G23710,AT2G35710,AT5G19240,AT2G44500,AT5G47070,AT2G33580,AT2G30440,AT4G17490…
AT3G01970	ATWRKY45	PWM2681	JASPAR	96	8.22592e-09	1.58592e-07	91	AT5G26920,AT1G18300,AT4G34150,AT4G33920,AT2G38470,AT3G45640,AT2G17040,AT1G27730,AT5G06320,AT1G28380,AT3G05320,AT4G34390,AT1G28370,AT3G57530,AT4G29780,AT2G24600,AT1G70740,AT3G52800,AT2G23320,AT2G41100,AT1G59910,AT4G27654,AT2G01180,AT5G22690,AT4G30440,AT5G44070,AT3G56880,AT1G18210,AT4G08500,AT1G71697,AT1G63860,AT4G34410,AT4G23180,AT3G08720,AT1G23710,AT2G35710,AT5G58720,AT5G04550,AT5G47070,AT5G64660…
AT5G49520	ATWRKY48	PWM2682	JASPAR	97	8.22592e-09	1.58592e-07	91	AT5G26920,AT1G76650,AT4G33920,AT2G38470,AT1G27730,AT3G55980,AT5G06320,AT3G50930,AT2G40140,AT4G38550,AT4G34390,AT4G29780,AT1G27770,AT2G24600,AT3G10720,AT1G70740,AT3G52800,AT2G23320,AT1G59910,AT1G27100,AT4G30440,AT5G41100,AT5G44070,AT1G18210,AT1G57990,AT4G08500,AT1G71697,AT5G27420,AT4G36500,AT1G63860,AT4G34410,AT4G23180,AT3G50950,AT3G59080,AT4G24160,AT1G23710,AT4G01250,AT2G33580,AT2G30440,AT3G46620…
AT1G18860	ATWRKY61	PWM1324	CisBP	98	1.73206e-08	3.16896e-07	90	AT5G26920,AT1G18300,AT4G34150,AT4G33920,AT2G38470,AT3G45640,AT2G22500,AT1G27730,AT5G06320,AT1G28380,AT4G38550,AT3G05320,AT3G57530,AT4G29780,AT3G11820,AT2G24600,AT1G70740,AT3G52800,AT2G23320,AT1G59910,AT1G27100,AT4G27654,AT5G58430,AT4G30440,AT5G44070,AT3G56880,AT1G18210,AT1G71697,AT5G27420,AT4G34410,AT4G23180,AT3G50950,AT1G23710,AT5G58720,AT5G04550,AT1G19380,AT5G64660,AT2G33580,AT5G05190,AT1G35210…
AT1G68150	ATWRKY9	PWM1326	CisBP	99	1.73206e-08	3.16896e-07	90	AT5G26920,AT1G18300,AT4G34150,AT4G33920,AT2G38470,AT3G45640,AT2G22500,AT1G27730,AT5G06320,AT1G28380,AT4G38550,AT3G05320,AT3G57530,AT4G29780,AT3G11820,AT2G24600,AT1G70740,AT3G52800,AT2G23320,AT1G59910,AT1G27100,AT4G27654,AT5G58430,AT4G30440,AT5G44070,AT3G56880,AT1G18210,AT1G71697,AT5G27420,AT4G34410,AT4G23180,AT3G50950,AT1G23710,AT5G58720,AT5G04550,AT1G19380,AT5G64660,AT2G33580,AT5G05190,AT1G35210…
AT1G69810	ATWRKY36	PWM1327	CisBP	100	1.73206e-08	3.16896e-07	90	AT5G26920,AT1G18300,AT4G34150,AT4G33920,AT2G38470,AT3G45640,AT2G22500,AT1G27730,AT5G06320,AT1G28380,AT4G38550,AT3G05320,AT3G57530,AT4G29780,AT3G11820,AT2G24600,AT1G70740,AT3G52800,AT2G23320,AT1G59910,AT1G27100,AT4G27654,AT5G58430,AT4G30440,AT5G44070,AT3G56880,AT1G18210,AT1G71697,AT5G27420,AT4G34410,AT4G23180,AT3G50950,AT1G23710,AT5G58720,AT5G04550,AT1G19380,AT5G64660,AT2G33580,AT5G05190,AT1G35210…
AT4G01720	AtWRKY47	PWM1328	CisBP	101	1.73206e-08	3.16896e-07	90	AT5G26920,AT1G18300,AT4G34150,AT4G33920,AT2G38470,AT3G45640,AT2G22500,AT1G27730,AT5G06320,AT1G28380,AT4G38550,AT3G05320,AT3G57530,AT4G29780,AT3G11820,AT2G24600,AT1G70740,AT3G52800,AT2G23320,AT1G59910,AT1G27100,AT4G27654,AT5G58430,AT4G30440,AT5G44070,AT3G56880,AT1G18210,AT1G71697,AT5G27420,AT4G34410,AT4G23180,AT3G50950,AT1G23710,AT5G58720,AT5G04550,AT1G19380,AT5G64660,AT2G33580,AT5G05190,AT1G35210…
AT4G04450	AtWRKY42	PWM1329	CisBP	102	1.73206e-08	3.16896e-07	90	AT5G26920,AT1G18300,AT4G34150,AT4G33920,AT2G38470,AT3G45640,AT2G22500,AT1G27730,AT5G06320,AT1G28380,AT4G38550,AT3G05320,AT3G57530,AT4G29780,AT3G11820,AT2G24600,AT1G70740,AT3G52800,AT2G23320,AT1G59910,AT1G27100,AT4G27654,AT5G58430,AT4G30440,AT5G44070,AT3G56880,AT1G18210,AT1G71697,AT5G27420,AT4G34410,AT4G23180,AT3G50950,AT1G23710,AT5G58720,AT5G04550,AT1G19380,AT5G64660,AT2G33580,AT5G05190,AT1G35210…
AT4G22070	ATWRKY31	PWM1330	CisBP	103	1.73206e-08	3.16896e-07	90	AT5G26920,AT1G18300,AT4G34150,AT4G33920,AT2G38470,AT3G45640,AT2G22500,AT1G27730,AT5G06320,AT1G28380,AT4G38550,AT3G05320,AT3G57530,AT4G29780,AT3G11820,AT2G24600,AT1G70740,AT3G52800,AT2G23320,AT1G59910,AT1G27100,AT4G27654,AT5G58430,AT4G30440,AT5G44070,AT3G56880,AT1G18210,AT1G71697,AT5G27420,AT4G34410,AT4G23180,AT3G50950,AT1G23710,AT5G58720,AT5G04550,AT1G19380,AT5G64660,AT2G33580,AT5G05190,AT1G35210…
AT5G15130	ATWRKY72	PWM1331	CisBP	104	1.73206e-08	3.16896e-07	90	AT5G26920,AT1G18300,AT4G34150,AT4G33920,AT2G38470,AT3G45640,AT2G22500,AT1G27730,AT5G06320,AT1G28380,AT4G38550,AT3G05320,AT3G57530,AT4G29780,AT3G11820,AT2G24600,AT1G70740,AT3G52800,AT2G23320,AT1G59910,AT1G27100,AT4G27654,AT5G58430,AT4G30440,AT5G44070,AT3G56880,AT1G18210,AT1G71697,AT5G27420,AT4G34410,AT4G23180,AT3G50950,AT1G23710,AT5G58720,AT5G04550,AT1G19380,AT5G64660,AT2G33580,AT5G05190,AT1G35210…
AT1G54060	ASIL1	PWM1003	CisBP	105	7.35863e-08	1.25657e-06	88	AT5G26920,AT1G76650,AT4G33920,AT5G57560,AT3G50930,AT5G59550,AT5G41750,AT3G55430,AT4G29780,AT1G29690,AT1G27770,AT3G52400,AT4G12040,AT3G11820,AT3G52800,AT2G23320,AT1G59910,AT1G27100,AT4G37260,AT4G30440,AT3G56880,AT3G23750,AT1G07000,AT5G27420,AT5G01100,AT1G42990,AT2G43290,AT5G37770,AT1G73540,AT3G59080,AT1G23710,AT4G22780,AT5G58720,AT4G01250,AT5G64660,AT2G33580,AT5G26770,AT3G62720,AT2G30440,AT1G76700…
AT1G13960	WRKY4	PWM1279	CisBP	106	7.35863e-08	1.25657e-06	88	AT5G26920,AT4G34150,AT4G33920,AT2G38470,AT1G27730,AT3G55980,AT2G40140,AT1G28380,AT4G38550,AT5G59550,AT4G34390,AT3G49530,AT4G29780,AT3G52400,AT2G24600,AT3G10720,AT1G70740,AT2G23320,AT4G30440,AT5G41100,AT5G44070,AT3G56880,AT1G57990,AT4G08500,AT1G71697,AT5G27420,AT4G36500,AT4G30600,AT4G34410,AT4G23180,AT3G08720,AT3G59080,AT4G24160,AT1G23710,AT2G35710,AT5G19240,AT2G44500,AT5G47070,AT2G33580,AT2G30440…
AT2G03340	WRKY3	PWM1280	CisBP	107	7.35863e-08	1.25657e-06	88	AT5G26920,AT4G34150,AT4G33920,AT2G38470,AT1G27730,AT3G55980,AT2G40140,AT1G28380,AT4G38550,AT5G59550,AT4G34390,AT3G49530,AT4G29780,AT3G52400,AT2G24600,AT3G10720,AT1G70740,AT2G23320,AT4G30440,AT5G41100,AT5G44070,AT3G56880,AT1G57990,AT4G08500,AT1G71697,AT5G27420,AT4G36500,AT4G30600,AT4G34410,AT4G23180,AT3G08720,AT3G59080,AT4G24160,AT1G23710,AT2G35710,AT5G19240,AT2G44500,AT5G47070,AT2G33580,AT2G30440…
AT3G01080	ATWRKY58	PWM1281	CisBP	108	7.35863e-08	1.25657e-06	88	AT5G26920,AT4G34150,AT4G33920,AT2G38470,AT1G27730,AT3G55980,AT2G40140,AT1G28380,AT4G38550,AT5G59550,AT4G34390,AT3G49530,AT4G29780,AT3G52400,AT2G24600,AT3G10720,AT1G70740,AT2G23320,AT4G30440,AT5G41100,AT5G44070,AT3G56880,AT1G57990,AT4G08500,AT1G71697,AT5G27420,AT4G36500,AT4G30600,AT4G34410,AT4G23180,AT3G08720,AT3G59080,AT4G24160,AT1G23710,AT2G35710,AT5G19240,AT2G44500,AT5G47070,AT2G33580,AT2G30440…
AT4G26440	ATWRKY34	PWM1282	CisBP	109	7.35863e-08	1.25657e-06	88	AT5G26920,AT4G34150,AT4G33920,AT2G38470,AT1G27730,AT3G55980,AT2G40140,AT1G28380,AT4G38550,AT5G59550,AT4G34390,AT3G49530,AT4G29780,AT3G52400,AT2G24600,AT3G10720,AT1G70740,AT2G23320,AT4G30440,AT5G41100,AT5G44070,AT3G56880,AT1G57990,AT4G08500,AT1G71697,AT5G27420,AT4G36500,AT4G30600,AT4G34410,AT4G23180,AT3G08720,AT3G59080,AT4G24160,AT1G23710,AT2G35710,AT5G19240,AT2G44500,AT5G47070,AT2G33580,AT2G30440…
AT4G26640	AtWRKY20	PWM1283	CisBP	110	7.35863e-08	1.25657e-06	88	AT5G26920,AT4G34150,AT4G33920,AT2G38470,AT1G27730,AT3G55980,AT2G40140,AT1G28380,AT4G38550,AT5G59550,AT4G34390,AT3G49530,AT4G29780,AT3G52400,AT2G24600,AT3G10720,AT1G70740,AT2G23320,AT4G30440,AT5G41100,AT5G44070,AT3G56880,AT1G57990,AT4G08500,AT1G71697,AT5G27420,AT4G36500,AT4G30600,AT4G34410,AT4G23180,AT3G08720,AT3G59080,AT4G24160,AT1G23710,AT2G35710,AT5G19240,AT2G44500,AT5G47070,AT2G33580,AT2G30440…
AT5G56270	ATWRKY2	PWM1284	CisBP	111	7.35863e-08	1.25657e-06	88	AT5G26920,AT4G34150,AT4G33920,AT2G38470,AT1G27730,AT3G55980,AT2G40140,AT1G28380,AT4G38550,AT5G59550,AT4G34390,AT3G49530,AT4G29780,AT3G52400,AT2G24600,AT3G10720,AT1G70740,AT2G23320,AT4G30440,AT5G41100,AT5G44070,AT3G56880,AT1G57990,AT4G08500,AT1G71697,AT5G27420,AT4G36500,AT4G30600,AT4G34410,AT4G23180,AT3G08720,AT3G59080,AT4G24160,AT1G23710,AT2G35710,AT5G19240,AT2G44500,AT5G47070,AT2G33580,AT2G30440…
AT3G56400	ATWRKY70	PWM891	CisBP	112	7.35863e-08	1.25657e-06	88	AT5G26920,AT3G55980,AT5G06320,AT2G40140,AT5G41750,AT3G16860,AT3G49530,AT3G57530,AT4G12040,AT1G70740,AT2G35930,AT4G14370,AT3G52800,AT2G23320,AT1G27100,AT4G27654,AT5G22690,AT5G41100,AT1G57990,AT5G66675,AT4G08500,AT5G27420,AT1G63750,AT1G32920,AT4G23180,AT5G01100,AT1G73540,AT4G24160,AT4G21560,AT3G54810,AT4G01250,AT1G19380,AT2G33580,AT2G15390,AT2G39650,AT4G17490,AT5G05190,AT1G69840,AT1G35210,AT4G18880…
AT2G42400	ATVOZ2	PWM2719	UNIPROBE	113	1.48448e-07	2.35546e-06	87	AT1G18300,AT4G34150,AT4G33920,AT2G38470,AT2G17040,AT5G06320,AT1G28380,AT3G05320,AT4G34390,AT1G28370,AT3G57530,AT4G29780,AT2G24600,AT3G10720,AT1G70740,AT3G52800,AT2G41100,AT1G59910,AT4G27654,AT2G01180,AT5G22690,AT4G30440,AT5G44070,AT3G56880,AT3G23750,AT1G18210,AT4G08500,AT1G71697,AT1G63860,AT4G34410,AT4G23180,AT1G23710,AT2G35710,AT5G58720,AT5G04550,AT4G01250,AT5G64660,AT2G41110,AT1G25560,AT5G05190…
AT5G46350	ATWRKY8	PWM2720	UNIPROBE	114	1.48448e-07	2.35546e-06	87	AT5G26920,AT1G18300,AT4G34150,AT4G33920,AT2G38470,AT3G45640,AT2G17040,AT1G28380,AT4G38550,AT5G59550,AT4G34390,AT1G09070,AT3G16860,AT3G49530,AT3G57530,AT4G29780,AT3G52400,AT1G70740,AT1G59910,AT2G30020,AT4G37260,AT5G22690,AT5G44070,AT3G56880,AT3G23750,AT1G18210,AT1G71697,AT5G27420,AT4G30600,AT5G66070,AT4G34410,AT4G23180,AT5G01100,AT3G08720,AT3G59080,AT1G23710,AT3G44260,AT5G58720,AT3G54810,AT5G04550…
AT5G46350	ATWRKY8	PWM2721	UNIPROBE	115	1.48448e-07	2.35546e-06	87	AT5G26920,AT1G18300,AT4G34150,AT4G33920,AT2G38470,AT2G17040,AT1G27730,AT5G06320,AT1G28380,AT4G34390,AT1G28370,AT3G49530,AT3G57530,AT4G29780,AT1G27770,AT2G24600,AT3G52800,AT1G59910,AT5G44070,AT3G56880,AT3G23750,AT1G18210,AT4G08500,AT1G71697,AT5G27420,AT4G30600,AT5G66070,AT4G34410,AT4G23180,AT1G23710,AT3G44260,AT4G22780,AT2G35710,AT5G19240,AT5G58720,AT5G04550,AT5G64660,AT5G26770,AT5G05190,AT5G25440…
AT1G66550	ATWRKY67	PWM1133	CisBP	116	2.9517e-07	4.56241e-06	86	AT5G26920,AT1G18300,AT4G34150,AT4G33920,AT2G38470,AT1G27730,AT1G28380,AT4G38550,AT1G28370,AT3G49530,AT4G29780,AT1G27770,AT3G52400,AT2G24600,AT3G10720,AT1G70740,AT2G30020,AT4G30440,AT5G41100,AT5G44070,AT3G56880,AT1G57990,AT4G08500,AT1G71697,AT5G27420,AT4G30600,AT4G34410,AT4G23180,AT3G08720,AT3G59080,AT4G24160,AT1G23710,AT3G44260,AT5G19240,AT2G44500,AT3G54810,AT5G04550,AT5G47070,AT2G33580,AT5G26770…
AT1G66560	ATWRKY64	PWM1134	CisBP	117	2.9517e-07	4.56241e-06	86	AT5G26920,AT1G18300,AT4G34150,AT4G33920,AT2G38470,AT1G27730,AT1G28380,AT4G38550,AT1G28370,AT3G49530,AT4G29780,AT1G27770,AT3G52400,AT2G24600,AT3G10720,AT1G70740,AT2G30020,AT4G30440,AT5G41100,AT5G44070,AT3G56880,AT1G57990,AT4G08500,AT1G71697,AT5G27420,AT4G30600,AT4G34410,AT4G23180,AT3G08720,AT3G59080,AT4G24160,AT1G23710,AT3G44260,AT5G19240,AT2G44500,AT3G54810,AT5G04550,AT5G47070,AT2G33580,AT5G26770…
AT1G80590	ATWRKY66	PWM1135	CisBP	118	2.9517e-07	4.56241e-06	86	AT5G26920,AT1G18300,AT4G34150,AT4G33920,AT2G38470,AT1G27730,AT1G28380,AT4G38550,AT1G28370,AT3G49530,AT4G29780,AT1G27770,AT3G52400,AT2G24600,AT3G10720,AT1G70740,AT2G30020,AT4G30440,AT5G41100,AT5G44070,AT3G56880,AT1G57990,AT4G08500,AT1G71697,AT5G27420,AT4G30600,AT4G34410,AT4G23180,AT3G08720,AT3G59080,AT4G24160,AT1G23710,AT3G44260,AT5G19240,AT2G44500,AT3G54810,AT5G04550,AT5G47070,AT2G33580,AT5G26770…
AT2G23320	AtWRKY15	PWM1263	CisBP	119	2.9517e-07	4.56241e-06	86	AT5G26920,AT1G76650,AT4G34150,AT4G33920,AT2G38470,AT2G22500,AT2G17040,AT1G27730,AT3G55980,AT5G06320,AT2G40140,AT1G28380,AT4G38550,AT3G05320,AT4G34390,AT3G57530,AT4G29780,AT1G27770,AT3G52400,AT2G24600,AT3G10720,AT1G70740,AT2G23320,AT1G59910,AT1G27100,AT4G27654,AT5G41100,AT5G44070,AT1G18210,AT4G08500,AT1G71697,AT5G27420,AT4G30600,AT4G34410,AT4G23180,AT3G50950,AT4G24160,AT1G23710,AT5G58720,AT5G04550…
AT3G04670	ATWRKY39	PWM1264	CisBP	120	2.9517e-07	4.56241e-06	86	AT5G26920,AT1G76650,AT4G34150,AT4G33920,AT2G38470,AT2G22500,AT2G17040,AT1G27730,AT3G55980,AT5G06320,AT2G40140,AT1G28380,AT4G38550,AT3G05320,AT4G34390,AT3G57530,AT4G29780,AT1G27770,AT3G52400,AT2G24600,AT3G10720,AT1G70740,AT2G23320,AT1G59910,AT1G27100,AT4G27654,AT5G41100,AT5G44070,AT1G18210,AT4G08500,AT1G71697,AT5G27420,AT4G30600,AT4G34410,AT4G23180,AT3G50950,AT4G24160,AT1G23710,AT5G58720,AT5G04550…
AT4G24240	ATWRKY7	PWM1265	CisBP	121	2.9517e-07	4.56241e-06	86	AT5G26920,AT1G76650,AT4G34150,AT4G33920,AT2G38470,AT2G22500,AT2G17040,AT1G27730,AT3G55980,AT5G06320,AT2G40140,AT1G28380,AT4G38550,AT3G05320,AT4G34390,AT3G57530,AT4G29780,AT1G27770,AT3G52400,AT2G24600,AT3G10720,AT1G70740,AT2G23320,AT1G59910,AT1G27100,AT4G27654,AT5G41100,AT5G44070,AT1G18210,AT4G08500,AT1G71697,AT5G27420,AT4G30600,AT4G34410,AT4G23180,AT3G50950,AT4G24160,AT1G23710,AT5G58720,AT5G04550…
AT5G28650	ATWRKY74	PWM1266	CisBP	122	2.9517e-07	4.56241e-06	86	AT5G26920,AT1G76650,AT4G34150,AT4G33920,AT2G38470,AT2G22500,AT2G17040,AT1G27730,AT3G55980,AT5G06320,AT2G40140,AT1G28380,AT4G38550,AT3G05320,AT4G34390,AT3G57530,AT4G29780,AT1G27770,AT3G52400,AT2G24600,AT3G10720,AT1G70740,AT2G23320,AT1G59910,AT1G27100,AT4G27654,AT5G41100,AT5G44070,AT1G18210,AT4G08500,AT1G71697,AT5G27420,AT4G30600,AT4G34410,AT4G23180,AT3G50950,AT4G24160,AT1G23710,AT5G58720,AT5G04550…
AT1G66600	ABO3	PWM2686	JASPAR	123	2.9517e-07	4.56241e-06	86	AT5G26920,AT1G18300,AT4G34150,AT4G33920,AT2G38470,AT1G27730,AT1G28380,AT4G38550,AT1G28370,AT3G49530,AT4G29780,AT1G27770,AT3G52400,AT2G24600,AT1G70740,AT2G30020,AT4G30440,AT5G41100,AT5G44070,AT3G56880,AT1G57990,AT1G71697,AT5G27420,AT4G30600,AT4G34410,AT4G23180,AT3G08720,AT3G59080,AT4G24160,AT1G23710,AT3G44260,AT5G19240,AT2G44500,AT3G54810,AT5G04550,AT5G47070,AT2G33580,AT5G26770,AT2G30440,AT2G27080…
AT2G22300	CAMTA3	PWM353	AthaMAP	124	2.9517e-07	4.56241e-06	86	AT5G26920,AT4G33920,AT2G22500,AT1G27730,AT2G40140,AT5G59550,AT5G41750,AT1G09070,AT3G16860,AT3G49530,AT1G27770,AT2G35930,AT5G42050,AT2G23320,AT4G30440,AT5G41100,AT3G56880,AT1G07000,AT4G08500,AT1G71697,AT1G66090,AT2G43290,AT3G44260,AT5G19240,AT5G58720,AT5G04550,AT3G20600,AT3G28340,AT2G15390,AT3G62720,AT3G16510,AT1G69840,AT1G35210,AT4G18880,AT4G11280,AT3G25600,AT5G41740,AT1G58420,AT2G06530,AT3G02840…
AT5G22570	ATWRKY38	PWM1152	CisBP	125	5.78426e-07	8.29695e-06	85	AT5G26920,AT1G18300,AT4G34150,AT4G33920,AT2G38470,AT2G17040,AT1G27730,AT5G06320,AT1G28380,AT4G34390,AT1G28370,AT3G57530,AT4G29780,AT1G27770,AT3G52400,AT2G24600,AT3G10720,AT1G59910,AT1G27100,AT4G27654,AT5G58430,AT5G44070,AT1G18210,AT1G57990,AT4G08500,AT1G71697,AT4G30600,AT5G66070,AT4G34410,AT4G23180,AT3G59080,AT4G24160,AT1G23710,AT3G44260,AT2G35710,AT5G58720,AT3G54810,AT5G04550,AT5G47070,AT2G33580…
AT4G25470	ATCBF2	PWM1229	CisBP	126	5.78426e-07	8.29695e-06	85	AT5G26920,AT1G18300,AT4G34150,AT4G33920,AT2G38470,AT2G17040,AT1G27730,AT5G06320,AT1G28380,AT4G34390,AT1G28370,AT3G57530,AT4G29780,AT1G27770,AT3G52400,AT2G24600,AT3G10720,AT1G59910,AT1G27100,AT4G27654,AT5G58430,AT5G44070,AT1G18210,AT1G57990,AT4G08500,AT1G71697,AT4G30600,AT5G66070,AT4G34410,AT4G23180,AT3G59080,AT4G24160,AT1G23710,AT3G44260,AT2G35710,AT5G58720,AT3G54810,AT5G04550,AT5G47070,AT2G33580…
AT5G22570	ATWRKY38	PWM1583	PBM	127	5.78426e-07	8.29695e-06	85	AT5G26920,AT1G18300,AT4G34150,AT4G33920,AT2G38470,AT2G17040,AT1G27730,AT5G06320,AT1G28380,AT4G34390,AT1G28370,AT3G57530,AT4G29780,AT1G27770,AT3G52400,AT2G24600,AT3G10720,AT1G59910,AT1G27100,AT4G27654,AT5G58430,AT5G44070,AT1G18210,AT1G57990,AT4G08500,AT1G71697,AT4G30600,AT5G66070,AT4G34410,AT4G23180,AT3G59080,AT4G24160,AT1G23710,AT3G44260,AT2G35710,AT5G58720,AT3G54810,AT5G04550,AT5G47070,AT2G33580…
AT5G60200	TMO6	PWM2667	JASPAR	128	5.78426e-07	8.29695e-06	85	AT5G26920,AT1G61890,AT2G22500,AT1G27730,AT2G23810,AT2G40140,AT3G05320,AT5G59550,AT4G34390,AT3G55430,AT4G29780,AT3G52800,AT2G23320,AT4G37260,AT5G26030,AT3G05580,AT4G12720,AT3G56880,AT3G23750,AT4G08500,AT1G71697,AT4G30600,AT1G63860,AT5G66070,AT4G23180,AT2G43290,AT3G59080,AT5G47070,AT1G19380,AT4G17230,AT5G26770,AT2G39650,AT2G41420,AT5G05140,AT4G18880,AT1G72520,AT5G41740,AT1G58420,AT5G52050,AT1G76970…
AT2G23320	AtWRKY15	PWM2671	JASPAR	129	5.78426e-07	8.29695e-06	85	AT5G26920,AT4G34150,AT4G33920,AT2G38470,AT2G22500,AT2G17040,AT1G27730,AT3G55980,AT5G06320,AT2G40140,AT1G28380,AT4G38550,AT3G05320,AT4G34390,AT3G57530,AT4G29780,AT1G27770,AT3G52400,AT2G24600,AT3G10720,AT1G70740,AT2G23320,AT1G59910,AT1G27100,AT4G27654,AT5G41100,AT5G44070,AT1G18210,AT4G08500,AT1G71697,AT5G27420,AT4G30600,AT4G34410,AT4G23180,AT3G50950,AT4G24160,AT1G23710,AT5G58720,AT5G04550,AT4G01250…
AT4G01250	AtWRKY22	PWM832	CisBP	130	5.78426e-07	8.29695e-06	85	AT5G26920,AT1G76650,AT4G33920,AT2G38470,AT2G22500,AT1G27730,AT3G55980,AT5G06320,AT3G50930,AT2G40140,AT4G34390,AT1G28370,AT1G29690,AT1G27770,AT3G52400,AT2G24600,AT3G10720,AT3G52800,AT2G23320,AT1G59910,AT5G58430,AT5G22690,AT4G30440,AT5G41100,AT5G44070,AT1G18210,AT1G57990,AT4G08500,AT4G36500,AT4G23180,AT1G42990,AT3G59080,AT1G23710,AT4G17615,AT4G01250,AT2G30440,AT3G46620,AT3G16510,AT5G05190,AT4G01360…
AT1G69490	ANAC029	PWM1073	CisBP	131	1.11702e-06	1.52887e-05	84	AT1G76650,AT4G33920,AT2G38470,AT1G27730,AT3G55980,AT5G06320,AT3G50930,AT2G40140,AT1G28380,AT4G38550,AT3G49530,AT4G29780,AT1G27770,AT2G24600,AT3G10720,AT1G70740,AT2G23320,AT4G27654,AT4G30440,AT5G41100,AT5G44070,AT1G57990,AT4G08500,AT1G71697,AT5G27420,AT4G36500,AT4G34410,AT4G23180,AT5G48380,AT1G42990,AT3G59080,AT1G23710,AT2G33580,AT3G28340,AT5G26770,AT2G30440,AT5G05190,AT1G69840,AT1G35210,AT1G72520…
AT5G52830	ATWRKY27	PWM1400	CisBP	132	1.11702e-06	1.52887e-05	84	AT5G26920,AT1G76650,AT4G34150,AT4G33920,AT2G38470,AT1G27730,AT3G55980,AT5G06320,AT3G50930,AT2G40140,AT5G59550,AT4G34390,AT4G29780,AT1G27770,AT3G52400,AT2G24600,AT3G10720,AT1G70740,AT3G52800,AT2G23320,AT4G30440,AT5G41100,AT5G44070,AT1G18210,AT1G57990,AT4G08500,AT1G71697,AT5G27420,AT4G36500,AT4G34410,AT4G23180,AT5G48380,AT1G42990,AT3G59080,AT1G23710,AT4G17615,AT2G33580,AT2G30440,AT3G46620,AT5G05190…
AT1G51600	GATA28	PWM1412	CisBP	133	1.11702e-06	1.52887e-05	84	AT2G38470,AT3G45640,AT3G50930,AT5G59550,AT5G41750,AT1G09070,AT1G28370,AT3G49530,AT3G11820,AT5G42050,AT3G52800,AT1G18740,AT2G41100,AT4G27654,AT5G58430,AT5G26030,AT3G05580,AT1G18210,AT1G07000,AT1G74450,AT4G30600,AT2G43290,AT3G07790,AT1G23710,AT4G21560,AT5G64660,AT1G68580,AT3G28340,AT2G41110,AT3G62720,AT2G41420,AT5G04720,AT3G46620,AT1G76700,AT3G16510,AT5G05140,AT1G72520,AT5G41740,AT2G06530,AT1G24140…
AT3G22170	CPD45	PWM1061	CisBP	134	2.12555e-06	2.84412e-05	83	AT1G18300,AT4G33920,AT3G55980,AT2G23810,AT3G50930,AT2G40140,AT4G34390,AT1G28370,AT3G16860,AT3G55430,AT3G49530,AT4G29780,AT5G24590,AT1G27100,AT4G37260,AT3G56880,AT3G23750,AT1G32920,AT1G42990,AT3G08720,AT5G37770,AT1G73540,AT3G59080,AT1G23710,AT4G22780,AT4G17615,AT5G58720,AT4G01250,AT3G20600,AT1G68580,AT4G17230,AT2G15390,AT2G41420,AT1G76700,AT2G27080,AT5G05190,AT4G01360,AT1G35140,AT4G18880,AT1G72520…
AT4G31800	ATWRKY18	PWM1114	CisBP	135	2.12555e-06	2.84412e-05	83	AT5G26920,AT1G18300,AT4G34150,AT4G33920,AT2G38470,AT1G27730,AT5G06320,AT1G28380,AT4G38550,AT1G28370,AT3G49530,AT4G29780,AT4G12040,AT2G24600,AT1G70740,AT2G23320,AT1G59910,AT1G27100,AT4G27654,AT4G30440,AT5G41100,AT5G44070,AT1G57990,AT4G08500,AT1G71697,AT5G27420,AT4G30600,AT4G34410,AT4G23180,AT3G50950,AT3G59080,AT1G23710,AT5G58720,AT5G47070,AT2G33580,AT5G26770,AT2G30440,AT2G27080,AT5G05190,AT4G01360…
AT3G22170	CPD45	PWM2157	JASPAR	136	2.12555e-06	2.84412e-05	83	AT1G18300,AT4G33920,AT3G55980,AT2G23810,AT3G50930,AT2G40140,AT4G34390,AT1G28370,AT3G16860,AT3G55430,AT3G49530,AT4G29780,AT5G24590,AT1G27100,AT4G37260,AT3G56880,AT3G23750,AT1G32920,AT1G42990,AT3G08720,AT5G37770,AT1G73540,AT3G59080,AT1G23710,AT4G22780,AT4G17615,AT5G58720,AT4G01250,AT3G20600,AT1G68580,AT4G17230,AT2G15390,AT2G41420,AT1G76700,AT2G27080,AT5G05190,AT4G01360,AT1G35140,AT4G18880,AT1G72520…
AT2G44745	AtWRKY12	PWM2670	JASPAR	137	2.12555e-06	2.84412e-05	83	AT5G26920,AT1G18300,AT4G34150,AT4G33920,AT2G38470,AT3G45640,AT2G17040,AT1G27730,AT5G06320,AT1G28380,AT5G59550,AT4G34390,AT4G29780,AT3G52400,AT2G24600,AT3G10720,AT1G59910,AT1G27100,AT5G58430,AT5G41100,AT5G44070,AT1G18210,AT4G08500,AT1G71697,AT5G27420,AT4G34410,AT4G23180,AT3G08720,AT3G59080,AT1G23710,AT4G22780,AT2G44500,AT5G58720,AT5G04550,AT5G47070,AT5G64660,AT2G30440,AT5G05190,AT1G35210,AT5G25440…
AT5G60200	TMO6	PWM939	CisBP	138	2.12555e-06	2.84412e-05	83	AT5G26920,AT1G61890,AT2G22500,AT1G27730,AT2G23810,AT2G40140,AT3G05320,AT5G59550,AT4G34390,AT3G55430,AT4G29780,AT3G52800,AT2G23320,AT4G37260,AT5G26030,AT3G05580,AT3G56880,AT3G23750,AT4G08500,AT1G71697,AT4G30600,AT1G63860,AT5G66070,AT4G23180,AT3G59080,AT5G47070,AT1G19380,AT4G17230,AT5G26770,AT2G39650,AT2G41420,AT5G05140,AT4G18880,AT1G72520,AT5G41740,AT1G58420,AT5G52050,AT1G76970,AT3G50060,AT5G04480…
AT4G31800	ATWRKY18	PWM2672	JASPAR	139	3.98507e-06	5.14046e-05	82	AT5G26920,AT4G34150,AT4G33920,AT2G38470,AT1G27730,AT5G06320,AT1G28380,AT4G38550,AT1G28370,AT3G49530,AT4G29780,AT4G12040,AT2G24600,AT3G10720,AT1G70740,AT2G23320,AT1G59910,AT1G27100,AT4G27654,AT5G41100,AT5G44070,AT1G57990,AT4G08500,AT1G71697,AT5G27420,AT4G30600,AT4G34410,AT4G23180,AT3G50950,AT3G59080,AT1G23710,AT5G58720,AT5G47070,AT2G33580,AT5G26770,AT2G30440,AT2G27080,AT5G05190,AT1G35210,AT5G25440…
AT3G21270	ADOF2	PWM1052	CisBP	140	7.36057e-06	9.42679e-05	81	AT5G26920,AT1G76650,AT2G22500,AT1G27730,AT2G40140,AT3G05320,AT5G59550,AT4G34390,AT3G55430,AT4G29780,AT3G52800,AT2G23320,AT1G59910,AT4G37260,AT5G26030,AT4G24570,AT5G66675,AT4G08500,AT1G71697,AT1G66090,AT4G30600,AT1G63860,AT5G66070,AT4G23180,AT3G59080,AT1G23710,AT4G22780,AT5G58720,AT5G47070,AT1G19380,AT2G33580,AT2G39650,AT2G41420,AT4G01360,AT5G05140,AT1G18890,AT1G72520,AT4G20830,AT5G41740,AT1G76970…
AT2G30250	ATWRKY25	PWM1225	CisBP	141	7.36057e-06	9.42679e-05	81	AT5G26920,AT1G18300,AT4G34150,AT4G33920,AT2G38470,AT1G27730,AT1G28380,AT5G59550,AT1G28370,AT3G49530,AT4G29780,AT3G52400,AT3G11820,AT2G24600,AT3G10720,AT1G70740,AT2G23320,AT2G30020,AT4G30440,AT5G41100,AT5G44070,AT1G57990,AT4G30600,AT4G34410,AT3G59080,AT4G24160,AT1G23710,AT3G44260,AT5G19240,AT2G44500,AT3G54810,AT5G47070,AT2G33580,AT5G26770,AT2G30440,AT2G27080,AT4G17490,AT1G35210,AT1G35140,AT1G72520…
AT5G62940	At5g62940	PWM2582	JASPAR	142	7.36057e-06	9.42679e-05	81	AT5G26920,AT2G22500,AT1G27730,AT2G23810,AT2G40140,AT3G05320,AT5G59550,AT4G34390,AT4G29780,AT4G14370,AT3G52800,AT2G23320,AT4G37260,AT5G26030,AT5G41100,AT4G24570,AT3G05580,AT3G56880,AT1G18210,AT5G66675,AT4G08500,AT1G71697,AT4G30600,AT1G63860,AT5G66070,AT4G34410,AT3G59080,AT5G47070,AT1G19380,AT4G17230,AT5G26770,AT2G39650,AT2G41420,AT1G76700,AT4G01360,AT5G05140,AT1G35210,AT1G72520,AT4G20830,AT5G41740…
AT5G62940	At5g62940	PWM1396	CisBP	143	1.33923e-05	0.000167919	80	AT5G26920,AT2G22500,AT1G27730,AT2G23810,AT2G40140,AT3G05320,AT5G59550,AT4G34390,AT4G29780,AT4G14370,AT3G52800,AT2G23320,AT4G37260,AT5G26030,AT5G41100,AT4G24570,AT3G05580,AT3G56880,AT1G18210,AT5G66675,AT4G08500,AT1G71697,AT4G30600,AT1G63860,AT5G66070,AT4G34410,AT3G59080,AT5G47070,AT1G19380,AT4G17230,AT5G26770,AT2G39650,AT2G41420,AT1G76700,AT4G01360,AT5G05140,AT1G35210,AT1G72520,AT4G20830,AT5G41740…
AT2G30250	ATWRKY25	PWM2676	JASPAR	144	1.33923e-05	0.000167919	80	AT5G26920,AT1G18300,AT4G34150,AT4G33920,AT2G38470,AT1G27730,AT1G28380,AT5G59550,AT1G28370,AT3G49530,AT4G29780,AT3G52400,AT3G11820,AT2G24600,AT2G23320,AT2G30020,AT4G30440,AT5G41100,AT5G44070,AT1G57990,AT4G30600,AT4G34410,AT3G08720,AT3G59080,AT4G24160,AT1G23710,AT3G44260,AT5G19240,AT2G44500,AT3G54810,AT5G47070,AT2G33580,AT5G26770,AT2G30440,AT2G27080,AT4G17490,AT1G35210,AT1G35140,AT1G72520,AT4G20830…
AT4G01720	AtWRKY47	PWM3554	DAP-seq	145	4.23621e-05	0.000523829	78	AT1G76650,AT2G22500,AT2G17040,AT3G55980,AT1G28380,AT4G34390,AT1G28370,AT3G16860,AT3G55430,AT3G57530,AT1G27770,AT3G10720,AT1G70740,AT3G52800,AT1G59910,AT1G27100,AT5G44070,AT4G12720,AT3G56880,AT1G18210,AT4G08500,AT1G71697,AT5G48380,AT1G23710,AT4G17615,AT2G44500,AT5G58720,AT3G54810,AT5G64660,AT2G30440,AT1G76700,AT5G05190,AT5G25440,AT5G61600,AT1G18890,AT5G52050,AT1G76970,AT4G01950,AT3G01830,AT5G45340…
AT5G22220	ATE2FB	PWM682	AthaMAP	146	4.23621e-05	0.000523829	78	AT1G18300,AT5G59550,AT1G29690,AT1G27770,AT3G52400,AT1G70740,AT1G18740,AT4G37260,AT3G05580,AT3G23750,AT4G08500,AT1G74450,AT1G66160,AT5G01100,AT1G42990,AT2G43290,AT5G37770,AT1G73540,AT4G24160,AT4G21560,AT3G54810,AT5G04550,AT5G64660,AT2G27080,AT4G17490,AT4G01360,AT5G05140,AT1G18890,AT2G06530,AT3G02840,AT1G24140,AT2G37940,AT3G01830,AT2G32930,AT5G49520,AT5G17350,AT4G11330,AT2G35290,AT5G25930,AT4G01090…
AT1G47870	ATE2F2	PWM683	AthaMAP	147	4.23621e-05	0.000523829	78	AT1G18300,AT5G59550,AT1G29690,AT1G27770,AT3G52400,AT1G70740,AT1G18740,AT4G37260,AT3G05580,AT3G23750,AT4G08500,AT1G74450,AT1G66160,AT5G01100,AT1G42990,AT2G43290,AT5G37770,AT1G73540,AT4G24160,AT4G21560,AT3G54810,AT5G04550,AT5G64660,AT2G27080,AT4G17490,AT4G01360,AT5G05140,AT1G18890,AT2G06530,AT3G02840,AT1G24140,AT2G37940,AT3G01830,AT2G32930,AT5G49520,AT5G17350,AT4G11330,AT2G35290,AT5G25930,AT4G01090…
AT5G14960	DEL2	PWM684	AthaMAP	148	4.23621e-05	0.000523829	78	AT1G18300,AT5G59550,AT1G29690,AT1G27770,AT3G52400,AT1G70740,AT1G18740,AT4G37260,AT3G05580,AT3G23750,AT4G08500,AT1G74450,AT1G66160,AT5G01100,AT1G42990,AT2G43290,AT5G37770,AT1G73540,AT4G24160,AT4G21560,AT3G54810,AT5G04550,AT5G64660,AT2G27080,AT4G17490,AT4G01360,AT5G05140,AT1G18890,AT2G06530,AT3G02840,AT1G24140,AT2G37940,AT3G01830,AT2G32930,AT5G49520,AT5G17350,AT4G11330,AT2G35290,AT5G25930,AT4G01090…
AT3G01330	DEL3	PWM685	AthaMAP	149	4.23621e-05	0.000523829	78	AT1G18300,AT5G59550,AT1G29690,AT1G27770,AT3G52400,AT1G70740,AT1G18740,AT4G37260,AT3G05580,AT3G23750,AT4G08500,AT1G74450,AT1G66160,AT5G01100,AT1G42990,AT2G43290,AT5G37770,AT1G73540,AT4G24160,AT4G21560,AT3G54810,AT5G04550,AT5G64660,AT2G27080,AT4G17490,AT4G01360,AT5G05140,AT1G18890,AT2G06530,AT3G02840,AT1G24140,AT2G37940,AT3G01830,AT2G32930,AT5G49520,AT5G17350,AT4G11330,AT2G35290,AT5G25930,AT4G01090…
AT2G36010	ATE2FA	PWM687	AthaMAP	150	4.23621e-05	0.000523829	78	AT1G18300,AT5G59550,AT1G29690,AT1G27770,AT3G52400,AT1G70740,AT1G18740,AT4G37260,AT3G05580,AT3G23750,AT4G08500,AT1G74450,AT1G66160,AT5G01100,AT1G42990,AT2G43290,AT5G37770,AT1G73540,AT4G24160,AT4G21560,AT3G54810,AT5G04550,AT5G64660,AT2G27080,AT4G17490,AT4G01360,AT5G05140,AT1G18890,AT2G06530,AT3G02840,AT1G24140,AT2G37940,AT3G01830,AT2G32930,AT5G49520,AT5G17350,AT4G11330,AT2G35290,AT5G25930,AT4G01090…
AT4G38000	At4g38000	PWM941	CisBP	151	4.23621e-05	0.000523829	78	AT5G26920,AT1G76650,AT1G27730,AT3G05320,AT5G59550,AT4G34390,AT1G70740,AT3G52800,AT2G23320,AT1G59910,AT4G37260,AT5G26030,AT4G24570,AT4G12720,AT3G56880,AT1G18210,AT4G08500,AT1G71697,AT1G66090,AT4G30600,AT1G63860,AT5G66070,AT4G34410,AT3G59080,AT5G58720,AT5G47070,AT1G19380,AT4G17230,AT2G39650,AT2G41420,AT4G17490,AT4G01360,AT5G05140,AT1G18890,AT1G72520,AT5G52050,AT1G76970,AT5G45340,AT5G59820,AT3G50060…
AT2G25000	ATWRKY60	PWM999	CisBP	152	4.23621e-05	0.000523829	78	AT5G26920,AT1G18300,AT4G34150,AT4G33920,AT2G38470,AT1G27730,AT1G28380,AT4G38550,AT5G59550,AT4G34390,AT1G28370,AT4G29780,AT3G52400,AT2G24600,AT3G10720,AT1G18740,AT1G59910,AT2G30020,AT5G41100,AT5G44070,AT1G18210,AT1G57990,AT4G08500,AT1G74450,AT4G30600,AT4G23180,AT3G50950,AT5G37770,AT3G59080,AT4G24160,AT1G23710,AT2G30250,AT5G58720,AT3G54810,AT2G33580,AT5G26770,AT2G30440,AT3G46620,AT2G27080,AT5G05190…
AT5G01900	ATWRKY62	PWM1151	CisBP	153	7.36324e-05	0.000862895	77	AT5G26920,AT1G18300,AT1G61890,AT4G34150,AT4G33920,AT1G27730,AT3G55980,AT1G28380,AT4G38550,AT5G59550,AT4G29780,AT3G52400,AT3G10720,AT2G23320,AT1G59910,AT2G30020,AT5G26030,AT5G41100,AT5G44070,AT1G18210,AT4G30600,AT4G34410,AT1G42990,AT5G37770,AT3G59080,AT4G24160,AT1G23710,AT3G44260,AT2G30250,AT5G19240,AT2G44500,AT5G58720,AT5G04550,AT5G47070,AT2G33580,AT5G26770,AT2G30440,AT3G16510,AT1G18890,AT1G72520…
AT3G01970	ATWRKY45	PWM1582	PBM	154	7.36324e-05	0.000862895	77	AT5G26920,AT1G18300,AT4G34150,AT4G33920,AT2G38470,AT1G27730,AT5G06320,AT1G28380,AT3G05320,AT4G34390,AT1G28370,AT3G57530,AT4G29780,AT2G24600,AT1G70740,AT3G52800,AT1G59910,AT1G27100,AT4G27654,AT2G01180,AT4G30440,AT5G44070,AT3G56880,AT1G18210,AT4G08500,AT1G71697,AT4G23180,AT4G24160,AT1G23710,AT3G44260,AT2G35710,AT5G58720,AT5G04550,AT5G64660,AT5G05190,AT5G25440,AT5G61600,AT1G72520,AT5G42380,AT4G27280…
AT3G48160	DEL1	PWM686	AthaMAP	155	7.36324e-05	0.000862895	77	AT1G18300,AT5G59550,AT1G29690,AT1G27770,AT3G52400,AT1G70740,AT1G18740,AT4G37260,AT3G05580,AT3G23750,AT4G08500,AT1G74450,AT1G66160,AT5G01100,AT1G42990,AT2G43290,AT5G37770,AT1G73540,AT4G24160,AT4G21560,AT3G54810,AT5G04550,AT5G64660,AT2G27080,AT4G17490,AT5G05140,AT1G18890,AT2G06530,AT3G02840,AT1G24140,AT2G37940,AT3G01830,AT2G32930,AT5G49520,AT5G17350,AT4G11330,AT2G35290,AT5G25930,AT4G01090,AT3G61830…
AT1G64620	At1g64620	PWM1125	CisBP	156	0.000126025	0.00144848	76	AT1G27730,AT2G23810,AT2G40140,AT3G05320,AT5G59550,AT4G34390,AT4G14370,AT3G52800,AT2G23320,AT1G27100,AT5G41100,AT3G23750,AT1G18210,AT4G08500,AT1G63750,AT1G63860,AT5G66070,AT3G57450,AT5G01100,AT1G42990,AT5G47070,AT4G17230,AT5G26770,AT2G39650,AT2G41420,AT4G01360,AT5G05140,AT1G72520,AT5G41740,AT1G76970,AT1G25400,AT1G24140,AT1G76600,AT5G45340,AT5G13200,AT5G04480,AT2G05940,AT5G56340,AT2G47060,AT1G66180…
AT3G01970	ATWRKY45	PWM1347	CisBP	157	0.000126025	0.00144848	76	AT5G26920,AT1G18300,AT4G34150,AT4G33920,AT2G38470,AT1G27730,AT5G06320,AT1G28380,AT3G05320,AT4G34390,AT1G28370,AT3G57530,AT4G29780,AT2G24600,AT1G70740,AT3G52800,AT1G59910,AT1G27100,AT4G27654,AT2G01180,AT4G30440,AT5G44070,AT3G56880,AT1G18210,AT4G08500,AT1G71697,AT4G23180,AT4G24160,AT1G23710,AT3G44260,AT2G35710,AT5G58720,AT5G04550,AT5G64660,AT5G05190,AT5G25440,AT5G61600,AT1G72520,AT4G27280,AT5G52050…
AT1G02065	SPL8	PWM1362	CisBP	158	0.000126025	0.00144848	76	AT5G26920,AT1G18300,AT4G34150,AT4G33920,AT2G38470,AT1G27730,AT5G06320,AT1G28380,AT3G05320,AT4G34390,AT1G28370,AT3G57530,AT4G29780,AT2G24600,AT1G70740,AT3G52800,AT1G59910,AT1G27100,AT4G27654,AT2G01180,AT4G30440,AT5G44070,AT3G56880,AT1G18210,AT4G08500,AT1G71697,AT4G23180,AT4G24160,AT1G23710,AT3G44260,AT2G35710,AT5G58720,AT5G04550,AT5G64660,AT5G05190,AT5G25440,AT5G61600,AT1G72520,AT4G27280,AT5G52050…
AT2G25000	ATWRKY60	PWM2684	JASPAR	159	0.000126025	0.00144848	76	AT5G26920,AT1G18300,AT4G34150,AT4G33920,AT2G38470,AT1G27730,AT1G28380,AT4G38550,AT5G59550,AT4G34390,AT4G29780,AT3G52400,AT2G24600,AT1G18740,AT1G59910,AT2G30020,AT5G41100,AT5G44070,AT1G18210,AT1G57990,AT4G08500,AT1G74450,AT4G30600,AT4G23180,AT3G50950,AT5G37770,AT3G59080,AT4G24160,AT1G23710,AT2G30250,AT5G58720,AT3G54810,AT2G33580,AT5G26770,AT2G30440,AT3G46620,AT2G27080,AT5G05190,AT4G01360,AT1G35210…
AT5G47140	GATA27	PWM857	CisBP	160	0.000126025	0.00144848	76	AT4G33920,AT2G22500,AT3G50930,AT3G05320,AT5G59550,AT5G41750,AT1G09070,AT1G28370,AT3G49530,AT3G52400,AT3G11820,AT2G35930,AT5G42050,AT3G52800,AT2G41100,AT1G59910,AT4G27654,AT5G26030,AT3G05580,AT1G18210,AT1G07000,AT4G08500,AT1G74450,AT4G30600,AT1G42990,AT3G07790,AT1G23710,AT4G22780,AT2G44500,AT5G58720,AT5G04550,AT5G64660,AT1G68580,AT3G62720,AT3G46620,AT1G76700,AT3G16510,AT1G69840,AT5G05140,AT1G72520…
AT3G24520	AT-HSFC1	PWM132	AGRIS	161	0.000212372	0.00236511	75	AT5G26920,AT4G33920,AT1G27730,AT3G55980,AT3G05320,AT3G57530,AT4G29780,AT1G29690,AT2G24600,AT5G24590,AT1G18740,AT2G41100,AT1G59910,AT4G37260,AT4G30440,AT5G44070,AT1G71697,AT5G27420,AT1G66090,AT1G74450,AT3G09830,AT4G22780,AT5G19240,AT2G44500,AT5G50915,AT5G13190,AT1G69840,AT1G35210,AT5G39785,AT3G25600,AT5G52050,AT1G24140,AT1G76600,AT2G37940,AT5G45340,AT5G13200,AT3G49350,AT5G04480,AT2G05940,AT4G37610…
AT1G64620	At1g64620	PWM2580	JASPAR	162	0.000212372	0.00236511	75	AT1G27730,AT2G23810,AT2G40140,AT3G05320,AT5G59550,AT4G34390,AT4G14370,AT3G52800,AT2G23320,AT5G41100,AT3G23750,AT1G18210,AT4G08500,AT1G63750,AT1G63860,AT5G66070,AT3G57450,AT5G01100,AT1G42990,AT5G47070,AT4G17230,AT5G26770,AT2G39650,AT2G41420,AT4G01360,AT5G05140,AT1G72520,AT5G41740,AT1G76970,AT1G25400,AT1G24140,AT1G76600,AT5G45340,AT5G13200,AT5G04480,AT2G05940,AT5G56340,AT2G47060,AT1G66180,AT3G11650…
AT5G01900	ATWRKY62	PWM2685	JASPAR	163	0.000212372	0.00236511	75	AT5G26920,AT1G18300,AT1G61890,AT4G34150,AT4G33920,AT1G27730,AT3G55980,AT1G28380,AT4G38550,AT5G59550,AT4G29780,AT3G52400,AT3G10720,AT2G23320,AT1G59910,AT2G30020,AT5G26030,AT5G41100,AT5G44070,AT1G18210,AT1G71697,AT4G30600,AT1G42990,AT5G37770,AT3G59080,AT4G24160,AT1G23710,AT3G44260,AT2G30250,AT5G19240,AT2G44500,AT5G58720,AT5G04550,AT5G47070,AT2G33580,AT5G26770,AT2G30440,AT3G16510,AT1G18890,AT1G72520…
AT5G20240	PI	PWM1000	CisBP	164	0.00035233	0.003852	74	AT2G22500,AT3G55980,AT2G40140,AT3G05320,AT4G34390,AT1G09070,AT1G28370,AT1G72920,AT4G12040,AT3G10720,AT5G42050,AT3G52800,AT1G18740,AT2G30020,AT3G05580,AT1G66090,AT4G23180,AT3G57450,AT5G01100,AT3G08720,AT5G37770,AT4G22780,AT2G30250,AT5G47070,AT4G17230,AT3G28340,AT5G13190,AT2G41110,AT1G25560,AT2G39650,AT1G18890,AT1G72520,AT5G54490,AT1G25400,AT1G24140,AT3G01830,AT5G13200,AT2G32930,AT3G49350,AT5G56340…
AT3G61890	ATHB12	PWM1106	CisBP	165	0.00035233	0.003852	74	AT1G61890,AT5G06320,AT2G40140,AT3G05320,AT4G34390,AT1G28370,AT3G16860,AT3G49530,AT1G27770,AT5G24590,AT3G52800,AT4G30440,AT5G41100,AT5G44070,AT3G05580,AT4G12720,AT3G56880,AT3G23750,AT4G08500,AT4G30600,AT5G66070,AT4G34410,AT5G01100,AT4G22780,AT2G30250,AT2G15390,AT3G62720,AT2G41420,AT4G18880,AT2G37940,AT3G49350,AT5G49520,AT2G05940,AT5G25930,AT4G01090,AT3G61830,AT3G50800,AT5G45110,AT2G47060,AT5G47910…
AT4G36240	GATA7	PWM1222	CisBP	166	0.00035233	0.003852	74	AT3G05320,AT5G41750,AT1G09070,AT4G12040,AT5G42050,AT3G52800,AT5G58430,AT4G30440,AT5G26030,AT5G41100,AT5G44070,AT1G18210,AT1G07000,AT5G66675,AT4G08500,AT1G74450,AT4G30600,AT5G01100,AT1G42990,AT3G07790,AT3G09830,AT4G22780,AT5G64660,AT1G68580,AT4G17230,AT5G13190,AT2G41110,AT2G41420,AT3G46620,AT3G16510,AT4G17490,AT5G05140,AT1G73030,AT5G41740,AT2G27260,AT5G49520,AT5G51190,AT4G37610,AT4G01090,AT1G25550…
AT5G08330	At5g08330	PWM3474	DAP-seq	167	0.00035233	0.003852	74	AT5G26920,AT2G17040,AT3G50930,AT5G59550,AT1G09070,AT1G28370,AT2G24600,AT5G62570,AT2G01180,AT4G30440,AT5G26030,AT1G63750,AT1G63860,AT4G34410,AT5G48380,AT3G57450,AT4G24160,AT4G22780,AT3G54810,AT5G64660,AT1G25560,AT2G30440,AT5G04720,AT3G46620,AT2G27080,AT5G05190,AT5G39785,AT1G72520,AT5G52050,AT5G45340,AT2G32930,AT1G56510,AT5G04870,AT5G04480,AT5G17350,AT4G11330,AT2G35290,AT2G05940,AT4G37610,AT4G01090…
AT5G08070	TCP17	PWM920	CisBP	168	0.00035233	0.003852	74	AT1G76650,AT1G61890,AT3G45640,AT2G23810,AT3G50930,AT1G28370,AT4G30440,AT5G26030,AT1G57990,AT1G71697,AT5G27420,AT1G63750,AT1G63860,AT3G57450,AT2G43290,AT4G24160,AT2G35710,AT2G44500,AT5G50915,AT3G54810,AT5G64660,AT2G15390,AT2G39650,AT2G30440,AT2G27080,AT5G05190,AT5G05140,AT4G11280,AT5G39785,AT5G54490,AT1G24140,AT4G01950,AT1G76600,AT5G45340,AT2G32930,AT1G17620,AT5G04480,AT4G01090,AT1G25550,AT5G45110…
AT5G06950	AHBP-1B	PWM973	CisBP	169	0.00035233	0.003852	74	AT1G61890,AT4G34150,AT5G06320,AT1G28370,AT3G52400,AT1G70740,AT2G35930,AT3G52800,AT1G27100,AT4G27654,AT5G22690,AT3G23750,AT1G71697,AT4G36500,AT4G34410,AT5G01100,AT3G08720,AT2G43290,AT5G37770,AT4G24160,AT1G23710,AT5G64660,AT3G28340,AT5G04720,AT3G46620,AT1G69840,AT1G35210,AT4G11280,AT5G61600,AT1G72520,AT2G06530,AT4G27280,AT1G25400,AT1G76600,AT5G45340,AT5G49520,AT2G05940,AT5G51190,AT4G01090,AT1G25550…
AT1G28420	HB-1	PWM1142	CisBP	170	0.000575401	0.00606879	73	AT2G38470,AT3G45640,AT2G17040,AT3G55980,AT2G23810,AT3G50930,AT3G05320,AT5G59550,AT4G34390,AT5G41750,AT3G11820,AT2G24600,AT5G24590,AT4G14370,AT3G52800,AT2G41100,AT1G59910,AT2G30020,AT1G71697,AT1G74450,AT1G63860,AT5G48380,AT5G01100,AT3G09830,AT2G30250,AT2G44500,AT5G26770,AT1G76700,AT5G05190,AT5G05140,AT4G18880,AT5G04480,AT5G56340,AT1G16130,AT4G01090,AT3G61830,AT3G07040,AT1G21910,AT1G78280,AT4G30280…
AT3G02150	PTF1	PWM1210	CisBP	171	0.000575401	0.00606879	73	AT5G26920,AT4G34150,AT2G23810,AT3G50930,AT3G05320,AT5G41750,AT3G16860,AT3G10720,AT4G30440,AT5G26030,AT3G56880,AT1G18210,AT1G57990,AT1G63750,AT1G63860,AT5G01100,AT4G24160,AT2G44500,AT5G50915,AT3G54810,AT5G04720,AT2G27080,AT5G05190,AT4G11280,AT5G39785,AT2G06530,AT5G54490,AT5G52050,AT1G24140,AT1G76600,AT5G45340,AT2G32930,AT1G17620,AT5G04870,AT4G01090,AT3G50800,AT1G25550,AT5G45110,AT2G47060,AT5G47910…
AT5G20240	PI	PWM2159	JASPAR	172	0.000575401	0.00606879	73	AT2G22500,AT3G55980,AT2G40140,AT3G05320,AT4G34390,AT1G09070,AT1G28370,AT1G72920,AT4G12040,AT3G10720,AT5G42050,AT3G52800,AT1G18740,AT2G41100,AT2G30020,AT3G05580,AT1G66090,AT4G23180,AT3G57450,AT5G01100,AT3G08720,AT5G37770,AT4G22780,AT2G30250,AT5G47070,AT4G17230,AT3G28340,AT5G13190,AT2G41110,AT1G25560,AT2G39650,AT1G18890,AT1G72520,AT5G54490,AT1G25400,AT1G24140,AT3G01830,AT5G13200,AT2G32930,AT5G56340…
AT1G19210	At1g19210	PWM2739	DAP-seq	173	0.000575401	0.00606879	73	AT1G76650,AT1G61890,AT2G17040,AT5G06320,AT3G50930,AT3G55430,AT3G49530,AT3G52400,AT1G70740,AT4G14370,AT2G23320,AT4G27654,AT5G22690,AT4G30440,AT3G23750,AT1G66090,AT4G30600,AT4G34410,AT1G42990,AT5G37770,AT3G07790,AT3G59080,AT4G22780,AT2G30250,AT3G54810,AT4G24380,AT5G64660,AT4G17230,AT3G28340,AT2G41420,AT5G05190,AT1G35210,AT4G18880,AT4G11280,AT5G25440,AT1G72520,AT4G20830,AT3G29000,AT1G73030,AT1G76970…
AT4G36900	DEAR4	PWM2849	DAP-seq	174	0.000575401	0.00606879	73	AT1G76650,AT4G34150,AT1G27730,AT3G50930,AT5G59550,AT4G34390,AT1G28370,AT3G55430,AT3G57530,AT3G11820,AT2G35930,AT5G42050,AT3G52800,AT2G23320,AT1G27100,AT4G37260,AT4G30440,AT1G57990,AT1G66090,AT4G36500,AT2G38790,AT3G09830,AT4G24160,AT3G54810,AT5G04550,AT3G28340,AT5G13190,AT5G04720,AT5G05190,AT1G69840,AT4G11280,AT1G18890,AT3G29000,AT1G76970,AT1G25400,AT4G01950,AT5G59820,AT5G13200,AT1G17620,AT4G11330…
AT5G45300	BAM8	PWM2875	DAP-seq	175	0.000575401	0.00606879	73	AT5G26920,AT1G76650,AT1G61890,AT2G22500,AT1G27730,AT3G55980,AT1G28370,AT3G55430,AT3G52800,AT1G18740,AT1G59910,AT4G37260,AT4G27654,AT5G41100,AT4G08500,AT4G34410,AT5G48380,AT1G42990,AT4G17615,AT2G44500,AT5G47070,AT5G64660,AT4G01360,AT4G11280,AT5G45340,AT5G59820,AT3G50060,AT2G32930,AT3G49350,AT4G11330,AT2G05940,AT3G16720,AT5G47910,AT4G32020,AT4G39640,AT4G36945,AT3G25780,AT4G28400,AT5G45280,AT5G67300…
AT5G62020	AT-HSFB2A	PWM3171	DAP-seq	176	0.000575401	0.00606879	73	AT5G26920,AT1G18300,AT2G38470,AT2G17040,AT1G27730,AT3G05320,AT1G29690,AT3G11820,AT5G42050,AT2G41100,AT1G27100,AT4G37260,AT4G27654,AT2G01180,AT5G58430,AT4G30440,AT3G05580,AT1G66090,AT4G36500,AT5G66070,AT1G32920,AT3G57450,AT3G09830,AT4G22780,AT5G19240,AT2G44500,AT5G50915,AT3G54810,AT5G04550,AT5G64660,AT5G13190,AT1G25560,AT2G41420,AT4G01360,AT5G25440,AT4G20830,AT2G27260,AT1G76600,AT2G37940,AT5G59820…
AT5G10140	AGL25	PWM3204	DAP-seq	177	0.000575401	0.00606879	73	AT4G34150,AT4G33920,AT2G22500,AT1G27730,AT2G40140,AT1G28370,AT4G29780,AT4G12040,AT3G52800,AT5G62570,AT5G44070,AT4G12720,AT1G63750,AT4G23180,AT5G48380,AT5G01100,AT4G24160,AT3G44260,AT2G30250,AT5G19240,AT4G17615,AT4G17230,AT1G25560,AT5G05140,AT1G35140,AT5G25440,AT4G20830,AT3G25600,AT1G25400,AT1G24140,AT1G76600,AT2G37940,AT5G45340,AT2G32930,AT1G56510,AT3G49350,AT5G17350,AT4G11330,AT2G05940,AT1G16130…
AT4G31800	ATWRKY18	PWM542	AthaMAP	178	0.000575401	0.00606879	73	AT1G76650,AT2G38470,AT2G22500,AT3G55980,AT5G06320,AT2G40140,AT3G05320,AT4G34390,AT4G29780,AT2G24600,AT5G24590,AT1G70740,AT4G14370,AT2G23320,AT1G59910,AT4G37260,AT2G01180,AT4G12720,AT1G57990,AT4G36500,AT1G63750,AT1G66160,AT3G50950,AT3G09830,AT1G23710,AT3G44260,AT4G22780,AT2G30250,AT3G54810,AT4G01250,AT5G64660,AT2G33580,AT4G17230,AT5G04720,AT3G16510,AT5G05190,AT4G18880,AT3G25600,AT3G02840,AT5G25930…
AT1G73805	SARD1	PWM742	AthaMAP	179	0.000575401	0.00606879	73	AT4G33920,AT2G22500,AT2G23810,AT1G28380,AT3G57530,AT3G52400,AT1G59910,AT1G27100,AT5G62570,AT2G30020,AT4G30440,AT5G41100,AT5G44070,AT3G23750,AT1G18210,AT1G57990,AT4G08500,AT1G63750,AT1G66160,AT5G48380,AT3G09830,AT3G44260,AT4G21560,AT4G22780,AT2G35710,AT5G50915,AT4G24380,AT5G04550,AT5G64660,AT4G17230,AT2G15390,AT5G26770,AT5G05190,AT5G25440,AT1G18890,AT4G20830,AT5G42380,AT4G27280,AT1G76600,AT3G50060…
AT4G17570	GATA26	PWM907	CisBP	180	0.000575401	0.00606879	73	AT2G22500,AT3G50930,AT3G05320,AT5G59550,AT5G41750,AT1G09070,AT3G52400,AT3G11820,AT3G52800,AT2G41100,AT1G59910,AT5G26030,AT1G18210,AT1G07000,AT4G08500,AT1G74450,AT4G30600,AT1G63860,AT1G42990,AT5G37770,AT3G07790,AT4G22780,AT2G44500,AT5G58720,AT5G04550,AT5G64660,AT3G28340,AT3G62720,AT3G46620,AT1G76700,AT3G16510,AT1G69840,AT5G05140,AT1G35210,AT1G18890,AT1G72520,AT3G29000,AT1G76600,AT5G49520,AT4G11330…
AT5G44180	RLT2	PWM1143	CisBP	181	0.000924952	0.00916265	72	AT2G38470,AT3G45640,AT2G17040,AT3G55980,AT2G23810,AT3G50930,AT3G05320,AT5G59550,AT4G34390,AT5G41750,AT3G11820,AT2G24600,AT5G24590,AT4G14370,AT3G52800,AT2G41100,AT1G59910,AT2G30020,AT1G71697,AT1G74450,AT1G63860,AT5G48380,AT5G01100,AT3G09830,AT2G30250,AT2G44500,AT5G26770,AT1G76700,AT5G05190,AT5G05140,AT4G18880,AT5G04480,AT5G56340,AT1G16130,AT4G01090,AT3G61830,AT3G07040,AT1G21910,AT1G78280,AT4G30280…
AT5G60850	OBP4	PWM1391	CisBP	182	0.000924952	0.00916265	72	AT3G45640,AT1G27730,AT2G23810,AT1G09070,AT3G49530,AT1G70740,AT1G18740,AT2G23320,AT4G37260,AT4G30440,AT3G56880,AT5G27420,AT4G30600,AT4G23180,AT3G57450,AT3G07790,AT3G59080,AT4G22780,AT2G35710,AT5G04550,AT5G47070,AT2G15390,AT2G39650,AT1G76700,AT5G05140,AT1G35210,AT2G06530,AT5G52050,AT3G50060,AT5G04480,AT5G17350,AT4G11330,AT2G05940,AT5G25930,AT4G37610,AT4G01090,AT3G07040,AT1G73080,AT1G25550,AT5G47910…
AT1G22985	CRF7	PWM1499	CisBP	183	0.000924952	0.00916265	72	AT4G33920,AT3G50930,AT5G59550,AT1G28370,AT1G29690,AT1G27770,AT4G14370,AT3G52800,AT2G23320,AT1G59910,AT4G27654,AT3G05580,AT4G12720,AT3G23750,AT1G07000,AT4G34410,AT5G01100,AT2G43290,AT5G37770,AT1G73540,AT3G59080,AT1G23710,AT2G35710,AT4G01250,AT5G64660,AT3G28340,AT5G26770,AT3G62720,AT2G27080,AT4G01360,AT1G35140,AT1G18890,AT1G72520,AT3G29000,AT1G76970,AT1G24140,AT3G01830,AT3G49350,AT2G05940,AT4G01090…
AT1G71130	AtERF070	PWM1500	CisBP	184	0.000924952	0.00916265	72	AT4G33920,AT3G50930,AT5G59550,AT1G28370,AT1G29690,AT1G27770,AT4G14370,AT3G52800,AT2G23320,AT1G59910,AT4G27654,AT3G05580,AT4G12720,AT3G23750,AT1G07000,AT4G34410,AT5G01100,AT2G43290,AT5G37770,AT1G73540,AT3G59080,AT1G23710,AT2G35710,AT4G01250,AT5G64660,AT3G28340,AT5G26770,AT3G62720,AT2G27080,AT4G01360,AT1G35140,AT1G18890,AT1G72520,AT3G29000,AT1G76970,AT1G24140,AT3G01830,AT3G49350,AT2G05940,AT4G01090…
AT5G42630	ATS	PWM1559	PBM	185	0.000924952	0.00916265	72	AT5G06320,AT1G09070,AT3G16860,AT3G55430,AT4G29780,AT5G24590,AT2G41100,AT4G27654,AT4G30440,AT4G08500,AT3G50950,AT3G07790,AT4G21560,AT4G17615,AT2G44500,AT4G01250,AT4G17230,AT3G28340,AT5G13190,AT2G41110,AT2G15390,AT2G30440,AT2G41420,AT5G05190,AT4G01360,AT1G69840,AT2G30360,AT5G61600,AT1G72520,AT1G58420,AT5G59820,AT5G13200,AT3G50060,AT1G56510,AT3G49350,AT5G17350,AT4G37610,AT1G25550,AT2G47060,AT3G11650…
AT3G20310	ATERF7	PWM2591	JASPAR	186	0.000924952	0.00916265	72	AT4G33920,AT3G50930,AT5G59550,AT1G28370,AT1G29690,AT4G14370,AT3G52800,AT2G23320,AT1G59910,AT4G27654,AT3G05580,AT4G12720,AT3G23750,AT1G57990,AT5G01100,AT5G37770,AT1G73540,AT1G55450,AT3G59080,AT1G23710,AT3G44260,AT2G35710,AT4G01250,AT3G28340,AT5G26770,AT2G39650,AT3G62720,AT5G04720,AT2G27080,AT4G01360,AT5G25440,AT1G18890,AT1G76970,AT1G25400,AT5G45340,AT5G59820,AT3G49350,AT2G35290,AT2G05940,AT4G01090…
AT5G18830	ATSPL7	PWM2656	JASPAR	187	0.000924952	0.00916265	72	AT2G22500,AT5G06320,AT3G50930,AT3G52400,AT4G12040,AT5G24590,AT1G70740,AT2G35930,AT1G27100,AT5G62570,AT5G22690,AT5G66675,AT4G08500,AT2G43290,AT3G59080,AT4G22780,AT2G44500,AT5G47070,AT3G20600,AT2G39650,AT2G30440,AT3G46620,AT2G27080,AT4G17490,AT4G01360,AT1G35210,AT1G72520,AT5G52050,AT1G24140,AT1G76600,AT5G45340,AT2G32930,AT1G56510,AT3G49350,AT5G04870,AT5G49520,AT4G11330,AT2G05940,AT3G61830,AT1G66180…
AT2G42280	AKS3	PWM2882	DAP-seq	188	0.000924952	0.00916265	72	AT1G76650,AT1G18300,AT4G33920,AT2G38470,AT3G45640,AT5G06320,AT3G50930,AT5G59550,AT2G24600,AT5G24590,AT3G52800,AT1G18740,AT2G01180,AT4G30440,AT1G66160,AT5G37770,AT3G09830,AT4G24160,AT3G44260,AT4G22780,AT2G35710,AT2G44500,AT5G50915,AT4G01250,AT1G25560,AT2G39650,AT2G41420,AT3G16510,AT4G27280,AT4G01950,AT1G76600,AT2G37940,AT5G45340,AT5G49520,AT5G17350,AT4G11330,AT5G51190,AT1G16130,AT1G66180,AT1G21910…
AT1G69570	AT1G69570	PWM2970	DAP-seq	189	0.000924952	0.00916265	72	AT3G05320,AT5G59550,AT4G34390,AT1G09070,AT1G18740,AT4G37260,AT5G41100,AT3G05580,AT1G66090,AT1G63750,AT5G66070,AT1G32920,AT4G23180,AT3G57450,AT5G01100,AT2G30250,AT2G35710,AT4G17615,AT3G54810,AT5G47070,AT5G64660,AT4G17230,AT3G28340,AT2G15390,AT1G25560,AT4G11280,AT1G72520,AT5G54490,AT5G52050,AT1G25400,AT4G01950,AT3G01830,AT5G45340,AT2G32930,AT3G49350,AT5G56340,AT1G07135,AT3G11650,AT1G21910,AT1G78280…
AT5G03150	JKD	PWM3047	DAP-seq	190	0.000924952	0.00916265	72	AT4G34150,AT2G17040,AT5G06320,AT3G50930,AT3G05320,AT4G34390,AT3G57530,AT4G29780,AT1G27770,AT3G11820,AT2G24600,AT1G70740,AT4G27654,AT3G23750,AT5G27420,AT5G66070,AT5G01100,AT5G37770,AT5G66210,AT2G30250,AT5G19240,AT4G17615,AT2G44500,AT1G68580,AT1G25560,AT5G26770,AT3G16510,AT4G18880,AT3G29000,AT5G41740,AT5G42380,AT1G76600,AT3G50060,AT5G04870,AT2G05940,AT5G56340,AT4G01090,AT3G50800,AT1G25550,AT5G45110…
AT5G23280	TCP7	PWM3490	DAP-seq	191	0.000924952	0.00916265	72	AT5G26920,AT2G17040,AT3G55980,AT3G50930,AT2G40140,AT3G05320,AT5G59550,AT1G28370,AT3G57530,AT2G24600,AT1G18740,AT2G23320,AT2G41100,AT5G62570,AT2G01180,AT1G63750,AT5G48380,AT5G37770,AT4G24160,AT4G22780,AT3G54810,AT5G64660,AT2G33580,AT4G17230,AT1G25560,AT5G04720,AT3G46620,AT2G27080,AT5G05190,AT4G18880,AT5G39785,AT1G72520,AT2G27260,AT2G06530,AT5G52050,AT1G24140,AT5G45340,AT2G32930,AT1G56510,AT5G04870…
AT5G26920	CBP60G	PWM743	AthaMAP	192	0.000924952	0.00916265	72	AT4G33920,AT2G22500,AT2G23810,AT1G28380,AT3G57530,AT3G52400,AT1G59910,AT1G27100,AT5G62570,AT2G30020,AT4G30440,AT5G41100,AT5G44070,AT3G23750,AT1G18210,AT1G57990,AT4G08500,AT1G63750,AT1G66160,AT5G48380,AT3G09830,AT3G44260,AT4G21560,AT4G22780,AT2G35710,AT5G50915,AT4G24380,AT5G04550,AT5G64660,AT4G17230,AT2G15390,AT5G26770,AT5G05190,AT5G25440,AT4G20830,AT5G42380,AT4G27280,AT1G76600,AT3G50060,AT5G43620…
AT3G19290	ABF4	PWM966	CisBP	193	0.000924952	0.00916265	72	AT2G22500,AT1G27730,AT3G55980,AT5G06320,AT5G59550,AT1G28370,AT3G49530,AT1G29690,AT3G10720,AT3G52800,AT1G18740,AT4G37260,AT4G27654,AT5G41100,AT1G18210,AT5G27420,AT4G34410,AT4G23180,AT1G42990,AT3G08720,AT1G73540,AT1G23710,AT4G22780,AT5G19240,AT4G17615,AT2G44500,AT5G58720,AT5G47070,AT5G64660,AT4G01360,AT1G69840,AT5G05140,AT2G06530,AT5G52050,AT1G25400,AT1G24140,AT2G37940,AT5G45340,AT2G32930,AT1G17620…
AT1G03970	GBF4	PWM994	CisBP	194	0.000924952	0.00916265	72	AT2G22500,AT1G27730,AT5G06320,AT5G59550,AT1G28370,AT3G55430,AT3G49530,AT3G52800,AT1G18740,AT1G59910,AT4G37260,AT4G27654,AT5G41100,AT1G71697,AT5G27420,AT1G42990,AT3G08720,AT1G73540,AT5G66210,AT1G23710,AT4G17615,AT2G44500,AT5G47070,AT2G41420,AT5G05140,AT1G18890,AT5G42380,AT5G52050,AT2G37940,AT5G45340,AT3G50060,AT2G32930,AT4G11330,AT2G05940,AT3G16720,AT1G73080,AT4G32020,AT4G39640,AT2G41430,AT4G36945…
AT5G44080	AT5G44080	PWM995	CisBP	195	0.000924952	0.00916265	72	AT2G22500,AT1G27730,AT5G06320,AT5G59550,AT1G28370,AT3G55430,AT3G49530,AT3G52800,AT1G18740,AT1G59910,AT4G37260,AT4G27654,AT5G41100,AT1G71697,AT5G27420,AT1G42990,AT3G08720,AT1G73540,AT5G66210,AT1G23710,AT4G17615,AT2G44500,AT5G47070,AT2G41420,AT5G05140,AT1G18890,AT5G42380,AT5G52050,AT2G37940,AT5G45340,AT3G50060,AT2G32930,AT4G11330,AT2G05940,AT3G16720,AT1G73080,AT4G32020,AT4G39640,AT2G41430,AT4G36945…
AT5G65210	TGA1	PWM1248	CisBP	196	0.00146338	0.0133869	71	AT1G61890,AT4G34150,AT1G27730,AT5G06320,AT2G40140,AT1G28370,AT1G70740,AT2G35930,AT3G52800,AT2G41100,AT1G27100,AT4G27654,AT4G36500,AT4G34410,AT5G01100,AT1G42990,AT3G08720,AT2G43290,AT5G37770,AT4G24160,AT1G23710,AT5G47070,AT5G64660,AT3G28340,AT5G04720,AT3G46620,AT4G17490,AT4G01360,AT1G69840,AT1G35210,AT4G11280,AT5G61600,AT1G72520,AT1G25400,AT1G76600,AT5G45340,AT2G05940,AT5G51190,AT4G01090,AT1G25550…
AT4G34680	GATA3	PWM1295	CisBP	197	0.00146338	0.0133869	71	AT3G05320,AT5G59550,AT5G41750,AT1G09070,AT1G28370,AT3G11820,AT2G35930,AT5G42050,AT3G52800,AT1G18740,AT2G41100,AT1G59910,AT5G58430,AT5G41100,AT5G44070,AT3G05580,AT1G18210,AT1G07000,AT4G08500,AT4G30600,AT1G63860,AT1G42990,AT3G07790,AT1G23710,AT5G58720,AT5G04550,AT5G64660,AT2G41110,AT3G62720,AT2G41420,AT3G46620,AT1G76700,AT3G16510,AT5G05140,AT1G73030,AT5G41740,AT1G24140,AT5G49520,AT1G73080,AT4G32020…
AT3G20310	ATERF7	PWM1392	CisBP	198	0.00146338	0.0133869	71	AT4G33920,AT3G50930,AT5G59550,AT1G28370,AT1G29690,AT4G14370,AT3G52800,AT2G23320,AT1G59910,AT4G27654,AT3G05580,AT4G12720,AT3G23750,AT1G57990,AT5G01100,AT5G37770,AT1G73540,AT1G55450,AT3G59080,AT1G23710,AT3G44260,AT2G35710,AT4G01250,AT3G28340,AT5G26770,AT2G39650,AT3G62720,AT5G04720,AT2G27080,AT4G01360,AT5G25440,AT1G18890,AT1G76970,AT1G25400,AT5G45340,AT5G59820,AT3G49350,AT2G35290,AT2G05940,AT4G01090…
AT3G23210	bHLH34	PWM2561	JASPAR	199	0.00146338	0.0133869	71	AT1G18300,AT3G55980,AT2G23810,AT3G50930,AT2G40140,AT1G28380,AT1G28370,AT3G55430,AT3G49530,AT3G10720,AT3G52800,AT1G27100,AT4G37260,AT5G41100,AT3G56880,AT3G23750,AT1G18210,AT4G34410,AT3G08720,AT1G73540,AT1G23710,AT4G17615,AT2G44500,AT5G58720,AT4G01250,AT3G20600,AT4G17230,AT2G15390,AT2G27080,AT5G05190,AT5G05140,AT4G18880,AT4G11280,AT1G72520,AT5G52050,AT2G37940,AT5G45340,AT5G59820,AT3G50060,AT2G32930…
AT3G44480	cog1	PWM2987	DAP-seq	200	0.00146338	0.0133869	71	AT2G38470,AT3G55980,AT5G06320,AT3G50930,AT2G40140,AT3G05320,AT5G59550,AT4G34390,AT1G09070,AT1G18740,AT2G23320,AT4G30440,AT5G41100,AT4G24570,AT3G56880,AT1G66090,AT1G63750,AT1G63860,AT4G23180,AT3G50950,AT3G44260,AT4G17615,AT4G17230,AT3G28340,AT2G41110,AT2G39650,AT2G41420,AT5G05190,AT1G35210,AT4G11280,AT5G54490,AT5G52050,AT5G45340,AT2G32930,AT3G49350,AT4G39830,AT5G56340,AT1G21910,AT1G67060,AT3G25780…
AT3G26620	LBD23	PWM3194	DAP-seq	201	0.00146338	0.0133869	71	AT5G57560,AT3G55430,AT2G24600,AT5G24590,AT5G42050,AT4G14370,AT1G18740,AT2G41100,AT4G27654,AT1G18210,AT4G30600,AT1G63750,AT1G66160,AT5G37770,AT3G59080,AT5G47070,AT1G68580,AT4G17230,AT2G41110,AT1G76700,AT3G16510,AT4G17490,AT4G01360,AT1G69840,AT1G35140,AT3G25600,AT5G52050,AT1G24140,AT2G37940,AT3G50060,AT5G04870,AT4G11330,AT2G05940,AT5G56340,AT3G16720,AT5G43620,AT5G45110,AT4G32020,AT4G39640,AT1G67060…
AT2G43000	ANAC042	PWM3362	DAP-seq	202	0.00146338	0.0133869	71	AT1G18300,AT3G50930,AT1G28370,AT1G29690,AT5G24590,AT3G10720,AT3G52800,AT2G23320,AT1G59910,AT5G44070,AT1G18210,AT1G71697,AT4G23180,AT4G22780,AT3G54810,AT2G39650,AT3G16510,AT4G01360,AT1G35210,AT1G18890,AT1G25400,AT3G50060,AT2G32930,AT3G49350,AT5G51190,AT5G56340,AT5G25930,AT3G50800,AT2G47060,AT1G74330,AT3G11650,AT1G21910,AT1G78280,AT3G07780,AT3G25780,AT3G04640,AT2G24330,AT5G57220,AT3G45040,AT2G43320…
AT3G45150	TCP16	PWM3479	DAP-seq	203	0.00146338	0.0133869	71	AT5G26920,AT1G61890,AT3G45640,AT3G50930,AT1G28380,AT3G05320,AT1G28370,AT3G49530,AT3G52400,AT5G42050,AT2G23320,AT5G62570,AT4G27654,AT5G26030,AT4G12720,AT3G56880,AT3G23750,AT1G63860,AT4G24160,AT5G50915,AT3G54810,AT5G47070,AT5G64660,AT4G17230,AT2G30440,AT2G27080,AT5G05190,AT1G35210,AT5G39785,AT5G52050,AT4G01950,AT5G45340,AT2G32930,AT1G56510,AT5G04480,AT4G11330,AT2G35290,AT3G16720,AT1G25550,AT2G47060…
AT1G53230	TCP3	PWM3488	DAP-seq	204	0.00146338	0.0133869	71	AT5G26920,AT1G76650,AT1G61890,AT3G45640,AT2G23810,AT3G50930,AT1G28370,AT3G10720,AT4G30440,AT5G26030,AT3G56880,AT1G18210,AT1G57990,AT4G08500,AT1G63860,AT2G43290,AT4G24160,AT2G35710,AT2G44500,AT5G50915,AT3G54810,AT5G64660,AT2G30440,AT2G27080,AT5G05190,AT4G11280,AT5G39785,AT5G54490,AT1G24140,AT5G45340,AT2G32930,AT1G17620,AT5G04870,AT3G50800,AT1G25550,AT5G45110,AT2G47060,AT5G47910,AT1G21910,AT4G30280…
AT5G65590	SCAP1	PWM1050	PBM	205	0.00227846	0.0199282	70	AT5G26920,AT1G76650,AT4G33920,AT2G23810,AT1G28370,AT3G49530,AT3G10720,AT1G18740,AT2G23320,AT2G41100,AT1G27100,AT4G37260,AT5G41100,AT5G66675,AT4G08500,AT5G27420,AT1G66090,AT1G23710,AT4G17615,AT3G54810,AT4G17230,AT2G39650,AT1G76700,AT1G69840,AT1G35210,AT4G18880,AT1G18890,AT5G41740,AT2G06530,AT5G52050,AT4G01950,AT5G45340,AT5G49520,AT4G01090,AT3G07040,AT1G73080,AT1G78280,AT1G67060,AT2G44840,AT3G25780…
AT4G31610	ATREM1	PWM1345	PBM	206	0.00227846	0.0199282	70	AT5G26920,AT1G18300,AT1G61890,AT2G40140,AT1G28380,AT1G28370,AT3G16860,AT3G49530,AT3G57530,AT4G12040,AT3G52800,AT1G18740,AT5G41100,AT5G44070,AT3G56880,AT4G08500,AT4G30600,AT1G32920,AT2G38790,AT5G48380,AT5G37770,AT1G73540,AT4G22780,AT5G19240,AT5G04550,AT4G17230,AT5G26770,AT3G62720,AT2G30440,AT2G41420,AT3G16510,AT4G11280,AT4G20830,AT5G54490,AT5G52050,AT1G24140,AT2G37940,AT2G32930,AT1G17620,AT5G04870…
AT5G54680	bHLH105	PWM1375	CisBP	207	0.00227846	0.0199282	70	AT3G55980,AT2G23810,AT1G09070,AT1G28370,AT3G49530,AT1G29690,AT3G10720,AT1G18740,AT1G27100,AT5G41100,AT1G18210,AT4G08500,AT4G34410,AT4G23180,AT5G48380,AT1G42990,AT3G08720,AT5G37770,AT1G23710,AT4G17615,AT2G44500,AT5G58720,AT5G47070,AT5G64660,AT5G05190,AT1G69840,AT1G35140,AT4G11280,AT1G72520,AT1G25400,AT2G37940,AT5G45340,AT3G50060,AT2G32930,AT1G17620,AT4G11330,AT3G16720,AT3G50800,AT1G66180,AT4G32020…
AT1G68670	At1g68670	PWM1497	CisBP	208	0.00227846	0.0199282	70	AT3G45640,AT1G27730,AT2G23810,AT5G59550,AT5G41750,AT3G49530,AT5G24590,AT5G42050,AT3G52800,AT1G07000,AT4G08500,AT4G30600,AT1G63860,AT3G07790,AT4G17615,AT5G04550,AT4G01250,AT2G15390,AT2G30440,AT2G41420,AT3G46620,AT3G16510,AT4G01360,AT5G05140,AT1G73030,AT5G41740,AT1G58420,AT2G27260,AT5G04480,AT4G39830,AT5G51190,AT5G25930,AT1G73080,AT1G25550,AT3G19240,AT1G67060,AT3G07780,AT5G01710,AT1G74930,AT5G57220…
AT3G25790	AT3G25790	PWM1498	CisBP	209	0.00227846	0.0199282	70	AT3G45640,AT1G27730,AT2G23810,AT5G59550,AT5G41750,AT3G49530,AT5G24590,AT5G42050,AT3G52800,AT1G07000,AT4G08500,AT4G30600,AT1G63860,AT3G07790,AT4G17615,AT5G04550,AT4G01250,AT2G15390,AT2G30440,AT2G41420,AT3G46620,AT3G16510,AT4G01360,AT5G05140,AT1G73030,AT5G41740,AT1G58420,AT2G27260,AT5G04480,AT4G39830,AT5G51190,AT5G25930,AT1G73080,AT1G25550,AT3G19240,AT1G67060,AT3G07780,AT5G01710,AT1G74930,AT5G57220…
AT4G14465	AHL20	PWM2532	JASPAR	210	0.00227846	0.0199282	70	AT1G61890,AT2G22500,AT5G57560,AT3G50930,AT3G05320,AT1G28370,AT3G57530,AT2G35930,AT4G14370,AT3G52800,AT1G18740,AT4G30440,AT4G12720,AT1G07000,AT4G36500,AT3G57450,AT2G43290,AT5G37770,AT3G59080,AT4G21560,AT4G22780,AT4G17615,AT2G44500,AT5G50915,AT3G28340,AT2G39650,AT3G62720,AT1G35140,AT4G11280,AT5G39785,AT1G72520,AT2G06530,AT1G24140,AT5G45340,AT5G04870,AT5G49520,AT5G17350,AT2G05940,AT1G25550,AT2G47060…
AT1G22985	CRF7	PWM2595	JASPAR	211	0.00227846	0.0199282	70	AT4G33920,AT3G50930,AT5G59550,AT1G28370,AT1G29690,AT1G27770,AT4G14370,AT3G52800,AT2G23320,AT1G59910,AT4G27654,AT3G05580,AT4G12720,AT1G07000,AT4G34410,AT5G01100,AT2G43290,AT5G37770,AT1G73540,AT3G59080,AT1G23710,AT2G35710,AT4G01250,AT5G64660,AT3G28340,AT5G26770,AT3G62720,AT2G27080,AT4G01360,AT1G35140,AT1G18890,AT1G72520,AT3G29000,AT1G76970,AT1G24140,AT3G01830,AT3G49350,AT2G05940,AT4G01090,AT1G07135…
AT1G28370	ATERF11	PWM2599	JASPAR	212	0.00227846	0.0199282	70	AT4G33920,AT5G57560,AT5G06320,AT5G59550,AT1G28370,AT1G29690,AT1G27770,AT3G10720,AT4G14370,AT3G52800,AT2G23320,AT1G59910,AT3G05580,AT4G12720,AT3G23750,AT4G34410,AT5G01100,AT5G37770,AT1G73540,AT5G66210,AT3G59080,AT1G23710,AT4G22780,AT2G35710,AT4G01250,AT1G68580,AT3G28340,AT3G62720,AT1G35140,AT5G25440,AT1G72520,AT1G76970,AT1G25400,AT1G24140,AT3G01830,AT5G45340,AT3G49350,AT2G05940,AT3G61830,AT1G07135…
AT1G77920	bZIP50	PWM2666	JASPAR	213	0.00227846	0.0199282	70	AT1G61890,AT1G28370,AT1G70740,AT2G35930,AT3G52800,AT2G23320,AT4G27654,AT4G36500,AT4G34410,AT4G23180,AT5G01100,AT1G42990,AT3G08720,AT2G43290,AT5G37770,AT4G24160,AT4G22780,AT5G47070,AT5G64660,AT3G28340,AT5G04720,AT3G46620,AT1G35210,AT5G61600,AT3G25600,AT2G06530,AT1G76600,AT5G45340,AT5G49520,AT5G51190,AT5G25930,AT4G01090,AT1G25550,AT5G45110,AT1G74330,AT1G21910,AT1G78280,AT4G23810,AT2G39681,AT2G44840…
AT1G36060	At1g36060	PWM2745	DAP-seq	214	0.00227846	0.0199282	70	AT1G76650,AT1G61890,AT5G06320,AT3G50930,AT1G28370,AT3G55430,AT3G11820,AT3G10720,AT2G35930,AT4G14370,AT2G23320,AT4G27654,AT5G22690,AT4G30440,AT3G05580,AT3G23750,AT1G66090,AT5G37770,AT3G07790,AT1G73540,AT4G22780,AT2G30250,AT3G54810,AT4G24380,AT3G28340,AT5G26770,AT3G62720,AT5G04720,AT5G05190,AT1G35210,AT4G11280,AT5G25440,AT1G18890,AT1G72520,AT4G20830,AT3G29000,AT1G76970,AT1G25400,AT4G01950,AT2G32930…
AT2G44840	ATERF13	PWM2815	DAP-seq	215	0.00227846	0.0199282	70	AT3G45640,AT5G41750,AT1G28370,AT1G72920,AT2G23320,AT2G41100,AT1G27100,AT4G27654,AT5G41100,AT4G24570,AT3G05580,AT1G57990,AT5G27420,AT4G36500,AT1G42990,AT3G08720,AT1G73540,AT1G23710,AT3G44260,AT4G22780,AT2G35710,AT4G01250,AT4G17230,AT3G28340,AT5G05190,AT1G72520,AT3G29000,AT5G41740,AT1G76600,AT3G01830,AT5G59820,AT1G17620,AT3G49350,AT2G35290,AT2G05940,AT4G01090,AT5G45110,AT1G74330,AT5G47910,AT4G32020…
AT5G66940	AT5G66940	PWM2983	DAP-seq	216	0.00227846	0.0199282	70	AT5G26920,AT1G61890,AT3G55980,AT5G06320,AT3G05320,AT5G59550,AT1G09070,AT3G55430,AT1G18740,AT2G23320,AT2G41100,AT2G01180,AT5G41100,AT3G05580,AT3G56880,AT4G08500,AT1G63750,AT5G66070,AT1G32920,AT4G23180,AT5G01100,AT4G17615,AT3G54810,AT5G47070,AT4G17230,AT2G41110,AT2G15390,AT1G25400,AT4G01950,AT3G01830,AT2G32930,AT3G49350,AT2G05940,AT5G56340,AT1G07135,AT2G47060,AT1G74330,AT1G21910,AT1G78280,AT1G67060…
AT2G15740	AT2G15740	PWM3025	DAP-seq	217	0.00227846	0.0199282	70	AT5G06320,AT5G59550,AT1G59910,AT2G30020,AT5G48380,AT3G57450,AT1G42990,AT5G37770,AT3G07790,AT3G09830,AT1G23710,AT4G21560,AT4G22780,AT2G30250,AT2G35710,AT4G24380,AT3G28340,AT5G13190,AT4G18880,AT5G25440,AT5G61600,AT1G18890,AT3G02840,AT1G76970,AT1G25400,AT3G01830,AT5G13200,AT1G17620,AT3G49350,AT4G37610,AT4G01090,AT3G61830,AT3G50800,AT1G74330,AT3G11650,AT1G21910,AT1G78280,AT1G67060,AT3G07780,AT1G50740…
AT1G17950	ATMYB52	PWM3261	DAP-seq	218	0.00227846	0.0199282	70	AT5G26920,AT1G76650,AT4G33920,AT5G06320,AT5G59550,AT4G34390,AT1G28370,AT3G57530,AT1G70740,AT3G52800,AT4G37260,AT4G30440,AT5G41100,AT5G44070,AT5G66675,AT1G71697,AT1G32920,AT5G01100,AT1G42990,AT3G08720,AT5G37770,AT3G09830,AT1G23710,AT2G30250,AT3G54810,AT5G64660,AT4G17230,AT3G28340,AT2G39650,AT3G62720,AT2G30440,AT1G76700,AT4G17490,AT1G35210,AT4G18880,AT1G25400,AT4G01950,AT3G50060,AT2G32930,AT5G04480…
AT1G18330	EPR1	PWM3334	DAP-seq	219	0.00227846	0.0199282	70	AT5G26920,AT4G33920,AT4G12040,AT3G11820,AT2G35930,AT2G23320,AT4G37260,AT4G27654,AT5G41100,AT4G12720,AT3G56880,AT1G57990,AT4G08500,AT5G66070,AT4G34410,AT4G22780,AT5G50915,AT4G01250,AT5G13190,AT1G25560,AT3G62720,AT2G41420,AT5G05140,AT3G29000,AT3G25600,AT1G73030,AT1G58420,AT2G27260,AT2G06530,AT2G37940,AT5G13200,AT5G17350,AT4G11330,AT2G35290,AT3G07040,AT1G07135,AT1G66180,AT2G41430,AT1G16110,AT1G74930…
AT1G72010	At1g72010	PWM3470	DAP-seq	220	0.00227846	0.0199282	70	AT5G26920,AT2G38470,AT2G17040,AT3G55980,AT3G50930,AT5G59550,AT1G09070,AT1G28370,AT2G24600,AT5G62570,AT2G01180,AT5G26030,AT1G63750,AT4G34410,AT5G48380,AT4G24160,AT4G22780,AT5G50915,AT3G54810,AT5G64660,AT1G68580,AT2G30440,AT5G04720,AT3G46620,AT2G27080,AT5G05190,AT4G18880,AT5G39785,AT1G72520,AT5G52050,AT5G45340,AT2G32930,AT1G56510,AT5G04870,AT5G04480,AT5G17350,AT4G11330,AT2G35290,AT2G05940,AT4G37610…
AT3G10030	AT3G10030	PWM3495	DAP-seq	221	0.00227846	0.0199282	70	AT5G26920,AT1G61890,AT2G17040,AT5G06320,AT5G59550,AT4G34390,AT1G28370,AT3G16860,AT3G57530,AT1G27770,AT4G12040,AT3G11820,AT3G10720,AT1G59910,AT4G12720,AT3G23750,AT5G66675,AT4G36500,AT2G38790,AT1G42990,AT4G22780,AT4G17615,AT3G54810,AT3G28340,AT3G62720,AT3G46620,AT1G35210,AT4G11280,AT5G25440,AT1G76970,AT1G25400,AT5G45340,AT5G17350,AT5G25930,AT5G45110,AT1G74330,AT5G47910,AT3G11650,AT3G25780,AT4G28400…
AT1G04370	ATERF14	PWM875	CisBP	222	0.00227846	0.0199282	70	AT4G33920,AT2G38470,AT5G59550,AT5G41750,AT1G28370,AT1G29690,AT1G72920,AT4G14370,AT2G23320,AT3G05580,AT3G23750,AT1G57990,AT4G34410,AT5G01100,AT3G08720,AT5G37770,AT1G73540,AT1G55450,AT3G59080,AT1G23710,AT3G44260,AT2G35710,AT4G01250,AT4G17230,AT3G28340,AT5G26770,AT2G39650,AT5G05190,AT4G01360,AT1G72520,AT3G29000,AT5G41740,AT1G76970,AT1G25400,AT5G45340,AT2G35290,AT2G05940,AT4G01090,AT5G45110,AT1G74330…
AT5G43410	AT5G43410	PWM876	CisBP	223	0.00227846	0.0199282	70	AT4G33920,AT2G38470,AT5G59550,AT5G41750,AT1G28370,AT1G29690,AT1G72920,AT4G14370,AT2G23320,AT3G05580,AT3G23750,AT1G57990,AT4G34410,AT5G01100,AT3G08720,AT5G37770,AT1G73540,AT1G55450,AT3G59080,AT1G23710,AT3G44260,AT2G35710,AT4G01250,AT4G17230,AT3G28340,AT5G26770,AT2G39650,AT5G05190,AT4G01360,AT1G72520,AT3G29000,AT5G41740,AT1G76970,AT1G25400,AT5G45340,AT2G35290,AT2G05940,AT4G01090,AT5G45110,AT1G74330…
AT3G56660	BZIP49	PWM884	CisBP	224	0.00227846	0.0199282	70	AT5G26920,AT4G34150,AT2G38470,AT1G27730,AT3G55980,AT5G06320,AT4G34390,AT1G09070,AT1G28370,AT3G55430,AT5G42050,AT3G52800,AT1G27100,AT4G34410,AT5G01100,AT1G42990,AT2G43290,AT1G23710,AT5G19240,AT2G44500,AT5G47070,AT3G20600,AT2G33580,AT1G25560,AT3G46620,AT1G69840,AT5G05140,AT1G25400,AT1G24140,AT1G76600,AT3G01830,AT5G45340,AT5G59820,AT2G32930,AT4G11330,AT2G35290,AT4G37610,AT4G01090,AT5G43620,AT1G66180…
AT3G45610	At3g45610	PWM916	CisBP	225	0.00227846	0.0199282	70	AT5G26920,AT1G76650,AT5G06320,AT3G50930,AT2G40140,AT5G59550,AT1G09070,AT1G28370,AT3G52800,AT2G23320,AT4G12720,AT3G23750,AT4G08500,AT4G30600,AT1G66160,AT3G57450,AT1G42990,AT2G43290,AT5G37770,AT1G73540,AT1G23710,AT4G22780,AT5G58720,AT5G47070,AT5G64660,AT1G25560,AT5G26770,AT3G62720,AT2G41420,AT4G01360,AT1G69840,AT1G35210,AT4G18880,AT1G76970,AT1G24140,AT1G76600,AT5G45340,AT1G56510,AT2G05940,AT4G01090…
AT3G16857	ARR1	PWM1104	CisBP	226	0.00349091	0.0276956	69	AT1G27730,AT5G59550,AT5G41750,AT3G49530,AT4G12040,AT2G24600,AT5G42050,AT3G52800,AT2G23320,AT1G27100,AT4G30440,AT5G44070,AT4G08500,AT1G71697,AT4G30600,AT1G63860,AT3G50950,AT1G42990,AT5G58720,AT4G01250,AT1G68580,AT5G26770,AT3G62720,AT2G41420,AT3G46620,AT1G76700,AT3G16510,AT5G05140,AT5G39785,AT3G29000,AT2G06530,AT3G49350,AT5G51190,AT4G01090,AT1G73080,AT1G74330,AT4G32020,AT1G56540,AT3G07780,AT5G22250…
AT1G77080	AGL27	PWM1181	CisBP	227	0.00349091	0.0276956	69	AT2G22500,AT1G27730,AT3G55980,AT3G05320,AT1G28370,AT1G72920,AT4G12040,AT3G10720,AT3G52800,AT5G62570,AT5G41100,AT4G12720,AT3G23750,AT1G74450,AT1G63860,AT4G34410,AT4G23180,AT1G66160,AT5G01100,AT3G44260,AT2G30250,AT5G64660,AT1G68580,AT4G17230,AT3G28340,AT5G04720,AT1G76700,AT1G35210,AT5G25440,AT1G72520,AT1G58420,AT5G42380,AT1G25400,AT1G24140,AT4G01950,AT2G37940,AT3G01830,AT5G45340,AT2G32930,AT3G49350…
AT5G65050	AGL31	PWM1182	CisBP	228	0.00349091	0.0276956	69	AT2G22500,AT1G27730,AT3G55980,AT3G05320,AT1G28370,AT1G72920,AT4G12040,AT3G10720,AT3G52800,AT5G62570,AT5G41100,AT4G12720,AT3G23750,AT1G74450,AT1G63860,AT4G34410,AT4G23180,AT1G66160,AT5G01100,AT3G44260,AT2G30250,AT5G64660,AT1G68580,AT4G17230,AT3G28340,AT5G04720,AT1G76700,AT1G35210,AT5G25440,AT1G72520,AT1G58420,AT5G42380,AT1G25400,AT1G24140,AT4G01950,AT2G37940,AT3G01830,AT5G45340,AT2G32930,AT3G49350…
AT5G65060	AGL70	PWM1183	CisBP	229	0.00349091	0.0276956	69	AT2G22500,AT1G27730,AT3G55980,AT3G05320,AT1G28370,AT1G72920,AT4G12040,AT3G10720,AT3G52800,AT5G62570,AT5G41100,AT4G12720,AT3G23750,AT1G74450,AT1G63860,AT4G34410,AT4G23180,AT1G66160,AT5G01100,AT3G44260,AT2G30250,AT5G64660,AT1G68580,AT4G17230,AT3G28340,AT5G04720,AT1G76700,AT1G35210,AT5G25440,AT1G72520,AT1G58420,AT5G42380,AT1G25400,AT1G24140,AT4G01950,AT2G37940,AT3G01830,AT5G45340,AT2G32930,AT3G49350…
AT5G65070	AGL69	PWM1184	CisBP	230	0.00349091	0.0276956	69	AT2G22500,AT1G27730,AT3G55980,AT3G05320,AT1G28370,AT1G72920,AT4G12040,AT3G10720,AT3G52800,AT5G62570,AT5G41100,AT4G12720,AT3G23750,AT1G74450,AT1G63860,AT4G34410,AT4G23180,AT1G66160,AT5G01100,AT3G44260,AT2G30250,AT5G64660,AT1G68580,AT4G17230,AT3G28340,AT5G04720,AT1G76700,AT1G35210,AT5G25440,AT1G72520,AT1G58420,AT5G42380,AT1G25400,AT1G24140,AT4G01950,AT2G37940,AT3G01830,AT5G45340,AT2G32930,AT3G49350…
AT5G65080	AGL68	PWM1185	CisBP	231	0.00349091	0.0276956	69	AT2G22500,AT1G27730,AT3G55980,AT3G05320,AT1G28370,AT1G72920,AT4G12040,AT3G10720,AT3G52800,AT5G62570,AT5G41100,AT4G12720,AT3G23750,AT1G74450,AT1G63860,AT4G34410,AT4G23180,AT1G66160,AT5G01100,AT3G44260,AT2G30250,AT5G64660,AT1G68580,AT4G17230,AT3G28340,AT5G04720,AT1G76700,AT1G35210,AT5G25440,AT1G72520,AT1G58420,AT5G42380,AT1G25400,AT1G24140,AT4G01950,AT2G37940,AT3G01830,AT5G45340,AT2G32930,AT3G49350…
AT1G03800	ATERF10	PWM1321	CisBP	232	0.00349091	0.0276956	69	AT4G33920,AT5G57560,AT5G06320,AT5G59550,AT1G28370,AT1G29690,AT1G27770,AT4G14370,AT3G52800,AT2G23320,AT1G59910,AT3G05580,AT4G12720,AT3G23750,AT4G34410,AT5G01100,AT5G37770,AT1G73540,AT5G66210,AT3G59080,AT1G23710,AT4G22780,AT2G35710,AT4G01250,AT1G68580,AT3G28340,AT3G62720,AT1G35140,AT5G25440,AT1G72520,AT1G76970,AT1G25400,AT1G24140,AT3G01830,AT5G45340,AT3G49350,AT2G05940,AT3G61830,AT1G07135,AT5G45110…
AT1G28370	ATERF11	PWM1322	CisBP	233	0.00349091	0.0276956	69	AT4G33920,AT5G57560,AT5G06320,AT5G59550,AT1G28370,AT1G29690,AT1G27770,AT4G14370,AT3G52800,AT2G23320,AT1G59910,AT3G05580,AT4G12720,AT3G23750,AT4G34410,AT5G01100,AT5G37770,AT1G73540,AT5G66210,AT3G59080,AT1G23710,AT4G22780,AT2G35710,AT4G01250,AT1G68580,AT3G28340,AT3G62720,AT1G35140,AT5G25440,AT1G72520,AT1G76970,AT1G25400,AT1G24140,AT3G01830,AT5G45340,AT3G49350,AT2G05940,AT3G61830,AT1G07135,AT5G45110…
AT1G62300	ATWRKY6	PWM1325	CisBP	234	0.00349091	0.0276956	69	AT1G18300,AT1G61890,AT2G38470,AT3G50930,AT1G09070,AT4G29780,AT2G24600,AT1G70740,AT2G23320,AT1G27100,AT4G37260,AT1G18210,AT4G36500,AT1G74450,AT4G34410,AT4G23180,AT3G50950,AT3G07790,AT4G24160,AT5G04550,AT1G25560,AT5G26770,AT3G16510,AT5G05190,AT1G69840,AT5G05140,AT1G35210,AT1G35140,AT5G25440,AT5G52050,AT3G01830,AT5G59820,AT1G56510,AT2G05940,AT5G25930,AT3G16720,AT4G01090,AT3G07040,AT5G45110,AT4G23810…
AT1G51070	bHLH115	PWM1480	CisBP	235	0.00349091	0.0276956	69	AT1G18300,AT3G55980,AT2G23810,AT3G50930,AT2G40140,AT1G28380,AT1G28370,AT3G55430,AT3G49530,AT5G24590,AT3G10720,AT3G52800,AT1G27100,AT5G41100,AT3G23750,AT1G18210,AT4G34410,AT3G08720,AT1G73540,AT1G23710,AT4G17615,AT2G44500,AT5G58720,AT4G01250,AT3G20600,AT4G17230,AT2G15390,AT2G27080,AT5G05190,AT5G05140,AT1G35140,AT4G18880,AT1G72520,AT5G52050,AT2G37940,AT5G45340,AT5G59820,AT3G50060,AT2G32930,AT3G50800…
AT3G23210	bHLH34	PWM1481	CisBP	236	0.00349091	0.0276956	69	AT1G18300,AT3G55980,AT2G23810,AT3G50930,AT2G40140,AT1G28380,AT1G28370,AT3G55430,AT3G49530,AT5G24590,AT3G10720,AT3G52800,AT1G27100,AT5G41100,AT3G23750,AT1G18210,AT4G34410,AT3G08720,AT1G73540,AT1G23710,AT4G17615,AT2G44500,AT5G58720,AT4G01250,AT3G20600,AT4G17230,AT2G15390,AT2G27080,AT5G05190,AT5G05140,AT1G35140,AT4G18880,AT1G72520,AT5G52050,AT2G37940,AT5G45340,AT5G59820,AT3G50060,AT2G32930,AT3G50800…
AT1G35560	AtTCP23	PWM1595	PBM	237	0.00349091	0.0276956	69	AT5G26920,AT2G17040,AT5G57560,AT3G50930,AT3G05320,AT5G59550,AT1G28370,AT3G16860,AT3G57530,AT1G70740,AT2G35930,AT5G62570,AT4G30440,AT5G26030,AT5G66675,AT4G30600,AT1G63860,AT4G34410,AT5G01100,AT4G24160,AT4G22780,AT3G54810,AT5G64660,AT2G30440,AT2G27080,AT5G05190,AT5G61600,AT1G72520,AT5G52050,AT4G01950,AT3G01830,AT5G45340,AT2G32930,AT1G56510,AT5G17350,AT4G11330,AT2G35290,AT5G51190,AT4G37610,AT1G25550…
AT3G16857	ARR1	PWM2544	JASPAR	238	0.00349091	0.0276956	69	AT1G27730,AT5G59550,AT5G41750,AT3G49530,AT4G12040,AT2G24600,AT5G42050,AT3G52800,AT2G23320,AT1G27100,AT4G30440,AT5G44070,AT4G08500,AT1G71697,AT4G30600,AT1G63860,AT3G50950,AT1G42990,AT5G58720,AT4G01250,AT1G68580,AT5G26770,AT3G62720,AT2G41420,AT3G46620,AT1G76700,AT3G16510,AT5G05140,AT5G39785,AT3G29000,AT2G06530,AT3G49350,AT5G51190,AT4G01090,AT1G73080,AT1G74330,AT4G32020,AT1G56540,AT3G07780,AT5G22250…
AT5G43410	AT5G43410	PWM2596	JASPAR	239	0.00349091	0.0276956	69	AT4G33920,AT2G38470,AT5G59550,AT5G41750,AT1G28370,AT1G29690,AT1G72920,AT4G14370,AT2G23320,AT3G05580,AT3G23750,AT1G57990,AT4G34410,AT5G01100,AT3G08720,AT5G37770,AT1G73540,AT1G55450,AT3G59080,AT1G23710,AT3G44260,AT2G35710,AT4G01250,AT4G17230,AT3G28340,AT5G26770,AT2G39650,AT5G05190,AT4G01360,AT1G72520,AT3G29000,AT5G41740,AT1G76970,AT1G25400,AT5G45340,AT2G35290,AT2G05940,AT4G01090,AT5G45110,AT1G74330…
AT1G51140	AKS1	PWM2880	DAP-seq	240	0.00349091	0.0276956	69	AT1G76650,AT1G18300,AT4G33920,AT2G38470,AT5G06320,AT3G50930,AT5G59550,AT3G57530,AT3G52400,AT2G24600,AT5G24590,AT3G52800,AT1G18740,AT2G01180,AT4G30440,AT1G66160,AT5G37770,AT3G09830,AT4G24160,AT3G44260,AT4G22780,AT2G44500,AT5G50915,AT1G25560,AT2G41420,AT3G16510,AT4G27280,AT4G01950,AT2G37940,AT5G45340,AT5G04480,AT5G17350,AT4G11330,AT5G51190,AT1G16130,AT1G66180,AT1G21910,AT4G39640,AT2G41430,AT1G19770…
AT4G38000	At4g38000	PWM2978	DAP-seq	241	0.00349091	0.0276956	69	AT3G55980,AT3G50930,AT2G40140,AT3G05320,AT5G59550,AT4G34390,AT1G09070,AT3G55430,AT3G57530,AT1G18740,AT2G30020,AT4G37260,AT4G30440,AT3G05580,AT3G23750,AT4G30600,AT1G63750,AT1G32920,AT4G34410,AT4G23180,AT5G01100,AT2G43290,AT2G35710,AT3G54810,AT5G47070,AT4G17230,AT1G25560,AT2G30440,AT2G41420,AT4G11280,AT3G01830,AT2G32930,AT3G49350,AT2G05940,AT5G56340,AT2G47060,AT1G74330,AT4G32020,AT3G11650,AT1G21910…
AT4G21030	ATDOF4;2	PWM2993	DAP-seq	242	0.00349091	0.0276956	69	AT3G55980,AT5G06320,AT3G50930,AT2G40140,AT3G05320,AT5G59550,AT4G34390,AT3G10720,AT3G52800,AT1G18740,AT2G41100,AT5G41100,AT5G27420,AT1G63750,AT5G66070,AT4G23180,AT1G66160,AT5G01100,AT4G17615,AT4G24380,AT5G04550,AT1G68580,AT2G41110,AT2G39650,AT2G41420,AT5G61600,AT5G52050,AT1G76600,AT3G50060,AT2G32930,AT5G04480,AT5G17350,AT5G56340,AT1G07135,AT2G47060,AT1G74330,AT1G21910,AT4G23810,AT2G41430,AT1G67060…
AT4G14770	ATTCX2	PWM3079	DAP-seq	243	0.00349091	0.0276956	69	AT1G61890,AT2G38470,AT2G23810,AT5G59550,AT3G16860,AT4G29780,AT3G52400,AT3G11820,AT5G24590,AT3G10720,AT1G59910,AT5G62570,AT2G30020,AT4G30440,AT3G56880,AT4G30600,AT1G63750,AT1G55450,AT5G66210,AT3G59080,AT3G44260,AT4G22780,AT2G35710,AT4G17615,AT5G58720,AT5G04550,AT3G28340,AT5G26770,AT2G39650,AT3G62720,AT2G30440,AT2G41420,AT1G76700,AT1G35210,AT4G11280,AT3G29000,AT1G73030,AT1G76600,AT5G59820,AT3G50060…
AT4G37180	AT4G37180	PWM3117	DAP-seq	244	0.00349091	0.0276956	69	AT3G45640,AT1G27730,AT2G23810,AT5G41750,AT1G09070,AT1G28370,AT4G29780,AT1G29690,AT1G70740,AT5G62570,AT4G37260,AT4G30440,AT3G56880,AT3G23750,AT1G71697,AT5G27420,AT1G63750,AT1G55450,AT3G09830,AT4G17615,AT5G04550,AT2G15390,AT2G41420,AT3G29000,AT2G27260,AT3G02840,AT3G49350,AT2G05940,AT4G01090,AT1G25550,AT1G67060,AT1G19770,AT4G36945,AT1G19330,AT3G07780,AT2G24330,AT1G12610,AT1G79380,AT5G45280,AT2G32140…
AT2G45410	LBD19	PWM3193	DAP-seq	245	0.00349091	0.0276956	69	AT1G61890,AT1G27730,AT5G59550,AT3G52400,AT5G42050,AT4G14370,AT3G52800,AT1G18740,AT5G62570,AT4G37260,AT4G30440,AT3G23750,AT1G57990,AT1G63750,AT1G32920,AT5G01100,AT3G08720,AT5G37770,AT1G73540,AT5G50915,AT1G68580,AT4G01360,AT1G69840,AT4G18880,AT4G11280,AT1G76970,AT1G24140,AT5G45340,AT5G59820,AT5G04870,AT5G49520,AT2G05940,AT4G37610,AT3G50800,AT1G25550,AT1G74330,AT4G32020,AT3G19240,AT1G67060,AT1G19330…
AT5G11260	HY5	PWM419	AthaMAP	246	0.00349091	0.0276956	69	AT1G61890,AT1G28370,AT3G57530,AT1G70740,AT2G35930,AT5G42050,AT3G52800,AT4G27654,AT3G56880,AT5G66675,AT5G27420,AT4G36500,AT4G30600,AT4G34410,AT4G23180,AT1G42990,AT2G43290,AT5G37770,AT5G64660,AT3G28340,AT5G26770,AT4G17490,AT1G69840,AT5G05140,AT1G72520,AT5G42380,AT2G06530,AT4G27280,AT1G76600,AT5G45340,AT5G56340,AT5G25930,AT3G61830,AT1G73080,AT5G45110,AT5G47910,AT4G32020,AT3G11650,AT4G23810,AT2G39681…
AT1G62300	ATWRKY6	PWM423	AthaMAP	247	0.00349091	0.0276956	69	AT1G18300,AT1G61890,AT2G38470,AT3G50930,AT1G09070,AT4G29780,AT2G24600,AT1G70740,AT2G23320,AT1G27100,AT4G37260,AT1G18210,AT4G36500,AT1G74450,AT4G34410,AT4G23180,AT3G50950,AT3G07790,AT4G24160,AT5G04550,AT1G25560,AT5G26770,AT3G16510,AT5G05190,AT1G69840,AT5G05140,AT1G35210,AT1G35140,AT5G25440,AT5G52050,AT3G01830,AT5G59820,AT1G56510,AT2G05940,AT5G25930,AT3G16720,AT4G01090,AT3G07040,AT5G45110,AT4G23810…
AT4G16150	CAMTA5	PWM493	AthaMAP	248	0.00349091	0.0276956	69	AT4G34150,AT2G22500,AT2G40140,AT3G16860,AT3G55430,AT3G57530,AT5G42050,AT1G18740,AT2G23320,AT5G62570,AT4G27654,AT3G23750,AT4G08500,AT1G66090,AT1G66160,AT3G57450,AT4G17615,AT2G44500,AT5G58720,AT5G64660,AT2G27080,AT5G05190,AT1G69840,AT4G11280,AT1G72520,AT3G29000,AT4G27280,AT1G24140,AT2G37940,AT1G56510,AT2G05940,AT1G16130,AT3G61830,AT1G25550,AT1G07135,AT2G47060,AT1G66180,AT4G32020,AT4G23810,AT4G36945…
AT5G09410	CAMTA1	PWM494	AthaMAP	249	0.00349091	0.0276956	69	AT4G34150,AT2G22500,AT2G40140,AT3G16860,AT3G55430,AT3G57530,AT5G42050,AT1G18740,AT2G23320,AT5G62570,AT4G27654,AT3G23750,AT4G08500,AT1G66090,AT1G66160,AT3G57450,AT4G17615,AT2G44500,AT5G58720,AT5G64660,AT2G27080,AT5G05190,AT1G69840,AT4G11280,AT1G72520,AT3G29000,AT4G27280,AT1G24140,AT2G37940,AT1G56510,AT2G05940,AT1G16130,AT3G61830,AT1G25550,AT1G07135,AT2G47060,AT1G66180,AT4G32020,AT4G23810,AT4G36945…
AT5G64220	CAMTA2	PWM495	AthaMAP	250	0.00349091	0.0276956	69	AT4G34150,AT2G22500,AT2G40140,AT3G16860,AT3G55430,AT3G57530,AT5G42050,AT1G18740,AT2G23320,AT5G62570,AT4G27654,AT3G23750,AT4G08500,AT1G66090,AT1G66160,AT3G57450,AT4G17615,AT2G44500,AT5G58720,AT5G64660,AT2G27080,AT5G05190,AT1G69840,AT4G11280,AT1G72520,AT3G29000,AT4G27280,AT1G24140,AT2G37940,AT1G56510,AT2G05940,AT1G16130,AT3G61830,AT1G25550,AT1G07135,AT2G47060,AT1G66180,AT4G32020,AT4G23810,AT4G36945…
AT2G22300	CAMTA3	PWM496	AthaMAP	251	0.00349091	0.0276956	69	AT4G34150,AT2G22500,AT2G40140,AT3G16860,AT3G55430,AT3G57530,AT5G42050,AT1G18740,AT2G23320,AT5G62570,AT4G27654,AT3G23750,AT4G08500,AT1G66090,AT1G66160,AT3G57450,AT4G17615,AT2G44500,AT5G58720,AT5G64660,AT2G27080,AT5G05190,AT1G69840,AT4G11280,AT1G72520,AT3G29000,AT4G27280,AT1G24140,AT2G37940,AT1G56510,AT2G05940,AT1G16130,AT3G61830,AT1G25550,AT1G07135,AT2G47060,AT1G66180,AT4G32020,AT4G23810,AT4G36945…
AT5G49450	AtbZIP1	PWM672	AthaMAP	252	0.00349091	0.0276956	69	AT2G38470,AT2G22500,AT3G50930,AT1G29690,AT3G11820,AT1G18740,AT2G23320,AT1G27100,AT4G27654,AT5G22690,AT5G41100,AT5G44070,AT4G12720,AT4G36500,AT4G30600,AT4G34410,AT4G23180,AT3G08720,AT4G24160,AT4G22780,AT4G17615,AT5G64660,AT1G68580,AT3G28340,AT4G17490,AT1G18890,AT1G72520,AT1G76600,AT5G59820,AT5G49520,AT5G04480,AT5G51190,AT4G01090,AT1G25550,AT1G66180,AT2G39681,AT2G41430,AT1G15010,AT1G14370,AT5G45280…
AT2G40950	BZIP17	PWM882	CisBP	253	0.00349091	0.0276956	69	AT5G26920,AT4G34150,AT2G38470,AT1G27730,AT3G55980,AT5G06320,AT4G34390,AT1G28370,AT3G55430,AT5G42050,AT3G52800,AT1G27100,AT4G34410,AT5G01100,AT1G42990,AT2G43290,AT1G23710,AT5G19240,AT2G44500,AT5G47070,AT3G20600,AT2G33580,AT1G25560,AT3G46620,AT1G69840,AT5G05140,AT1G25400,AT1G24140,AT1G76600,AT3G01830,AT5G45340,AT5G59820,AT2G32930,AT4G11330,AT2G35290,AT4G37610,AT4G01090,AT5G43620,AT1G66180,AT1G78280…
AT3G10800	bZIP28	PWM883	CisBP	254	0.00349091	0.0276956	69	AT5G26920,AT4G34150,AT2G38470,AT1G27730,AT3G55980,AT5G06320,AT4G34390,AT1G09070,AT1G28370,AT3G55430,AT5G42050,AT3G52800,AT1G27100,AT4G34410,AT5G01100,AT1G42990,AT2G43290,AT1G23710,AT5G19240,AT2G44500,AT5G47070,AT3G20600,AT2G33580,AT1G25560,AT3G46620,AT1G69840,AT5G05140,AT1G25400,AT1G24140,AT1G76600,AT3G01830,AT5G45340,AT5G59820,AT2G32930,AT4G11330,AT2G35290,AT4G37610,AT4G01090,AT5G43620,AT1G66180…
AT4G34000	ABF3	PWM954	CisBP	255	0.00349091	0.0276956	69	AT2G22500,AT1G27730,AT3G55980,AT5G06320,AT3G50930,AT1G28370,AT3G55430,AT3G49530,AT1G29690,AT3G52800,AT1G18740,AT4G37260,AT4G27654,AT4G30440,AT5G41100,AT4G24570,AT4G34410,AT4G23180,AT1G42990,AT3G08720,AT1G73540,AT4G01250,AT5G47070,AT3G20600,AT3G46620,AT4G17490,AT4G18880,AT4G11280,AT2G27260,AT5G52050,AT3G02840,AT4G01950,AT5G45340,AT3G50060,AT1G17620,AT4G39830,AT2G05940,AT1G73080,AT4G32020,AT4G39640…
AT5G46880	HB-7	PWM1131	CisBP	256	0.00526276	0.0368599	68	AT5G26920,AT2G17040,AT5G57560,AT3G50930,AT3G05320,AT5G59550,AT1G28370,AT3G16860,AT3G57530,AT1G70740,AT2G35930,AT5G62570,AT4G30440,AT5G26030,AT5G66675,AT4G30600,AT1G63860,AT4G34410,AT5G01100,AT4G24160,AT4G22780,AT3G54810,AT5G64660,AT2G30440,AT2G27080,AT5G05190,AT5G61600,AT1G72520,AT5G52050,AT4G01950,AT3G01830,AT5G45340,AT2G32930,AT1G56510,AT5G17350,AT4G11330,AT2G35290,AT5G51190,AT4G37610,AT1G25550…
AT4G38620	ATMYB4	PWM1357	CisBP	257	0.00526276	0.0368599	68	AT1G18300,AT4G34390,AT5G41750,AT3G55430,AT3G57530,AT1G27770,AT3G10720,AT1G59910,AT2G30020,AT4G37260,AT4G23180,AT3G57450,AT1G42990,AT3G09830,AT3G59080,AT2G30250,AT2G35710,AT4G01250,AT5G47070,AT4G17230,AT1G25560,AT2G39650,AT3G62720,AT5G05190,AT4G18880,AT4G11280,AT5G41740,AT1G76970,AT3G49350,AT4G39830,AT5G51190,AT5G56340,AT1G07135,AT5G47910,AT4G32020,AT1G67060,AT1G76040,AT1G19770,AT4G36945,AT1G16110…
AT1G23380	KNAT6	PWM1403	CisBP	258	0.00526276	0.0368599	68	AT5G26920,AT1G61890,AT4G34150,AT5G06320,AT1G28370,AT5G24590,AT3G10720,AT2G35930,AT3G52800,AT1G27100,AT5G44070,AT1G07000,AT1G57990,AT1G66090,AT4G36500,AT4G34410,AT4G23180,AT5G01100,AT1G42990,AT2G43290,AT5G66210,AT3G59080,AT1G23710,AT5G58720,AT3G54810,AT5G47070,AT1G25560,AT5G26770,AT4G01360,AT1G69840,AT1G35210,AT4G11280,AT1G72520,AT1G76970,AT1G24140,AT2G32930,AT1G17620,AT4G01090,AT5G45110,AT1G66180…
AT1G70510	ATK1	PWM1404	CisBP	259	0.00526276	0.0368599	68	AT5G26920,AT1G61890,AT4G34150,AT5G06320,AT1G28370,AT5G24590,AT3G10720,AT2G35930,AT3G52800,AT1G27100,AT5G44070,AT1G07000,AT1G57990,AT1G66090,AT4G36500,AT4G34410,AT4G23180,AT5G01100,AT1G42990,AT2G43290,AT5G66210,AT3G59080,AT1G23710,AT5G58720,AT3G54810,AT5G47070,AT1G25560,AT5G26770,AT4G01360,AT1G69840,AT1G35210,AT4G11280,AT1G72520,AT1G76970,AT1G24140,AT2G32930,AT1G17620,AT4G01090,AT5G45110,AT1G66180…
AT5G06839	bZIP65	PWM1409	CisBP	260	0.00526276	0.0368599	68	AT4G33920,AT1G27730,AT2G23810,AT1G28380,AT1G28370,AT3G55430,AT4G29780,AT4G12040,AT1G70740,AT5G42050,AT2G23320,AT5G62570,AT2G01180,AT1G57990,AT4G08500,AT5G27420,AT4G36500,AT2G38790,AT4G34410,AT5G01100,AT3G08720,AT3G07790,AT1G73540,AT4G21560,AT4G22780,AT2G44500,AT3G28340,AT5G26770,AT1G76700,AT4G01360,AT1G69840,AT4G18880,AT4G11280,AT5G25440,AT5G39785,AT5G61600,AT5G45340,AT3G50060,AT2G32930,AT3G61830…
AT4G11140	CRF1	PWM1413	CisBP	261	0.00526276	0.0368599	68	AT2G38470,AT3G45640,AT1G27730,AT5G41750,AT1G28370,AT1G29690,AT1G72920,AT2G35930,AT2G23320,AT1G59910,AT5G62570,AT4G24570,AT3G05580,AT4G12720,AT3G23750,AT1G57990,AT4G34410,AT3G08720,AT1G73540,AT5G66210,AT3G44260,AT2G35710,AT2G44500,AT4G17230,AT3G28340,AT3G62720,AT4G17490,AT5G05190,AT4G01360,AT1G72520,AT5G41740,AT5G42380,AT3G01830,AT5G45340,AT2G35290,AT2G05940,AT4G01090,AT3G61830,AT3G07040,AT5G45110…
AT4G23750	CRF2	PWM1414	CisBP	262	0.00526276	0.0368599	68	AT2G38470,AT3G45640,AT1G27730,AT5G41750,AT1G28370,AT1G29690,AT1G72920,AT2G35930,AT2G23320,AT1G59910,AT5G62570,AT4G24570,AT3G05580,AT4G12720,AT3G23750,AT1G57990,AT4G34410,AT3G08720,AT1G73540,AT5G66210,AT3G44260,AT2G35710,AT2G44500,AT4G17230,AT3G28340,AT3G62720,AT4G17490,AT5G05190,AT4G01360,AT1G72520,AT5G41740,AT5G42380,AT3G01830,AT5G45340,AT2G35290,AT2G05940,AT4G01090,AT3G61830,AT3G07040,AT5G45110…
AT2G03710	AGL3	PWM1416	CisBP	263	0.00526276	0.0368599	68	AT1G28380,AT4G34390,AT5G41750,AT1G09070,AT3G49530,AT3G57530,AT4G12040,AT5G42050,AT3G52800,AT5G22690,AT5G41100,AT5G66675,AT4G08500,AT1G71697,AT4G36500,AT1G63750,AT5G66070,AT2G38790,AT4G34410,AT5G01100,AT3G44260,AT4G17615,AT3G20600,AT4G17230,AT1G25560,AT4G18880,AT5G25440,AT1G18890,AT5G41740,AT1G58420,AT5G42380,AT1G25400,AT1G76600,AT2G32930,AT1G56510,AT1G17620,AT4G39830,AT4G11330,AT2G35290,AT5G43620…
AT1G77920	bZIP50	PWM1420	CisBP	264	0.00526276	0.0368599	68	AT1G61890,AT1G28370,AT1G70740,AT2G35930,AT3G52800,AT4G27654,AT4G36500,AT4G34410,AT4G23180,AT5G01100,AT1G42990,AT3G08720,AT2G43290,AT5G37770,AT4G24160,AT4G22780,AT5G47070,AT5G64660,AT3G28340,AT5G04720,AT3G46620,AT1G35210,AT5G61600,AT3G25600,AT2G06530,AT1G76600,AT5G45340,AT5G49520,AT5G51190,AT5G25930,AT4G01090,AT1G25550,AT5G45110,AT1G74330,AT1G21910,AT1G78280,AT4G23810,AT2G39681,AT2G44840,AT3G25780…
AT5G60850	OBP4	PWM1501	CisBP	265	0.00526276	0.0368599	68	AT5G26920,AT1G61890,AT1G27730,AT5G06320,AT2G23810,AT2G24600,AT3G10720,AT1G70740,AT3G52800,AT1G18740,AT2G23320,AT4G37260,AT4G30440,AT4G23180,AT1G66160,AT5G58720,AT3G54810,AT4G17230,AT1G76700,AT2G27080,AT4G01360,AT1G69840,AT1G35210,AT4G11280,AT5G61600,AT1G72520,AT5G42380,AT2G06530,AT5G52050,AT4G01950,AT5G45340,AT5G04870,AT5G56340,AT1G16130,AT4G37610,AT4G01090,AT1G73080,AT2G47060,AT1G66180,AT1G21910…
AT2G21230	AT2G21230	PWM1544	CisBP	266	0.00526276	0.0368599	68	AT5G26920,AT2G22500,AT5G57560,AT3G50930,AT1G28370,AT3G55430,AT1G70740,AT2G35930,AT4G37260,AT4G27654,AT2G01180,AT5G22690,AT4G30440,AT1G57990,AT4G08500,AT4G30600,AT1G66160,AT5G66210,AT4G22780,AT4G17615,AT2G44500,AT5G58720,AT5G04550,AT1G68580,AT3G28340,AT1G25560,AT3G62720,AT1G18890,AT1G72520,AT3G29000,AT3G50060,AT1G17620,AT5G49520,AT5G51190,AT1G16130,AT4G01090,AT1G74330,AT1G21910,AT4G39640,AT1G67060…
AT3G18400	anac058	PWM1605	PBM	267	0.00526276	0.0368599	68	AT4G33920,AT1G27730,AT2G23810,AT1G28380,AT1G28370,AT3G55430,AT4G29780,AT4G12040,AT1G70740,AT5G42050,AT2G23320,AT5G62570,AT2G01180,AT1G57990,AT4G08500,AT5G27420,AT4G36500,AT2G38790,AT4G34410,AT5G01100,AT3G08720,AT3G07790,AT1G73540,AT4G21560,AT4G22780,AT2G44500,AT3G28340,AT5G26770,AT1G76700,AT4G01360,AT1G69840,AT4G18880,AT4G11280,AT5G25440,AT5G39785,AT5G61600,AT5G45340,AT3G50060,AT2G32930,AT3G61830…
AT5G11260	HY5	PWM223	AthaMAP	268	0.00526276	0.0368599	68	AT2G22500,AT3G55980,AT5G06320,AT5G59550,AT1G09070,AT3G49530,AT4G29780,AT1G18740,AT1G59910,AT4G37260,AT4G27654,AT5G41100,AT4G34410,AT5G01100,AT5G66210,AT3G09830,AT1G23710,AT4G22780,AT2G44500,AT5G47070,AT1G69840,AT1G35210,AT4G11280,AT5G42380,AT5G52050,AT1G25400,AT1G24140,AT3G01830,AT5G45340,AT2G32930,AT5G25930,AT3G16720,AT3G50800,AT4G39640,AT2G39681,AT1G67060,AT3G25780,AT5G45280,AT5G67300,AT1G31130…
AT4G34000	ABF3	PWM2529	JASPAR	269	0.00526276	0.0368599	68	AT2G22500,AT1G27730,AT3G55980,AT5G06320,AT3G50930,AT1G28370,AT3G55430,AT1G29690,AT3G52800,AT1G18740,AT4G37260,AT4G27654,AT5G41100,AT4G24570,AT4G34410,AT4G23180,AT1G42990,AT3G08720,AT1G73540,AT4G01250,AT5G47070,AT3G20600,AT3G46620,AT4G17490,AT4G18880,AT4G11280,AT2G27260,AT5G52050,AT3G02840,AT4G01950,AT5G45340,AT3G50060,AT1G17620,AT4G39830,AT2G05940,AT1G73080,AT4G32020,AT4G39640,AT4G36945,AT3G25780…
AT2G36270	ABI5	PWM2530	JASPAR	270	0.00526276	0.0368599	68	AT5G26920,AT2G38470,AT2G22500,AT3G55980,AT1G28370,AT3G55430,AT3G49530,AT3G52800,AT1G18740,AT1G59910,AT4G37260,AT4G27654,AT5G41100,AT5G27420,AT4G34410,AT4G23180,AT5G01100,AT1G42990,AT3G08720,AT5G66210,AT1G23710,AT2G44500,AT5G47070,AT3G46620,AT1G69840,AT4G11280,AT1G18890,AT5G42380,AT5G45340,AT3G50060,AT4G11330,AT3G16720,AT4G01090,AT4G32020,AT4G39640,AT4G36945,AT5G45280,AT5G67300,AT5G47230,AT1G64065…
AT1G03800	ATERF10	PWM2809	DAP-seq	271	0.00526276	0.0368599	68	AT5G06320,AT5G41750,AT1G28370,AT3G16860,AT3G55430,AT3G52400,AT1G70740,AT2G35930,AT2G23320,AT2G30020,AT5G58430,AT3G05580,AT5G27420,AT2G38790,AT3G57450,AT1G42990,AT3G08720,AT5G37770,AT1G73540,AT2G30250,AT3G54810,AT3G28340,AT2G39650,AT3G62720,AT2G30440,AT5G25440,AT1G72520,AT5G41740,AT5G42380,AT1G25400,AT3G01830,AT5G59820,AT3G49350,AT5G17350,AT2G05940,AT4G01090,AT3G07040,AT1G74330,AT2G39681,AT5G22250…
AT1G43700	SUE3	PWM2952	DAP-seq	272	0.00526276	0.0368599	68	AT5G06320,AT1G28370,AT3G55430,AT1G29690,AT3G10720,AT1G70740,AT2G35930,AT2G30020,AT4G37260,AT4G27654,AT5G22690,AT4G30440,AT1G57990,AT4G08500,AT4G36500,AT4G30600,AT5G66210,AT4G22780,AT4G17615,AT2G44500,AT5G58720,AT5G04550,AT1G68580,AT3G28340,AT1G18890,AT1G72520,AT3G29000,AT5G52050,AT4G01950,AT3G01830,AT3G50060,AT1G17620,AT5G51190,AT1G16130,AT5G25930,AT4G01090,AT1G73080,AT1G25550,AT1G74330,AT1G21910…
AT1G75080	BZR1	PWM2960	DAP-seq	273	0.00526276	0.0368599	68	AT4G33920,AT2G38470,AT2G22500,AT1G27730,AT3G55980,AT3G50930,AT1G28370,AT3G55430,AT3G11820,AT1G18740,AT2G41100,AT1G59910,AT2G01180,AT4G08500,AT4G34410,AT1G42990,AT5G37770,AT4G17615,AT5G47070,AT5G64660,AT2G41420,AT4G01360,AT4G18880,AT5G39785,AT1G76600,AT5G45340,AT5G59820,AT3G50060,AT2G32930,AT2G05940,AT3G50800,AT1G21910,AT4G39640,AT4G23810,AT2G41430,AT3G25780,AT4G28400,AT1G11050,AT5G45280,AT2G32140…
AT3G13810	AtIDD11	PWM3037	DAP-seq	274	0.00526276	0.0368599	68	AT2G17040,AT5G06320,AT3G50930,AT2G40140,AT3G05320,AT4G34390,AT1G28370,AT4G29780,AT1G27770,AT3G11820,AT2G24600,AT3G10720,AT1G70740,AT4G27654,AT5G27420,AT2G38790,AT5G37770,AT1G73540,AT2G30250,AT5G47070,AT3G20600,AT1G68580,AT2G15390,AT1G25560,AT5G26770,AT2G39650,AT5G05190,AT4G01360,AT1G35210,AT5G61600,AT5G42380,AT4G01950,AT5G04870,AT2G05940,AT5G56340,AT3G50800,AT1G25550,AT2G47060,AT5G47910,AT1G67060…
AT4G37260	ATMYB73	PWM3279	DAP-seq	275	0.00526276	0.0368599	68	AT1G76650,AT2G23810,AT3G50930,AT4G34390,AT3G49530,AT1G27770,AT3G10720,AT1G70740,AT3G52800,AT1G18740,AT1G27100,AT4G30440,AT5G41100,AT5G66675,AT1G71697,AT1G66090,AT1G32920,AT4G22780,AT2G35710,AT5G58720,AT5G04550,AT1G19380,AT2G33580,AT5G26770,AT3G62720,AT1G76700,AT1G35210,AT1G35140,AT4G18880,AT4G11280,AT1G18890,AT1G25400,AT2G37940,AT3G50060,AT5G49520,AT5G04480,AT5G17350,AT1G73080,AT1G66180,AT4G32020…
AT4G01280	At4g01280	PWM3317	DAP-seq	276	0.00526276	0.0368599	68	AT5G26920,AT4G33920,AT4G29780,AT3G11820,AT1G80840,AT2G23320,AT4G37260,AT5G41100,AT4G12720,AT1G57990,AT5G66070,AT4G34410,AT4G23180,AT1G55450,AT4G22780,AT5G50915,AT5G04550,AT4G01250,AT5G13190,AT1G25560,AT3G62720,AT2G41420,AT2G27080,AT5G05140,AT5G61600,AT4G20830,AT3G25600,AT1G73030,AT1G58420,AT2G27260,AT2G06530,AT1G76600,AT2G37940,AT3G49350,AT4G39830,AT4G11330,AT2G35290,AT3G07040,AT1G07135,AT1G66180…
AT5G39820	anac094	PWM3392	DAP-seq	277	0.00526276	0.0368599	68	AT1G18300,AT3G50930,AT1G09070,AT4G29780,AT1G29690,AT5G24590,AT3G10720,AT4G30440,AT5G44070,AT3G56880,AT1G18210,AT1G07000,AT3G09830,AT4G22780,AT2G35710,AT4G17615,AT2G39650,AT3G16510,AT4G01360,AT1G35210,AT1G18890,AT1G73030,AT5G52050,AT1G25400,AT1G24140,AT3G50060,AT2G32930,AT5G56340,AT5G25930,AT3G16720,AT3G61830,AT3G50800,AT2G47060,AT1G74330,AT3G11650,AT1G21910,AT1G78280,AT3G07780,AT2G24330,AT5G57220…
AT1G14687	AtHB32	PWM3579	DAP-seq	278	0.00526276	0.0368599	68	AT1G27730,AT3G55980,AT3G05320,AT1G09070,AT1G28370,AT3G55430,AT3G52400,AT2G24600,AT1G70740,AT3G52800,AT5G62570,AT5G44070,AT3G56880,AT1G18210,AT4G08500,AT1G66160,AT5G37770,AT3G59080,AT4G22780,AT4G17615,AT2G44500,AT5G58720,AT3G54810,AT5G13190,AT2G39650,AT3G62720,AT2G41420,AT1G76700,AT4G01360,AT1G35140,AT4G18880,AT4G11280,AT5G39785,AT1G72520,AT3G25600,AT1G73030,AT1G58420,AT5G52050,AT1G25400,AT5G45340…
AT4G31800	ATWRKY18	PWM363	AthaMAP	279	0.00526276	0.0368599	68	AT2G38470,AT2G23810,AT4G38550,AT3G05320,AT4G34390,AT3G49530,AT1G27770,AT1G72920,AT4G12040,AT2G35930,AT2G23320,AT4G30440,AT5G44070,AT4G36500,AT4G30600,AT4G23180,AT3G50950,AT3G09830,AT4G24160,AT1G23710,AT4G17615,AT3G54810,AT1G19380,AT3G20600,AT1G68580,AT3G62720,AT2G41420,AT3G46620,AT2G27080,AT1G69840,AT1G35210,AT1G35140,AT5G61600,AT1G18890,AT1G76970,AT1G76600,AT5G45340,AT5G49520,AT5G17350,AT4G01090…
AT5G11260	HY5	PWM698	AthaMAP	280	0.00526276	0.0368599	68	AT2G22500,AT5G57560,AT3G49530,AT5G42050,AT1G18740,AT1G27100,AT4G37260,AT4G27654,AT3G23750,AT1G18210,AT5G27420,AT4G34410,AT5G01100,AT1G23710,AT5G19240,AT2G44500,AT2G33580,AT1G25560,AT2G39650,AT1G69840,AT5G05140,AT1G35210,AT4G11280,AT1G18890,AT1G17620,AT3G49350,AT5G49520,AT4G11330,AT3G16720,AT4G01090,AT3G61830,AT3G50800,AT1G25550,AT1G07135,AT5G45110,AT1G21910,AT4G39640,AT4G23810,AT2G44840,AT5G67300…
AT2G03500	At2g03500	PWM906	CisBP	281	0.00526276	0.0368599	68	AT3G45640,AT1G27730,AT2G23810,AT1G09070,AT3G49530,AT5G24590,AT2G35930,AT5G42050,AT3G52800,AT1G07000,AT4G08500,AT4G30600,AT1G63860,AT4G17615,AT5G04550,AT4G01250,AT2G30440,AT2G41420,AT3G16510,AT4G01360,AT5G05140,AT1G73030,AT5G41740,AT2G27260,AT4G39830,AT4G01090,AT1G73080,AT1G25550,AT1G74330,AT4G32020,AT2G39681,AT3G19240,AT1G67060,AT1G50740,AT5G01710,AT2G24330,AT1G74930,AT1G79380,AT3G52450,AT5G58120…
AT5G05410	DREB2	PWM116	AthaMAP	282	0.00780608	0.0496323	67	AT2G22500,AT2G17040,AT5G57560,AT5G06320,AT3G50930,AT1G28370,AT3G55430,AT4G12040,AT3G10720,AT2G35930,AT2G30020,AT1G57990,AT4G30600,AT3G08720,AT1G73540,AT3G59080,AT1G23710,AT2G35710,AT2G44500,AT3G54810,AT5G47070,AT3G20600,AT5G64660,AT1G68580,AT2G33580,AT5G13190,AT1G69840,AT5G05140,AT4G18880,AT4G11280,AT1G72520,AT4G20830,AT5G42380,AT5G52050,AT1G25400,AT1G17620,AT5G04480,AT4G11330,AT4G37610,AT4G01090…
AT4G25480	ATCBF3	PWM117	AthaMAP	283	0.00780608	0.0496323	67	AT2G22500,AT2G17040,AT5G57560,AT5G06320,AT3G50930,AT1G28370,AT3G55430,AT4G12040,AT3G10720,AT2G35930,AT2G30020,AT1G57990,AT4G30600,AT3G08720,AT1G73540,AT3G59080,AT1G23710,AT2G35710,AT2G44500,AT3G54810,AT5G47070,AT3G20600,AT5G64660,AT1G68580,AT2G33580,AT5G13190,AT1G69840,AT5G05140,AT4G18880,AT4G11280,AT1G72520,AT4G20830,AT5G42380,AT5G52050,AT1G25400,AT1G17620,AT5G04480,AT4G11330,AT4G37610,AT4G01090…
AT4G17500	ATERF-1	PWM1172	CisBP	284	0.00780608	0.0496323	67	AT5G26920,AT5G06320,AT5G59550,AT5G41750,AT1G28370,AT3G55430,AT1G29690,AT4G14370,AT2G23320,AT1G59910,AT4G27654,AT3G05580,AT3G23750,AT4G36500,AT4G34410,AT5G48380,AT5G01100,AT5G37770,AT1G73540,AT3G59080,AT1G23710,AT2G35710,AT1G68580,AT3G28340,AT5G26770,AT3G62720,AT4G01360,AT1G72520,AT3G29000,AT5G41740,AT1G76970,AT5G45340,AT3G49350,AT2G35290,AT2G05940,AT3G61830,AT5G45110,AT1G74330,AT5G47910,AT4G32020…
AT1G32150	AtbZIP68	PWM1236	CisBP	285	0.00780608	0.0496323	67	AT5G26920,AT4G33920,AT2G38470,AT2G22500,AT1G27730,AT3G55980,AT5G59550,AT1G28370,AT5G42050,AT4G14370,AT1G18740,AT1G59910,AT4G37260,AT4G27654,AT5G26030,AT1G18210,AT5G27420,AT1G66090,AT4G34410,AT5G01100,AT3G08720,AT1G23710,AT2G44500,AT5G58720,AT4G01250,AT1G68580,AT2G39650,AT1G69840,AT5G05140,AT4G11280,AT5G52050,AT1G25400,AT5G45340,AT3G50060,AT2G32930,AT4G39830,AT4G11330,AT3G50800,AT1G25550,AT5G45110…
AT2G35530	AtbZIP16	PWM1237	CisBP	286	0.00780608	0.0496323	67	AT5G26920,AT4G33920,AT2G38470,AT2G22500,AT1G27730,AT3G55980,AT5G59550,AT1G28370,AT5G42050,AT4G14370,AT1G18740,AT1G59910,AT4G37260,AT4G27654,AT5G26030,AT1G18210,AT5G27420,AT1G66090,AT4G34410,AT5G01100,AT3G08720,AT1G23710,AT2G44500,AT5G58720,AT4G01250,AT1G68580,AT2G39650,AT1G69840,AT5G05140,AT4G11280,AT5G52050,AT1G25400,AT5G45340,AT3G50060,AT2G32930,AT4G39830,AT4G11330,AT3G50800,AT1G25550,AT5G45110…
AT5G42630	ATS	PWM1473	PBM	287	0.00780608	0.0496323	67	AT2G17040,AT5G06320,AT1G09070,AT3G55430,AT4G29780,AT1G29690,AT5G24590,AT1G70740,AT5G42050,AT4G14370,AT2G41100,AT4G30440,AT4G08500,AT5G37770,AT3G09830,AT3G59080,AT4G21560,AT4G17615,AT2G44500,AT4G01250,AT4G17230,AT3G28340,AT2G15390,AT2G30440,AT2G41420,AT5G05190,AT4G01360,AT5G61600,AT1G72520,AT1G24140,AT5G59820,AT5G13200,AT3G49350,AT5G17350,AT1G25550,AT2G47060,AT3G11650,AT4G39640,AT1G56540,AT4G23810…
AT1G09530	PAP3	PWM1609	PBM	288	0.00780608	0.0496323	67	AT5G26920,AT2G22500,AT3G55980,AT1G28370,AT3G55430,AT2G35930,AT5G42050,AT1G18740,AT1G59910,AT4G37260,AT4G27654,AT5G26030,AT1G18210,AT5G27420,AT4G34410,AT5G66210,AT4G22780,AT2G44500,AT5G04550,AT1G19380,AT1G25560,AT2G41420,AT1G69840,AT5G05140,AT4G11280,AT4G20830,AT5G45340,AT2G32930,AT1G17620,AT3G16720,AT4G01090,AT3G50800,AT1G25550,AT4G39640,AT1G19770,AT4G36945,AT2G44840,AT4G28400,AT1G79380,AT5G45280…
AT3G54340	AP3	PWM2156	JASPAR	289	0.00780608	0.0496323	67	AT2G22500,AT5G57560,AT3G05320,AT4G12040,AT3G10720,AT4G14370,AT3G52800,AT1G18740,AT4G27654,AT5G41100,AT3G23750,AT1G57990,AT4G34410,AT4G23180,AT5G01100,AT3G08720,AT4G17615,AT1G25560,AT2G41420,AT3G46620,AT5G25440,AT1G18890,AT1G58420,AT2G06530,AT5G54490,AT5G52050,AT1G25400,AT1G24140,AT4G01950,AT1G76600,AT3G01830,AT2G32930,AT5G17350,AT1G25550,AT1G07135,AT5G45110,AT1G74330,AT1G21910,AT4G23810,AT2G39681…
AT5G07100	WRKY26	PWM234	AthaMAP	290	0.00780608	0.0496323	67	AT1G18300,AT1G61890,AT3G55980,AT5G06320,AT3G05320,AT1G28370,AT3G55430,AT4G29780,AT3G52400,AT1G72920,AT1G70740,AT4G14370,AT5G58430,AT5G44070,AT2G38790,AT4G24160,AT1G23710,AT3G44260,AT5G19240,AT2G44500,AT5G04550,AT2G33580,AT5G26770,AT2G30440,AT1G76700,AT4G11280,AT1G72520,AT4G20830,AT1G58420,AT2G27260,AT5G42380,AT2G37940,AT5G04870,AT1G16130,AT5G25930,AT4G37610,AT3G16720,AT3G50800,AT3G07040,AT1G73080…
AT2G22300	CAMTA3	PWM239	AthaMAP	291	0.00780608	0.0496323	67	AT2G38470,AT5G41750,AT4G12040,AT1G70740,AT5G42050,AT2G23320,AT2G01180,AT3G23750,AT1G07000,AT5G66675,AT4G08500,AT5G27420,AT1G66090,AT4G30600,AT5G48380,AT3G50950,AT1G42990,AT3G44260,AT4G21560,AT2G44500,AT5G04550,AT4G01250,AT5G64660,AT2G15390,AT3G62720,AT5G05190,AT1G35210,AT1G35140,AT4G18880,AT1G18890,AT5G41740,AT2G06530,AT3G02840,AT1G56510,AT5G04480,AT4G11330,AT4G01090,AT3G07040,AT1G07135,AT2G47060…
AT3G61910	ANAC066	PWM2707	UNIPROBE	292	0.00780608	0.0496323	67	AT5G26920,AT2G22500,AT3G50930,AT1G28380,AT1G28370,AT3G55430,AT4G12040,AT1G70740,AT5G42050,AT3G52800,AT1G71697,AT5G27420,AT4G36500,AT1G32920,AT2G38790,AT5G48380,AT5G01100,AT3G08720,AT5G37770,AT3G07790,AT4G21560,AT4G22780,AT2G30250,AT2G35710,AT5G47070,AT3G28340,AT1G25560,AT5G26770,AT2G27080,AT1G69840,AT5G05140,AT4G18880,AT5G25440,AT5G54490,AT5G45340,AT3G50060,AT5G04480,AT5G17350,AT2G05940,AT3G61830…
AT1G12630	AT1G12630	PWM2737	DAP-seq	293	0.00780608	0.0496323	67	AT1G76650,AT5G06320,AT5G59550,AT1G28370,AT3G55430,AT3G57530,AT3G52400,AT3G10720,AT2G35930,AT5G42050,AT1G27100,AT4G37260,AT4G30440,AT3G05580,AT1G66090,AT3G50950,AT5G37770,AT3G59080,AT4G24160,AT4G22780,AT2G30250,AT3G54810,AT5G04550,AT2G33580,AT3G28340,AT5G13190,AT5G25440,AT1G18890,AT1G76970,AT1G25400,AT4G01950,AT5G59820,AT5G13200,AT3G49350,AT2G05940,AT4G01090,AT1G25550,AT5G45110,AT2G41430,AT4G28400…
AT1G77640	AT1G77640	PWM2754	DAP-seq	294	0.00780608	0.0496323	67	AT1G61890,AT3G45640,AT5G57560,AT1G27730,AT5G06320,AT4G29780,AT3G10720,AT2G35930,AT2G23320,AT4G37260,AT4G30440,AT3G05580,AT1G66090,AT1G42990,AT3G07790,AT4G22780,AT2G30250,AT3G54810,AT1G19380,AT3G28340,AT3G62720,AT5G05190,AT5G25440,AT5G39785,AT1G18890,AT3G25600,AT1G76970,AT1G25400,AT4G01950,AT3G50060,AT2G32930,AT1G17620,AT3G49350,AT5G04870,AT4G37610,AT5G45110,AT2G47060,AT1G74330,AT3G10930,AT3G07780…
AT4G16750	At4g16750	PWM2764	DAP-seq	295	0.00780608	0.0496323	67	AT1G61890,AT5G06320,AT3G50930,AT5G59550,AT3G55430,AT3G11820,AT3G10720,AT2G35930,AT4G37260,AT4G30440,AT3G05580,AT3G23750,AT1G66090,AT5G37770,AT3G07790,AT4G22780,AT2G30250,AT3G54810,AT3G28340,AT5G13190,AT3G62720,AT5G04720,AT5G05190,AT5G25440,AT1G18890,AT1G76970,AT1G25400,AT4G01950,AT5G45340,AT5G13200,AT2G32930,AT3G49350,AT5G49520,AT5G17350,AT4G11330,AT2G05940,AT4G37610,AT4G01090,AT5G45110,AT1G74330…
AT2G35530	AtbZIP16	PWM2908	DAP-seq	296	0.00780608	0.0496323	67	AT2G38470,AT2G22500,AT5G41750,AT3G49530,AT5G42050,AT3G52800,AT1G18740,AT2G41100,AT1G59910,AT1G27100,AT4G37260,AT4G27654,AT5G26030,AT5G41100,AT5G27420,AT4G36500,AT1G63860,AT5G01100,AT5G66210,AT4G22780,AT2G44500,AT5G47070,AT2G41110,AT2G15390,AT4G17490,AT1G69840,AT1G18890,AT2G06530,AT4G11330,AT2G35290,AT3G16720,AT4G01090,AT3G61830,AT2G47060,AT1G19770,AT1G74930,AT5G45280,AT5G67300,AT5G47230,AT4G13395…
AT5G59990	AT5G59990	PWM2962	DAP-seq	297	0.00780608	0.0496323	67	AT3G45640,AT2G17040,AT3G50930,AT1G28370,AT3G52400,AT3G52800,AT4G37260,AT4G27654,AT5G26030,AT5G41100,AT1G74450,AT4G30600,AT5G66070,AT5G37770,AT1G73540,AT3G59080,AT1G23710,AT4G22780,AT4G17615,AT4G24380,AT5G64660,AT3G28340,AT2G41420,AT3G46620,AT3G16510,AT4G01360,AT1G35210,AT4G18880,AT1G18890,AT1G73030,AT3G02840,AT2G32930,AT3G49350,AT4G11330,AT4G37610,AT4G01090,AT3G61830,AT1G66180,AT5G47910,AT1G21910…
AT1G64620	At1g64620	PWM2968	DAP-seq	298	0.00780608	0.0496323	67	AT2G38470,AT2G22500,AT5G57560,AT3G55980,AT5G06320,AT3G50930,AT2G40140,AT3G05320,AT5G59550,AT4G34390,AT1G09070,AT3G55430,AT4G12040,AT3G52800,AT1G18740,AT2G23320,AT2G41100,AT2G01180,AT5G41100,AT4G24570,AT3G56880,AT1G66090,AT4G30600,AT1G63750,AT4G23180,AT3G57450,AT3G50950,AT2G43290,AT4G21560,AT4G17615,AT2G41110,AT2G15390,AT2G39650,AT2G41420,AT2G32930,AT5G49520,AT5G56340,AT4G01090,AT1G07135,AT1G74330…
AT3G55370	OBP3	PWM2999	DAP-seq	299	0.00780608	0.0496323	67	AT4G34150,AT2G22500,AT3G55980,AT3G50930,AT2G40140,AT3G05320,AT5G59550,AT4G34390,AT1G09070,AT3G55430,AT3G52800,AT2G41100,AT2G01180,AT3G05580,AT5G66070,AT1G32920,AT4G23180,AT5G01100,AT2G30250,AT4G17615,AT3G54810,AT5G47070,AT4G17230,AT2G41110,AT2G15390,AT1G25560,AT2G27080,AT5G05190,AT4G11280,AT1G72520,AT1G25400,AT2G32930,AT3G49350,AT5G56340,AT5G43620,AT1G74330,AT1G21910,AT1G56540,AT1G78280,AT1G67060…
AT4G36740	ATHB40	PWM3134	DAP-seq	300	0.00780608	0.0496323	67	AT5G26920,AT1G61890,AT3G45640,AT2G40140,AT1G28370,AT4G14370,AT4G37260,AT4G30440,AT5G26030,AT1G57990,AT4G30600,AT5G66070,AT5G48380,AT3G50950,AT5G01100,AT4G22780,AT2G44500,AT5G50915,AT3G54810,AT2G33580,AT5G13190,AT2G41420,AT5G05140,AT4G18880,AT3G25600,AT5G13200,AT5G04480,AT4G39830,AT4G11330,AT2G05940,AT3G61830,AT3G50800,AT1G73080,AT1G07135,AT1G21910,AT2G39681,AT1G19330,AT2G43320,AT2G32140,AT2G30500…
AT3G61120	AGL13	PWM3199	DAP-seq	301	0.00780608	0.0496323	67	AT2G38470,AT3G05320,AT1G09070,AT1G28370,AT3G57530,AT4G29780,AT1G72920,AT3G10720,AT2G35930,AT3G52800,AT5G62570,AT4G12720,AT4G08500,AT1G66090,AT5G66070,AT4G34410,AT4G23180,AT5G01100,AT3G08720,AT5G19240,AT4G17615,AT5G26770,AT5G05140,AT1G35210,AT4G20830,AT1G58420,AT2G06530,AT1G25400,AT1G24140,AT4G01950,AT2G37940,AT5G45340,AT2G32930,AT1G17620,AT3G49350,AT4G11330,AT1G25550,AT1G21910,AT4G23810,AT2G39681…
AT5G52660	At5g52660	PWM3326	DAP-seq	302	0.00780608	0.0496323	67	AT5G26920,AT4G33920,AT5G06320,AT3G49530,AT4G29780,AT3G11820,AT1G80840,AT2G35930,AT2G23320,AT4G37260,AT5G41100,AT4G12720,AT1G57990,AT5G66070,AT4G34410,AT4G23180,AT1G55450,AT4G22780,AT5G50915,AT5G04550,AT4G01250,AT5G13190,AT1G25560,AT3G62720,AT2G41420,AT2G27080,AT5G05140,AT5G61600,AT3G25600,AT1G73030,AT1G58420,AT2G27260,AT2G06530,AT2G37940,AT4G11330,AT2G35290,AT4G01090,AT3G07040,AT1G07135,AT1G66180…
AT5G01380	GT3a	PWM3509	DAP-seq	303	0.00780608	0.0496323	67	AT3G55980,AT3G50930,AT1G28380,AT5G59550,AT3G55430,AT2G35930,AT1G18740,AT1G59910,AT4G37260,AT5G41100,AT1G18210,AT1G71697,AT4G34410,AT4G23180,AT1G42990,AT1G23710,AT4G17615,AT2G44500,AT5G47070,AT3G20600,AT5G13190,AT3G62720,AT5G05140,AT5G39785,AT1G72520,AT5G52050,AT1G25400,AT3G01830,AT5G13200,AT4G11330,AT2G05940,AT3G07040,AT1G73080,AT4G32020,AT4G39640,AT4G36945,AT2G44840,AT4G28400,AT5G45280,AT1G31130…
AT2G01760	ARR14	PWM816	CisBP	304	0.00780608	0.0496323	67	AT1G27730,AT5G59550,AT5G41750,AT3G49530,AT2G24600,AT5G42050,AT3G52800,AT2G23320,AT4G30440,AT5G44070,AT1G57990,AT1G71697,AT1G63860,AT2G38790,AT3G50950,AT1G42990,AT4G01250,AT1G68580,AT5G26770,AT3G62720,AT2G41420,AT3G16510,AT5G05140,AT5G39785,AT3G29000,AT5G41740,AT2G06530,AT2G37940,AT3G49350,AT4G01090,AT1G73080,AT4G32020,AT1G56540,AT1G67060,AT3G07780,AT5G22250,AT2G24330,AT1G74930,AT1G15010,AT3G52450…
AT3G01470	ATHB1	PWM828	CisBP	305	0.00780608	0.0496323	67	AT1G61890,AT3G45640,AT3G55980,AT2G23810,AT2G40140,AT3G49530,AT1G70740,AT4G14370,AT5G58430,AT4G30440,AT3G56880,AT1G57990,AT4G36500,AT5G48380,AT3G50950,AT1G73540,AT4G22780,AT2G30250,AT2G44500,AT5G50915,AT3G54810,AT4G24380,AT2G33580,AT5G13190,AT2G15390,AT1G25560,AT3G62720,AT1G69840,AT4G18880,AT1G18890,AT3G25600,AT5G42380,AT4G01950,AT1G76600,AT5G13200,AT5G04480,AT4G11330,AT4G23810,AT2G39681,AT5G22250…
AT2G46510	AIB	PWM845	CisBP	306	0.00780608	0.0496323	67	AT2G38470,AT2G22500,AT1G27730,AT3G55980,AT2G23810,AT1G09070,AT1G28370,AT3G49530,AT3G10720,AT3G52800,AT1G18740,AT1G27100,AT5G41100,AT1G18210,AT1G32920,AT4G34410,AT5G37770,AT1G73540,AT1G23710,AT4G22780,AT4G17615,AT2G44500,AT5G58720,AT4G01250,AT5G47070,AT5G64660,AT2G27080,AT5G05190,AT4G01360,AT1G69840,AT5G05140,AT1G35140,AT1G72520,AT1G25400,AT4G01950,AT1G76600,AT2G37940,AT2G32930,AT5G43620,AT3G50800…
AT5G46830	ATNIG1	PWM846	CisBP	307	0.00780608	0.0496323	67	AT2G38470,AT2G22500,AT1G27730,AT3G55980,AT2G23810,AT1G09070,AT1G28370,AT3G49530,AT3G10720,AT3G52800,AT1G18740,AT1G27100,AT5G41100,AT1G18210,AT1G32920,AT4G34410,AT5G37770,AT1G73540,AT1G23710,AT4G22780,AT4G17615,AT2G44500,AT5G58720,AT4G01250,AT5G47070,AT5G64660,AT2G27080,AT5G05190,AT4G01360,AT1G69840,AT5G05140,AT1G35140,AT1G72520,AT1G25400,AT4G01950,AT1G76600,AT2G37940,AT2G32930,AT5G43620,AT3G50800…
AT2G36270	ABI5	PWM957	CisBP	308	0.00780608	0.0496323	67	AT5G26920,AT2G38470,AT2G22500,AT3G55980,AT1G28370,AT3G55430,AT3G49530,AT3G52800,AT1G18740,AT1G59910,AT4G37260,AT4G27654,AT5G41100,AT5G27420,AT4G34410,AT4G23180,AT5G01100,AT1G42990,AT5G66210,AT1G23710,AT2G44500,AT5G47070,AT3G46620,AT1G69840,AT4G11280,AT1G18890,AT5G42380,AT5G45340,AT3G50060,AT4G11330,AT3G16720,AT4G01090,AT4G32020,AT4G39640,AT4G36945,AT5G45280,AT5G67300,AT5G47230,AT1G64065,AT1G30640…
AT5G08330	At5g08330	PWM992	CisBP	309	0.00780608	0.0496323	67	AT2G22500,AT3G50930,AT3G05320,AT1G09070,AT3G16860,AT3G10720,AT2G35930,AT3G52800,AT5G62570,AT4G30440,AT5G26030,AT5G66675,AT1G63860,AT4G24160,AT3G54810,AT5G64660,AT2G15390,AT5G04720,AT2G27080,AT4G01360,AT4G18880,AT4G11280,AT5G39785,AT1G72520,AT5G52050,AT4G01950,AT5G45340,AT2G32930,AT1G56510,AT5G17350,AT4G37610,AT4G01090,AT3G50800,AT1G25550,AT2G47060,AT5G47910,AT1G21910,AT4G39640,AT2G44840,AT1G19330…
AT5G23280	TCP7	PWM993	CisBP	310	0.00780608	0.0496323	67	AT2G22500,AT3G50930,AT3G05320,AT1G09070,AT3G16860,AT3G10720,AT2G35930,AT3G52800,AT5G62570,AT4G30440,AT5G26030,AT5G66675,AT1G63860,AT4G24160,AT3G54810,AT5G64660,AT2G15390,AT5G04720,AT2G27080,AT4G01360,AT4G18880,AT4G11280,AT5G39785,AT1G72520,AT5G52050,AT4G01950,AT5G45340,AT2G32930,AT1G56510,AT5G17350,AT4G37610,AT4G01090,AT3G50800,AT1G25550,AT2G47060,AT5G47910,AT1G21910,AT4G39640,AT2G44840,AT1G19330…
