# Supplementary material for: Specific functions for Mediator complex subunits from different modules in the transcriptional response of Arabidopsis thaliana to abiotic stress
Source: Sci Rep. 2020 Mar 19;10:5073. doi: 10.1038/s41598-020-61758-w (PMC7081235; doi:10.1038/s41598-020-61758-w)
Supplement: Supplementary file 9 — Supplementary Table S9. [file 41598_2020_61758_MOESM9_ESM.xlsx]

## Sheet: Overview
Supplemental Table S9. Raw read counts from RNA-sequencing for the Col-0 wild type and Mediator mutants during abiotic stress.
Sheet 1. Heat stress experiment
Sheet 2. Cold stress experiment
Sheet 3. Salt stress experiment

## Sheet: HEAT
GeneID	WT Con A	WT Con B	WT Con C	WT Con D	med9 Con A	med9 Con B	med9 Con C	med9 Con D	med16 Con A	med16 Con B	med16 Con C	med16 Con D	med18 Con A	med18 con B	med18 Con C	med18 Con D	cdke1 Con A	cdke1 Con B	cdke1 Con C	cdke1 Con D	WT HS30 A	WT HS30 B	WT HS30 C	WT HS30 D	med9 HS30 A	med9 HS30 B	med9 HS30 C	med9 HS30 D	med16 HS30 A	med16 HS30 B	med16 HS30 C	med16 HS30 D	med18 HS30 A	med18 HS30 B	med18 HS30 C	med18 HS30 D	cdke1 HS30 A	cdke1 HS30 B	cdke1 HS30 C	cdke1 HS30 D	WT HS120 A	WT HS120 B	WT HS120 C	WT HS120 D	med9 HS120 A	med9 HS120 B	med9 Hs120 C	med9 HS120 D	med16 HS120 A
AT1G01010	28	22	33	35	10	14	22	30	50	35	41	32	24	23	26	29	25	12	16	9	21	15	4	17	7	11	8	12	31	17	25	20	20	27	31	40	25	12	28	13	53	56	26	19	11	32	21	20	15
AT1G01020	53	33	42	52	40	42	50	56	54	30	58	64	47	52	52	50	44	29	27	29	29	39	20	24	20	57	26	45	46	35	56	58	40	46	47	50	58	49	62	44	85	50	51	78	45	56	68	78	70
AT1G01030	18	14	15	14	16	15	21	26	19	30	18	16	37	26	24	26	12	28	30	19	13	13	15	10	17	10	19	16	21	20	27	28	15	20	18	20	50	56	31	28	46	39	23	24	23	25	47	27	22
AT1G01040	381	259	295	277	272	268	283	359	371	282	356	353	410	415	323	408	315	256	281	231	154	108	63	126	90	155	145	147	276	234	267	259	231	290	322	295	214	225	329	197	444	367	335	326	263	314	298	388	395
AT1G01046	0	0	0	0	0	0	0	0	0	0	0	0	0	0	0	0	0	0	0	0	0	0	0	0	0	0	0	0	0	0	0	0	0	0	0	0	0	0	0	0	0	0	0	0	0	0	0	0	0
AT1G01050	600	531	461	468	477	441	480	570	509	412	527	372	493	436	477	569	503	389	398	369	212	202	126	183	190	368	248	305	311	340	370	383	479	505	467	425	504	442	432	349	255	272	214	226	173	192	224	205	281
AT1G01060	3009	2633	2457	2295	2112	2372	2226	2867	2651	2273	2836	2253	3831	3587	3821	4082	3042	2343	2479	1947	339	262	132	203	217	376	270	321	718	591	741	678	1577	1860	1790	1760	997	899	876	704	49	33	31	17	26	38	25	57	58
AT1G01070	91	79	85	75	71	72	49	67	32	13	32	11	117	81	135	130	33	26	32	13	17	12	5	17	11	22	21	16	15	8	15	20	73	59	41	57	28	10	17	16	41	30	39	18	21	29	19	42	15
AT1G01080	244	194	195	222	212	180	192	245	215	241	251	281	246	234	202	282	176	180	151	160	102	121	69	113	102	165	136	171	173	225	215	231	255	238	304	226	224	209	175	145	130	160	135	185	131	175	129	158	207
AT1G01090	671	565	548	596	601	546	579	646	553	526	647	674	744	703	582	713	484	465	454	388	320	278	208	298	271	470	399	505	470	597	574	602	717	646	747	580	596	473	503	414	387	434	346	328	322	415	478	332	508
AT1G01100	175	186	145	256	182	189	179	202	200	288	293	372	424	384	316	291	181	196	231	289	279	263	133	146	63	150	215	333	527	572	468	536	290	272	331	350	475	350	332	213	203	155	152	242	206	279	250	208	153
AT1G01110	2	16	4	3	5	11	3	6	12	6	3	4	8	7	7	7	3	7	4	3	5	5	2	2	0	1	4	2	9	1	9	5	5	1	3	6	4	2	5	4	14	15	16	33	10	7	11	18	6
AT1G01120	1219	1084	825	1008	934	796	797	797	1256	1007	1124	1154	1380	980	1285	1529	988	607	666	506	488	388	381	508	436	661	512	787	523	892	895	851	1099	1222	1607	1515	739	773	656	546	930	1071	744	734	652	824	744	544	963
AT1G01130	2	0	2	0	0	0	0	4	1	3	0	1	0	0	1	0	2	0	2	0	0	0	1	0	0	2	0	0	0	1	0	0	2	0	2	0	1	0	1	0	0	0	0	1	0	0	4	0	0
AT1G01140	929	731	864	686	769	816	660	1228	910	643	883	565	541	374	579	558	713	507	703	359	427	342	170	386	475	733	497	657	1108	530	645	735	387	371	391	388	491	688	633	428	1069	888	663	725	451	574	620	556	857
AT1G01150	0	0	0	0	0	0	0	0	0	0	0	0	0	0	0	0	1	0	0	0	0	0	0	0	0	0	0	0	0	0	0	0	0	0	0	0	0	0	0	0	0	0	0	0	0	0	0	0	0
AT1G01160	110	78	99	83	79	71	92	94	92	107	126	94	106	108	108	83	69	58	62	75	97	67	27	65	39	84	88	115	133	109	119	122	122	146	135	116	126	117	114	105	156	166	140	140	118	109	127	140	154
AT1G01170	230	148	128	181	134	146	162	196	209	165	225	174	204	203	201	196	170	109	107	104	130	115	78	122	103	154	168	160	203	219	279	277	252	246	245	209	226	200	184	165	239	180	202	282	123	220	186	239	355
AT1G01180	32	52	37	49	33	30	38	39	44	42	70	66	36	58	45	57	25	35	33	17	38	23	12	28	18	34	30	35	36	31	52	48	22	26	30	45	44	23	43	46	35	27	26	45	19	36	28	43	39
AT1G01183	0	0	0	0	0	0	0	0	0	0	0	0	0	0	0	0	0	0	0	0	0	0	0	0	0	0	0	0	0	0	0	0	0	0	0	0	0	0	0	0	0	0	0	0	0	0	0	0	0
AT1G01190	5	8	9	8	2	5	17	9	6	14	11	5	5	9	13	7	6	7	3	3	4	2	2	1	2	1	4	9	1	0	2	1	3	0	12	0	1	2	3	0	0	3	6	5	1	4	4	3	3
AT1G01200	15	7	4	11	14	9	12	6	5	5	4	5	7	8	1	0	0	8	1	8	1	3	0	0	0	1	3	2	1	5	0	1	0	1	0	1	3	1	0	3	4	4	2	1	1	1	4	2	1
AT1G01210	50	53	48	37	36	36	34	53	59	40	42	40	54	45	57	74	47	45	47	36	18	20	12	8	22	26	17	31	27	37	48	43	59	35	44	39	42	32	44	26	28	29	38	27	32	49	35	35	43
AT1G01220	183	130	140	149	134	139	176	181	169	132	181	138	197	203	205	178	181	130	102	108	50	52	31	58	43	45	57	72	94	86	101	90	84	117	121	112	113	95	99	75	153	211	131	175	120	136	152	130	157
AT1G01225	14	11	9	8	9	9	7	14	13	10	18	20	8	7	0	10	4	3	7	7	5	5	1	9	5	6	7	7	8	4	6	14	1	2	3	3	3	5	3	1	29	9	9	22	2	9	7	6	8
AT1G01230	108	108	108	96	108	105	95	121	123	97	132	107	110	90	113	91	120	86	83	74	69	60	28	65	43	66	78	90	113	108	119	135	117	114	97	131	119	132	126	88	145	171	135	129	113	119	132	120	149
AT1G01240	80	87	105	95	60	73	69	117	63	46	97	74	119	120	120	69	65	47	47	21	188	110	64	159	97	218	209	232	224	204	271	255	288	312	272	328	300	258	293	267	348	396	277	330	189	267	218	263	320
AT1G01250	44	65	56	79	47	56	55	37	49	42	48	37	89	68	77	77	43	18	29	27	11	10	3	6	5	20	10	12	17	19	22	24	64	63	72	55	17	13	16	7	14	5	20	13	3	12	7	13	10
AT1G01260	122	124	97	125	101	106	90	155	130	118	123	141	110	101	98	103	118	81	112	74	92	58	37	41	74	73	75	72	112	120	93	136	58	65	66	81	91	157	95	95	260	259	184	229	148	154	145	185	201
AT1G01270	0	0	0	0	0	0	0	0	0	0	0	0	0	0	0	0	0	0	0	0	0	0	0	0	0	0	0	0	0	0	0	0	0	0	0	0	0	0	0	0	0	0	0	0	0	0	0	0	0
AT1G01280	0	0	0	0	0	0	0	0	0	0	0	0	0	0	0	0	0	0	0	0	0	0	0	0	0	0	0	0	0	0	0	0	0	0	0	0	0	0	0	0	0	0	0	0	1	0	0	0	0
AT1G01290	86	104	72	94	93	92	73	93	105	66	85	87	86	66	94	81	100	78	83	60	35	24	14	25	21	47	43	43	78	76	99	73	86	81	76	89	81	80	83	59	108	81	84	92	50	44	67	67	82
AT1G01300	53	64	46	76	43	48	36	50	60	63	78	74	46	52	41	53	32	33	44	47	29	25	17	12	19	24	20	23	35	31	36	45	21	13	18	19	26	43	23	32	24	29	34	42	19	20	35	10	20
AT1G01305	0	0	0	0	0	0	0	0	0	0	0	0	0	0	0	0	0	0	0	0	0	0	0	0	0	0	0	0	0	0	0	0	0	0	0	0	0	0	0	0	0	0	0	0	0	0	0	0	0
AT1G01310	0	0	0	0	0	0	0	0	0	0	0	0	0	0	0	0	0	0	0	0	0	0	0	0	0	0	0	0	0	0	0	0	0	0	0	0	0	0	0	0	0	0	0	0	0	0	0	0	0
AT1G01320	7152	5527	5219	5575	5227	5232	5315	6204	6724	5826	7480	6098	6113	5710	5646	6423	4783	3972	3884	3193	1703	1422	915	1216	889	1837	1558	1874	3091	2896	3309	3333	3717	3628	4194	3523	2976	2635	2970	2368	3804	3716	3430	3101	3009	3709	3306	3665	4077
AT1G01335	0	0	0	0	0	0	0	0	0	0	0	0	0	0	0	0	0	0	0	0	0	0	0	0	0	0	0	0	0	0	0	0	0	0	0	0	0	0	0	0	0	0	0	0	0	0	0	0	0
AT1G01340	69	55	50	54	37	54	46	69	113	103	99	49	66	55	75	57	24	25	29	20	18	14	10	7	2	7	14	10	13	20	14	16	24	37	34	39	14	5	11	2	9	16	3	7	2	2	9	10	6
AT1G01350	147	107	126	99	119	119	114	133	156	134	160	116	118	103	128	134	123	84	75	87	71	46	61	71	49	113	77	90	116	112	147	139	98	118	120	126	134	130	125	116	198	174	108	126	86	120	111	119	146
AT1G01355	1	1	3	1	0	0	0	0	0	0	0	0	4	3	4	3	2	0	0	1	1	0	0	0	0	1	0	0	0	0	0	0	3	7	2	1	1	0	0	1	0	0	1	0	0	1	0	2	0
AT1G01360	82	107	92	93	68	108	68	104	88	43	96	77	141	118	166	112	117	88	89	51	56	37	32	51	45	70	53	56	76	81	83	93	122	165	156	174	114	72	113	84	56	57	60	93	51	52	50	75	67
AT1G01370	5	6	2	2	1	5	6	5	8	7	5	5	3	11	0	2	5	6	4	5	1	1	6	3	2	3	1	2	9	3	8	8	6	9	14	5	11	1	7	3	2	2	3	2	2	2	0	1	5
AT1G01380	4	1	2	2	4	2	2	3	2	1	6	4	3	4	4	8	3	2	3	9	0	3	2	2	0	1	0	0	2	4	2	6	4	2	11	5	1	1	1	0	7	2	3	6	0	0	0	4	4
AT1G01390	155	189	189	148	120	166	145	168	143	103	138	99	113	100	111	135	113	98	144	84	14	21	11	20	10	24	33	24	33	34	48	18	33	68	54	66	27	24	33	22	15	32	16	15	20	30	11	18	14
AT1G01400	0	0	0	0	0	0	0	0	0	0	0	0	0	0	0	0	0	0	0	0	0	0	0	0	0	0	0	0	0	0	0	0	0	0	0	0	0	0	0	0	0	0	0	0	0	0	0	0	0
AT1G01410	0	0	0	0	0	0	0	0	0	0	0	0	0	0	0	0	0	0	0	0	0	0	0	0	0	0	0	0	0	0	0	0	0	0	0	0	0	0	0	0	0	0	0	0	0	0	0	0	0
AT1G01420	168	195	144	187	126	152	121	130	102	94	108	85	88	102	109	88	64	72	69	55	22	19	18	32	15	30	21	41	40	27	41	44	10	17	25	32	24	28	35	26	85	68	58	86	55	66	54	75	60
AT1G01430	451	380	323	443	379	352	416	396	486	423	520	505	533	513	466	545	317	296	185	196	131	111	79	136	112	197	174	250	214	240	313	289	103	165	167	184	276	190	296	241	272	357	281	308	181	248	277	254	384
AT1G01440	140	144	150	138	119	147	117	167	201	174	228	197	133	158	163	164	141	106	102	89	93	79	41	60	56	92	95	86	136	156	115	138	84	123	144	108	163	149	123	122	139	148	124	122	88	104	85	132	133
AT1G01448	41	21	24	22	23	30	30	29	15	24	22	19	17	30	24	15	20	13	25	20	22	10	13	13	10	19	18	19	31	22	27	34	23	24	24	17	36	26	33	25	53	66	48	58	41	59	37	35	62
AT1G01450	0	0	0	0	0	0	0	0	0	0	0	0	0	0	0	0	0	0	0	0	0	0	0	0	0	0	0	0	0	0	0	0	0	0	0	0	0	0	0	0	0	0	0	0	0	0	0	0	0
AT1G01453	0	0	0	0	0	0	0	0	0	0	0	0	0	0	0	0	0	0	0	0	0	0	0	0	0	0	0	0	0	0	0	0	0	0	0	0	0	1	0	0	0	0	0	0	0	0	0	0	0
AT1G01460	0	0	0	0	0	0	0	0	0	0	0	0	0	0	0	0	0	0	0	0	0	0	0	0	0	0	0	0	0	0	0	0	0	0	0	0	0	0	0	0	0	0	0	0	0	0	0	0	0
AT1G01470	994	907	904	776	769	735	610	961	362	298	340	172	351	196	378	357	678	550	749	422	547	370	198	406	1149	918	768	735	539	304	358	303	771	783	677	695	1257	1650	1107	946	1504	1049	980	676	717	958	738	855	580
AT1G01480	1	0	6	4	1	0	2	0	12	21	8	0	4	4	0	2	3	2	3	2	0	9	3	1	1	0	0	1	7	16	1	4	2	2	5	3	2	2	5	2	2	3	0	1	1	0	1	0	0
AT1G01490	497	463	438	410	368	400	374	437	409	314	468	408	494	393	554	519	284	258	235	181	153	114	57	91	110	216	222	216	254	198	248	261	212	270	238	259	254	251	285	210	342	358	246	264	180	239	229	250	289
AT1G01500	114	118	124	129	123	130	115	131	82	61	118	111	155	93	138	146	137	104	111	76	56	50	24	36	37	60	45	56	83	61	66	60	57	104	108	126	108	116	103	70	154	184	154	132	113	157	168	147	126
AT1G01510	212	157	150	179	162	144	165	190	173	206	181	200	192	246	219	223	137	117	110	132	130	106	65	136	48	117	119	165	209	178	185	220	197	204	198	177	159	129	163	129	200	245	229	229	134	180	187	147	220
AT1G01520	276	256	202	221	179	194	205	229	267	217	289	172	431	346	405	427	378	231	310	189	35	31	36	21	15	51	47	57	95	51	60	80	363	528	423	415	127	117	113	60	31	30	29	27	11	9	15	16	46
AT1G01530	0	0	0	0	0	0	0	0	0	0	0	0	0	0	0	0	0	0	0	0	0	0	0	0	0	0	0	0	0	0	0	0	0	0	2	0	0	0	0	0	0	0	0	0	0	0	0	0	0
AT1G01540	507	479	366	474	441	400	459	465	522	510	582	598	513	483	497	582	434	356	356	322	156	137	112	190	202	251	282	308	231	319	317	414	308	283	400	387	363	314	338	256	330	355	301	369	240	335	364	281	388
AT1G01550	981	828	912	845	797	794	775	1011	1135	987	1117	822	890	764	852	921	764	517	617	468	460	372	233	418	314	499	465	536	820	738	826	753	596	858	729	820	739	706	710	501	931	997	768	700	534	600	567	722	803
AT1G01560	78	34	87	77	155	100	49	301	452	522	306	176	23	17	16	50	32	3	24	3	28	27	12	42	13	4	6	9	22	55	31	45	18	16	10	31	11	11	9	10	12	8	8	6	2	7	3	7	3
AT1G01570	7	5	4	16	6	3	10	7	8	7	4	3	8	14	11	13	5	4	3	0	5	1	3	7	7	2	9	10	2	4	3	3	17	8	12	9	4	9	6	3	14	4	13	18	3	13	9	4	12
AT1G01580	71	91	105	55	43	58	57	92	13	19	23	10	85	50	90	73	34	36	56	30	20	11	7	12	8	15	17	7	8	5	9	4	73	93	64	83	23	27	34	20	35	38	37	23	15	23	17	9	19
AT1G01590	3	2	5	1	3	1	1	0	2	0	0	0	2	0	7	1	6	0	3	0	2	1	1	2	0	1	1	0	1	0	0	1	7	3	0	0	2	0	1	0	2	2	2	1	0	0	0	0	1
AT1G01600	3	1	3	2	6	1	5	2	0	1	0	4	5	0	0	3	4	0	1	1	0	0	2	3	1	0	0	1	0	0	0	5	2	0	8	7	0	1	0	0	0	1	1	1	0	1	0	0	1
AT1G01610	381	284	292	325	280	271	302	270	263	256	255	228	401	369	400	486	257	237	202	175	99	105	85	108	91	150	95	158	120	151	192	206	398	358	544	393	252	183	239	191	218	306	242	216	210	205	228	166	221
AT1G01620	1329	1553	1314	1623	1534	1345	1428	1239	1270	1381	1331	1623	2788	2897	2168	2692	1261	1034	1036	918	680	574	469	674	580	916	871	1147	550	812	713	854	1719	1773	2166	1799	1755	1404	1734	1364	825	1059	1006	1240	723	849	878	867	1070
AT1G01630	257	219	197	271	223	222	197	244	263	248	243	239	267	273	281	266	204	134	138	136	100	85	66	75	95	133	110	131	135	178	216	188	247	221	265	292	181	159	166	136	150	180	177	156	133	132	129	130	158
AT1G01640	4	8	5	7	2	3	3	2	4	1	5	2	8	8	7	7	8	3	5	4	6	4	1	0	0	3	1	4	2	1	4	2	1	3	13	12	5	9	7	3	9	7	3	9	4	7	3	11	3
AT1G01650	205	161	146	162	177	180	159	236	243	237	217	143	151	135	182	169	204	136	154	102	110	88	50	79	145	95	87	83	140	128	110	121	183	186	204	203	100	190	130	92	296	303	272	219	137	162	184	157	181
AT1G01660	9	3	4	4	5	5	5	7	3	22	9	14	6	5	6	7	8	5	4	9	7	0	7	4	3	3	7	7	13	13	6	14	13	18	17	10	8	7	22	17	12	18	12	15	6	13	12	16	21
AT1G01670	21	14	10	12	6	7	11	27	31	15	23	11	15	11	15	15	11	6	8	6	11	5	8	9	9	10	14	9	23	18	26	28	14	14	16	19	16	10	28	7	22	33	22	28	13	6	29	16	35
AT1G01680	24	27	72	33	21	25	15	54	322	216	209	48	4	8	5	34	7	4	3	0	42	14	2	34	1	0	1	0	5	23	3	9	4	3	2	1	0	0	7	0	8	4	0	1	0	0	0	0	0
AT1G01690	10	12	17	8	15	8	11	5	17	16	14	13	9	5	15	7	15	11	7	6	5	2	3	3	1	7	4	2	7	9	2	11	1	3	12	6	5	1	11	6	15	13	2	11	2	3	2	11	4
AT1G01695	2	1	1	0	0	1	2	1	3	2	4	3	3	2	1	2	1	6	2	0	0	0	1	2	1	0	0	1	0	0	0	0	0	0	5	0	1	0	2	0	2	0	0	1	1	2	0	1	0
AT1G01700	10	9	7	8	7	6	7	9	5	5	7	6	16	16	8	14	7	4	2	8	4	0	3	1	3	1	1	1	5	1	2	4	3	5	1	6	2	0	2	4	2	2	8	9	3	2	1	3	1
AT1G01710	353	302	260	251	250	266	304	298	299	261	351	252	300	309	330	338	263	210	201	182	184	169	121	181	154	245	217	257	320	302	387	337	429	466	439	439	307	308	276	239	450	487	439	379	277	326	321	350	409
AT1G01715	4	7	4	13	12	15	7	11	9	7	4	5	10	11	10	9	2	8	5	5	12	10	6	9	10	7	8	12	13	23	28	16	21	25	19	14	18	14	13	10	25	32	18	34	25	22	28	24	24
AT1G01720	215	216	235	210	276	209	188	236	275	288	225	169	487	333	467	516	238	154	302	190	223	167	98	188	88	151	120	161	411	261	240	203	668	935	738	980	211	317	363	149	176	186	153	218	122	140	155	131	168
AT1G01725	32	17	35	21	27	22	17	31	19	31	25	15	26	29	35	33	9	19	15	15	19	16	10	20	19	31	31	28	39	20	25	23	32	52	28	42	21	12	18	13	39	22	32	26	16	20	15	32	32
AT1G01730	58	66	77	56	32	46	64	52	67	37	90	58	95	62	78	83	60	48	73	47	43	31	17	44	21	24	29	22	86	45	65	62	69	72	64	82	50	79	75	56	76	57	45	50	33	36	33	56	58
AT1G01740	49	66	53	55	39	44	61	52	45	21	34	36	72	47	76	55	55	58	49	25	20	20	12	12	9	15	10	16	30	29	37	31	20	29	31	45	35	31	18	13	51	52	48	18	27	23	29	33	14
AT1G01750	0	0	0	0	0	0	0	0	0	0	0	0	0	0	0	0	0	0	0	0	0	0	0	0	0	0	0	0	0	0	0	0	0	0	0	0	0	1	1	0	0	0	0	0	0	0	0	0	0
AT1G01760	27	41	23	22	23	25	20	28	20	31	21	30	34	45	32	29	30	21	19	19	18	6	14	15	5	27	10	26	22	20	20	21	22	21	36	23	26	14	38	25	35	44	43	25	12	18	15	29	20
AT1G01770	62	57	59	55	55	49	65	53	64	47	60	46	62	63	75	62	58	33	57	42	30	21	25	29	25	46	44	61	65	48	55	72	68	74	66	65	85	67	107	61	147	123	178	156	114	146	120	132	176
AT1G01780	22	17	13	9	12	16	26	13	11	16	23	17	22	18	15	23	24	17	11	10	15	12	8	14	7	9	9	24	21	7	17	16	22	16	15	24	28	14	17	29	40	37	63	37	31	52	40	35	26
AT1G01790	3596	2979	2507	2709	2795	2809	2798	3185	2403	2366	2589	2367	2909	2939	2802	3101	2780	2070	2007	1789	1188	1021	823	1162	1068	2001	1447	1762	1467	1746	1862	1846	2768	2559	2958	2572	2151	1866	1973	1581	948	1255	903	922	851	878	1034	877	1105
AT1G01800	365	317	294	333	265	278	309	380	340	369	411	256	278	248	282	303	304	209	198	140	230	197	130	198	162	273	230	239	357	346	400	307	318	324	301	327	318	257	286	222	313	342	240	314	235	296	265	291	345
AT1G01810	3	1	0	1	2	0	0	0	1	0	0	0	1	3	0	1	1	1	0	3	1	0	0	1	0	1	0	1	4	2	5	3	0	3	2	1	3	2	1	4	6	0	4	3	2	3	5	4	1
AT1G01820	181	157	194	158	161	165	158	199	138	130	186	122	195	162	245	188	222	166	166	125	129	101	51	107	58	157	126	135	230	152	213	188	168	200	190	224	235	210	210	138	397	323	248	275	147	247	186	268	250
AT1G01830	254	168	174	198	171	178	130	198	156	149	169	137	227	186	214	240	190	102	133	117	347	273	178	329	200	435	290	362	712	516	524	578	638	537	550	397	416	347	362	297	270	246	178	170	112	139	192	155	159
AT1G01840	8	5	4	5	1	11	4	11	7	3	4	3	14	9	8	9	4	4	6	3	0	3	1	1	0	0	5	6	0	1	2	10	5	5	6	10	6	4	0	5	1	5	3	5	2	3	7	12	1
AT1G01860	82	74	78	82	58	87	95	83	64	70	79	72	69	85	105	99	72	59	51	47	34	26	23	20	20	35	30	29	63	56	63	65	41	40	50	60	52	62	43	45	66	76	70	77	48	63	67	85	79
AT1G01870	0	0	0	0	0	0	0	0	0	0	0	0	0	0	0	0	0	0	0	0	0	0	0	0	0	0	0	0	0	0	0	0	0	0	0	0	0	0	0	0	0	0	0	0	0	0	0	0	0
AT1G01880	10	9	5	10	9	4	14	4	3	4	7	12	13	7	17	8	6	6	10	4	7	13	4	8	1	2	10	1	7	6	6	12	2	12	6	8	10	5	17	12	15	26	21	7	11	6	15	19	12
AT1G01890	0	0	0	0	0	0	0	0	0	0	0	0	0	0	0	0	0	0	0	0	0	0	0	0	0	0	0	0	0	0	0	0	0	0	0	0	0	0	0	0	0	0	0	0	0	0	0	0	0
AT1G01900	29	29	21	35	33	14	47	40	32	58	60	61	49	52	27	26	26	50	19	52	17	8	17	18	5	14	9	23	21	53	23	41	5	12	31	16	25	25	23	27	44	64	44	50	42	36	51	22	51
AT1G01910	332	228	244	251	238	259	228	284	251	220	290	251	271	210	243	282	265	186	206	160	122	118	72	112	96	160	146	161	223	170	187	235	153	195	169	204	238	229	216	147	267	246	183	239	169	193	226	163	214
AT1G01920	57	38	36	23	40	45	58	61	58	46	52	46	43	50	41	53	37	37	33	31	43	35	20	37	24	37	44	49	68	68	90	94	35	48	39	47	52	58	39	35	153	123	109	98	67	110	98	97	127
AT1G01930	105	86	102	92	92	85	89	90	107	104	103	78	96	107	86	124	106	59	73	53	92	82	48	74	73	130	116	124	147	138	164	152	178	144	137	182	142	96	87	98	156	170	121	135	136	136	130	129	164
AT1G01940	20	23	15	18	27	15	17	26	20	19	12	15	18	27	34	23	22	13	20	8	123	127	77	152	133	325	237	216	192	117	141	140	127	74	77	47	312	249	221	183	103	63	56	52	59	91	65	93	91
AT1G01950	252	226	241	213	282	224	228	306	323	332	322	342	237	252	253	300	257	184	212	192	119	88	60	110	85	159	109	173	153	183	256	185	213	217	221	211	248	250	211	169	109	151	139	144	103	126	126	136	148
AT1G01960	424	367	373	433	321	310	352	405	453	364	454	414	418	480	393	474	380	322	330	268	291	242	173	256	187	294	250	336	417	440	383	476	486	458	557	444	422	417	439	370	737	640	621	620	583	599	674	670	639
AT1G01970	321	276	224	270	249	218	292	295	215	260	295	314	340	327	308	347	285	202	182	173	91	117	71	92	78	138	116	142	170	203	226	249	242	256	261	240	208	171	149	145	178	176	158	212	124	145	155	140	194
AT1G01980	0	0	0	0	0	0	0	0	0	0	0	0	0	0	0	0	0	0	0	0	0	0	0	0	0	0	0	0	0	0	0	0	0	0	0	0	0	0	0	0	0	0	0	0	0	0	0	0	0
AT1G01990	36	33	54	47	29	40	31	50	43	46	44	28	70	73	56	52	39	33	36	29	34	37	16	27	21	35	47	36	51	41	51	67	68	60	76	65	45	51	39	47	67	85	56	79	57	62	74	53	72
AT1G02000	49	67	60	76	74	62	59	60	73	64	78	59	75	63	66	98	72	49	57	41	28	23	14	18	14	51	34	36	27	32	39	35	35	46	54	47	64	38	39	40	42	48	32	39	30	30	37	37	30
AT1G02010	109	91	66	85	59	84	74	91	83	73	88	93	88	114	104	104	104	76	72	62	26	20	14	19	14	29	23	27	28	30	43	38	22	42	57	41	49	48	40	36	51	46	33	51	25	26	32	31	55
AT1G02020	20	15	25	25	23	13	20	25	33	12	35	23	27	18	14	26	18	12	18	12	6	9	0	10	10	18	5	13	24	13	20	26	26	23	22	15	15	26	22	18	23	23	25	10	20	22	28	22	15
AT1G02030	1	0	0	0	1	0	0	0	2	0	0	2	5	2	8	3	3	0	0	0	0	0	0	0	0	0	0	0	0	0	0	0	0	0	0	0	0	0	0	0	0	0	0	0	0	0	0	0	0
AT1G02040	0	0	0	0	0	0	0	0	0	0	0	0	0	0	0	0	0	0	0	0	0	0	0	0	0	0	0	0	0	0	0	0	0	0	0	0	0	0	0	0	0	0	0	0	0	0	0	0	0
AT1G02050	6	4	8	9	7	5	3	5	10	1	3	5	6	3	5	4	12	8	9	7	10	1	9	4	2	3	2	10	16	10	6	20	1	4	2	5	6	4	10	10	21	16	18	15	7	13	19	16	16
AT1G02060	10	14	11	11	6	9	12	15	13	14	10	8	10	11	4	8	7	10	12	7	6	5	5	4	3	4	5	11	24	11	17	20	3	13	7	7	7	10	13	4	20	21	32	12	18	19	22	17	23
AT1G02065	0	0	0	0	0	0	0	0	0	0	0	0	0	0	0	0	0	0	0	0	0	0	0	0	0	0	0	0	0	0	0	0	0	0	0	0	0	0	0	0	0	0	0	0	0	0	0	0	0
AT1G02067	0	0	0	0	0	0	0	0	0	0	0	0	0	0	0	0	0	0	0	0	0	0	0	0	0	0	0	0	0	0	0	0	0	0	0	0	0	0	0	0	0	0	0	0	0	0	0	0	0
AT1G02070	0	0	0	0	1	0	0	0	0	0	0	0	0	0	0	0	0	0	0	0	0	1	0	0	0	0	0	0	0	0	0	0	0	0	0	0	0	0	2	0	0	0	0	0	0	0	0	0	0
AT1G02080	737	544	601	562	469	537	526	719	701	594	896	653	668	723	666	700	668	558	576	513	396	330	246	345	242	437	397	446	725	581	668	638	991	843	1051	674	698	662	808	612	1044	970	872	894	748	859	791	909	1041
AT1G02090	168	173	133	146	145	132	137	142	157	177	198	158	204	173	158	205	187	120	131	128	290	276	145	253	252	533	405	513	573	497	511	528	454	374	370	335	561	590	485	416	148	154	134	135	135	133	165	150	159
AT1G02100	138	141	122	152	132	136	136	128	195	141	171	118	182	141	159	151	147	94	114	76	97	84	48	88	68	147	126	112	183	147	183	175	183	174	174	179	176	174	160	134	238	203	168	188	141	157	166	170	195
AT1G02110	14	33	26	21	23	23	16	17	21	18	23	23	26	27	11	32	27	13	15	21	32	26	10	15	9	24	24	26	44	38	36	28	39	27	33	14	29	24	27	19	26	13	32	23	33	37	23	28	25
AT1G02120	281	229	267	266	222	223	251	330	342	252	300	262	239	210	268	236	254	181	222	149	168	126	72	124	80	193	126	143	192	215	282	221	190	230	179	193	208	225	253	178	207	211	181	156	130	156	174	196	200
AT1G02130	184	194	174	191	190	203	171	185	219	164	195	176	198	173	168	174	188	148	154	130	119	92	72	124	78	155	131	123	201	134	203	188	169	205	208	157	261	193	204	151	198	163	109	164	114	144	132	161	174
AT1G02140	452	367	322	333	361	356	339	424	447	441	500	363	515	476	461	569	389	254	277	224	259	242	171	235	197	357	289	313	424	453	501	505	657	547	475	477	503	418	408	366	434	369	355	452	283	401	381	473	465
AT1G02145	112	105	120	101	98	101	105	126	142	120	137	131	82	107	90	127	127	89	96	60	73	57	41	55	31	84	70	51	110	127	146	113	83	102	90	71	140	109	126	98	131	173	138	139	79	110	105	94	159
AT1G02150	503	484	431	488	456	420	478	459	436	550	523	496	517	539	417	612	473	404	425	348	358	309	212	309	231	419	316	404	494	522	576	653	526	501	599	495	580	468	493	461	602	693	598	624	424	565	558	574	701
AT1G02160	23	33	24	23	23	26	32	28	24	22	29	26	26	19	36	29	25	18	22	21	18	19	6	16	9	21	24	29	27	24	37	28	17	31	33	28	39	31	37	22	42	38	31	39	28	25	28	23	31
AT1G02170	70	78	83	77	54	63	69	85	98	123	105	79	99	65	66	73	75	52	67	62	55	49	37	56	39	67	62	69	97	88	128	105	66	76	90	81	116	118	94	67	123	118	96	99	92	75	106	85	114
AT1G02180	22	25	21	30	16	26	16	25	11	10	13	22	31	20	19	37	14	3	8	6	17	8	12	7	4	9	3	10	6	16	12	13	29	18	12	16	9	3	12	12	29	29	19	29	20	21	29	6	27
AT1G02190	1	2	0	0	0	0	0	0	0	0	0	0	1	0	0	1	0	0	1	0	0	0	0	0	0	0	0	0	0	0	0	0	0	0	0	1	0	0	0	0	0	0	0	0	0	0	0	0	0
AT1G02205	468	349	141	312	438	292	258	296	135	201	168	295	878	738	707	905	1572	977	702	769	10	12	22	25	67	141	75	134	14	31	27	52	892	802	622	572	1088	789	496	601	289	423	385	356	236	290	247	187	235
AT1G02210	0	0	0	0	0	0	0	0	0	0	0	0	0	0	0	0	0	0	0	0	0	0	0	0	0	0	0	0	0	0	0	0	0	0	0	0	0	0	0	0	0	0	0	0	0	0	0	0	0
AT1G02220	79	50	53	30	42	43	38	45	140	107	134	100	65	56	60	60	45	38	44	17	11	6	9	13	9	14	16	14	15	48	28	17	26	43	49	41	51	25	35	32	21	18	8	6	16	12	7	26	12
AT1G02230	15	10	28	11	8	12	10	24	32	27	45	14	3	1	4	4	4	9	6	2	0	1	0	1	3	0	2	0	1	3	0	2	2	0	3	2	4	1	5	0	9	2	6	4	3	8	5	10	8
AT1G02250	0	0	0	0	0	0	0	0	0	0	0	0	0	0	0	0	0	0	2	0	0	0	0	0	0	0	0	0	0	0	0	0	0	0	0	0	0	0	0	0	0	0	0	0	0	0	0	1	0
AT1G02260	44	32	46	45	34	46	46	53	54	47	63	44	66	53	84	64	45	45	49	34	27	29	15	33	15	28	34	20	60	47	59	55	59	83	60	71	63	46	65	34	99	97	103	105	42	66	82	90	80
AT1G02270	262	225	246	193	219	239	182	279	277	259	280	172	142	118	196	159	192	119	155	92	96	83	57	77	85	168	111	148	112	150	115	120	153	170	166	150	194	216	147	118	267	262	253	192	187	233	217	245	210
AT1G02280	322	222	170	239	253	215	242	272	266	280	287	306	336	349	248	350	234	172	174	149	127	131	109	141	150	179	152	247	247	261	200	270	238	212	290	220	235	230	174	155	226	288	171	240	152	205	213	188	260
AT1G02290	63	50	54	76	43	44	52	60	60	41	51	46	60	54	64	62	56	48	38	36	104	98	52	105	71	186	137	177	215	185	166	191	195	185	218	133	291	259	254	216	157	177	147	137	98	89	102	141	133
AT1G02300	57	54	65	65	20	51	52	47	45	17	55	24	46	56	75	56	33	31	22	13	71	37	39	51	35	97	67	96	100	72	94	101	108	107	76	105	106	77	78	76	420	385	403	450	300	410	361	501	408
AT1G02305	521	399	407	399	362	371	391	512	500	423	507	344	492	412	513	518	522	272	365	220	300	245	125	228	161	383	339	335	631	348	520	491	531	654	583	588	519	555	560	424	784	782	735	759	483	577	589	701	929
AT1G02310	0	0	0	0	0	0	0	0	3	0	1	0	0	0	1	0	0	1	1	0	0	0	0	0	3	0	3	0	1	1	0	2	0	0	0	0	3	0	1	0	0	0	0	0	0	0	0	0	0
AT1G02320	0	0	0	0	0	0	0	0	0	0	0	0	0	0	0	0	0	0	0	0	0	0	0	0	0	0	0	0	0	0	0	0	0	0	0	0	0	0	0	0	0	0	0	0	0	0	0	0	0
AT1G02330	134	83	56	81	76	70	66	75	108	100	84	81	74	80	89	86	86	62	66	52	59	37	27	54	34	68	45	43	69	74	78	65	43	53	77	69	62	61	74	48	113	110	89	81	53	67	70	90	67
AT1G02335	32	25	26	19	24	38	45	28	128	175	116	142	17	20	12	26	25	52	38	55	16	12	8	19	10	5	17	26	29	85	46	61	8	7	11	15	37	33	51	32	21	33	22	36	12	15	26	5	43
AT1G02340	25	10	21	28	9	16	16	22	11	6	15	4	36	30	57	57	27	17	18	12	33	18	5	15	2	6	21	4	25	9	9	16	17	29	35	35	14	9	46	10	85	17	18	44	13	23	8	43	17
AT1G02350	6	3	1	4	1	4	1	3	0	1	4	3	5	4	4	5	3	1	2	6	3	2	3	0	0	2	0	0	1	0	2	0	1	4	2	1	0	1	4	1	4	3	10	4	4	2	4	4	15
AT1G02360	8	10	8	9	20	6	5	11	30	59	44	24	5	8	6	6	1	6	6	4	26	13	10	17	3	10	15	13	9	14	21	12	8	13	15	25	7	11	4	5	4	26	10	26	4	4	7	8	9
AT1G02370	26	18	28	17	18	24	29	39	29	26	26	23	32	25	16	33	23	26	21	16	17	9	5	15	7	20	15	15	44	24	23	33	9	20	10	10	25	17	25	14	72	79	67	53	61	59	48	53	63
AT1G02380	48	38	29	36	15	20	30	31	24	22	32	44	29	48	28	42	28	17	18	26	18	13	7	17	9	23	24	29	11	20	22	21	20	20	26	21	22	15	17	25	13	19	16	30	20	11	15	21	16
AT1G02390	143	129	152	125	140	136	77	146	182	102	144	67	216	167	249	363	68	33	60	29	79	52	28	66	69	181	131	126	108	47	90	77	466	485	457	558	71	39	28	29	93	102	86	78	46	53	46	86	99
AT1G02400	17	19	41	22	81	54	25	64	52	45	17	5	22	16	28	60	14	16	35	11	30	21	11	10	136	60	85	39	13	11	9	3	25	23	16	41	10	33	11	27	57	25	16	11	17	50	41	6	4
AT1G02405	3	3	1	2	0	0	0	1	2	1	0	1	2	2	1	6	2	0	0	0	0	2	0	0	0	1	0	1	1	0	0	3	0	2	6	4	1	0	0	0	0	0	0	1	2	0	4	1	0
AT1G02410	186	126	133	148	135	135	134	179	201	173	164	159	119	111	104	134	157	112	120	100	109	102	48	93	73	121	144	115	152	168	197	165	108	131	142	122	180	150	146	143	169	161	120	142	82	111	109	110	153
AT1G02420	28	16	17	22	16	22	15	25	21	19	22	19	20	25	18	27	26	27	14	13	8	3	5	6	8	12	4	10	18	8	18	20	22	9	20	20	13	12	13	12	31	27	22	18	13	22	12	28	27
AT1G02430	0	0	0	0	0	0	0	1	2	1	4	0	0	0	0	0	0	0	0	0	0	0	0	0	0	0	0	0	0	0	0	0	0	1	0	0	0	0	0	0	0	0	0	0	0	0	0	0	0
AT1G02440	1	2	0	3	0	3	0	3	2	4	5	0	0	0	0	0	0	0	0	0	0	0	0	1	0	0	0	0	0	0	0	0	0	0	0	0	0	0	0	0	0	1	0	0	0	0	0	0	0
AT1G02450	7	19	24	14	2	15	3	24	128	91	97	28	3	2	3	5	0	3	0	1	3	6	0	5	1	0	2	1	0	9	4	16	3	1	0	4	0	0	0	0	2	0	0	4	0	0	0	0	3
AT1G02460	36	19	30	23	26	14	19	24	7	0	4	3	12	13	13	15	18	14	15	14	27	24	11	10	10	8	11	23	1	3	2	7	5	13	14	25	13	23	23	24	86	64	64	50	63	57	75	35	17
AT1G02470	0	1	3	2	2	3	3	5	15	15	17	7	2	2	3	1	3	5	5	4	12	5	7	11	1	4	1	6	12	8	8	8	5	6	4	2	11	7	7	6	12	4	6	6	4	4	3	4	8
AT1G02475	229	228	195	207	171	209	173	256	231	188	235	190	206	197	222	192	230	132	183	116	101	96	54	122	80	160	121	129	166	214	214	202	166	191	182	162	219	197	190	171	256	188	206	176	148	196	192	205	231
AT1G02480	0	0	0	0	0	0	0	0	0	0	0	0	0	0	0	0	0	0	0	0	0	0	0	0	0	0	0	0	0	0	0	0	0	0	0	0	0	0	0	0	0	0	0	0	0	0	0	0	0
AT1G02490	0	0	0	0	0	0	0	0	0	0	0	0	0	0	0	0	0	0	0	0	0	0	0	0	0	0	0	0	0	0	0	0	0	0	0	0	0	0	0	0	0	0	0	0	0	0	0	0	0
AT1G02500	1563	1719	1689	1749	1623	1495	1879	1683	2142	2131	1768	1956	2148	2224	1798	2274	1643	1219	1443	1215	1055	852	474	952	633	1088	952	1180	1372	1460	1584	1638	1901	1759	1954	2013	1499	1444	1437	1333	1491	1484	1422	1404	1050	1216	1094	1186	1402
AT1G02510	0	0	0	0	0	0	0	0	0	0	0	0	0	0	0	0	0	0	0	0	0	0	0	0	0	0	0	0	0	0	0	0	0	0	0	0	0	0	0	0	0	0	0	0	0	0	0	0	0
AT1G02520	2	1	5	1	1	3	3	2	3	5	1	3	4	0	3	0	3	9	5	3	3	0	2	3	1	1	1	1	3	1	3	3	5	3	0	2	2	5	4	3	14	5	5	6	2	7	6	2	3
AT1G02530	0	0	0	1	0	0	0	1	0	0	0	1	1	1	1	4	2	0	4	0	0	0	0	0	0	0	0	0	0	0	0	0	2	0	0	0	2	2	0	0	0	0	0	0	1	3	3	0	0
AT1G02540	0	0	0	0	0	0	0	0	0	0	0	0	0	0	0	0	0	0	0	0	0	0	0	0	0	0	0	0	0	0	0	0	0	0	0	0	0	0	0	0	0	0	0	0	0	0	0	0	0
AT1G02550	0	0	0	0	0	0	0	0	0	0	0	0	0	0	0	0	0	0	0	0	0	0	0	0	0	0	0	0	0	0	0	0	0	0	0	0	0	0	0	0	0	0	0	0	0	0	0	0	0
AT1G02560	1727	1382	1241	1419	1166	1273	1362	1626	1487	1596	1613	1371	1660	1343	1564	1756	1234	873	1052	849	1053	950	565	884	728	1347	1062	1193	1793	1636	1851	1922	1951	1721	1862	1579	1706	1497	1262	1089	1933	1984	1641	1348	1232	1535	1659	1419	1999
AT1G02570	0	0	0	0	0	0	0	0	0	0	0	0	0	0	0	0	0	0	0	0	0	0	0	0	0	0	0	0	0	0	0	0	0	0	0	0	0	0	0	0	0	0	0	0	0	0	0	0	0
AT1G02575	0	0	0	0	0	0	0	0	0	0	0	0	0	0	0	0	0	0	0	0	0	0	0	0	0	0	0	0	0	0	0	0	0	0	0	0	0	0	0	0	0	0	0	0	0	0	0	0	0
AT1G02580	0	0	0	0	0	0	0	0	4	3	1	0	0	0	0	0	0	0	0	0	2	0	0	0	0	0	0	0	0	0	0	0	0	0	0	0	0	0	0	0	0	0	0	0	0	0	0	0	0
AT1G02590	0	0	0	0	0	0	0	0	0	0	0	0	0	0	0	0	0	0	0	0	0	0	0	0	0	0	0	0	0	0	0	0	0	0	0	0	0	0	0	0	0	0	0	0	0	0	0	0	0
AT1G02600	0	0	0	0	0	0	0	0	0	0	0	0	0	0	0	0	0	0	0	0	0	0	0	0	0	0	0	0	0	0	0	0	0	0	0	0	0	0	0	0	0	0	0	0	0	0	0	0	0
AT1G02610	8	4	7	11	5	13	10	15	18	7	23	23	11	14	26	15	9	4	6	2	25	6	3	13	8	8	35	15	21	3	15	16	3	8	2	12	25	33	45	16	62	37	35	44	24	67	54	83	51
AT1G02620	0	0	0	0	0	0	0	1	0	0	0	1	2	4	2	1	0	0	0	0	2	2	0	1	0	1	1	0	1	0	0	0	1	3	3	0	1	2	2	3	6	0	3	1	1	2	3	5	5
AT1G02630	1	1	1	0	0	0	0	1	1	0	0	0	4	0	5	0	1	4	4	6	1	0	0	0	2	0	0	1	0	0	1	2	0	2	2	4	3	1	4	6	0	0	1	1	0	0	0	0	0
AT1G02640	20	27	32	35	22	23	28	30	47	39	39	45	24	50	17	20	49	33	24	34	15	6	9	19	6	10	26	26	15	29	22	19	14	9	20	16	26	13	40	36	23	36	54	65	39	38	44	45	73
AT1G02650	8	4	1	6	1	1	3	2	4	3	4	3	2	0	3	2	0	0	1	0	1	0	0	2	0	1	1	0	1	0	1	1	0	0	0	0	0	0	0	0	1	4	2	2	2	0	4	0	0
AT1G02660	55	41	50	45	214	159	67	160	166	115	96	71	44	37	61	109	43	37	81	40	84	41	20	55	88	76	66	65	82	81	104	73	245	404	288	434	93	170	118	109	59	60	47	45	33	57	40	61	75
AT1G02670	3	1	3	2	3	6	9	9	3	1	5	5	5	7	5	3	5	5	6	4	8	4	1	3	2	2	0	4	3	5	7	1	7	7	13	13	13	13	8	9	1	11	2	3	1	1	3	1	2
AT1G02680	54	44	53	43	47	38	34	68	37	38	37	35	54	35	41	53	31	31	20	35	29	28	22	37	14	44	36	55	53	59	70	58	44	57	46	75	63	44	46	32	69	71	59	74	40	71	75	73	49
AT1G02690	18	15	11	22	18	15	18	20	12	19	32	13	27	31	8	23	24	24	20	16	20	12	7	11	9	16	5	12	18	21	15	28	13	27	18	15	25	16	28	6	28	31	20	11	18	18	14	10	13
AT1G02700	2	3	4	1	4	1	1	1	3	1	3	2	6	3	4	3	0	0	1	0	5	3	1	5	6	22	17	17	8	3	6	2	66	18	36	13	13	11	12	10	9	1	9	4	4	14	11	24	8
AT1G02705	0	0	1	0	0	1	1	0	0	0	0	2	0	1	0	0	0	0	2	0	0	0	0	0	0	1	0	2	2	0	0	1	0	0	1	2	0	1	0	1	0	0	2	2	1	0	1	0	1
AT1G02710	0	0	0	0	0	0	0	0	0	0	0	0	0	0	0	0	0	0	0	0	0	0	0	0	0	0	0	0	0	0	0	0	0	0	0	0	0	0	0	0	0	0	0	0	0	0	0	0	0
AT1G02720	43	29	25	54	27	28	41	35	43	34	49	48	45	39	34	39	37	29	32	28	18	5	10	13	15	14	18	21	13	25	21	32	27	31	33	29	32	17	21	27	16	31	30	27	20	21	19	27	27
AT1G02730	70	68	57	44	63	65	83	78	46	73	54	66	79	116	49	72	87	51	72	62	18	14	14	16	10	21	9	20	13	20	9	23	29	25	37	30	23	27	18	15	4	19	15	30	6	6	18	3	4
AT1G02740	44	50	49	47	27	39	37	65	72	48	62	40	37	34	43	38	43	34	37	18	33	20	11	17	16	46	18	33	65	32	59	56	48	44	47	47	47	67	69	57	71	48	44	46	43	53	55	71	71
AT1G02750	77	77	56	47	58	68	69	71	91	83	91	92	86	68	101	93	87	55	50	55	39	31	16	45	18	41	36	42	75	60	87	79	66	80	61	69	60	58	93	53	71	57	50	64	40	49	52	54	72
AT1G02760	0	0	0	0	0	0	0	0	0	0	0	0	0	0	0	0	0	0	0	0	0	0	0	0	0	0	0	0	0	0	0	0	0	0	0	0	0	0	0	0	0	0	0	0	0	0	0	0	0
AT1G02770	2	1	2	1	0	0	3	5	2	0	1	1	5	2	5	5	1	2	4	1	3	0	0	1	0	1	5	1	6	1	0	1	5	10	4	3	7	8	3	4	7	6	9	1	2	1	0	2	0
AT1G02780	2117	2033	1855	2142	1895	1775	1986	2145	2335	2659	2501	2517	2448	2181	2192	2673	2108	1899	1819	1617	1446	1344	927	1341	972	1725	1480	1877	2541	2887	2544	3086	2755	2728	2980	2405	2811	2320	1968	1941	1872	1930	1611	1663	1328	1501	1725	1413	1911
AT1G02790	0	0	0	0	0	0	0	0	0	0	0	0	0	0	0	0	0	0	0	0	0	0	0	0	0	0	0	0	0	0	0	0	0	0	0	0	0	0	0	0	0	0	0	0	0	0	0	0	0
AT1G02800	0	0	0	0	0	0	2	0	0	0	0	0	1	2	0	1	0	0	0	0	0	0	0	0	0	0	0	0	6	0	0	0	0	0	3	0	0	0	2	0	0	0	1	1	0	0	0	1	1
AT1G02810	1	0	0	0	1	2	0	1	0	2	0	3	1	0	0	7	0	0	0	1	0	0	0	0	0	0	0	0	0	0	1	0	0	0	2	0	0	0	0	0	0	0	0	0	0	0	0	0	0
AT1G02813	0	0	0	0	0	0	2	0	0	0	0	0	0	0	0	1	0	0	0	0	0	0	0	0	0	0	0	0	0	0	0	0	0	0	0	0	0	0	0	0	0	0	0	0	0	0	0	0	0
AT1G02816	110	66	86	103	87	71	82	86	122	105	125	92	193	162	181	150	128	96	61	56	35	21	16	23	33	49	45	56	44	52	55	57	108	153	125	112	83	79	65	56	46	35	27	28	21	32	41	33	24
AT1G02820	820	1082	1020	1145	1149	1102	767	784	975	628	1036	717	1358	905	1223	1172	1161	992	1360	955	47	48	24	28	37	63	48	44	24	68	57	33	188	209	201	215	225	243	145	130	6	2	6	8	3	10	2	7	3
AT1G02830	1	0	0	0	0	0	0	0	2	0	0	0	3	0	0	0	0	0	0	0	0	0	0	0	0	0	0	0	0	0	0	0	0	0	0	0	0	0	0	0	0	0	0	0	0	0	0	0	0
AT1G02840	231	244	257	308	256	226	240	303	360	328	356	300	424	422	414	369	266	263	244	235	265	218	120	219	134	255	225	252	458	387	371	422	415	459	524	462	392	346	341	282	440	414	463	493	369	483	450	430	475
AT1G02850	55	45	61	25	14	35	42	49	49	46	38	9	68	24	104	70	11	5	35	6	54	65	14	53	14	45	38	26	130	31	53	43	181	213	111	137	57	31	25	22	210	79	122	33	32	49	42	92	74
AT1G02860	79	45	45	57	45	57	40	52	38	35	35	24	64	43	80	107	81	58	69	43	36	38	10	32	34	93	72	61	79	23	51	57	113	139	105	106	167	129	138	90	153	131	120	80	112	129	111	146	157
AT1G02870	52	52	53	38	52	41	34	60	42	49	47	52	77	39	48	57	46	33	58	35	27	30	17	24	24	37	22	37	57	51	57	50	49	58	52	43	47	22	29	24	87	63	40	29	39	40	56	53	61
AT1G02880	138	104	91	95	107	118	103	121	123	143	120	71	97	86	116	102	118	93	91	63	90	60	39	54	46	80	54	60	86	64	90	103	75	88	112	92	99	97	103	54	189	171	132	154	99	121	144	148	104
AT1G02890	611	543	585	571	496	503	546	636	648	536	660	621	515	536	516	528	625	536	559	407	554	414	269	441	431	763	618	722	898	679	830	861	743	706	730	687	997	1018	996	799	1431	1355	1070	988	891	1025	957	1075	1173
AT1G02900	0	0	1	0	2	1	1	3	0	5	1	1	0	0	0	1	0	2	1	1	1	1	0	0	0	2	1	1	1	0	4	1	0	0	0	2	3	4	1	0	2	2	2	4	0	1	1	2	0
AT1G02910	483	356	376	360	343	306	348	427	414	329	456	369	284	316	297	345	400	285	265	251	191	167	112	210	138	251	196	314	317	292	332	325	261	259	290	280	348	291	274	223	318	345	282	284	261	254	281	234	340
AT1G02920	170	176	427	248	158	258	170	385	763	792	585	116	86	21	80	142	31	61	79	26	672	681	203	605	115	298	289	283	718	404	397	355	61	164	100	210	275	260	398	182	826	768	247	483	186	144	221	353	130
AT1G02930	231	225	608	300	263	362	298	610	1451	1473	1011	191	212	23	77	281	64	92	104	12	570	705	224	714	93	191	267	182	952	615	475	434	62	200	101	226	237	226	388	170	894	847	287	523	136	165	287	344	114
AT1G02940	1	0	1	3	2	1	0	0	0	0	0	0	1	0	0	0	0	0	0	0	0	1	0	3	0	0	0	0	0	0	0	0	0	0	0	0	0	0	1	1	0	0	0	0	1	0	0	0	0
AT1G02950	25	16	23	23	29	31	35	27	12	28	12	24	30	46	26	28	25	22	19	22	13	11	16	24	9	18	25	31	11	25	11	19	12	19	12	11	18	20	25	18	20	40	19	27	21	22	29	20	12
AT1G02952	0	0	0	0	0	0	0	0	0	0	0	0	0	0	0	0	0	0	0	0	0	0	0	0	0	0	0	0	0	0	0	0	0	0	0	0	0	0	0	0	0	0	0	0	0	0	0	0	0
AT1G02960	84	57	80	65	72	69	79	81	102	47	90	61	85	76	72	66	91	60	61	54	78	53	30	48	30	82	54	65	123	60	112	112	78	88	77	67	114	85	120	78	137	135	142	133	95	120	121	152	189
AT1G02965	0	0	0	0	0	0	0	0	0	0	0	0	0	0	0	0	0	0	0	0	0	0	0	0	0	0	0	0	0	0	0	0	0	0	0	0	0	0	0	0	0	0	0	0	0	0	0	0	0
AT1G02970	10	7	4	5	10	9	7	15	22	14	14	15	10	18	12	17	13	3	11	5	4	2	2	4	5	7	3	9	10	10	12	7	8	4	20	9	12	7	11	11	1	9	4	4	5	3	2	0	1
AT1G02980	0	0	0	0	0	0	0	0	0	0	0	0	0	0	0	0	0	0	0	0	0	0	1	0	0	0	0	0	1	0	0	0	2	1	0	1	0	0	0	0	0	0	0	0	0	0	0	0	0
AT1G02990	225	180	177	198	143	146	162	206	185	168	230	161	187	188	188	172	225	165	180	111	109	67	62	99	50	139	104	103	193	164	167	218	158	179	183	154	185	135	187	148	234	225	221	208	187	204	192	204	206
AT1G03000	157	151	151	153	89	138	178	174	162	150	178	157	153	144	156	138	157	149	129	111	119	101	70	109	85	152	114	183	223	188	244	255	154	198	197	186	246	246	229	204	283	286	278	251	223	261	251	261	349
AT1G03010	4	2	1	2	5	3	2	0	2	5	1	5	4	3	7	5	5	2	2	6	0	0	1	1	0	0	3	0	2	2	2	1	2	1	1	4	0	2	2	3	1	7	6	5	5	2	8	7	2
AT1G03020	30	23	18	16	25	19	14	14	3	1	3	1	6	6	13	7	0	0	1	0	0	0	0	0	2	1	0	0	0	0	0	0	0	0	0	1	0	0	0	0	0	0	0	0	1	1	1	1	0
AT1G03030	125	115	104	93	102	86	99	133	122	117	102	78	88	100	93	88	121	88	97	46	89	58	51	82	47	79	70	79	91	147	154	128	145	123	135	138	151	154	114	112	123	105	103	94	75	106	86	80	151
AT1G03040	217	182	208	163	169	168	160	182	182	170	175	170	238	229	204	239	157	130	153	102	95	90	58	91	61	124	111	127	155	139	166	178	191	196	201	195	151	158	168	133	271	249	197	221	175	158	196	191	216
AT1G03050	0	0	0	0	0	0	0	0	2	0	2	1	0	0	0	1	0	0	0	0	0	0	0	0	0	0	0	0	0	0	0	0	0	0	0	0	0	0	0	0	0	0	0	0	0	0	0	0	0
AT1G03055	134	105	92	100	87	100	92	96	118	83	130	106	126	88	96	108	97	65	83	72	40	39	25	36	30	52	40	62	52	56	71	59	70	78	87	88	87	59	78	45	46	47	44	33	44	51	49	37	57
AT1G03060	628	448	476	455	439	477	476	568	761	585	817	585	572	578	584	659	592	429	488	418	268	223	169	198	156	306	203	262	485	463	462	464	599	410	594	492	410	440	422	386	488	527	442	445	406	409	422	432	550
AT1G03070	1	4	5	2	3	7	3	2	7	9	9	4	10	10	6	8	6	2	8	6	590	655	431	1029	940	2376	1523	2218	1545	1395	1281	1407	2065	1216	1288	644	1896	1728	1193	1037	63	46	43	36	41	54	49	47	52
AT1G03080	1724	1288	1187	1121	1100	1019	971	1295	1100	821	976	927	1262	1060	1341	1357	1081	696	819	509	563	406	308	397	328	540	368	469	726	655	736	726	1023	1102	1207	1104	900	914	993	744	1442	1392	1052	894	863	988	1024	905	944
AT1G03090	122	114	83	110	89	95	75	98	102	72	66	87	158	163	157	173	110	61	91	75	115	59	57	92	47	114	81	105	136	129	135	160	190	250	255	189	169	151	160	150	179	243	202	230	132	195	170	165	315
AT1G03100	15	3	10	8	4	12	12	21	10	15	12	8	20	15	12	14	14	22	19	12	6	4	2	2	0	4	5	4	13	15	20	18	7	8	15	11	13	13	17	11	14	27	15	14	16	13	4	11	13
AT1G03103	0	0	0	0	0	0	0	0	0	0	0	0	0	0	0	0	0	0	0	0	0	0	0	0	0	0	0	0	0	0	0	0	0	0	0	0	0	0	0	0	0	0	0	0	0	0	0	0	0
AT1G03106	0	0	0	0	0	0	0	0	0	4	0	0	0	0	0	0	0	0	0	0	0	0	0	0	0	0	0	0	0	0	0	0	0	1	0	2	0	0	0	0	0	0	0	0	0	0	0	0	0
AT1G03110	43	44	28	40	35	37	48	43	52	68	60	62	40	46	42	73	46	45	32	30	20	17	10	12	7	8	9	17	33	40	38	47	17	30	19	28	16	18	21	28	23	31	15	32	15	25	26	19	16
AT1G03120	0	0	0	0	0	0	0	0	0	1	0	1	1	2	1	0	0	0	3	1	1	0	0	0	0	0	0	0	1	3	0	1	1	0	1	0	0	0	2	0	0	0	2	0	6	1	0	0	2
AT1G03130	6704	5984	5927	6674	6344	6058	6329	6186	5088	4612	4983	5165	3909	4292	3686	4089	4435	3542	3095	2905	6162	5146	4169	6507	5001	9524	8653	9621	5331	6961	7066	7168	5372	5843	6059	5538	10083	7270	7687	6897	13062	18214	14918	15843	11964	13595	14798	12948	12852
AT1G03140	135	115	125	117	132	104	91	132	168	176	133	138	172	141	129	145	107	75	90	90	134	117	72	101	79	180	159	171	284	223	287	241	191	215	216	224	307	243	216	176	217	243	153	160	144	165	142	148	220
AT1G03150	65	49	40	60	48	57	40	91	67	54	84	59	70	70	66	60	60	39	45	45	42	39	16	40	33	55	36	56	83	73	71	87	77	85	101	86	79	64	90	62	70	68	68	97	57	87	79	85	111
AT1G03160	561	465	501	509	428	430	482	522	503	488	571	564	491	507	438	480	488	422	399	339	325	276	203	320	214	396	356	440	476	623	546	596	504	519	570	510	552	552	524	447	486	647	513	576	479	467	500	480	659
AT1G03165	0	0	0	0	0	0	0	0	0	0	0	0	0	0	0	0	0	0	0	0	0	0	0	0	0	0	0	0	0	0	0	0	0	0	0	0	0	0	0	0	0	0	0	0	0	0	0	0	0
AT1G03170	3	2	2	0	2	4	6	5	2	4	4	1	5	15	4	8	4	2	2	4	2	2	1	1	0	5	3	2	1	2	1	2	12	6	4	7	1	0	2	4	2	2	0	2	5	1	3	5	2
AT1G03180	3	1	3	5	4	3	4	7	11	16	11	9	7	5	6	8	3	10	10	6	6	8	3	12	13	13	6	10	14	23	10	13	20	21	21	10	25	22	21	23	11	7	2	6	3	6	12	7	10
AT1G03190	56	54	55	54	46	49	34	70	51	56	71	59	64	72	76	55	53	31	45	37	28	25	24	16	18	44	42	49	56	60	81	53	64	70	62	54	56	61	66	43	85	82	66	83	48	56	60	79	75
AT1G03200	5	9	10	9	7	6	11	18	9	6	9	11	10	6	11	1	7	7	7	9	7	5	1	3	3	6	2	5	17	7	5	11	11	11	9	10	11	12	24	7	32	15	25	20	7	24	15	14	10
AT1G03210	45	49	45	38	34	27	48	65	108	113	94	75	40	23	46	38	26	29	29	27	20	29	14	33	13	20	31	22	69	50	50	53	26	28	41	31	22	33	14	36	36	32	36	30	11	17	17	31	27
AT1G03220	24	21	11	30	26	32	23	36	58	45	57	44	13	23	22	23	8	4	19	12	109	88	61	60	39	91	143	107	48	80	69	39	40	52	73	114	39	44	41	25	91	53	62	74	38	75	79	69	44
AT1G03230	6	6	16	15	18	9	12	18	44	45	34	44	11	10	9	11	3	12	11	13	33	24	8	15	15	34	31	40	30	36	46	49	9	19	25	28	35	25	34	12	45	39	35	71	39	32	44	73	57
AT1G03240	0	0	1	0	0	0	0	1	0	0	0	0	0	1	0	0	0	1	0	0	0	0	0	0	0	0	0	0	2	0	0	2	0	0	0	0	0	0	0	1	2	2	0	0	0	0	0	1	1
AT1G03250	225	200	176	198	189	192	165	205	217	165	226	212	211	173	211	186	174	132	142	133	70	72	48	71	43	101	80	82	149	114	138	142	143	193	160	154	141	137	120	113	105	123	89	82	81	98	107	97	96
AT1G03260	59	44	36	38	31	38	32	34	43	39	48	50	41	39	40	42	39	17	29	25	24	29	14	13	9	31	43	38	41	33	58	24	39	37	27	38	44	46	53	37	32	56	38	41	31	40	42	28	29
AT1G03270	49	40	28	32	42	42	40	25	31	32	24	31	29	31	21	37	36	22	21	22	13	17	14	11	9	18	15	23	23	23	20	31	14	23	28	18	30	11	23	22	32	59	29	50	41	30	38	25	43
AT1G03280	137	105	96	95	88	94	91	119	88	103	116	104	132	85	116	120	88	85	81	77	55	42	29	46	28	60	56	71	90	81	103	91	81	100	107	95	96	95	98	77	167	104	114	100	73	71	111	92	118
AT1G03290	346	317	360	290	216	255	229	379	633	575	550	342	268	216	322	256	282	215	260	163	179	166	100	190	98	166	154	165	316	345	359	331	339	414	380	380	339	332	356	210	346	316	283	265	187	218	209	252	248
AT1G03300	24	27	22	34	22	44	29	27	28	15	35	45	38	47	36	36	18	18	13	14	13	7	4	5	5	34	14	14	31	23	23	24	22	29	25	18	23	29	25	25	25	35	36	24	16	19	14	28	24
AT1G03310	1149	879	890	843	782	859	764	901	842	693	851	709	928	860	1013	970	810	607	586	509	408	383	269	366	267	630	474	626	520	701	768	747	996	1023	907	883	870	731	766	660	894	1078	918	786	816	962	853	954	1077
AT1G03320	0	0	1	2	1	2	2	3	0	0	0	1	2	1	0	1	0	0	0	1	2	1	0	0	0	0	2	2	1	0	4	0	5	0	0	0	4	0	1	2	2	2	2	2	0	0	0	0	1
AT1G03325	0	0	0	0	0	0	0	0	0	0	0	0	0	0	0	0	0	0	0	0	0	0	0	0	0	0	0	0	0	0	0	0	0	0	0	0	0	0	0	0	0	0	0	0	0	0	0	0	0
AT1G03330	93	80	59	92	77	77	63	114	110	96	124	105	119	105	137	125	105	69	71	67	51	67	44	54	40	97	81	65	119	126	139	144	115	154	130	157	138	117	118	87	92	59	53	90	64	78	83	104	90
AT1G03340	18	26	38	21	14	17	11	25	32	39	22	33	31	16	22	30	26	20	22	13	9	7	7	6	4	18	12	9	34	29	32	23	23	22	19	30	28	23	22	14	43	45	28	31	24	38	27	27	62
AT1G03350	332	253	269	281	238	235	252	302	330	315	322	319	286	262	303	259	291	240	212	207	147	110	60	114	94	178	157	198	201	219	206	202	149	257	237	229	238	279	278	210	237	256	224	190	164	166	156	235	230
AT1G03360	31	36	29	42	38	46	41	38	44	49	49	42	43	47	59	55	44	33	37	28	21	13	10	16	17	18	23	41	67	42	53	53	21	38	47	37	39	50	27	37	81	88	52	40	48	81	87	66	64
AT1G03365	176	164	138	152	142	131	159	184	180	134	204	150	146	158	153	165	158	131	103	109	107	81	65	64	57	108	106	133	190	187	180	200	139	169	173	174	184	175	195	163	189	227	203	168	147	183	152	197	223
AT1G03370	182	168	159	187	155	158	149	245	403	332	335	212	138	130	150	157	135	97	117	97	126	131	69	114	87	91	95	120	175	221	212	196	122	159	190	158	141	174	132	97	152	172	115	122	70	91	104	121	83
AT1G03380	582	511	572	481	472	502	463	548	519	420	535	415	521	478	564	557	586	451	541	351	222	146	118	206	103	250	220	199	463	274	422	415	417	523	535	542	556	529	502	407	573	616	520	458	366	408	435	496	619
AT1G03390	0	1	0	3	0	2	0	0	1	0	1	1	0	1	0	0	1	2	0	1	1	0	0	0	0	0	0	0	0	0	0	0	0	0	0	0	0	1	0	0	0	0	0	0	0	0	0	0	0
AT1G03395	0	0	0	0	0	0	0	0	0	0	0	0	0	0	0	0	0	0	0	0	0	0	0	0	0	0	0	0	0	0	0	0	0	0	0	0	0	0	0	0	0	0	0	0	0	0	0	0	0
AT1G03400	298	252	260	247	204	201	221	259	474	410	482	331	294	297	281	280	235	123	149	106	160	163	116	154	115	201	138	189	234	350	325	364	326	361	410	387	227	222	215	217	213	222	197	207	118	167	147	167	194
AT1G03410	94	67	84	79	68	67	78	78	80	73	99	101	57	77	60	81	47	37	42	33	43	35	24	29	33	33	38	50	60	73	59	84	36	56	63	53	43	29	48	39	118	112	132	109	73	88	87	94	121
AT1G03430	117	123	115	117	74	99	101	135	180	143	150	108	102	86	117	117	89	75	98	58	57	56	24	48	41	58	53	45	82	83	106	70	96	98	105	119	71	86	83	58	117	104	73	115	71	105	82	118	100
AT1G03440	141	141	113	142	121	119	147	145	119	127	115	120	132	124	112	141	99	97	103	95	29	37	23	40	12	20	34	49	38	46	40	71	30	44	46	47	67	39	44	39	51	83	62	99	51	76	111	56	31
AT1G03445	0	0	0	0	0	0	0	0	1	0	0	0	1	0	2	0	2	0	0	0	0	1	0	0	0	0	0	0	0	0	0	0	3	1	0	1	0	4	1	1	0	0	0	0	0	0	0	0	0
AT1G03457	14	10	9	8	9	10	11	11	5	3	9	16	6	2	6	13	13	9	6	8	3	9	7	1	5	12	15	10	3	11	8	6	0	3	4	5	13	18	15	17	6	17	8	17	3	5	4	10	7
AT1G03470	9	4	2	5	4	1	1	10	3	6	7	2	4	15	2	5	3	2	8	5	9	5	1	4	4	4	9	8	11	10	10	13	10	10	17	19	22	11	15	8	49	33	42	40	32	48	52	53	100
AT1G03475	844	683	570	740	635	620	692	836	963	1103	1029	953	770	733	598	863	791	596	575	486	508	449	343	449	370	611	532	653	760	1096	977	1204	846	803	1087	814	919	803	745	606	830	1134	721	948	696	808	986	777	1172
AT1G03490	0	0	0	0	0	0	0	0	0	0	0	0	0	0	0	0	0	0	0	0	0	0	0	0	0	0	0	0	0	0	0	0	0	0	0	0	0	0	0	0	0	0	0	0	0	0	0	0	0
AT1G03495	0	3	0	0	0	2	0	0	1	0	0	0	0	0	0	0	0	0	1	0	0	0	1	0	0	0	0	0	0	0	0	0	1	0	0	0	0	0	1	0	0	4	0	3	0	0	0	0	0
AT1G03502	0	0	0	0	0	0	0	0	0	0	0	0	0	0	0	0	0	0	0	0	0	0	0	0	0	0	0	0	0	0	0	0	0	0	0	0	0	0	0	0	0	0	0	0	0	0	0	0	0
AT1G03506	0	0	0	0	0	0	0	0	0	0	0	0	0	0	0	0	0	0	0	0	0	0	0	0	0	0	0	0	0	0	0	0	0	0	0	0	0	0	0	0	0	0	0	0	0	0	0	0	0
AT1G03510	1	1	0	3	5	2	2	3	2	0	1	2	2	5	5	3	3	2	3	1	2	3	0	0	1	2	4	2	3	5	2	6	1	1	4	2	6	2	6	0	2	14	5	4	3	7	5	4	4
AT1G03515	0	0	0	0	0	0	0	0	0	0	0	0	0	0	0	0	0	0	0	0	0	0	0	0	0	0	0	0	0	0	0	0	0	0	0	0	0	0	0	0	0	0	0	0	0	0	0	0	0
AT1G03520	104	63	74	70	74	72	69	95	87	60	83	73	113	118	146	136	83	65	59	68	26	33	14	26	16	36	32	28	46	49	45	53	82	84	71	82	64	62	81	59	84	82	54	62	43	55	55	72	86
AT1G03530	50	52	40	54	56	55	57	42	36	36	59	50	62	54	48	63	56	48	43	35	25	15	5	19	13	26	14	21	46	22	51	48	39	30	39	35	38	22	37	36	86	75	56	43	38	55	52	70	50
AT1G03540	2	7	9	8	3	6	7	7	8	2	9	9	7	8	7	12	12	11	8	6	5	5	3	1	0	4	2	2	5	7	7	5	9	8	6	7	4	4	8	5	13	17	9	4	7	11	14	5	7
AT1G03545	5	6	4	0	4	0	1	0	4	10	8	8	6	6	8	2	4	6	5	0	4	2	1	1	3	1	1	0	4	3	4	1	2	4	1	1	2	4	2	3	6	5	3	6	3	5	5	5	6
AT1G03550	13	11	26	14	12	16	8	27	18	15	17	14	9	20	9	19	16	11	16	11	12	7	8	17	4	6	8	9	20	8	21	7	6	18	20	21	10	15	21	20	31	50	50	26	15	33	23	38	31
AT1G03560	51	24	30	40	42	37	37	33	43	31	42	22	57	25	39	54	47	18	26	33	20	15	4	8	9	20	21	23	35	20	31	36	23	22	24	24	24	19	27	33	27	33	20	21	24	29	24	43	36
AT1G03570	0	0	0	0	0	0	0	0	0	0	0	0	0	0	0	0	0	0	0	0	0	0	0	0	0	0	0	0	0	0	0	0	0	0	0	0	0	0	0	0	0	0	0	0	0	0	0	0	0
AT1G03590	68	78	61	83	63	60	88	85	90	103	102	82	111	115	114	126	115	94	119	77	68	46	39	74	47	70	59	75	80	97	86	101	135	132	156	151	163	173	216	175	111	124	113	131	86	90	115	107	128
AT1G03600	1673	1684	1423	2052	1653	1664	1555	1534	1636	1729	1838	1919	1608	1561	1376	1409	1196	1056	1024	1049	1212	1112	854	1200	901	1730	1621	2100	1634	2428	2414	2315	1679	1624	1981	1747	2250	1789	1693	1293	1456	2112	1915	2212	1785	1911	2328	1638	2305
AT1G03610	249	224	254	216	232	245	195	278	258	237	276	276	297	289	348	359	264	184	205	146	139	98	49	109	116	152	172	171	173	170	211	178	222	291	276	287	266	250	281	210	225	279	237	281	190	236	250	231	267
AT1G03620	0	4	2	0	2	0	4	4	4	6	4	0	8	3	4	3	1	1	3	2	3	1	1	3	0	0	2	1	1	1	3	0	14	5	5	2	4	1	5	5	6	3	3	7	3	8	6	8	6
AT1G03630	2548	2062	1779	2099	1866	1866	1915	2187	2127	2302	2378	2376	2166	2298	1882	2129	2144	1380	1384	1229	1713	1541	1153	1635	1393	2869	2080	2845	2649	3643	3365	3709	3117	3053	3639	2776	3744	3007	2972	2487	2384	3535	2570	3181	2619	2891	3192	2744	4655
AT1G03640	0	0	0	0	0	0	0	0	0	0	0	0	0	0	0	0	0	0	0	0	0	0	0	0	0	0	0	0	0	0	0	0	0	0	0	0	0	0	0	0	0	0	0	0	0	0	0	0	0
AT1G03650	4	5	6	4	8	4	3	3	4	6	7	6	5	2	1	7	4	3	1	3	2	3	0	3	5	1	0	4	7	2	9	4	4	8	3	4	1	3	10	1	9	4	1	10	2	8	7	11	7
AT1G03660	0	1	4	2	0	2	0	1	13	9	6	6	1	1	1	0	0	2	1	2	0	0	1	0	0	0	0	0	2	1	0	0	0	2	0	1	0	4	3	1	0	0	1	0	0	0	0	0	0
AT1G03670	0	0	0	0	0	0	0	1	0	0	1	0	0	0	0	0	0	0	0	0	0	0	0	0	0	0	0	0	0	0	0	0	0	0	0	0	0	0	0	0	0	0	0	0	0	0	0	0	0
AT1G03680	2190	1877	1572	1701	1599	1667	1659	1941	1764	1751	1877	1565	1767	1633	1708	1933	1545	1046	1170	1040	1004	1062	723	1079	978	1749	1458	1634	1358	1799	1953	1968	2234	2072	2297	1896	2054	1739	1629	1436	1672	2006	1525	1623	1413	1697	1660	1571	2143
AT1G03687	63	54	47	66	58	35	70	72	54	45	68	71	53	40	45	38	40	54	33	42	41	39	27	26	29	41	33	58	66	74	72	97	43	30	68	31	57	54	70	27	74	93	73	62	35	45	45	37	74
AT1G03700	0	0	0	0	0	0	0	0	0	0	0	0	0	0	0	0	0	0	0	0	0	0	0	0	0	0	0	0	0	0	0	0	0	0	0	0	0	0	0	0	0	0	0	0	0	0	0	0	0
AT1G03710	0	0	0	0	0	0	0	0	2	0	0	0	0	3	1	0	4	2	2	0	0	1	0	1	0	0	0	0	0	0	1	0	0	0	1	1	0	0	3	1	4	1	0	0	1	0	0	1	0
AT1G03720	0	0	0	0	0	0	0	0	0	0	0	0	0	0	0	0	0	0	0	0	0	0	0	0	0	0	0	0	0	0	0	0	0	0	0	0	0	0	0	0	0	0	0	0	0	0	0	0	0
AT1G03730	6	12	11	12	6	8	9	17	30	20	19	20	5	6	13	10	9	11	12	7	10	8	6	6	7	5	8	19	14	19	21	13	7	8	20	13	15	17	12	14	12	7	9	19	6	12	8	21	14
AT1G03740	274	196	291	215	212	223	182	299	310	298	311	201	205	145	192	203	164	161	178	141	188	157	77	134	129	197	139	173	177	154	222	175	132	243	185	247	239	239	263	170	468	390	315	309	276	326	291	388	281
AT1G03743	0	0	0	0	0	0	0	0	0	0	0	0	0	0	0	0	0	0	0	0	0	0	0	0	0	0	0	0	0	0	0	0	0	0	0	0	0	0	0	0	0	0	0	0	0	0	0	0	0
AT1G03746	0	0	0	0	0	0	0	0	0	0	0	0	0	0	0	0	0	0	0	0	0	0	0	0	0	0	0	0	0	0	0	0	0	0	0	0	0	0	0	0	0	0	0	0	0	0	0	0	0
AT1G03750	55	28	39	58	44	29	38	50	53	45	42	34	50	53	47	67	44	24	57	23	23	16	6	13	13	26	22	23	38	34	31	33	43	44	42	44	54	43	33	51	48	57	52	39	37	47	38	42	41
AT1G03760	26	24	17	28	25	16	23	24	34	37	46	23	33	23	26	24	19	24	23	15	28	22	11	18	12	44	26	32	53	53	51	63	33	29	64	28	27	19	21	28	84	62	104	74	49	73	75	60	67
AT1G03770	17	12	10	12	3	8	11	14	11	10	16	3	13	6	10	14	22	15	18	12	9	4	5	11	7	10	4	9	32	12	15	16	7	10	9	18	26	23	26	10	34	23	21	14	15	13	24	16	21
AT1G03780	15	12	6	9	8	10	12	17	3	11	11	6	18	27	7	8	21	22	7	18	0	3	6	2	1	3	3	8	4	4	1	5	5	6	7	1	4	6	17	6	3	7	5	11	3	1	6	1	1
AT1G03790	0	0	0	0	0	0	0	0	0	0	0	0	0	0	0	0	0	0	0	0	0	0	0	0	0	0	0	0	0	0	0	0	0	0	0	0	0	0	0	0	0	0	0	0	0	0	0	0	0
AT1G03800	0	0	0	0	0	0	0	1	0	0	1	1	1	0	4	0	0	0	0	0	1	0	0	0	0	0	0	0	0	0	0	1	0	0	0	0	0	2	0	0	0	0	2	2	0	0	0	0	0
AT1G03810	0	0	0	0	0	0	0	0	0	0	0	0	0	0	0	0	0	0	0	0	0	0	0	0	0	0	0	0	0	0	0	0	0	0	0	0	0	0	0	0	0	0	0	0	0	0	0	0	0
AT1G03820	36	19	41	27	26	25	36	36	16	60	17	24	21	17	12	14	27	32	21	19	14	12	15	17	2	6	13	8	24	21	26	22	8	21	9	18	15	21	15	24	26	55	28	42	7	22	17	7	33
AT1G03830	23	19	22	18	21	14	24	35	24	10	31	25	21	33	27	19	29	24	20	24	10	7	9	13	8	14	15	29	30	31	30	31	15	18	20	14	23	16	16	14	54	51	50	43	47	47	43	29	40
AT1G03840	8	3	10	6	5	9	4	3	0	4	1	6	8	5	5	2	2	2	2	3	2	2	0	1	0	1	1	1	2	1	0	1	1	0	1	1	3	3	1	1	5	1	2	1	2	2	1	2	3
AT1G03850	4	5	14	11	0	6	5	13	56	35	51	6	1	3	6	11	8	3	5	0	11	2	0	2	0	1	5	0	2	2	3	2	2	2	4	4	1	1	3	0	3	2	4	0	0	2	2	4	12
AT1G03860	167	151	134	135	137	160	167	234	221	226	228	184	213	167	161	215	161	167	156	105	264	271	122	247	236	471	354	543	562	571	525	601	412	352	313	285	791	689	472	498	519	472	373	355	365	538	493	391	615
AT1G03870	202	206	165	331	290	235	299	167	287	322	276	370	244	246	161	194	315	296	249	309	12	14	12	15	18	17	33	51	30	51	45	53	16	13	33	26	68	72	75	60	32	67	78	91	41	38	51	55	38
AT1G03880	0	0	0	0	0	0	0	0	0	0	0	0	0	0	0	0	0	0	0	0	0	0	0	0	0	0	0	0	0	0	0	0	0	0	0	0	0	0	0	0	0	0	0	0	0	0	0	0	0
AT1G03890	0	0	0	0	0	0	0	0	0	0	0	0	0	0	0	0	0	0	0	0	0	0	0	0	0	0	0	0	0	0	0	0	0	0	0	0	0	0	0	0	0	0	0	0	0	0	0	0	0
AT1G03900	242	245	225	270	230	216	203	224	310	283	326	226	221	208	207	208	271	229	212	180	153	152	69	141	111	205	178	144	261	243	244	241	211	251	279	223	340	256	294	210	304	261	222	230	183	203	195	237	225
AT1G03905	9	6	8	4	12	10	7	12	10	8	14	11	17	15	33	21	16	12	10	8	7	8	6	4	1	6	2	1	7	2	7	8	18	16	7	13	10	6	11	6	3	4	4	2	2	4	4	8	2
AT1G03910	279	237	218	236	206	232	263	313	296	231	280	259	289	316	284	322	260	197	168	150	187	157	76	125	101	223	173	208	256	292	253	311	260	304	335	260	276	253	252	210	321	412	278	289	233	301	276	266	338
AT1G03920	4	5	2	3	3	2	4	9	3	15	18	12	10	11	4	3	3	3	5	4	2	0	1	3	1	1	0	2	3	8	8	10	6	3	10	2	3	5	4	8	6	13	5	9	8	3	3	1	10
AT1G03930	535	471	427	475	430	457	478	540	344	334	420	414	417	496	497	488	507	411	488	286	168	125	121	140	93	177	144	207	239	222	245	271	168	254	266	245	311	247	308	242	271	403	281	396	223	313	295	278	314
AT1G03935	0	0	0	0	0	0	0	0	0	0	0	0	0	0	0	0	0	0	0	0	0	0	0	0	0	0	0	0	0	0	0	0	0	0	0	0	0	0	0	0	0	0	0	0	0	0	0	0	0
AT1G03940	2	0	1	4	0	0	2	0	0	0	0	0	0	0	0	1	1	0	0	0	1	0	3	0	0	0	0	0	0	0	0	0	0	0	1	1	0	0	0	0	7	15	11	3	1	1	1	0	1
AT1G03950	64	51	58	49	63	45	46	70	78	54	94	60	58	57	54	64	75	37	52	40	25	21	14	21	18	45	41	39	81	48	77	52	50	51	54	58	73	71	84	41	76	44	41	43	38	45	41	56	50
AT1G03960	19	25	30	17	14	20	27	28	20	17	28	16	29	20	26	42	33	12	25	16	6	4	6	14	5	11	9	25	29	20	21	20	19	35	18	25	36	20	28	13	50	45	48	40	40	36	34	40	53
AT1G03970	122	89	108	90	85	91	106	148	150	111	111	112	115	122	139	133	130	68	83	56	101	85	42	99	91	137	107	142	196	170	171	174	204	218	204	198	198	203	168	127	158	189	108	150	95	128	142	154	178
AT1G03980	0	0	0	0	0	0	0	0	1	3	1	0	3	0	0	0	0	0	0	0	0	0	0	1	0	0	0	0	3	1	0	1	0	0	0	0	1	3	0	0	0	0	1	1	0	0	0	0	2
AT1G03982	0	0	0	0	0	0	0	0	0	0	0	0	0	0	0	0	0	0	0	0	0	0	0	0	0	0	0	0	0	0	0	0	0	0	0	0	0	0	0	0	0	0	0	0	0	0	0	0	0
AT1G03987	0	0	0	0	0	0	0	0	0	0	0	0	0	0	0	0	0	0	0	0	0	0	0	0	0	0	0	0	0	0	0	0	0	0	0	0	0	0	0	0	0	0	0	0	0	0	0	0	0
AT1G03990	0	0	2	0	3	1	0	0	0	1	0	0	0	1	0	0	1	0	1	1	0	1	0	0	0	0	0	0	0	0	0	0	0	0	0	1	0	0	0	0	0	1	0	0	2	0	1	0	0
AT1G03993	0	0	0	0	0	0	0	0	0	0	0	0	0	0	0	0	0	0	0	0	0	0	0	0	0	0	1	0	0	0	0	0	0	0	0	0	0	0	0	0	0	0	0	0	0	0	0	0	0
AT1G03997	0	0	0	0	0	0	0	0	0	0	0	0	0	0	0	0	0	0	0	0	0	0	0	0	0	0	0	0	0	0	0	0	0	0	0	0	0	0	0	0	0	0	0	0	0	0	0	0	0
AT1G04000	17	23	27	32	27	34	24	20	29	40	35	35	32	40	32	41	14	12	11	14	23	19	14	18	16	23	23	24	37	41	51	35	35	39	46	49	17	19	12	19	30	33	48	42	26	26	29	35	56
AT1G04003	0	0	0	0	0	0	0	0	0	0	0	0	0	0	0	0	0	0	0	0	0	0	0	0	0	0	0	0	0	0	0	0	0	0	0	0	0	0	0	0	0	0	0	0	0	0	0	0	0
AT1G04007	0	0	0	0	0	0	0	0	3	0	0	0	0	0	0	0	0	0	0	0	0	0	0	0	0	0	0	0	0	0	0	0	0	0	0	0	0	0	0	0	0	0	0	0	0	0	0	0	0
AT1G04010	68	67	64	67	52	53	74	93	43	56	52	44	61	46	50	50	48	25	43	26	72	59	41	47	25	59	69	77	88	78	63	75	106	88	92	85	121	71	85	78	114	108	92	76	72	72	60	69	62
AT1G04013	0	0	0	0	0	0	0	0	0	0	0	0	0	0	0	0	0	0	0	0	0	0	0	0	0	0	0	0	0	0	0	0	0	0	0	0	0	0	0	0	0	0	0	0	0	0	0	0	0
AT1G04017	0	0	0	0	0	0	0	0	0	0	0	0	0	0	0	0	0	0	0	0	0	0	0	0	0	0	0	0	0	0	0	0	0	0	0	0	0	0	0	0	0	0	0	0	0	0	0	0	0
AT1G04020	43	45	37	48	39	36	60	51	76	56	52	48	53	59	35	48	56	40	32	36	10	27	13	16	12	10	7	29	40	45	48	51	50	47	75	57	36	38	44	22	8	16	18	19	17	11	16	20	19
AT1G04023	0	0	0	0	0	0	0	0	0	0	0	0	0	0	0	0	0	0	0	0	0	0	0	0	0	0	0	0	0	0	0	0	0	0	0	0	0	0	0	0	0	0	0	0	0	0	0	0	0
AT1G04027	0	0	0	0	0	0	0	0	0	0	0	0	0	0	0	0	0	0	0	0	0	0	0	0	0	0	0	0	0	0	0	0	0	0	0	0	0	0	0	0	0	0	0	0	0	0	0	0	0
AT1G04030	16	4	6	8	13	0	15	10	6	6	5	8	15	13	17	16	18	13	11	21	5	1	4	6	3	2	12	7	5	6	8	10	7	9	11	8	16	20	20	16	15	10	8	12	7	16	13	7	16
AT1G04033	0	0	0	0	0	0	0	0	0	0	0	0	0	0	0	0	0	0	0	0	0	0	0	0	0	0	0	0	0	0	0	0	0	0	0	0	0	0	0	0	0	0	0	0	0	0	0	0	0
AT1G04037	0	0	0	0	0	0	0	0	0	0	0	0	0	0	0	0	0	0	0	0	0	0	0	0	0	0	0	0	0	0	0	0	0	0	0	0	0	0	0	0	0	0	0	0	0	0	0	0	0
AT1G04040	427	389	266	416	364	363	311	338	412	357	362	434	319	329	268	402	347	246	223	212	75	81	80	118	133	130	97	212	154	330	197	284	213	224	230	177	218	160	138	126	75	87	67	92	92	117	129	83	122
AT1G04043	0	0	0	0	0	0	0	0	0	0	0	0	0	0	1	0	0	0	0	0	0	0	0	0	0	0	0	0	0	0	0	0	0	0	0	0	0	0	0	0	0	0	0	0	0	0	0	0	0
AT1G04047	0	0	0	0	0	0	1	0	0	0	1	0	0	0	0	2	0	0	0	0	0	0	0	0	0	0	0	0	0	0	0	1	0	0	0	0	0	0	0	0	0	0	0	0	0	0	0	0	2
AT1G04050	17	21	16	12	10	14	7	17	12	5	9	11	18	14	16	13	9	8	8	6	6	3	3	3	3	5	9	10	6	10	14	13	3	3	15	10	8	4	9	3	13	18	6	15	10	3	9	12	3
AT1G04053	1	4	3	3	7	4	3	3	3	8	6	4	10	6	4	3	3	6	3	2	0	2	4	0	4	2	3	4	2	2	0	1	1	4	5	8	3	1	2	2	1	1	2	12	3	5	2	5	3
AT1G04057	0	0	0	0	0	0	0	0	0	0	0	0	0	0	0	0	0	0	0	0	0	0	0	0	0	0	0	0	0	0	0	0	0	0	0	0	0	0	0	0	0	0	0	0	0	0	0	0	0
AT1G04063	0	0	0	0	0	0	0	0	0	0	0	0	0	0	0	0	0	0	0	0	0	0	0	0	0	0	0	0	0	0	0	0	0	0	0	0	0	0	0	0	0	0	0	0	0	0	0	0	0
AT1G04067	0	0	0	0	0	0	0	0	0	0	0	0	0	1	0	0	0	0	0	0	0	0	0	0	0	1	0	1	0	0	0	0	0	0	0	0	0	0	0	0	0	0	0	0	0	0	0	0	2
AT1G04070	6	7	6	7	5	9	2	11	14	6	15	7	18	13	15	11	7	9	20	4	8	6	4	10	5	7	4	4	12	6	25	18	14	7	18	25	10	18	11	13	12	14	3	13	5	24	13	12	3
AT1G04073	0	0	0	0	0	0	0	0	0	0	0	0	0	0	0	0	0	0	0	0	0	0	0	0	0	0	0	0	0	0	0	0	0	0	0	0	0	0	0	0	0	0	0	0	0	0	0	0	0
AT1G04077	0	0	0	0	0	0	0	0	0	0	0	0	0	0	0	0	0	0	0	0	1	0	1	0	1	0	0	1	0	0	0	0	1	0	0	0	0	0	1	0	0	0	0	0	1	0	0	0	0
AT1G04080	424	400	375	404	335	377	393	456	465	432	492	516	533	502	486	498	423	325	358	295	285	238	162	232	252	410	309	422	481	459	518	527	487	524	496	436	514	579	513	484	535	514	424	365	380	457	417	450	455
AT1G04083	0	0	0	0	0	0	0	0	0	0	0	0	0	0	0	0	0	0	0	0	0	0	0	0	0	0	0	0	0	0	0	0	0	0	0	0	0	0	0	0	0	0	0	0	0	0	0	0	0
AT1G04087	0	0	0	0	0	0	0	0	0	0	0	0	0	0	0	0	0	0	0	0	0	0	0	0	0	0	0	0	0	0	0	0	0	0	0	0	0	0	0	0	0	0	0	0	0	0	0	0	0
AT1G04090	9	9	5	11	4	7	10	2	5	3	8	7	8	5	5	5	9	5	3	1	1	2	3	3	0	3	10	1	2	2	5	2	2	4	5	3	6	6	10	5	12	4	2	1	4	5	11	4	6
AT1G04093	0	0	0	0	0	0	0	0	0	0	0	0	0	0	0	0	0	0	0	0	0	0	0	0	0	0	0	0	0	0	0	0	0	0	0	0	0	0	0	0	0	0	0	0	0	0	0	0	0
AT1G04097	0	0	0	0	0	0	0	0	0	0	0	0	0	0	0	0	0	0	0	0	0	0	0	0	0	0	0	0	0	0	0	0	0	0	0	0	0	0	0	0	0	0	0	0	0	0	0	0	0
AT1G04100	33	23	40	40	30	43	35	22	28	19	39	23	41	34	61	47	29	35	24	30	16	15	9	17	8	20	22	18	36	22	38	35	39	31	42	25	30	31	26	40	38	35	23	31	23	19	30	22	40
AT1G04103	0	0	0	0	0	0	0	0	0	0	0	0	0	0	0	0	0	0	0	0	0	0	0	0	0	0	0	0	0	0	0	0	0	0	0	0	0	0	0	0	0	0	0	0	0	0	0	0	0
AT1G04105	0	0	0	0	0	0	0	0	0	0	0	0	0	0	0	0	0	0	0	0	0	0	0	0	0	0	0	0	0	0	0	0	0	0	0	0	0	0	0	0	0	0	0	0	0	0	0	0	0
AT1G04110	30	34	15	19	24	13	35	37	8	27	18	30	33	24	6	13	14	18	9	21	3	13	4	4	5	7	0	10	3	7	6	17	5	1	5	5	4	4	6	6	8	20	13	27	1	8	13	3	3
AT1G04117	0	0	0	0	0	0	0	0	0	0	0	0	0	0	0	0	0	0	0	0	0	0	0	0	0	0	0	0	0	0	0	0	0	0	0	0	0	0	0	0	0	0	0	0	0	0	0	0	0
AT1G04120	1109	932	901	879	754	799	835	924	782	751	760	761	1085	930	942	1139	913	618	675	557	311	283	197	292	212	335	239	403	381	488	433	479	757	732	810	742	564	581	592	483	1010	1024	786	760	701	822	925	641	698
AT1G04123	0	0	0	0	0	0	0	0	0	0	0	0	0	0	0	0	0	0	0	0	0	0	0	0	0	0	0	0	0	0	0	0	0	0	0	0	1	0	0	0	1	2	0	0	0	1	0	0	0
AT1G04127	0	0	0	0	0	0	0	0	0	0	0	0	0	0	0	0	0	0	0	0	0	0	0	0	0	0	0	0	0	0	0	0	0	0	0	0	0	0	0	0	0	0	0	0	0	0	0	0	0
AT1G04130	195	162	124	136	137	132	141	144	159	136	153	123	188	156	167	156	141	115	94	88	395	315	207	326	316	666	512	536	657	629	718	732	666	573	645	438	915	785	712	655	196	175	145	117	132	126	135	134	188
AT1G04133	0	0	0	0	0	0	0	0	0	0	0	0	0	0	0	0	0	0	0	0	0	0	0	0	0	0	0	0	0	0	0	0	0	0	0	0	0	0	0	0	0	0	0	0	0	0	0	0	0
AT1G04137	0	0	0	0	0	0	0	0	0	0	0	0	0	0	0	0	0	0	0	0	0	0	0	0	0	0	0	0	0	0	0	0	0	0	0	0	0	0	0	0	0	0	0	0	0	0	0	0	0
AT1G04140	631	553	552	618	461	513	543	652	626	557	641	552	633	593	748	657	585	525	486	405	380	283	183	299	206	355	352	358	664	534	643	609	646	785	745	704	681	633	643	511	985	987	846	787	652	698	720	800	848
AT1G04143	0	0	0	0	0	0	0	0	0	0	0	0	0	0	0	0	0	0	0	0	0	0	0	0	0	0	0	0	0	0	0	0	0	0	0	0	0	0	0	0	0	0	0	0	0	0	0	0	0
AT1G04147	0	0	0	0	0	0	0	0	0	0	0	0	0	1	0	0	0	0	0	0	0	0	0	0	0	0	0	0	0	0	0	0	0	0	0	0	0	0	0	0	0	0	0	0	0	0	0	0	0
AT1G04150	0	0	0	0	0	0	0	0	0	0	0	0	0	0	0	0	0	0	0	0	0	0	0	0	0	0	0	0	0	0	0	0	0	0	0	0	0	0	0	0	0	0	0	0	0	0	0	0	0
AT1G04153	0	0	0	0	0	0	0	0	0	0	0	0	0	0	0	0	0	0	0	0	0	0	0	0	0	0	0	0	0	0	0	0	0	0	0	0	0	0	0	0	0	0	0	0	0	0	0	0	0
AT1G04157	0	0	0	0	0	0	0	0	0	0	0	0	0	0	0	0	0	0	0	0	0	0	0	0	0	0	0	0	0	0	0	0	0	0	0	0	0	0	0	0	0	0	0	0	0	0	0	0	0
AT1G04160	79	37	47	63	63	59	53	57	47	65	60	63	36	60	29	41	49	25	29	38	25	17	22	29	17	23	18	33	47	55	42	45	22	38	40	26	21	20	18	25	38	50	31	41	20	32	30	23	45
AT1G04163	0	0	0	0	0	0	0	0	0	0	0	0	0	0	0	0	0	0	0	0	0	0	0	0	0	0	0	0	0	0	0	0	1	0	0	0	0	0	0	0	0	0	0	0	0	0	1	0	0
AT1G04167	0	0	0	0	0	0	0	0	0	0	0	0	0	0	0	0	0	0	0	0	0	0	0	0	0	0	0	0	0	0	0	0	0	0	0	0	0	0	0	0	0	0	0	0	0	0	0	0	0
AT1G04170	478	421	337	409	452	395	435	516	477	533	478	489	493	467	415	502	420	318	328	308	229	208	144	185	163	266	196	269	471	429	443	424	421	388	402	379	391	379	365	259	466	415	354	342	250	342	366	324	369
AT1G04173	0	0	0	0	0	0	0	0	0	0	0	0	0	0	0	0	0	0	0	0	0	0	0	0	0	0	0	0	0	0	0	0	0	0	0	0	0	0	0	0	0	0	0	0	0	0	0	0	0
AT1G04177	0	0	0	0	0	0	0	0	0	0	0	0	0	0	0	0	0	0	0	0	0	0	0	0	0	0	0	0	0	0	0	0	0	0	0	0	0	0	0	0	0	0	0	0	0	0	0	0	0
AT1G04180	0	1	0	1	0	0	1	0	0	0	1	0	0	0	0	0	0	1	0	0	3	3	0	1	0	0	0	1	0	0	3	3	4	2	0	0	1	0	0	1	10	11	8	11	3	0	1	5	3
AT1G04183	108	123	98	111	121	107	146	148	117	108	117	132	101	110	82	133	140	82	114	78	20	21	10	15	18	24	40	19	29	16	29	43	36	32	25	51	62	56	66	36	18	8	5	10	11	11	6	10	14
AT1G04187	0	0	0	0	0	0	0	0	0	0	0	0	0	0	0	0	0	0	0	0	0	0	0	0	0	0	0	0	0	0	0	0	0	0	0	0	0	0	0	0	0	0	0	0	0	0	0	0	0
AT1G04190	128	125	125	110	110	104	127	123	126	104	139	106	142	131	133	181	128	74	84	73	76	63	31	46	40	55	60	65	100	92	111	104	119	142	123	116	121	91	88	75	133	105	97	79	73	89	96	100	78
AT1G04193	0	0	0	0	0	0	0	0	0	0	0	0	0	0	0	0	0	0	0	0	0	0	0	0	0	0	0	0	0	0	0	0	0	0	0	0	0	0	0	0	0	0	0	0	0	0	0	0	0
AT1G04197	0	0	0	0	0	0	0	0	0	0	0	0	0	0	0	0	0	0	0	0	0	0	0	0	0	0	0	0	0	0	0	0	0	0	0	0	0	0	0	0	0	0	0	0	0	0	0	0	0
AT1G04200	209	154	136	156	188	153	187	159	281	232	257	212	186	198	171	204	160	109	116	107	106	64	67	93	80	106	72	107	117	152	163	142	168	161	171	191	176	134	132	113	99	162	94	110	66	89	76	90	88
AT1G04203	0	0	0	0	0	0	0	0	0	0	0	0	0	0	0	0	0	0	0	0	0	0	0	0	0	0	0	0	0	0	0	0	0	0	0	0	0	0	0	0	0	0	0	0	0	0	0	0	0
AT1G04207	0	0	0	0	0	0	0	0	0	0	0	0	0	0	0	0	0	0	0	0	0	0	0	0	0	0	0	0	0	0	0	0	0	0	0	0	0	0	0	0	0	0	0	0	0	0	0	0	0
AT1G04210	542	406	394	408	417	447	417	565	574	571	557	466	471	509	528	511	537	396	426	333	257	169	134	156	141	244	191	268	413	346	432	431	342	407	441	417	458	389	434	348	507	535	397	393	335	401	428	390	512
AT1G04213	0	0	0	0	0	0	0	0	0	0	0	0	0	0	0	0	0	0	0	0	0	0	0	0	0	0	0	0	0	0	0	0	0	0	0	0	0	0	0	0	0	0	0	0	0	0	0	0	0
AT1G04217	0	0	0	0	0	0	0	0	0	0	0	0	0	0	0	0	0	0	0	0	0	0	0	0	0	0	0	0	0	0	0	0	0	0	0	0	0	0	0	0	0	0	0	0	0	0	0	0	0
AT1G04220	169	115	92	98	116	90	64	90	89	54	82	32	261	258	315	291	93	32	60	31	4	8	8	18	14	27	22	22	9	18	16	9	383	266	405	241	25	21	6	19	83	97	66	47	56	52	63	34	61
AT1G04223	0	0	0	0	0	0	0	0	0	0	0	0	0	0	0	0	0	0	0	0	0	0	0	0	0	0	0	0	0	0	0	0	0	0	0	0	0	0	0	0	0	0	0	0	0	0	0	0	0
AT1G04227	0	0	0	0	0	0	0	0	0	0	0	0	0	0	0	0	0	0	0	0	0	0	0	0	0	0	0	0	0	0	0	0	0	0	0	0	0	0	0	0	0	0	0	0	0	0	0	0	0
AT1G04230	51	44	41	51	39	50	50	60	72	51	69	63	54	45	57	61	52	50	52	30	34	19	23	13	23	29	27	34	53	38	39	68	28	25	30	43	45	53	54	45	63	72	55	54	31	32	55	55	56
AT1G04233	0	0	0	0	0	0	0	0	0	0	0	0	0	0	0	0	0	0	0	0	0	0	0	0	0	0	0	0	0	0	0	0	0	0	0	0	0	0	0	0	0	0	0	0	0	0	0	0	0
AT1G04237	0	0	0	0	0	0	0	0	0	0	0	0	0	0	0	0	0	0	0	0	0	0	0	0	0	0	0	0	0	0	0	0	0	0	0	0	0	0	0	0	0	0	0	0	0	0	0	0	0
AT1G04240	635	485	378	484	488	420	386	453	350	309	379	438	346	338	413	359	666	371	302	275	76	64	45	57	94	108	120	160	85	100	123	111	81	169	181	197	182	145	197	145	114	138	142	166	96	112	127	147	110
AT1G04243	0	0	0	0	0	0	0	0	0	0	0	0	0	0	0	0	0	0	0	0	0	0	0	0	0	0	0	0	0	0	0	0	0	0	0	0	0	0	0	0	0	0	0	0	0	0	0	0	0
AT1G04247	3	4	2	0	0	1	3	0	3	0	1	0	2	0	1	3	1	0	2	0	0	0	0	0	3	0	0	1	1	1	1	0	5	5	6	1	0	0	0	0	0	1	1	0	0	1	0	0	1
AT1G04250	633	620	510	697	581	563	551	563	709	532	640	577	943	987	929	1056	530	456	413	390	286	254	153	194	237	406	373	414	439	461	484	518	763	823	866	783	622	511	457	406	110	146	117	190	127	176	170	131	234
AT1G04253	0	0	0	0	0	0	0	0	0	0	0	0	0	0	0	0	0	0	0	0	0	0	0	0	0	0	0	0	0	0	0	0	0	0	0	0	0	0	0	0	0	0	0	0	0	0	0	0	0
AT1G04257	0	0	0	0	0	0	0	0	0	0	0	0	0	0	0	0	0	0	0	0	0	0	0	0	0	0	0	0	0	0	0	0	0	0	0	0	0	0	0	0	0	0	0	0	0	0	0	0	0
AT1G04260	35	58	38	49	39	39	37	67	50	51	73	54	63	52	55	58	68	27	47	49	31	17	22	18	22	34	41	47	39	83	53	55	54	34	50	67	56	48	57	45	55	52	61	59	48	49	57	36	47
AT1G04263	0	0	0	0	0	0	0	0	0	0	0	0	0	0	0	0	0	0	0	0	0	0	0	0	0	0	0	0	0	0	0	0	0	0	0	0	0	0	0	0	0	0	0	0	0	0	0	0	0
AT1G04267	0	0	0	0	0	0	0	0	0	0	0	0	0	0	0	0	0	0	0	0	0	0	0	0	0	0	0	0	0	0	0	0	0	0	0	0	0	0	0	0	0	0	0	0	0	0	0	0	0
AT1G04270	1052	832	683	866	844	716	841	1145	1076	1200	1191	1148	1136	1150	1041	1232	1021	799	771	633	533	567	340	430	388	595	557	730	1080	1198	1100	1266	1274	1204	1243	1020	1047	803	824	650	610	623	472	548	448	573	576	487	586
AT1G04273	0	0	0	0	0	0	0	0	0	0	0	0	0	0	0	0	0	0	0	0	0	0	0	0	0	0	0	0	0	0	0	0	0	0	0	0	0	0	0	0	0	0	0	0	0	0	0	0	0
AT1G04277	0	0	0	0	0	0	0	0	0	0	0	0	0	0	0	0	0	0	0	0	0	0	0	0	0	0	0	0	0	0	0	0	0	0	0	0	0	0	0	0	0	0	0	0	0	0	0	0	0
AT1G04280	57	36	59	69	44	49	44	79	98	101	90	85	38	43	44	53	34	37	50	20	53	35	13	32	10	24	32	35	74	48	73	45	28	29	26	50	70	39	61	40	81	56	73	86	20	24	30	49	69
AT1G04283	0	0	0	0	0	0	0	0	0	0	0	0	0	0	0	0	0	0	0	0	0	0	0	0	0	0	0	0	0	0	0	0	0	0	0	0	0	0	0	0	0	0	0	0	0	0	0	0	0
AT1G04287	0	0	0	0	0	0	0	0	0	0	0	0	0	0	0	0	0	0	0	0	0	0	0	0	0	0	0	0	0	0	0	0	0	0	0	0	0	0	0	0	0	0	0	0	0	0	0	0	0
AT1G04290	94	73	62	79	58	68	66	95	95	75	95	77	73	73	64	68	89	81	76	67	43	36	13	33	35	43	43	49	55	67	87	91	60	44	86	49	91	88	88	75	52	27	35	31	26	60	34	60	54
AT1G04293	0	0	0	0	0	0	0	0	0	0	0	0	0	0	0	0	0	0	0	0	0	0	0	0	0	0	0	0	0	0	0	0	0	0	0	0	0	0	0	0	0	0	0	0	0	0	0	0	0
AT1G04295	1	1	1	1	1	0	0	0	1	2	5	2	7	9	2	7	1	0	1	1	0	0	0	0	0	0	0	1	1	0	2	1	1	1	2	4	0	0	1	0	1	0	0	3	0	0	0	3	1
AT1G04297	0	0	0	0	0	0	0	0	0	0	0	0	0	0	0	0	0	0	0	0	0	0	0	0	0	0	0	0	0	0	0	0	0	0	0	0	0	2	0	0	0	0	0	0	0	0	0	0	0
AT1G04300	543	481	435	445	418	369	426	512	526	510	576	455	482	514	520	557	477	398	438	277	294	218	164	228	186	372	280	356	529	363	465	517	495	568	615	549	542	414	503	340	614	670	551	501	418	458	444	546	560
AT1G04303	0	0	0	0	0	0	0	0	0	0	0	0	0	0	0	0	0	0	0	0	0	0	0	0	0	0	0	0	0	0	0	0	0	0	0	0	0	0	0	0	0	0	0	0	0	0	0	0	0
AT1G04307	0	0	0	0	0	0	0	0	0	0	0	0	0	0	0	0	0	0	0	0	0	0	0	0	0	0	0	0	0	0	0	0	0	0	0	0	0	0	0	0	0	0	0	0	0	0	0	0	0
AT1G04310	8	8	13	9	15	9	10	14	10	24	17	9	9	15	9	14	22	10	13	6	5	5	6	5	0	6	12	12	14	16	4	14	12	12	5	9	8	15	6	4	20	27	16	22	10	6	8	15	16
AT1G04313	0	0	0	0	0	0	0	0	0	0	0	0	0	0	0	0	0	0	0	1	0	0	0	0	0	0	1	0	0	0	0	0	0	0	0	0	0	0	0	0	0	1	0	0	0	0	0	1	0
AT1G04320	0	0	0	0	0	0	0	0	0	0	0	0	0	0	0	0	0	0	0	0	0	0	0	0	0	0	0	0	0	0	0	0	0	0	0	0	0	0	0	0	0	0	0	0	0	0	0	0	0
AT1G04323	0	0	0	0	0	0	0	0	0	0	0	0	0	0	0	0	0	0	0	0	0	0	0	0	0	0	0	0	0	0	0	0	0	0	0	0	0	0	0	0	0	0	0	0	0	0	0	0	0
AT1G04327	0	0	0	0	0	0	0	0	0	0	0	0	0	0	0	0	0	0	0	0	0	0	0	0	0	0	0	0	0	0	0	0	0	0	0	0	0	0	0	0	0	0	0	0	0	0	0	0	0
AT1G04330	0	2	0	1	1	0	0	0	1	1	1	2	6	3	1	4	0	0	0	1	0	0	0	1	0	1	1	0	0	0	1	0	0	2	0	0	1	0	1	0	1	0	0	2	0	0	0	1	0
AT1G04333	0	0	0	0	0	0	0	0	0	0	0	0	0	0	0	0	0	0	0	0	0	0	0	0	0	0	0	0	0	0	0	0	0	0	0	0	0	0	0	0	0	0	0	0	0	0	0	0	0
AT1G04337	0	0	0	0	0	0	0	0	0	0	0	0	0	0	0	0	0	0	0	0	0	0	0	0	0	0	0	0	0	0	0	0	0	0	0	0	0	0	0	3	0	0	0	0	0	0	0	0	0
AT1G04340	101	74	55	75	57	64	91	83	75	74	76	89	88	77	87	89	75	52	47	55	40	25	27	29	32	36	46	51	52	48	43	61	55	61	59	70	92	78	63	39	43	60	43	53	42	33	46	40	62
AT1G04343	0	0	0	0	0	0	0	0	0	0	0	0	0	0	0	0	0	0	0	0	0	0	0	0	0	0	0	0	0	0	0	0	0	0	0	2	0	0	0	0	0	0	0	0	0	0	2	0	0
AT1G04347	0	0	0	0	0	0	0	0	0	0	0	0	0	0	0	0	0	0	0	0	0	0	0	0	0	0	0	0	0	0	0	0	0	0	0	0	0	0	0	0	0	0	0	0	0	0	0	0	0
AT1G04350	854	772	815	777	606	657	603	795	671	640	773	597	1012	810	1137	1049	729	467	538	349	324	324	211	281	236	544	409	404	483	511	579	539	912	922	1010	853	675	591	573	463	495	550	455	453	392	487	438	497	552
AT1G04353	0	0	0	0	0	0	0	0	0	1	2	2	0	0	0	0	0	0	0	0	0	0	0	2	0	0	0	0	0	0	1	0	0	0	0	0	0	0	0	0	1	0	0	0	0	1	0	0	0
AT1G04357	2	0	2	0	0	1	1	3	1	2	0	1	1	2	4	4	0	3	1	1	1	0	0	1	0	0	0	3	0	0	0	0	1	5	6	11	0	0	0	0	0	0	0	0	1	0	1	0	0
AT1G04360	6	14	7	4	10	7	6	6	16	12	16	10	6	9	9	12	17	13	10	7	5	1	4	1	0	3	4	3	3	1	5	9	0	5	4	4	6	3	8	7	4	9	3	9	1	0	1	3	4
AT1G04363	2	1	0	1	0	2	1	0	3	0	3	0	1	1	1	2	7	0	1	1	0	0	0	0	1	1	0	0	0	2	2	2	1	5	1	0	0	1	1	0	0	0	2	2	2	3	1	0	1
AT1G04367	0	0	0	0	0	0	0	0	0	0	0	0	0	0	0	0	0	0	0	0	0	0	0	0	0	0	0	0	0	0	0	0	0	0	0	0	0	0	0	0	0	0	0	0	0	0	0	0	0
AT1G04370	0	0	0	0	0	0	0	0	0	0	0	0	0	0	0	0	0	0	0	0	0	1	0	0	0	0	0	0	0	0	0	0	0	0	0	0	0	0	0	0	2	0	0	0	0	1	0	0	0
AT1G04373	0	0	0	0	0	0	0	0	0	0	0	0	0	0	0	0	0	0	0	0	0	0	0	0	0	0	0	0	0	0	0	0	0	0	0	0	0	0	0	0	0	0	0	0	0	0	0	0	0
AT1G04377	0	0	0	0	0	0	0	0	0	0	0	0	0	0	0	0	0	0	0	0	0	0	0	0	0	0	0	0	0	0	0	0	0	0	0	0	0	0	0	0	0	0	0	0	0	0	0	0	0
AT1G04380	0	0	1	0	5	0	3	0	0	0	0	0	0	6	0	2	0	3	1	0	0	0	0	0	0	0	0	0	0	0	0	0	0	2	2	0	0	0	0	0	0	0	0	0	0	0	0	0	0
AT1G04383	0	0	0	0	0	0	0	0	0	0	0	0	0	0	0	0	0	0	0	0	0	0	0	0	0	0	0	0	0	0	0	0	0	0	0	0	0	0	0	0	0	0	0	0	0	0	0	0	0
AT1G04387	0	0	0	0	0	0	0	0	0	0	0	0	0	0	0	0	0	0	0	0	0	0	0	0	0	0	0	0	0	0	0	0	0	0	0	0	0	0	0	0	0	0	0	0	0	0	0	0	0
AT1G04390	99	87	90	77	54	75	76	111	99	87	97	75	86	85	101	77	113	68	84	56	65	50	29	34	47	78	55	72	122	79	87	94	91	118	118	125	109	92	111	92	163	154	139	165	94	146	112	143	159
AT1G04393	0	0	3	0	0	0	0	0	2	1	4	1	0	0	8	0	0	3	1	0	1	0	0	0	0	0	0	0	0	0	0	0	0	0	0	0	0	0	1	0	2	0	0	0	0	1	0	1	0
AT1G04397	0	0	0	0	0	0	0	0	0	0	0	0	0	0	0	0	0	0	0	0	0	0	0	0	0	0	0	0	0	0	0	0	0	0	0	0	0	0	0	0	0	0	0	0	0	0	0	0	0
AT1G04400	504	409	459	448	440	385	432	628	511	332	464	342	465	491	615	542	535	433	518	334	653	472	300	589	450	960	782	871	1003	670	966	992	762	922	804	850	1532	1193	1352	1082	2298	2785	2459	2434	1672	2060	2037	2097	2401
AT1G04403	0	0	0	0	0	0	0	0	0	0	0	0	0	0	0	0	0	0	0	0	0	0	0	0	0	0	0	0	0	0	0	0	0	0	0	0	0	0	0	0	0	0	0	0	0	0	0	0	0
AT1G04407	0	0	0	0	0	0	0	0	0	0	0	0	0	0	0	0	0	0	0	0	0	0	0	0	0	0	0	0	0	0	0	0	0	0	0	0	0	0	0	0	0	0	0	0	0	0	0	0	0
AT1G04410	3155	2856	2752	2853	2997	2697	3027	3310	4377	4297	4118	3610	3941	3608	3519	4485	3281	2389	2575	2032	1588	1459	936	1603	1255	2127	1939	2131	2926	3739	3820	3803	4477	4126	4056	3788	3402	3172	2687	2460	2384	2874	2226	2488	2277	2576	2585	2620	3780
AT1G04413	0	0	0	0	0	0	0	0	0	0	0	0	0	0	0	0	0	0	0	0	0	0	0	0	0	0	0	0	0	0	0	0	0	0	0	0	0	0	0	0	0	0	0	0	0	0	0	0	0
AT1G04417	0	0	0	0	0	0	0	0	0	0	0	0	0	0	0	0	0	0	0	0	0	0	0	0	0	0	0	0	0	0	0	0	0	0	0	0	0	0	0	0	0	0	0	0	0	0	0	0	0
AT1G04420	1105	901	828	929	901	842	819	991	902	979	1057	950	827	793	768	883	881	586	639	567	483	425	377	462	502	861	706	829	721	1038	1061	1086	961	845	984	772	1053	817	696	602	698	924	698	788	790	978	1000	800	1202
AT1G04423	0	0	0	0	0	0	0	0	0	0	0	0	0	0	0	0	0	0	0	0	0	0	0	0	0	0	0	0	0	0	0	0	0	0	0	0	0	0	0	0	0	0	0	0	0	0	0	0	0
AT1G04425	2	0	3	0	0	0	1	1	0	0	0	0	0	1	0	1	2	2	1	1	2	0	0	0	0	0	0	1	0	1	0	0	1	0	2	0	2	0	0	0	0	0	0	1	0	0	0	0	0
AT1G04427	0	0	0	0	0	0	0	0	0	0	0	0	0	0	0	0	0	0	0	0	0	0	0	0	0	0	0	0	0	0	0	0	0	0	0	0	0	0	0	0	0	0	0	0	0	0	0	0	0
AT1G04430	745	661	526	702	706	622	704	757	720	730	836	822	649	654	564	752	727	626	577	530	273	280	213	260	326	370	294	425	357	433	504	513	355	323	398	361	632	565	492	482	309	498	285	422	276	321	337	264	367
AT1G04433	0	2	1	0	1	3	0	0	0	0	0	1	2	0	0	1	0	0	0	1	0	0	0	0	0	0	0	0	0	0	0	0	0	0	0	0	2	0	2	0	2	4	0	0	4	0	0	0	0
AT1G04437	0	0	0	0	0	0	0	0	0	0	0	0	0	0	0	0	0	0	0	0	0	0	0	0	0	0	0	0	0	0	0	0	0	0	0	0	0	0	0	0	0	0	0	0	0	0	0	0	0
AT1G04440	371	372	327	401	314	334	308	467	555	396	629	426	386	351	388	401	332	243	261	200	341	272	156	263	250	358	365	410	604	446	595	592	487	527	527	522	673	625	596	449	731	670	609	639	490	692	615	731	872
AT1G04443	0	0	0	0	0	0	0	0	0	0	0	0	0	0	0	0	0	0	0	0	0	0	0	0	0	0	0	0	0	0	0	0	0	0	0	0	0	0	0	0	0	0	0	0	0	0	0	0	0
AT1G04445	0	0	0	0	0	1	0	0	0	0	0	0	0	0	0	0	0	0	0	0	0	0	0	0	0	0	0	0	0	0	0	0	0	0	0	1	0	0	0	0	0	0	0	0	0	0	0	0	0
AT1G04447	0	0	0	0	0	0	0	0	0	0	0	0	0	0	0	0	0	0	0	0	0	0	0	0	0	0	0	0	0	0	0	0	0	0	0	0	0	0	0	0	0	0	0	0	0	0	0	0	0
AT1G04450	0	0	0	0	0	0	0	0	0	0	0	0	0	0	0	0	0	0	0	0	0	0	0	0	0	0	0	0	0	0	0	0	0	0	0	0	0	0	0	0	0	0	0	0	0	0	0	0	0
AT1G04453	0	0	0	0	0	0	0	0	0	0	0	0	0	0	0	0	0	0	0	0	0	0	0	0	0	0	0	0	0	0	0	0	0	0	0	0	0	0	0	0	0	0	0	0	0	0	0	0	0
AT1G04455	0	0	0	0	0	0	0	0	0	0	0	0	0	0	0	0	0	0	0	0	0	0	0	0	0	0	0	0	0	0	0	0	0	0	0	0	0	0	0	0	0	0	0	0	0	0	0	0	0
AT1G04463	0	2	0	1	3	5	3	0	3	2	4	3	4	3	0	4	3	1	1	2	0	0	1	0	0	1	1	0	1	0	0	1	3	0	0	5	0	0	1	0	3	1	2	0	1	6	1	4	1
AT1G04467	0	0	0	0	0	0	0	0	0	0	0	4	1	0	0	3	1	0	0	0	0	0	0	0	0	1	0	0	1	0	0	0	0	1	1	6	0	0	0	0	1	0	2	4	0	0	0	0	1
AT1G04470	0	0	0	0	0	0	0	0	0	0	1	0	0	0	0	0	0	0	0	0	0	0	0	0	0	0	0	0	0	0	0	0	2	0	3	4	0	0	1	0	0	0	0	0	0	0	0	0	0
AT1G04473	0	0	0	0	0	0	0	0	0	0	0	0	0	0	0	0	0	0	0	0	0	0	0	0	0	0	0	0	0	0	0	0	0	0	0	0	0	0	0	0	0	0	0	0	0	0	0	0	0
AT1G04477	0	0	0	0	0	0	0	0	0	0	0	0	0	0	0	0	0	0	0	0	0	0	0	0	0	0	0	0	0	0	0	0	0	0	0	0	1	0	0	0	0	0	0	0	0	0	0	0	0
AT1G04480	257	229	208	242	215	211	225	273	269	279	332	265	281	261	278	341	264	208	220	189	152	175	99	123	131	185	146	220	324	316	315	382	374	357	347	286	296	250	232	168	270	195	173	198	170	227	290	213	234
AT1G04483	0	0	0	0	0	0	0	0	0	0	0	0	0	0	0	0	0	0	0	0	0	0	0	0	0	0	0	0	0	0	0	0	0	0	0	0	0	0	0	0	0	0	0	0	0	0	0	0	0
AT1G04487	0	0	0	0	0	0	0	0	0	0	0	0	0	0	0	0	0	0	1	0	0	0	0	0	0	0	0	0	0	0	0	0	0	0	0	0	0	1	0	0	0	0	0	0	0	0	0	0	0
AT1G04490	10	9	14	7	7	5	11	20	43	19	12	14	7	4	9	15	14	12	20	17	6	3	2	3	2	1	3	6	1	8	1	1	8	9	13	17	12	9	6	10	3	0	3	1	1	3	4	4	1
AT1G04493	0	0	0	0	0	0	0	0	0	0	0	0	0	0	0	0	0	0	0	0	0	0	0	0	0	0	0	0	0	0	0	0	0	0	0	0	0	0	0	0	0	0	0	0	0	0	0	0	0
AT1G04497	0	0	0	0	0	0	0	0	0	0	0	0	0	0	0	0	0	0	0	0	0	0	0	0	0	0	0	0	0	0	0	0	0	0	0	0	0	0	0	0	0	0	0	0	0	0	0	0	0
AT1G04500	1	2	0	4	0	2	0	1	0	0	0	0	0	0	2	0	0	0	4	4	1	0	0	0	0	1	0	0	4	1	0	2	1	2	0	2	1	5	6	2	3	0	1	0	1	2	3	2	0
AT1G04503	0	0	0	0	0	0	0	0	0	0	0	0	0	0	0	0	0	0	0	0	0	0	0	0	0	0	0	0	0	0	0	0	0	0	0	0	0	0	0	0	0	0	0	0	0	0	0	0	0
AT1G04507	0	0	0	0	0	0	0	0	0	0	0	0	0	0	0	0	0	0	0	0	0	0	0	0	0	0	0	0	0	0	0	0	0	0	0	0	0	0	0	0	0	0	0	0	0	0	0	0	0
AT1G04510	232	193	222	226	172	205	227	256	223	230	247	225	249	263	271	267	237	159	158	127	119	105	72	93	76	156	99	153	183	165	203	295	250	250	239	220	207	178	151	122	243	237	176	195	174	215	197	194	222
AT1G04513	0	1	1	0	0	0	0	0	1	0	3	0	1	0	2	0	0	1	0	1	0	1	0	0	0	2	0	0	0	2	0	0	0	1	0	1	2	0	2	1	0	0	1	1	0	0	0	0	0
AT1G04517	0	0	0	0	0	0	0	0	0	0	0	0	0	0	0	0	0	0	0	0	0	0	0	0	0	0	0	0	0	0	0	0	0	0	0	0	0	0	0	0	0	0	0	0	0	0	0	0	0
AT1G04520	167	150	136	170	186	148	186	159	142	150	166	202	166	214	139	194	200	148	114	134	15	19	20	10	12	16	7	41	16	38	19	42	30	24	25	29	43	30	29	31	2	16	6	18	9	8	15	7	5
AT1G04523	0	0	0	0	0	0	0	0	0	0	0	0	0	0	0	0	0	0	0	0	0	0	0	0	0	0	0	0	0	0	0	0	0	0	0	0	0	0	0	0	0	0	0	0	0	0	0	0	0
AT1G04527	0	0	0	0	0	0	0	0	0	0	0	0	0	0	0	0	0	0	0	0	0	0	0	0	0	0	0	0	0	0	0	0	0	0	0	0	0	0	0	0	0	0	0	0	0	0	0	0	0
AT1G04530	1077	895	759	839	775	887	758	964	909	828	1001	793	803	903	852	884	677	480	431	356	276	239	170	272	203	373	300	347	344	384	393	450	515	542	542	557	547	484	488	408	247	276	237	252	187	213	227	238	304
AT1G04533	0	0	0	0	0	0	1	0	0	0	0	0	1	0	2	0	0	1	0	0	0	0	0	0	0	0	0	0	0	0	0	0	0	0	0	0	0	0	0	0	0	0	0	0	0	0	0	0	0
AT1G04537	1	0	0	1	1	0	0	0	2	1	1	1	1	2	2	4	1	0	0	0	0	0	0	0	0	0	0	0	0	2	2	1	0	0	0	0	1	0	0	0	0	0	0	1	1	0	1	0	0
AT1G04540	1	4	3	1	2	0	1	1	4	3	2	5	8	2	3	6	1	0	0	2	0	3	0	0	0	0	0	0	0	1	0	0	0	0	0	3	0	0	1	0	1	1	0	1	1	0	0	0	2
AT1G04547	0	0	0	0	0	0	0	0	0	0	0	0	0	0	0	0	0	0	0	0	0	0	0	0	0	0	0	0	0	0	0	0	0	0	0	0	0	0	0	0	0	0	0	0	0	0	0	0	0
AT1G04550	276	215	207	197	207	204	189	279	282	273	331	249	233	218	213	261	271	183	200	162	82	69	35	52	32	87	84	80	121	106	106	128	91	105	122	142	155	117	165	123	97	101	87	102	73	90	99	94	88
AT1G04555	37	25	26	19	17	18	29	24	31	31	36	23	20	18	26	19	30	22	27	20	19	28	8	14	15	17	15	13	27	40	31	24	34	17	27	35	29	29	30	21	39	33	37	28	19	27	16	24	25
AT1G04557	0	0	0	0	0	0	0	0	0	0	0	0	0	0	0	0	0	0	0	0	0	0	0	0	0	0	0	0	0	0	0	0	0	0	0	0	0	0	0	0	0	0	0	0	0	0	0	0	0
AT1G04560	0	0	0	0	0	0	0	0	0	0	0	0	0	0	0	1	0	0	0	0	0	0	0	0	0	0	0	0	0	0	0	0	0	0	0	0	0	0	0	0	0	0	0	0	0	0	0	0	0
AT1G04563	0	0	0	0	0	0	0	0	0	0	0	0	0	0	0	0	0	0	0	0	0	0	0	0	0	0	0	0	0	0	0	0	0	0	0	0	0	0	0	0	0	0	0	0	0	0	0	0	0
AT1G04567	0	0	0	0	0	0	0	0	0	0	0	0	0	0	0	0	0	0	0	0	0	0	0	0	0	0	0	0	0	0	0	0	0	0	0	0	0	0	0	0	0	0	0	0	0	0	0	0	1
AT1G04570	106	78	52	80	43	54	28	55	30	18	26	32	65	40	62	68	115	90	89	76	77	101	49	78	180	212	124	117	86	85	78	83	162	145	178	118	104	113	102	79	46	56	34	26	32	37	23	37	29
AT1G04573	0	0	0	0	0	0	0	0	0	0	0	0	0	0	0	0	0	0	0	0	0	0	0	0	0	0	0	0	0	0	0	0	0	0	0	0	0	0	0	0	0	0	0	0	0	0	0	0	0
AT1G04577	0	0	0	0	0	0	0	0	0	0	0	0	0	0	0	0	0	0	0	0	0	0	0	0	0	0	0	0	0	0	0	0	0	0	0	0	0	0	0	0	0	0	0	0	0	0	0	0	0
AT1G04580	0	0	0	1	0	0	0	2	0	0	0	0	1	0	0	1	0	0	0	2	0	0	0	0	0	0	2	0	2	1	0	0	0	1	1	0	0	0	0	0	0	1	0	0	0	0	0	2	0
AT1G04583	2	0	0	0	0	0	0	0	0	0	3	0	0	0	0	0	0	0	0	0	0	0	0	0	0	0	0	0	0	0	0	0	0	0	1	0	0	0	0	0	0	0	0	0	0	0	0	0	1
AT1G04587	0	0	0	0	0	0	0	0	0	0	0	0	0	0	0	0	0	0	0	0	0	0	0	0	0	0	0	0	0	0	0	0	0	0	0	0	0	0	0	0	0	0	0	0	0	0	0	0	0
AT1G04590	119	114	76	113	101	106	106	105	99	112	126	137	112	130	116	108	85	84	76	65	53	53	51	53	44	80	70	74	122	116	147	133	109	144	120	125	121	90	81	70	119	133	101	113	90	98	131	91	111
AT1G04593	0	0	0	0	0	0	0	0	0	0	0	0	0	0	0	0	0	0	0	0	0	0	0	0	0	0	0	0	0	0	0	0	0	0	0	0	0	0	0	0	0	0	0	0	0	0	0	0	0
AT1G04597	0	0	0	0	0	0	0	0	0	0	0	0	0	0	0	0	0	0	0	0	0	0	0	0	0	0	0	0	0	0	0	0	0	0	0	0	0	0	0	0	0	0	0	0	0	0	0	0	0
AT1G04600	12	13	19	12	0	7	3	32	47	44	38	20	1	2	13	12	9	3	13	2	7	4	2	10	1	4	2	5	28	4	8	11	0	3	6	13	6	5	7	5	22	25	15	17	7	13	7	4	9
AT1G04603	0	0	0	0	0	0	0	0	0	0	0	0	0	0	0	0	0	0	0	0	0	0	0	0	0	0	0	0	0	0	0	0	0	0	0	0	0	0	0	0	0	0	0	0	0	0	0	0	0
AT1G04607	0	0	0	0	0	0	0	0	0	0	0	0	0	0	0	0	0	0	0	0	0	0	0	0	0	0	0	0	0	0	0	0	0	0	0	0	0	0	0	0	0	0	0	0	0	0	0	0	0
AT1G04610	0	0	0	0	0	0	0	0	0	0	0	0	0	0	0	0	0	1	0	0	0	0	0	0	0	0	0	0	0	0	0	0	0	0	0	0	0	0	0	0	0	0	0	0	0	0	0	0	0
AT1G04620	246	192	131	175	158	184	174	196	180	217	213	171	161	159	154	219	214	142	163	129	96	86	63	60	83	142	109	130	159	173	163	194	190	164	209	165	186	172	123	143	175	203	180	160	164	172	206	195	227
AT1G04623	0	0	0	0	0	0	0	0	0	0	0	0	0	0	0	0	0	0	0	0	0	0	0	0	0	0	0	0	0	0	0	0	0	0	0	0	0	0	0	0	0	0	0	0	0	0	0	0	0
AT1G04625	0	0	0	0	0	0	0	0	0	0	0	0	0	0	0	0	0	0	0	0	0	0	0	0	0	0	0	0	0	0	0	0	0	0	0	0	0	0	0	0	0	0	0	0	0	0	0	0	0
AT1G04630	69	68	74	77	71	80	70	71	83	105	136	108	121	111	105	95	96	71	76	77	71	76	39	52	54	76	72	121	134	136	188	141	109	107	135	123	146	153	108	106	78	79	73	135	79	117	131	96	119
AT1G04635	5	2	2	1	2	4	2	1	5	11	6	7	4	5	3	5	6	7	2	3	2	1	3	2	1	0	4	3	5	1	1	10	1	6	9	1	1	5	7	0	11	4	3	9	5	9	13	7	3
AT1G04640	275	242	180	197	220	183	211	270	239	259	272	236	202	138	173	187	266	167	145	125	94	80	63	65	68	119	117	144	148	228	199	199	138	137	126	121	220	182	196	172	82	123	79	104	83	84	99	115	152
AT1G04643	0	1	1	0	0	4	0	1	0	0	1	1	1	3	1	0	3	0	0	1	1	0	1	0	0	0	0	0	0	0	0	0	1	1	0	1	4	0	0	0	1	4	1	0	3	0	0	1	2
AT1G04645	0	0	0	0	0	0	0	1	0	0	2	4	0	0	0	0	0	0	0	0	0	0	0	0	0	0	0	0	0	0	0	0	0	0	0	0	0	0	0	0	0	0	0	0	0	0	0	0	0
AT1G04647	0	0	1	0	0	1	1	0	0	1	0	0	2	2	0	0	0	0	4	3	0	0	0	0	0	2	0	3	2	0	3	0	0	0	0	0	1	1	4	0	0	0	1	0	0	0	0	0	1
AT1G04650	84	87	109	70	94	70	61	107	90	60	79	49	68	53	117	80	105	79	89	63	21	26	8	16	11	45	18	34	53	31	60	58	81	96	70	79	88	72	99	79	34	38	30	24	24	37	24	50	47
AT1G04653	0	0	0	0	0	0	0	0	0	0	0	0	0	0	0	0	0	0	0	0	0	0	0	0	0	0	0	0	0	0	0	0	0	0	0	0	0	0	0	0	0	0	0	0	0	0	0	0	0
AT1G04657	0	0	0	0	0	0	0	0	0	0	0	0	0	0	0	0	0	0	0	0	0	0	0	0	0	0	0	0	0	0	0	0	0	0	0	0	0	0	0	0	0	0	0	0	0	0	0	0	0
AT1G04660	0	0	0	0	0	0	0	0	0	0	0	0	0	0	0	0	0	0	0	0	0	0	0	0	0	0	0	0	0	0	0	0	0	0	0	0	0	0	0	0	0	0	0	0	0	0	0	0	0
AT1G04667	0	0	0	0	0	0	0	0	0	0	0	0	0	0	0	0	0	0	0	0	0	0	0	0	0	0	0	0	0	0	0	0	0	0	0	0	0	0	0	0	0	0	0	0	0	0	0	0	0
AT1G04670	0	0	0	0	0	0	0	0	0	0	0	0	0	0	0	0	0	0	0	0	0	0	0	0	0	0	0	0	0	0	0	0	0	0	0	0	0	0	0	0	0	0	0	0	0	0	0	0	0
AT1G04673	0	0	0	0	0	0	0	0	0	0	0	0	0	0	0	0	0	0	0	0	0	0	0	0	0	0	0	0	0	0	0	0	0	0	0	0	0	0	0	0	0	0	0	0	0	0	0	0	0
AT1G04677	0	0	0	0	0	0	0	0	0	0	0	0	0	0	0	0	0	0	0	0	0	0	0	0	0	0	0	0	0	0	0	0	0	0	0	0	0	0	0	0	0	0	0	0	0	0	0	0	0
AT1G04680	436	369	278	479	519	408	474	370	418	586	412	553	234	378	169	294	329	247	211	272	264	235	230	314	217	318	233	427	219	420	435	426	127	173	185	141	301	239	262	278	189	411	277	439	192	228	284	161	334
AT1G04683	0	0	0	0	0	0	0	0	0	0	0	0	0	0	0	0	0	0	0	0	0	0	0	0	0	0	0	0	0	0	0	0	0	0	0	0	0	0	0	0	0	0	0	0	0	0	0	0	0
AT1G04687	0	0	0	0	0	0	0	0	0	0	0	0	0	0	0	0	0	0	0	0	0	0	0	0	0	0	0	0	0	0	0	0	0	0	0	0	0	0	0	0	0	0	0	0	0	0	0	0	0
AT1G04690	463	381	375	336	347	365	387	448	418	371	464	309	426	314	387	441	346	235	262	221	290	281	176	261	189	337	297	328	439	420	447	440	513	523	523	464	484	425	457	334	672	655	524	419	373	427	457	494	497
AT1G04693	0	0	0	0	0	0	0	0	0	0	0	0	0	0	0	0	0	0	0	0	0	0	0	0	0	0	0	0	0	0	0	0	0	0	0	0	0	0	0	0	0	0	0	0	0	0	0	0	0
AT1G04697	0	0	0	0	0	0	0	0	0	0	0	0	0	0	0	0	0	0	0	0	0	0	0	0	0	0	0	0	0	0	0	0	0	0	0	0	0	0	0	0	0	0	0	0	0	0	0	0	0
AT1G04700	4	6	6	4	5	1	6	11	3	3	4	12	2	6	6	14	3	7	7	2	4	2	3	1	0	2	3	3	3	3	7	3	5	9	7	7	5	2	3	6	1	3	1	4	2	3	2	4	9
AT1G04703	0	0	0	0	0	0	0	0	0	0	0	0	0	0	0	0	0	0	0	0	0	0	0	0	0	0	0	0	0	0	0	0	0	0	0	0	0	0	0	0	0	0	0	0	0	0	0	0	0
AT1G04707	1	0	0	1	1	1	0	0	0	1	5	1	0	0	0	1	0	0	1	0	0	0	0	1	0	0	1	2	0	0	2	0	1	1	5	0	1	0	0	1	0	0	1	0	1	0	0	1	2
AT1G04710	125	114	118	103	90	100	118	126	145	110	168	120	106	122	108	128	88	86	86	73	100	110	55	78	64	118	79	112	144	174	184	178	118	159	133	104	159	122	119	119	123	143	106	117	117	126	97	128	169
AT1G04713	0	0	0	0	0	0	0	0	0	0	1	0	0	0	0	0	0	0	0	0	0	0	0	0	0	0	0	0	0	0	0	0	0	0	1	0	0	0	0	0	0	0	0	0	0	0	0	0	0
AT1G04717	0	0	0	0	0	0	0	0	0	0	0	0	0	0	0	0	0	0	0	0	0	0	0	0	0	0	0	0	0	0	0	0	0	0	0	0	0	0	0	0	0	0	0	0	0	0	0	0	0
AT1G04720	0	0	0	0	0	0	0	0	0	0	0	0	0	0	0	0	0	0	0	0	0	0	0	0	0	0	0	0	0	0	0	0	0	0	0	0	0	0	0	0	0	0	0	0	0	0	0	0	0
AT1G04723	0	0	0	0	0	0	0	0	0	0	0	0	0	0	0	0	0	0	0	0	0	0	0	0	0	0	0	0	0	0	0	0	0	0	0	0	0	0	0	0	0	0	0	0	0	0	0	0	0
AT1G04730	35	32	19	28	16	21	16	24	25	46	35	45	44	41	28	32	31	17	25	17	13	13	11	12	6	18	14	16	42	48	35	33	47	30	57	22	32	25	25	20	7	25	20	19	11	11	12	9	14
AT1G04733	0	0	0	0	0	0	0	0	0	0	0	0	0	0	0	0	0	0	0	0	0	0	0	0	0	0	0	0	0	0	0	0	0	0	0	0	0	0	0	0	0	0	0	0	0	0	0	0	0
AT1G04737	0	0	0	0	0	0	0	0	0	0	0	0	0	0	0	0	0	0	0	0	0	0	0	0	0	0	0	0	0	0	0	0	0	0	0	0	0	0	0	0	0	0	0	0	0	0	0	0	0
AT1G04743	0	0	0	1	0	1	0	0	0	0	0	1	0	0	2	1	0	0	0	0	0	0	0	0	0	0	0	0	0	0	0	0	1	0	0	1	0	2	0	0	0	3	0	0	1	1	0	0	0
AT1G04747	0	0	0	0	0	0	0	0	0	0	0	0	0	0	0	0	0	0	0	0	0	0	0	0	0	0	0	0	0	0	0	0	0	0	0	0	0	0	0	0	0	0	0	0	0	0	0	0	0
AT1G04750	264	196	226	213	168	209	197	248	364	259	333	247	248	227	299	282	292	156	174	132	145	172	118	171	141	218	208	189	368	321	328	346	330	317	293	264	358	302	291	238	288	239	167	239	141	206	205	207	266
AT1G04753	0	0	0	0	0	1	0	0	0	0	0	0	0	0	0	0	0	0	0	0	0	0	0	0	0	0	0	0	0	0	0	0	0	0	0	0	0	0	0	0	0	0	0	0	0	0	0	0	0
AT1G04760	2	0	1	1	2	1	8	2	1	1	2	1	6	0	1	2	2	0	0	2	1	2	1	0	0	0	0	0	2	4	0	2	2	0	3	2	3	1	1	3	0	0	0	0	1	2	2	0	1
AT1G04763	0	0	0	0	0	0	0	0	0	0	0	0	0	0	0	0	0	0	0	0	0	0	0	0	0	0	0	0	0	0	0	0	0	0	0	0	0	0	0	0	0	0	0	0	0	0	0	0	0
AT1G04767	0	0	0	0	0	0	0	0	0	0	0	0	0	0	0	0	0	0	0	0	1	0	1	1	0	0	0	0	0	0	0	0	0	2	0	0	0	0	0	0	0	0	0	0	0	1	0	1	0
AT1G04770	158	118	140	125	232	159	120	136	169	160	235	176	101	75	126	111	117	66	41	50	23	17	32	33	14	8	15	23	37	29	33	32	19	26	39	57	9	13	25	12	86	101	73	108	43	41	52	51	25
AT1G04773	0	0	0	0	0	0	0	0	0	0	0	0	0	0	0	0	0	0	0	0	0	0	0	0	0	0	0	0	0	0	0	0	0	0	0	0	0	0	0	0	0	0	0	0	0	0	0	0	0
AT1G04778	0	0	0	0	0	2	0	0	5	1	1	0	1	1	1	0	0	0	0	0	0	0	0	0	1	0	4	2	0	0	0	0	1	2	2	2	1	0	3	1	0	1	2	2	0	2	0	0	0
AT1G04780	361	288	304	265	283	305	303	330	347	367	310	261	261	266	300	308	334	225	257	173	159	115	92	156	122	221	158	199	282	266	298	322	298	320	278	329	339	308	315	257	352	351	305	259	220	266	250	292	291
AT1G04783	0	0	0	0	0	0	0	0	0	0	0	0	0	0	0	0	0	0	0	0	0	0	0	0	0	1	1	0	0	0	0	0	0	0	0	0	0	0	0	0	0	0	0	0	0	0	0	0	0
AT1G04787	0	0	0	0	0	0	0	0	0	0	0	0	0	0	0	0	0	0	0	0	0	0	0	0	0	0	0	0	0	0	0	0	0	0	0	0	0	0	0	0	0	0	0	0	0	0	0	0	0
AT1G04790	183	121	139	129	111	147	154	150	141	123	172	130	89	94	102	86	157	115	112	94	80	78	48	71	52	88	80	80	157	150	129	193	38	41	62	60	137	105	141	106	122	171	123	118	97	104	111	110	154
AT1G04793	0	0	0	0	0	0	0	0	0	0	0	0	0	0	0	0	0	0	0	0	0	0	0	0	0	0	0	0	0	0	0	0	0	0	0	0	0	0	0	0	0	0	0	0	0	0	0	0	0
AT1G04797	0	0	0	0	0	0	0	0	0	0	0	0	0	0	0	0	0	0	0	0	0	0	0	0	0	0	0	0	0	0	0	0	0	0	0	0	0	0	0	0	0	0	0	0	0	0	0	0	0
AT1G04800	8	6	6	9	9	2	25	15	2	16	10	23	30	23	4	21	8	9	6	10	7	5	6	12	5	8	2	16	3	24	1	24	12	5	13	9	10	4	6	11	4	8	11	24	4	9	10	0	6
AT1G04803	0	0	0	0	0	0	0	0	0	0	0	0	0	0	0	0	0	0	0	0	0	0	0	0	0	0	0	0	0	0	0	0	0	0	0	0	0	0	0	0	0	0	0	0	0	0	0	0	0
AT1G04807	0	0	0	0	0	0	0	0	0	0	0	0	0	0	0	0	0	0	0	0	0	0	0	0	0	0	0	0	0	0	0	0	0	0	0	0	0	0	0	0	0	0	0	0	0	0	0	0	0
AT1G04810	273	212	256	268	245	238	279	250	372	285	288	255	338	359	339	415	265	227	224	203	230	183	109	166	132	336	253	336	408	338	376	398	448	423	435	349	388	379	393	300	473	446	426	338	360	400	430	354	475
AT1G04813	0	0	0	0	0	0	0	0	0	0	0	0	0	0	0	0	0	0	0	0	0	0	0	0	0	0	0	0	0	0	0	0	0	0	0	0	0	0	0	0	0	0	0	0	0	0	0	0	0
AT1G04817	0	0	0	0	0	0	0	0	0	0	0	0	0	0	0	0	0	0	0	0	0	0	0	0	0	0	0	0	0	0	0	0	0	0	0	0	0	0	0	0	0	0	0	0	0	0	0	0	0
AT1G04820	700	580	496	626	640	549	752	648	764	962	935	940	1168	1405	768	1115	812	692	509	642	478	487	255	446	316	508	478	634	753	897	821	996	964	896	1143	962	984	916	891	808	888	1192	840	1052	739	818	939	847	1160
AT1G04823	0	0	0	0	0	0	0	0	0	0	0	0	0	0	0	0	0	0	0	1	0	0	0	0	0	0	0	0	0	0	0	0	0	0	0	0	0	0	0	0	0	0	0	0	0	0	0	0	0
AT1G04827	0	0	0	0	0	0	0	0	0	0	0	0	0	0	0	0	0	0	0	0	0	0	0	1	0	0	0	0	0	0	0	0	4	0	0	0	0	0	0	0	0	0	0	0	0	0	0	0	0
AT1G04830	155	101	107	110	110	82	121	108	111	122	154	104	135	106	143	129	100	100	101	55	77	55	46	55	58	98	82	101	124	103	139	124	189	186	189	181	128	123	95	87	146	157	128	119	72	106	106	116	147
AT1G04833	0	0	0	0	0	0	0	0	0	0	0	0	0	0	0	0	0	0	0	0	0	0	0	0	0	0	0	0	0	0	0	0	0	0	0	0	0	0	0	0	0	0	0	0	0	0	0	0	0
AT1G04837	0	0	0	0	0	0	0	0	0	1	0	0	0	0	0	0	0	0	0	0	1	2	0	3	1	0	2	2	0	3	0	1	8	2	3	2	2	2	0	0	0	0	1	0	2	1	1	1	3
AT1G04840	5	5	7	3	2	3	8	7	1	4	4	1	5	2	8	2	7	5	7	7	2	3	2	1	2	1	0	1	5	1	4	3	4	3	3	5	7	1	6	4	10	15	10	16	11	19	11	10	14
AT1G04847	0	0	0	0	0	0	0	0	0	0	0	0	0	0	0	0	0	0	0	0	0	0	0	0	0	0	0	0	0	0	0	0	0	0	0	0	0	0	0	0	0	0	0	0	0	0	0	0	0
AT1G04850	347	304	334	331	335	303	296	384	394	409	373	356	360	331	325	353	340	238	261	221	199	194	150	227	140	258	251	323	367	394	369	413	376	330	425	410	389	337	355	258	437	480	396	392	319	365	365	365	423
AT1G04853	0	0	0	0	0	0	0	0	0	0	0	0	0	0	0	0	0	0	0	0	0	0	0	0	0	0	0	0	0	0	0	0	0	0	0	0	0	0	0	0	0	0	0	0	0	0	0	0	0
AT1G04857	0	0	0	0	0	0	0	0	0	0	0	0	0	0	0	0	0	0	0	0	0	0	0	0	0	0	0	0	0	0	0	0	0	0	0	0	0	0	0	0	0	0	0	0	0	0	0	0	0
AT1G04860	379	293	299	314	247	247	307	341	283	317	330	286	324	288	346	330	323	283	298	194	123	113	75	92	102	181	162	197	227	177	214	233	255	267	243	252	316	290	240	233	342	315	277	252	218	225	228	300	293
AT1G04863	0	0	0	1	1	2	0	0	0	3	0	0	0	0	0	1	0	2	0	0	0	0	0	1	0	0	0	0	0	2	1	0	1	0	1	0	0	0	0	2	0	0	0	0	0	0	1	1	0
AT1G04867	0	0	0	0	0	0	0	0	0	0	0	0	0	0	0	0	0	0	0	0	0	0	0	0	0	0	0	0	0	0	0	0	0	0	0	0	0	0	0	0	0	0	0	0	0	0	0	0	0
AT1G04870	88	88	78	90	87	84	95	71	152	145	136	137	159	144	118	149	84	59	72	57	61	49	39	41	7	43	40	34	90	94	69	70	114	98	91	97	47	72	62	32	71	55	47	66	31	59	50	41	27
AT1G04873	0	0	0	0	0	0	0	0	0	0	0	0	0	0	0	0	0	0	0	0	0	0	0	0	0	0	0	0	0	0	0	0	0	0	0	0	0	0	0	0	0	0	0	0	0	0	0	0	0
AT1G04877	0	0	0	0	0	0	0	0	0	0	0	0	0	0	0	0	0	0	0	0	0	0	0	0	0	0	0	0	0	0	0	0	0	0	0	0	0	0	0	0	0	0	0	0	0	0	0	0	0
AT1G04880	2	0	1	1	2	0	4	0	2	0	0	0	2	3	5	1	2	1	5	2	0	0	0	0	0	0	0	0	3	3	0	0	4	3	2	0	4	1	1	0	2	2	2	0	0	0	0	1	0
AT1G04883	0	0	0	0	0	0	0	0	0	0	0	0	0	0	0	0	0	0	0	0	0	0	0	0	0	0	0	0	0	0	0	0	0	0	0	0	0	0	0	0	0	0	0	0	0	0	0	0	0
AT1G04887	0	0	0	0	2	0	2	0	0	0	0	0	0	0	0	0	0	0	0	0	0	0	0	0	0	3	0	0	0	0	0	0	0	0	1	0	0	0	0	0	0	0	0	1	0	0	0	0	0
AT1G04890	0	0	0	0	0	0	0	0	0	0	0	0	0	0	0	0	0	0	0	0	0	0	0	0	0	0	0	0	0	0	0	0	0	0	0	0	0	0	0	0	0	0	0	0	0	0	0	0	0
AT1G04893	0	0	0	0	0	0	0	0	0	0	0	0	0	0	0	0	0	0	0	0	0	0	0	0	0	0	0	0	0	0	0	0	0	0	0	0	0	0	0	0	0	0	0	0	0	0	0	0	0
AT1G04895	0	0	0	0	0	0	0	0	0	0	0	0	0	0	0	0	0	0	0	0	0	0	0	0	0	0	0	0	0	0	0	0	0	0	0	0	0	0	0	0	0	0	0	0	0	0	0	0	0
AT1G04897	0	0	0	0	0	0	0	0	0	0	0	0	0	0	0	0	0	0	0	0	0	0	0	0	0	0	0	0	0	0	0	0	0	0	0	0	0	0	0	0	0	0	0	0	0	0	0	0	0
AT1G04900	30	19	22	12	30	35	31	36	25	24	49	21	32	33	24	28	23	27	25	19	20	20	7	22	15	28	20	20	47	47	50	41	18	32	17	31	24	30	18	26	44	68	39	38	50	49	44	54	57
AT1G04907	0	0	0	0	0	0	0	0	0	0	0	0	0	0	0	0	0	0	0	0	0	0	0	0	0	0	0	0	0	0	0	0	0	0	0	0	0	0	0	0	0	0	0	0	0	0	0	0	0
AT1G04910	156	112	139	134	114	146	140	136	155	130	152	123	135	103	137	120	162	113	99	82	87	65	38	81	48	113	89	105	113	100	131	126	112	124	110	106	155	153	151	131	160	200	141	134	106	121	114	124	149
AT1G04913	0	0	0	0	0	0	0	0	0	0	0	0	0	0	0	0	0	0	0	0	0	0	0	0	0	0	0	0	0	0	0	0	0	0	0	0	0	0	0	0	0	0	0	0	0	0	0	0	0
AT1G04917	1	5	2	5	0	2	1	5	3	0	4	2	1	3	1	4	1	1	5	1	1	0	0	0	0	0	1	5	0	0	0	1	2	1	6	0	0	3	4	0	1	0	0	0	0	0	1	1	0
AT1G04920	8	7	5	10	4	3	18	4	3	4	5	8	8	13	2	15	15	8	13	12	8	3	1	4	8	3	1	6	2	7	8	6	8	9	11	5	7	5	6	12	4	11	8	21	6	6	15	2	11
AT1G04923	0	0	0	0	0	0	0	0	0	0	0	0	0	0	0	0	0	0	0	0	0	0	0	0	0	0	0	0	0	0	0	0	0	0	0	0	0	0	0	0	0	0	0	0	0	0	0	0	0
AT1G04927	0	0	0	0	0	0	0	0	0	0	0	0	0	0	0	0	0	0	0	0	0	0	0	0	0	0	0	0	0	0	0	0	0	0	0	0	0	0	0	0	0	0	0	0	0	0	0	0	0
AT1G04930	13	9	15	18	13	3	6	11	6	14	17	13	12	5	16	13	12	10	6	9	5	7	3	10	7	7	4	9	8	12	13	8	7	13	10	9	11	20	10	12	31	27	20	21	15	16	14	5	16
AT1G04933	1	1	2	3	7	3	2	7	3	0	4	2	2	0	5	11	0	1	1	2	4	0	0	0	3	1	1	2	4	1	2	1	11	7	6	8	3	4	1	1	3	3	3	2	9	3	5	8	2
AT1G04937	0	0	0	0	0	0	0	0	0	0	0	0	0	0	0	0	0	0	0	0	0	0	0	0	0	0	0	0	0	0	0	0	0	0	0	0	0	0	0	0	0	0	0	0	0	0	0	0	0
AT1G04940	282	261	226	232	179	226	282	271	239	276	321	270	298	290	234	291	277	194	183	157	174	170	147	150	140	261	230	233	326	317	299	366	349	305	316	277	397	261	272	286	321	377	303	322	263	264	316	302	398
AT1G04943	0	0	0	0	0	0	0	0	0	0	0	0	0	0	0	0	0	0	0	0	0	0	0	0	0	0	0	0	0	0	0	0	0	0	0	0	0	0	0	0	0	0	0	0	0	0	0	0	0
AT1G04945	64	44	32	37	41	39	42	86	54	53	50	54	52	39	54	63	57	42	37	25	22	26	4	12	10	31	40	33	35	47	53	54	27	16	25	46	46	39	46	21	110	43	53	44	35	76	63	69	37
AT1G04947	0	0	0	0	0	0	0	0	0	0	0	0	0	0	0	0	0	0	0	0	0	0	0	0	0	0	0	0	0	0	0	0	0	0	0	0	0	0	0	0	0	0	0	0	0	0	0	0	0
AT1G04950	146	111	126	120	100	118	86	148	106	110	134	112	157	137	156	177	122	81	105	66	93	66	45	63	55	100	106	145	171	120	178	135	175	178	177	207	170	122	158	128	170	209	164	194	142	149	141	154	194
AT1G04953	0	0	0	0	0	0	1	0	0	0	1	0	0	0	0	1	0	0	0	0	0	1	0	0	0	0	0	1	1	0	3	1	2	8	0	2	3	0	2	1	1	1	2	0	5	4	1	1	1
AT1G04957	0	0	0	0	0	0	0	0	0	0	0	0	0	0	0	0	0	0	0	0	0	0	0	0	0	0	0	0	0	0	0	0	0	0	0	0	0	0	0	0	0	0	0	0	0	0	0	0	1
AT1G04960	124	99	110	123	120	105	101	123	133	159	159	122	136	90	123	133	115	81	130	58	103	85	47	79	71	134	93	131	164	146	155	153	189	139	186	151	179	150	179	125	201	178	106	127	112	126	129	134	163
AT1G04963	0	0	0	0	0	0	0	0	0	0	0	0	0	0	0	0	0	0	0	0	0	0	0	0	0	0	0	0	0	0	0	0	0	0	0	0	0	0	0	0	0	0	0	0	0	0	0	0	0
AT1G04967	0	0	0	0	0	0	0	0	0	0	0	0	0	0	0	0	0	0	0	0	0	0	0	0	0	0	0	0	0	0	0	0	0	0	0	0	0	0	0	0	0	0	0	0	0	0	0	0	0
AT1G04970	204	133	144	161	122	147	141	175	221	194	201	143	172	194	201	192	170	143	134	103	147	124	82	146	94	154	163	163	261	162	288	227	292	299	266	287	283	234	258	159	399	423	346	317	242	328	347	348	388
AT1G04973	0	0	0	0	0	0	0	0	0	0	0	0	0	0	0	0	0	0	0	0	0	0	0	0	0	0	0	1	0	0	0	0	0	0	0	0	0	0	0	0	0	0	0	0	0	0	0	0	0
AT1G04977	0	0	0	0	0	0	0	0	0	0	0	0	0	0	0	0	0	0	0	0	0	0	0	1	0	0	0	0	0	0	1	0	0	0	2	0	1	0	0	0	2	1	0	0	0	1	1	2	1
AT1G04980	47	40	47	40	24	33	29	68	214	190	134	56	51	29	24	46	26	17	18	14	100	90	39	86	43	113	107	139	264	306	299	294	85	60	63	39	197	193	120	174	638	616	411	414	400	353	465	424	695
AT1G04983	0	0	0	0	0	0	0	1	0	0	0	0	0	0	0	0	0	0	0	0	0	1	0	0	0	0	0	0	0	0	0	0	0	0	0	0	0	0	0	0	0	0	0	0	0	0	0	0	0
AT1G04985	243	204	178	158	163	179	167	191	231	174	225	161	158	153	200	188	198	149	148	115	110	117	60	109	99	241	188	192	263	262	278	260	236	221	208	195	245	231	257	194	201	210	164	184	190	180	184	214	284
AT1G04987	0	0	0	0	0	0	0	0	0	0	0	0	0	0	0	0	0	0	0	0	0	0	0	0	0	0	0	0	0	0	0	0	0	0	0	0	0	0	0	0	0	0	0	0	0	0	0	0	0
AT1G04990	47	44	54	45	70	63	52	86	103	86	69	66	64	73	48	73	41	40	54	33	23	16	13	30	18	35	32	33	56	54	53	49	63	76	70	55	46	52	40	32	168	204	129	122	92	105	102	98	123
AT1G04993	0	0	0	0	0	0	0	0	0	0	0	0	0	0	0	0	0	0	0	0	0	0	0	0	0	0	0	0	0	0	0	0	0	0	0	0	0	0	0	0	0	0	0	0	0	0	0	0	0
AT1G04997	0	0	0	0	0	0	0	0	0	0	0	0	0	0	0	0	0	0	0	0	0	0	0	0	0	0	0	0	0	0	0	0	0	0	0	0	0	0	0	0	0	0	0	1	0	0	0	0	0
AT1G05000	5	13	6	5	5	5	7	9	15	18	18	7	15	11	11	11	24	26	17	16	2	0	0	5	3	2	2	6	15	4	5	12	4	7	6	8	16	24	31	14	5	9	1	4	4	5	2	7	12
AT1G05003	0	0	0	0	0	0	0	0	0	0	0	0	0	0	0	0	0	0	0	0	0	0	0	0	0	0	0	0	0	0	0	0	0	0	0	0	0	0	0	0	0	0	0	0	0	0	0	0	0
AT1G05005	0	0	0	0	0	0	0	0	0	0	0	0	0	0	0	0	0	0	0	0	0	0	0	0	0	0	0	0	0	0	0	0	0	0	0	0	0	0	0	1	0	0	0	0	0	0	0	0	0
AT1G05007	0	0	0	0	0	0	0	0	0	0	0	0	0	0	0	0	0	0	0	0	0	0	0	0	0	0	0	0	0	0	0	0	0	0	0	0	0	0	0	0	0	0	0	0	0	0	0	0	0
AT1G05010	646	563	574	696	518	565	574	635	1534	1712	1607	1370	827	759	447	678	1096	778	797	672	613	617	399	525	272	381	365	483	1328	1465	1232	1412	291	297	376	295	883	786	1059	664	2044	2207	1131	1839	1297	1368	1646	1525	1485
AT1G05013	0	0	0	0	0	0	0	0	0	0	0	0	0	0	0	0	0	0	0	0	0	0	0	0	0	0	0	0	0	0	0	0	0	0	0	0	0	0	0	0	0	0	0	0	0	0	0	0	0
AT1G05017	0	0	0	0	0	0	0	0	0	0	0	0	0	0	0	0	0	0	0	0	0	0	0	0	0	0	0	0	0	0	0	0	0	0	0	0	0	0	0	0	0	0	0	0	0	0	0	0	0
AT1G05020	2	0	1	4	2	1	1	2	1	8	2	3	0	2	1	0	0	1	1	4	1	0	0	2	0	0	2	3	1	4	2	4	1	1	0	1	1	1	1	1	0	2	1	5	0	0	1	0	1
AT1G05023	0	0	0	0	0	0	0	0	0	0	0	0	0	0	0	0	0	0	0	0	0	0	0	0	0	0	0	1	0	0	0	0	0	0	1	0	0	0	0	0	0	0	0	0	0	0	0	0	0
AT1G05027	0	0	0	0	0	0	0	0	0	0	0	0	0	0	0	0	0	0	0	0	0	0	0	0	0	0	1	0	0	0	0	0	0	0	0	0	0	0	0	0	0	0	0	0	0	0	0	0	0
AT1G05030	113	102	122	91	70	97	88	102	123	82	102	101	115	87	99	113	109	76	69	65	80	49	45	50	55	79	67	98	123	103	93	97	121	124	141	107	94	84	80	77	131	131	111	119	86	96	126	88	115
AT1G05033	0	0	0	0	0	0	0	0	0	0	0	0	0	0	0	0	0	0	0	0	0	0	0	0	0	0	0	0	0	0	0	0	0	0	0	0	0	0	0	0	0	0	0	0	0	0	0	0	0
AT1G05035	0	0	0	0	0	0	0	0	0	0	0	0	0	0	0	0	0	0	0	0	0	0	0	0	0	0	0	0	0	0	0	0	0	0	0	0	0	0	0	0	0	0	0	0	0	0	0	0	0
AT1G05037	0	0	0	0	0	0	0	0	0	0	0	0	0	0	0	0	0	0	0	0	0	0	0	0	0	0	0	0	0	0	0	0	0	0	0	0	0	0	0	0	0	0	0	0	0	0	0	0	0
AT1G05040	0	0	1	0	0	0	0	0	0	0	0	0	0	0	0	0	0	0	0	0	0	0	0	0	0	0	0	0	0	0	0	0	0	0	0	0	0	0	0	0	0	0	0	0	0	0	0	0	0
AT1G05043	0	0	0	0	0	0	0	0	0	0	0	0	0	0	0	0	0	0	0	0	0	0	0	0	0	0	0	0	0	0	0	0	0	0	0	0	0	0	0	0	0	0	0	0	0	0	0	0	0
AT1G05047	0	0	0	0	0	0	0	0	0	1	0	0	0	1	2	0	0	0	0	0	0	0	1	0	0	0	0	0	0	0	0	1	0	0	0	0	1	0	0	0	0	0	0	0	0	1	0	0	1
AT1G05053	0	0	0	0	0	0	0	0	0	0	0	0	0	0	0	0	0	0	0	0	0	0	0	0	0	0	0	0	0	0	0	0	0	0	0	0	0	0	0	0	0	0	0	0	0	0	0	0	0
AT1G05055	64	43	43	55	46	55	57	64	48	62	74	54	74	88	65	86	61	43	46	37	28	28	23	23	14	37	24	46	44	55	53	56	46	47	60	41	48	52	53	44	76	86	42	54	33	49	79	49	47
AT1G05057	0	0	0	0	0	0	0	0	0	0	0	0	0	0	0	0	0	0	0	0	0	0	0	0	0	0	0	0	0	0	0	0	0	0	0	0	0	0	0	0	0	0	0	0	0	0	0	0	0
AT1G05060	81	70	76	54	66	62	59	86	60	43	66	36	68	43	70	66	73	60	58	27	56	36	20	41	26	41	40	40	90	49	73	82	66	81	84	81	105	104	108	66	92	112	66	89	62	80	53	82	100
AT1G05065	9	10	16	11	7	17	10	12	12	4	9	10	8	12	12	15	13	16	13	4	2	1	1	5	1	3	3	3	3	5	1	5	3	4	2	2	5	0	3	4	18	14	6	12	9	16	6	10	13
AT1G05067	0	0	0	0	0	0	0	0	0	0	0	0	0	0	0	0	0	0	0	0	0	0	0	0	0	0	0	0	0	0	0	0	0	0	0	0	0	0	0	0	0	0	0	0	0	0	0	0	0
AT1G05070	163	157	170	205	157	185	187	193	186	197	208	183	217	214	191	235	166	147	121	138	73	71	35	73	50	132	111	108	116	126	117	130	172	164	134	158	148	161	146	123	121	132	138	133	84	139	128	139	136
AT1G05073	0	0	0	0	0	0	0	0	0	0	0	0	0	0	0	0	0	0	0	0	0	0	0	0	0	0	0	0	0	0	0	0	0	0	0	0	0	0	0	0	0	0	0	0	0	0	0	0	0
AT1G05077	0	0	0	0	0	0	0	0	0	0	0	0	0	0	0	0	0	0	0	0	0	0	0	0	0	0	0	0	0	0	0	0	0	0	0	0	0	0	0	0	0	0	0	0	0	0	0	0	0
AT1G05080	0	0	0	0	0	0	0	0	0	0	0	0	0	0	0	0	0	0	0	0	0	0	0	0	0	0	0	0	0	0	0	0	0	0	0	0	0	0	0	0	0	0	0	0	0	0	0	0	0
AT1G05083	0	0	0	0	0	0	0	0	0	0	0	0	0	0	0	0	0	0	0	0	0	0	0	0	0	0	0	0	0	0	0	0	0	0	0	0	0	0	0	0	0	0	0	0	0	0	0	0	0
AT1G05085	0	0	0	0	0	0	0	0	0	0	0	0	0	0	0	0	0	0	0	0	0	0	0	0	0	0	0	0	0	0	0	0	0	0	0	0	0	0	0	0	0	0	0	0	0	0	0	0	0
AT1G05087	0	20	3	26	21	8	25	24	22	41	19	46	32	10	9	18	39	15	35	3	20	13	9	22	7	23	33	8	32	36	35	40	21	12	39	15	42	33	33	12	50	15	25	46	33	30	18	52	18
AT1G05090	37	46	8	44	33	39	61	44	68	40	55	0	70	44	9	48	49	36	43	36	35	22	16	28	5	38	20	19	53	29	44	49	33	36	47	24	81	41	48	23	53	79	64	58	25	56	48	49	54
AT1G05093	0	0	0	0	0	0	0	0	0	0	0	0	0	0	0	0	0	0	0	0	0	0	0	0	0	0	0	0	0	0	0	0	0	0	0	0	0	0	0	0	0	0	0	0	0	0	0	0	0
AT1G05097	0	0	0	0	0	0	0	0	0	0	0	0	0	0	0	0	0	0	0	0	0	0	0	0	0	0	0	0	0	0	0	0	0	0	0	0	0	0	0	0	0	0	0	0	0	0	0	0	0
AT1G05100	7	18	5	7	8	9	11	10	9	13	6	6	28	24	19	23	6	3	9	6	8	6	2	3	25	6	12	4	3	5	6	7	45	65	47	56	4	12	7	1	1	4	5	5	4	2	2	0	2
AT1G05103	0	0	0	0	0	0	0	0	0	0	0	0	0	0	0	0	0	0	0	0	0	0	0	0	0	0	0	0	0	0	0	0	0	0	0	0	0	0	0	0	0	0	0	0	0	0	0	0	0
AT1G05107	0	0	0	0	0	0	0	0	0	0	0	0	0	0	0	0	0	0	0	0	0	0	0	0	0	0	0	0	0	0	0	0	0	0	0	0	0	0	0	0	0	0	0	0	0	0	0	0	0
AT1G05113	0	0	0	0	0	0	0	0	0	0	0	0	0	0	0	0	0	0	0	0	0	0	0	0	0	0	0	0	0	0	0	0	0	0	0	0	0	0	0	0	0	0	0	0	0	0	0	0	0
AT1G05117	0	0	0	0	0	0	0	0	0	0	0	0	0	0	0	0	0	0	0	0	0	0	0	0	0	0	0	0	0	0	0	0	0	0	0	0	0	0	0	0	0	0	0	0	0	0	0	0	0
AT1G05120	94	60	97	74	80	81	102	92	126	95	130	74	90	103	109	114	130	91	97	81	72	49	23	52	53	72	82	48	122	91	131	127	100	116	98	121	117	103	129	112	134	228	128	140	121	128	129	123	134
AT1G05123	0	0	0	0	0	0	0	0	0	0	0	0	0	0	0	0	0	0	0	0	0	0	0	0	0	0	0	0	0	0	0	0	0	0	0	0	0	0	0	0	0	0	0	0	0	0	0	0	0
AT1G05127	0	0	0	0	0	0	0	0	0	0	0	0	0	0	0	0	0	0	0	0	0	0	0	0	0	0	0	0	0	0	0	0	0	0	0	0	0	0	0	0	0	0	0	0	0	0	0	0	0
AT1G05133	0	0	0	0	0	0	0	0	0	0	0	0	0	0	0	0	0	0	0	0	0	0	0	0	0	0	0	0	0	0	0	0	0	0	0	0	0	0	0	0	0	0	0	0	0	0	0	0	0
AT1G05136	0	0	0	0	0	0	0	0	0	0	0	0	0	0	0	0	0	0	0	0	0	0	0	0	0	0	0	0	0	0	0	0	0	0	0	0	0	0	0	0	0	0	0	0	0	0	0	0	0
AT1G05137	0	0	0	0	0	0	0	0	0	0	0	0	0	0	0	0	0	0	0	0	0	0	0	0	0	0	0	0	0	0	0	0	0	0	0	0	0	0	0	0	0	0	0	0	0	0	0	0	0
AT1G05140	579	530	504	485	430	453	506	586	463	382	520	391	652	572	635	643	518	331	376	282	258	237	171	266	155	352	310	337	345	402	442	436	589	564	574	532	459	411	410	320	388	424	329	369	300	380	362	373	430
AT1G05143	0	0	0	0	0	0	0	0	0	0	0	0	0	0	0	0	0	0	0	0	0	0	0	0	0	0	0	0	0	0	0	0	0	0	0	0	0	0	0	0	0	0	0	0	0	0	0	0	0
AT1G05147	0	3	0	0	0	0	0	0	0	0	3	2	0	1	0	0	1	0	0	0	1	1	0	0	0	0	0	0	0	0	0	0	0	0	0	0	0	0	0	0	0	0	0	0	0	0	0	0	0
AT1G05150	344	225	258	261	218	239	269	296	280	280	257	295	310	256	256	382	310	240	202	191	103	78	58	92	81	124	101	116	195	181	192	222	179	198	204	204	188	196	213	169	243	292	232	282	168	179	216	194	268
AT1G05153	0	0	0	0	0	0	0	0	0	0	0	0	0	0	0	0	0	0	0	0	0	0	0	0	0	0	0	0	0	0	0	0	0	0	0	0	0	0	0	0	0	0	0	0	0	0	0	0	0
AT1G05160	56	69	78	53	32	48	56	80	55	54	72	57	64	77	78	90	85	68	83	64	36	17	9	32	21	35	34	27	69	43	80	45	40	54	38	47	65	56	72	57	79	87	63	96	38	47	65	58	75
AT1G05163	2554	7865	6679	8649	6880	6436	5652	4455	9357	11653	20308	7685	11409	14417	12456	10238	4597	5683	6377	6957	7056	7494	3378	5763	2745	7150	17230	13054	20823	16662	22006	19877	14106	13866	18969	19735	18296	18293	11612	10599	6911	1264	4357	12384	3067	10863	2522	11340	7990
AT1G05170	760	618	501	601	556	527	509	568	661	541	653	468	872	679	755	908	850	542	556	390	254	236	142	210	194	373	297	299	462	421	432	476	890	893	863	649	618	570	512	376	223	292	215	200	204	208	202	199	236
AT1G05173	0	0	0	0	0	0	0	0	0	0	0	0	0	0	0	0	0	0	0	0	0	0	0	0	0	0	0	0	0	0	0	0	0	0	0	0	0	0	0	0	0	0	0	0	0	0	0	0	0
AT1G05177	0	0	0	0	0	0	0	0	0	0	0	0	0	0	0	0	0	0	0	0	0	0	0	0	0	0	0	0	0	0	0	0	0	0	0	0	0	0	0	0	0	0	0	0	0	1	0	0	0
AT1G05180	138	119	105	117	119	111	113	131	181	126	157	130	122	115	126	122	115	92	93	70	87	86	50	74	66	97	102	103	145	130	170	143	121	158	168	164	125	150	143	91	259	245	173	186	140	174	181	198	188
AT1G05183	0	2	2	0	6	1	1	0	0	0	1	2	1	1	0	1	0	0	0	1	0	0	0	0	0	0	0	0	1	2	0	2	0	0	0	0	0	5	1	0	0	1	0	0	0	0	1	0	0
AT1G05187	0	0	0	1	1	0	1	2	0	0	0	0	1	0	2	2	1	0	2	0	0	0	0	0	0	0	0	0	0	0	0	0	0	2	0	2	0	1	0	0	0	0	0	0	0	0	0	0	0
AT1G05190	3043	2240	1781	2263	2282	2156	2237	2697	2237	2674	2563	2764	2257	2329	1752	2341	2382	1826	1626	1662	1109	1097	800	1128	1166	1942	1712	2106	1555	2424	2067	2524	2277	1843	2429	1817	2890	2212	2091	1766	1409	1911	1394	1882	1414	1844	1987	1773	2456
AT1G05193	0	0	0	0	0	0	0	0	0	0	0	0	0	0	0	0	0	0	0	0	0	0	0	0	0	0	0	0	0	0	0	0	0	0	0	0	0	0	0	0	0	0	0	0	0	0	0	0	0
AT1G05197	0	0	0	0	0	0	0	0	0	0	0	0	0	0	0	0	0	0	0	0	0	0	0	0	0	0	0	0	0	0	0	0	0	0	0	0	0	0	0	0	0	0	0	0	0	0	0	0	0
AT1G05200	701	633	605	576	498	536	574	665	505	424	560	541	511	473	443	523	501	409	398	302	291	253	182	278	201	372	356	359	375	379	439	468	327	456	420	397	433	358	451	348	937	927	821	811	790	946	825	868	956
AT1G05203	0	0	0	0	1	0	0	0	1	2	0	0	0	0	0	0	1	0	0	1	0	0	0	0	0	0	0	0	0	0	0	0	0	0	0	0	0	0	0	0	0	0	0	0	0	0	0	0	0
AT1G05205	27	19	18	27	18	23	25	25	32	27	47	37	26	24	22	29	44	22	24	21	15	14	11	20	14	21	19	21	30	46	40	51	35	31	38	30	36	28	36	19	22	26	28	27	23	28	22	11	42
AT1G05207	0	0	0	0	0	0	0	0	0	1	0	0	0	0	0	0	0	0	0	0	0	1	0	0	0	0	0	0	0	0	0	0	0	0	0	0	0	0	0	0	0	0	0	0	0	0	0	0	0
AT1G05210	11	10	7	8	5	6	10	12	9	20	30	11	11	13	7	9	7	1	9	11	13	14	11	17	13	24	9	16	23	37	31	41	10	9	13	7	14	17	12	8	10	13	14	15	13	12	20	7	15
AT1G05213	0	0	0	0	1	0	0	0	1	0	1	0	0	0	0	0	0	0	1	0	0	0	0	0	0	0	0	0	0	0	0	0	0	0	0	0	0	0	0	0	0	0	0	0	0	0	0	0	0
AT1G05217	0	0	0	0	0	0	0	0	0	0	0	0	0	0	0	0	0	0	0	0	0	0	0	0	0	0	0	0	0	0	0	0	0	0	0	0	0	0	0	0	0	0	0	0	0	0	0	0	0
AT1G05220	1	0	0	0	0	0	0	0	0	0	0	3	1	0	0	0	1	0	0	0	0	3	0	0	0	0	0	0	0	0	0	0	0	0	0	1	0	0	0	0	0	1	0	0	0	0	0	0	0
AT1G05223	0	0	0	0	0	0	0	0	0	0	0	0	0	0	0	0	0	0	0	0	0	0	0	0	0	0	0	0	0	0	0	0	0	0	0	0	0	0	0	0	0	0	0	0	0	0	0	0	0
AT1G05227	0	0	0	0	0	0	0	0	0	0	0	0	0	0	0	0	0	0	0	0	0	0	0	0	0	0	0	0	0	0	0	0	0	0	0	0	0	0	0	0	0	0	0	0	0	0	0	0	0
AT1G05230	167	113	114	136	112	106	140	129	143	133	147	174	151	140	121	147	156	119	99	100	58	49	41	34	38	62	46	67	111	108	114	118	108	114	125	123	95	75	108	62	157	175	125	149	93	99	134	87	145
AT1G05233	0	0	0	0	0	0	0	0	0	0	0	0	0	0	0	0	0	0	0	0	0	0	0	0	0	0	0	0	0	0	0	0	0	0	0	0	0	0	0	0	0	0	0	0	0	0	0	0	0
AT1G05237	0	0	0	0	0	0	0	0	0	0	0	0	0	0	0	0	0	0	0	0	0	0	0	0	0	0	0	0	0	0	0	0	0	0	0	0	0	0	0	0	0	0	0	0	0	0	0	0	0
AT1G05240	0	0	0	0	0	0	0	0	0	0	0	0	0	0	0	0	0	0	0	0	0	0	0	0	0	0	0	0	0	0	0	0	0	0	0	0	0	0	0	0	0	0	0	0	0	0	0	0	0
AT1G05243	0	0	0	0	0	0	0	0	0	0	0	0	0	0	0	0	0	0	0	0	0	0	0	0	0	0	0	0	0	0	0	0	0	0	0	0	0	0	0	0	0	0	0	0	0	0	0	0	0
AT1G05247	0	0	0	0	0	0	0	0	0	0	0	0	0	0	0	0	0	0	0	0	0	0	0	0	0	0	0	0	0	0	0	0	0	0	0	0	0	0	0	0	0	0	0	0	0	0	0	0	0
AT1G05250	0	0	0	0	0	0	0	0	0	0	0	0	0	0	0	0	0	0	0	0	0	0	0	0	0	0	0	0	0	0	0	0	0	0	0	0	0	0	0	0	0	0	0	0	0	0	0	0	0
AT1G05253	0	0	0	0	0	0	0	0	0	0	0	0	0	0	0	0	0	0	0	0	0	0	0	0	0	0	0	0	0	0	0	0	0	0	0	0	0	0	0	0	0	0	0	0	0	0	0	0	0
AT1G05257	0	0	0	0	0	0	0	0	0	0	0	0	0	0	0	0	0	0	0	0	0	0	0	0	0	0	0	0	0	0	0	0	0	0	0	0	0	0	0	0	0	0	0	0	0	0	0	0	0
AT1G05260	0	0	1	0	0	0	0	0	2	2	0	0	3	1	0	1	4	3	0	3	0	0	0	0	0	0	0	0	0	0	2	2	0	1	1	1	0	1	1	0	3	0	0	1	0	0	0	0	1
AT1G05263	0	0	0	0	0	0	0	0	0	0	0	0	0	0	0	0	0	0	0	0	0	0	0	0	0	0	0	0	0	0	0	0	0	0	0	0	0	0	0	0	0	0	0	0	0	0	0	0	0
AT1G05267	0	0	0	0	0	0	0	0	0	0	0	0	0	0	0	0	0	0	0	0	0	0	0	0	0	0	0	0	0	0	0	0	0	0	0	1	0	0	0	0	0	0	0	0	0	0	0	0	0
AT1G05270	161	162	127	183	124	137	128	151	188	183	228	186	165	161	144	155	157	125	156	110	89	60	57	79	41	116	107	83	147	152	182	183	115	152	151	129	209	176	168	133	166	150	98	142	98	116	98	127	180
AT1G05273	0	0	0	0	0	0	0	0	0	0	0	0	0	0	0	0	0	0	0	0	0	0	0	0	0	0	0	0	0	0	0	0	0	0	0	0	0	0	0	0	0	0	0	0	0	0	0	0	0
AT1G05277	0	0	0	0	0	0	0	0	0	0	0	0	0	0	0	0	0	0	0	0	0	0	0	0	0	0	0	0	1	0	0	0	0	0	0	0	0	0	0	0	0	0	0	0	0	0	0	0	0
AT1G05280	0	0	0	0	0	0	0	0	0	0	0	0	0	0	0	0	0	0	0	0	0	0	0	0	0	0	0	0	0	0	0	0	0	0	0	0	0	0	0	0	0	0	0	0	0	0	0	0	0
AT1G05283	0	0	0	0	0	0	0	0	0	0	0	0	0	0	0	0	0	0	0	0	0	0	0	0	0	0	0	0	0	0	0	0	0	0	0	0	0	0	0	0	0	0	0	0	0	0	0	0	0
AT1G05287	0	0	0	0	0	0	0	0	0	0	0	0	0	0	0	0	0	0	0	0	0	0	0	0	0	0	0	0	0	0	0	0	0	0	0	0	0	0	0	0	0	0	0	0	0	0	0	0	0
AT1G05290	0	0	0	0	0	0	0	0	0	0	0	0	0	0	0	0	0	0	0	0	0	0	0	0	0	0	0	0	0	0	0	0	0	0	0	0	0	0	0	0	0	0	0	0	0	0	0	0	0
AT1G05291	0	0	0	0	0	0	0	0	0	0	0	0	0	0	0	0	0	0	0	0	0	0	0	0	0	0	0	0	0	0	0	0	0	0	0	0	0	0	0	0	0	0	0	0	0	0	0	0	0
AT1G05293	0	0	0	0	0	0	0	0	0	0	0	0	0	0	0	0	0	0	0	0	0	0	0	0	0	0	0	0	0	0	0	0	0	0	0	0	0	0	0	0	0	0	0	0	0	0	0	0	0
AT1G05297	0	0	0	0	0	0	0	0	0	0	0	0	0	0	0	0	0	0	0	0	0	0	0	0	0	0	0	0	0	0	0	0	0	0	0	0	0	0	0	0	0	0	0	0	0	0	0	0	0
AT1G05300	6	8	11	9	3	5	6	6	7	1	8	13	18	14	18	6	15	29	24	17	17	3	6	7	5	11	10	16	2	8	14	4	9	9	14	27	39	29	45	24	37	27	43	35	35	42	31	38	16
AT1G05303	0	0	0	0	0	0	0	0	0	0	0	0	0	0	0	0	0	0	0	0	0	0	0	0	0	0	0	0	0	0	0	0	0	0	0	0	0	0	0	0	0	0	0	0	0	0	0	0	0
AT1G05307	0	0	0	0	0	0	0	0	0	0	0	0	0	0	0	0	0	0	0	0	0	0	0	0	0	0	0	0	0	0	0	0	0	0	0	0	0	0	0	0	0	0	0	0	0	0	0	0	0
AT1G05310	9	6	12	14	5	7	11	7	21	24	15	15	8	7	8	5	14	16	27	8	10	6	3	5	2	6	18	13	42	18	35	34	9	8	6	14	28	16	27	30	19	20	13	23	13	14	12	16	74
AT1G05313	0	0	0	0	0	0	0	0	0	0	0	0	0	0	0	0	0	0	0	0	0	0	0	0	0	0	0	0	0	0	0	0	0	0	0	0	0	0	0	0	0	0	0	0	0	0	0	0	0
AT1G05317	0	0	0	0	0	0	0	0	0	0	0	0	0	0	0	0	0	0	0	0	0	0	0	0	0	0	0	0	0	0	0	0	0	0	0	0	0	0	0	0	0	0	0	0	0	0	0	0	0
AT1G05320	218	179	155	183	192	188	194	206	200	181	206	178	213	168	203	227	197	112	140	111	70	60	30	65	42	79	66	77	113	113	137	133	115	129	142	166	121	105	129	63	181	277	181	249	132	182	210	170	226
AT1G05323	0	0	0	0	0	0	0	0	0	0	0	0	0	0	0	0	0	0	0	0	0	0	0	0	0	0	0	0	0	0	0	0	0	0	0	0	0	0	0	0	0	0	0	0	0	0	0	0	0
AT1G05327	0	0	0	0	0	0	0	0	0	0	0	0	0	0	0	0	0	0	0	0	0	0	0	0	0	0	0	0	0	0	0	0	0	0	0	0	0	0	0	0	0	0	0	0	0	0	0	0	0
AT1G05330	0	0	0	0	0	0	0	0	0	0	0	0	0	0	0	0	0	0	0	0	0	0	0	0	0	0	0	1	0	0	0	0	0	0	0	0	0	0	0	0	0	0	0	0	2	0	0	0	0
AT1G05333	216	31	200	0	183	136	1	52	75	2	48	155	178	171	56	191	213	1	158	91	85	70	66	87	0	117	0	119	0	127	152	112	156	8	189	160	18	184	141	101	1	81	198	182	1	153	32	139	181
AT1G05337	0	0	0	0	0	0	0	0	0	0	0	0	0	0	0	0	0	0	0	0	0	0	0	0	0	0	0	0	0	0	0	0	0	0	0	0	0	0	0	0	0	0	0	0	0	0	0	0	0
AT1G05340	1	1	7	2	4	3	6	9	19	19	9	7	1	2	7	4	3	7	8	4	16	4	5	8	26	5	8	10	19	11	11	8	11	19	15	28	15	25	15	14	18	3	1	3	4	7	3	4	9
AT1G05343	0	0	0	0	0	0	0	0	0	0	0	0	0	0	0	0	0	0	0	0	0	0	0	0	0	0	0	0	0	0	0	0	0	0	0	0	0	0	0	0	0	0	0	0	0	0	0	0	0
AT1G05347	14	7	7	3	4	0	2	3	9	0	2	3	7	2	10	12	1	2	3	3	77	82	30	106	98	172	114	178	110	73	121	114	243	246	151	117	177	133	130	97	7	7	5	5	9	5	3	5	6
AT1G05350	91	99	83	76	80	62	88	102	104	114	110	92	101	76	77	97	79	64	59	46	60	47	29	59	38	63	58	84	85	107	125	114	71	76	108	71	75	88	86	62	78	114	72	119	64	64	81	79	100
AT1G05353	0	0	0	0	0	0	0	0	0	0	0	0	0	0	0	0	0	0	0	0	0	0	0	0	0	0	0	0	0	0	0	0	0	0	0	0	0	0	0	0	0	0	0	0	0	0	0	0	0
AT1G05357	0	0	0	0	0	0	0	0	0	0	0	0	0	0	0	0	0	0	0	0	0	0	0	0	0	0	0	0	0	0	0	0	0	0	0	0	0	0	0	0	0	0	0	0	0	0	0	0	0
AT1G05360	79	87	54	59	40	61	45	84	79	96	77	81	112	105	116	110	97	58	89	66	30	24	18	18	22	36	41	30	68	61	43	87	63	92	72	63	66	46	76	73	77	83	64	91	50	56	74	65	84
AT1G05363	0	0	0	0	0	0	0	0	0	0	0	0	0	0	0	0	0	0	0	0	0	0	0	0	0	0	0	0	0	0	0	0	0	0	0	0	0	0	0	0	0	0	0	0	0	0	0	0	0
AT1G05367	0	0	0	0	0	0	0	0	0	0	0	0	0	0	0	0	0	0	0	0	0	0	0	0	0	0	0	0	0	0	0	0	0	0	0	0	0	0	0	0	0	0	0	0	0	0	0	0	0
AT1G05370	2	0	0	2	2	2	3	3	1	1	2	4	2	2	2	5	2	5	4	6	0	1	0	0	0	0	0	4	3	2	1	1	1	0	1	6	1	1	1	2	2	2	2	1	1	2	3	2	1
AT1G05373	0	0	0	0	0	0	0	0	0	0	0	0	0	0	0	0	0	0	0	0	0	0	0	0	0	0	0	0	0	0	0	0	0	0	0	0	0	0	0	0	0	0	0	0	0	0	0	0	0
AT1G05377	0	0	0	0	0	0	0	0	0	0	0	0	0	0	0	0	0	0	0	0	0	0	0	0	0	0	0	0	0	0	0	0	0	0	0	0	0	0	0	0	0	0	0	0	0	0	0	0	0
AT1G05380	235	160	176	173	141	168	176	208	174	172	205	172	213	193	200	165	192	153	144	129	104	104	52	84	72	135	99	121	165	145	175	218	158	180	225	164	135	151	191	156	310	301	254	229	219	199	206	245	246
AT1G05383	0	0	0	0	0	0	0	0	0	0	0	0	0	0	0	0	0	0	0	0	0	0	0	0	0	0	0	0	0	0	0	0	0	0	0	0	0	0	0	0	0	0	0	0	0	0	0	0	0
AT1G05385	224	155	157	156	164	177	150	222	134	133	181	154	218	223	242	246	191	99	116	100	129	119	109	113	113	260	226	229	206	232	263	249	417	299	332	263	320	248	272	233	194	182	124	176	186	204	259	210	243
AT1G05387	0	0	0	0	0	0	0	0	0	0	0	0	0	0	0	0	0	0	0	0	0	0	0	0	0	0	0	0	0	0	0	0	0	0	0	0	0	0	0	0	0	0	0	0	0	0	0	0	0
AT1G05390	0	0	0	0	0	0	0	0	0	0	0	0	0	0	0	0	0	0	0	0	0	0	0	0	0	0	0	0	0	0	0	0	0	0	0	0	0	0	0	0	0	0	0	0	0	0	0	0	0
AT1G05397	0	0	0	0	0	0	0	0	0	0	1	0	0	3	1	0	0	0	0	0	0	0	0	0	0	0	0	0	0	0	0	0	0	0	0	2	0	0	0	0	1	0	0	0	0	1	0	1	0
AT1G05400	2	1	2	1	0	1	0	4	0	0	2	0	5	3	2	0	5	5	1	0	1	0	0	0	0	1	1	0	0	1	1	0	0	0	2	6	0	0	2	1	2	2	2	0	4	1	1	1	3
AT1G05407	0	0	0	0	0	0	0	0	0	0	0	0	0	0	0	0	0	0	0	0	0	0	0	0	0	0	0	0	0	0	0	0	0	0	0	0	0	0	0	0	0	0	0	0	0	0	0	0	0
AT1G05410	124	90	81	83	64	62	61	109	73	53	72	85	87	70	87	89	66	72	66	45	28	24	22	33	26	61	37	46	61	60	57	50	47	73	78	48	70	62	57	41	97	120	91	88	77	81	81	107	89
AT1G05413	0	0	0	0	0	0	0	0	0	0	0	0	0	0	0	0	0	0	0	0	0	0	0	0	0	0	0	0	0	0	0	0	0	0	0	0	0	0	0	0	0	0	0	0	0	0	0	0	0
AT1G05417	0	0	0	0	0	0	0	0	0	0	0	0	0	0	0	0	0	0	0	0	0	0	0	0	0	0	0	0	0	0	0	0	0	0	0	0	0	0	0	0	0	0	0	0	0	0	0	0	0
AT1G05420	0	2	0	0	2	0	0	0	0	0	0	0	0	0	0	1	0	0	0	0	0	0	0	0	1	0	1	0	0	0	0	0	0	0	0	0	0	0	0	0	0	0	1	1	1	1	0	2	0
AT1G05423	0	0	0	0	0	0	0	0	0	0	0	0	0	0	0	0	0	0	0	0	0	0	0	0	0	0	0	0	0	0	0	0	0	0	0	0	0	0	0	0	0	0	0	0	0	0	0	0	0
AT1G05427	0	0	0	0	0	0	0	0	0	0	0	0	0	0	0	0	0	0	0	0	0	0	0	0	0	0	0	0	0	0	0	0	0	0	0	0	0	0	0	0	0	0	0	0	0	0	0	0	0
AT1G05430	159	124	115	130	123	123	134	155	175	186	177	124	115	162	156	151	183	114	113	111	81	66	56	67	53	102	94	100	164	190	204	163	139	123	141	107	227	190	144	126	151	119	109	115	105	123	121	149	161
AT1G05433	0	0	0	0	0	0	0	0	0	0	0	0	0	0	0	0	0	0	0	0	0	0	0	0	0	0	0	0	0	0	0	0	0	0	0	0	0	0	0	0	0	0	0	0	0	0	0	0	0
AT1G05440	0	1	0	0	0	1	1	4	2	4	2	2	0	3	1	2	2	3	4	1	0	0	0	2	0	0	0	1	0	0	0	0	1	0	0	0	0	0	2	0	0	1	2	0	0	0	0	0	0
AT1G05443	0	0	0	0	0	0	0	0	0	0	0	0	0	0	0	0	0	0	0	0	0	0	0	0	0	0	0	0	0	0	0	0	0	0	0	0	0	0	0	0	0	0	0	0	0	0	0	0	0
AT1G05447	0	0	0	0	0	0	0	0	0	0	0	0	0	0	0	0	0	0	0	0	0	0	0	0	0	0	0	0	0	0	0	0	0	0	0	0	0	0	0	0	0	0	0	0	0	0	0	0	0
AT1G05450	0	0	0	0	0	0	0	0	0	0	0	0	0	0	0	0	0	0	0	0	0	0	0	0	0	0	0	0	0	0	0	0	0	0	0	0	0	0	0	0	0	0	0	0	0	0	0	0	1
AT1G05453	0	0	0	0	2	0	0	0	0	0	0	0	0	0	0	0	0	0	1	0	0	0	0	0	0	0	0	0	0	0	0	0	0	0	0	0	0	0	0	0	0	0	0	0	0	0	0	0	0
AT1G05460	68	53	56	58	54	50	44	81	60	49	71	59	66	58	52	72	63	60	48	42	33	24	22	19	21	39	28	28	61	65	80	65	40	46	71	50	52	53	56	36	130	115	112	111	116	124	100	68	141
AT1G05463	0	0	0	0	0	0	0	0	0	0	0	0	0	0	0	0	0	0	0	0	0	0	0	0	0	0	0	0	0	0	0	0	0	0	0	0	0	0	0	0	0	0	0	0	0	0	0	0	0
AT1G05467	0	0	0	0	0	0	0	0	0	0	0	0	0	0	0	0	0	0	0	0	0	0	0	0	0	0	0	0	0	0	0	0	0	0	0	0	0	1	0	0	0	0	0	0	0	0	0	0	0
AT1G05470	85	74	62	74	80	90	87	114	88	92	80	125	93	140	66	94	98	72	73	81	25	27	10	30	10	38	31	45	33	53	39	55	31	33	38	28	40	22	71	34	41	57	51	66	24	30	36	42	40
AT1G05473	0	0	0	0	0	0	0	0	0	0	0	0	0	0	0	0	0	0	0	0	0	0	0	0	0	0	0	0	0	0	0	0	0	0	0	0	0	0	0	0	0	0	0	0	0	0	0	0	0
AT1G05477	0	0	0	0	0	0	0	0	0	0	0	0	0	0	0	0	0	0	0	0	0	0	0	0	0	0	0	0	0	0	0	0	0	0	0	0	0	0	0	0	0	0	0	0	0	0	0	0	0
AT1G05483	0	0	0	0	0	0	0	0	0	0	0	0	0	0	0	0	0	0	0	0	0	0	0	0	0	0	0	1	0	0	0	0	0	0	0	0	0	0	0	0	0	0	0	0	0	0	0	0	0
AT1G05487	0	0	0	0	0	0	0	0	0	0	0	0	0	0	0	0	0	0	0	0	0	0	0	0	0	0	0	0	0	0	0	0	0	0	0	0	0	0	0	0	0	0	0	0	0	0	0	0	0
AT1G05490	1	2	7	7	4	2	2	3	1	2	1	2	7	12	11	14	5	4	3	2	1	1	0	0	0	1	0	0	1	3	1	0	5	3	4	1	6	3	1	6	3	2	1	1	1	1	0	1	1
AT1G05493	0	0	0	0	0	0	0	0	0	0	0	0	0	0	0	0	0	0	0	0	0	0	0	0	0	0	0	0	0	0	0	0	0	0	0	0	0	0	0	0	0	0	0	0	0	0	0	0	0
AT1G05497	0	0	0	0	0	0	0	0	0	0	0	0	0	0	0	0	0	0	0	0	0	0	0	0	0	0	0	0	0	0	0	0	0	0	0	0	0	0	0	0	0	0	0	0	0	0	0	0	0
AT1G05500	412	347	296	363	324	305	394	403	432	359	383	413	375	307	357	402	331	258	247	203	246	222	150	249	169	298	258	344	351	433	529	528	396	410	371	358	419	385	349	276	439	544	386	495	351	455	512	407	631
AT1G05507	0	0	0	0	0	0	0	0	0	0	0	0	0	0	0	0	0	0	0	0	0	0	0	0	0	0	0	0	0	0	0	0	0	0	0	0	0	0	0	0	0	0	0	0	0	0	0	0	0
AT1G05510	0	0	0	0	0	0	0	0	0	0	0	0	0	0	0	0	0	0	0	0	0	0	0	0	0	0	0	0	0	0	0	0	0	0	0	0	0	0	0	0	0	0	0	0	0	0	0	0	0
AT1G05517	0	0	0	0	0	0	0	0	0	0	0	0	0	0	0	0	0	0	0	0	0	0	0	0	0	0	0	0	0	0	0	0	0	0	0	0	0	0	0	0	0	0	0	0	0	0	0	1	0
AT1G05520	208	164	162	179	130	196	193	197	302	225	273	183	215	178	222	242	216	174	188	173	95	87	43	70	76	112	75	111	174	161	142	150	136	172	188	150	218	161	208	150	242	224	200	189	153	178	181	155	190
AT1G05523	0	0	0	0	0	1	0	0	0	0	0	0	0	0	0	0	1	2	0	0	0	0	0	0	0	0	2	0	2	1	0	0	1	1	0	2	2	0	3	0	0	2	0	2	0	1	0	0	2
AT1G05527	0	0	0	0	0	0	0	0	0	0	0	0	0	0	0	0	0	0	0	0	0	0	0	0	0	0	0	0	0	0	0	0	0	0	0	0	0	0	0	0	0	0	0	0	0	0	0	0	0
AT1G05530	0	0	0	0	0	0	0	0	0	0	0	0	0	0	0	0	0	2	0	0	0	0	0	0	0	0	0	0	0	0	0	0	0	0	0	0	0	0	1	0	0	0	0	0	0	0	0	0	0
AT1G05533	0	0	0	0	0	0	0	0	0	0	0	0	0	0	0	0	0	0	0	0	0	0	0	0	0	0	0	0	0	0	0	0	0	0	0	0	0	0	0	0	0	0	0	0	0	0	0	0	0
AT1G05537	0	0	0	0	0	0	0	0	0	0	0	0	0	0	0	0	0	0	0	0	0	0	0	0	0	0	0	0	0	0	0	0	0	0	0	0	0	0	0	0	0	0	0	0	0	0	0	0	0
AT1G05540	70	72	48	56	52	33	55	52	52	48	76	65	64	55	43	59	42	53	33	35	18	17	17	16	13	20	22	24	23	23	33	27	27	33	40	40	24	35	36	14	28	55	43	49	37	51	34	51	58
AT1G05543	0	0	0	0	0	0	0	0	0	0	0	0	0	0	0	0	0	0	0	0	0	0	0	0	0	0	0	0	0	0	0	0	0	0	0	0	0	0	0	0	0	0	0	0	0	0	0	0	0
AT1G05547	0	0	0	0	0	0	0	0	0	0	0	0	0	0	0	0	0	0	0	0	0	0	0	0	0	0	0	0	0	0	0	0	0	0	0	0	0	0	0	0	0	0	0	0	0	0	0	0	0
AT1G05550	3	7	3	5	5	1	0	3	2	5	0	1	6	7	6	2	0	3	1	6	0	2	1	3	0	0	0	0	0	1	1	1	1	1	1	1	0	3	3	1	5	0	3	2	0	2	1	0	2
AT1G05553	0	0	0	0	0	0	0	0	0	0	0	0	0	0	0	0	0	0	0	0	0	0	0	0	0	0	0	0	0	0	0	0	0	0	0	0	0	0	0	0	0	0	0	0	0	0	0	0	0
AT1G05557	1	0	3	3	0	2	1	0	1	0	0	1	2	0	2	0	0	1	2	0	1	1	2	0	0	0	0	2	0	0	2	1	0	0	1	3	0	5	1	0	0	0	2	1	1	2	0	3	3
AT1G05560	276	265	188	242	187	193	214	194	271	318	375	359	219	207	244	284	136	76	99	76	155	132	110	130	91	171	142	164	307	445	433	431	180	192	205	172	116	91	110	79	322	314	252	341	228	291	300	253	466
AT1G05562	133	131	125	111	107	122	110	128	130	146	125	121	165	159	195	166	134	113	118	90	35	25	20	34	20	55	65	65	67	55	53	72	50	48	52	74	94	99	59	66	105	134	108	114	90	101	96	100	107
AT1G05563	0	0	0	0	0	0	0	0	0	0	0	0	0	0	0	0	0	0	0	0	0	0	0	0	0	0	0	0	0	0	0	0	0	0	0	0	0	0	0	0	0	0	0	0	0	0	0	0	0
AT1G05567	0	0	0	0	0	0	0	0	0	0	0	0	0	0	0	0	0	0	0	0	0	0	0	0	0	0	0	0	0	0	0	0	0	0	0	0	0	0	0	0	0	0	0	0	0	0	0	0	0
AT1G05570	329	271	391	307	205	231	227	357	847	489	584	306	184	120	220	209	300	289	302	180	212	149	56	171	47	141	86	121	338	236	338	342	182	214	226	255	323	364	429	303	424	421	284	302	195	239	199	308	326
AT1G05575	3	1	5	6	13	8	2	29	4	15	4	5	3	0	2	8	0	6	1	0	20	20	8	10	6	16	14	14	6	5	16	9	8	12	20	17	4	7	7	7	21	5	1	3	7	7	3	8	0
AT1G05577	1	0	0	0	0	0	0	0	0	0	0	0	0	0	0	0	2	1	0	0	0	0	0	0	0	0	0	0	0	0	0	0	0	0	0	0	0	0	1	0	0	0	0	1	0	0	0	0	0
AT1G05580	0	0	1	0	0	0	0	0	0	0	0	0	0	0	0	0	0	0	0	0	0	0	0	0	0	0	0	0	0	0	0	0	0	0	0	0	0	0	1	0	0	0	0	0	0	0	0	0	0
AT1G05583	0	0	0	0	0	0	0	0	0	0	0	0	0	0	0	0	0	0	0	0	0	0	0	0	0	0	0	0	0	0	0	0	0	0	0	0	0	0	0	0	0	0	0	0	0	0	0	0	0
AT1G05587	0	0	0	0	0	0	0	0	0	0	0	0	0	0	0	0	0	0	0	0	0	0	0	0	0	0	0	0	0	0	0	0	0	0	0	0	0	0	0	0	0	0	0	0	0	0	0	0	0
AT1G05590	100	61	63	80	56	74	71	103	74	89	98	66	80	66	72	63	100	69	68	67	47	34	28	46	31	56	35	57	83	58	65	72	49	56	58	56	86	75	108	61	71	90	71	76	71	52	52	55	80
AT1G05593	0	0	0	0	0	0	0	0	0	0	0	0	0	0	0	0	0	0	0	0	0	0	0	0	0	0	0	0	0	0	0	0	0	0	0	0	0	0	0	0	0	0	0	0	0	0	0	0	0
AT1G05597	0	0	0	0	0	0	0	0	0	0	0	0	0	0	0	0	0	0	0	0	0	0	0	0	0	0	0	0	0	0	0	0	0	0	0	0	0	0	0	0	0	0	0	0	0	0	0	0	0
AT1G05600	55	36	37	26	54	25	33	41	43	31	43	44	75	46	45	47	44	30	31	15	28	29	7	27	15	24	19	30	52	45	53	56	52	74	64	58	57	49	54	45	51	68	53	48	42	57	77	70	94
AT1G05603	0	0	0	0	0	0	0	0	0	0	0	0	0	0	0	0	0	0	0	0	0	0	0	0	0	0	0	0	0	0	0	0	0	0	0	0	0	0	0	0	0	0	0	0	0	0	0	0	0
AT1G05607	0	0	0	0	0	0	0	0	2	0	0	0	0	0	0	0	0	0	0	0	0	0	0	0	0	0	0	0	0	0	0	0	0	0	0	0	0	0	0	0	0	0	0	0	0	0	0	0	0
AT1G05610	0	3	0	0	0	1	2	0	3	6	1	3	2	1	1	1	3	2	0	4	1	2	1	0	0	0	0	1	0	1	2	1	0	2	2	1	2	1	2	9	2	0	1	3	2	0	5	0	0
AT1G05613	0	0	0	0	0	0	0	0	0	0	0	0	0	0	0	0	0	0	0	0	0	0	0	0	0	0	0	0	0	0	0	0	0	0	0	0	0	0	0	0	0	0	0	0	0	0	0	0	0
AT1G05615	0	0	0	0	0	0	0	0	0	0	0	0	0	0	0	0	0	0	0	0	0	0	0	0	0	0	0	0	0	0	0	0	0	0	0	0	0	0	0	0	0	0	0	0	0	0	0	0	0
AT1G05617	0	0	0	0	0	0	0	0	0	0	0	0	0	0	0	0	0	0	0	0	0	0	0	0	0	0	0	0	0	0	0	0	0	0	0	0	0	0	0	0	0	0	0	0	0	0	0	0	0
AT1G05620	21	22	38	23	25	24	18	29	23	29	47	30	20	13	14	21	31	22	25	20	14	17	17	11	16	21	11	22	41	31	29	39	10	8	14	8	27	27	31	15	70	43	36	50	21	46	41	23	33
AT1G05623	0	0	0	0	0	0	0	0	0	0	0	0	0	0	0	0	0	0	0	0	0	0	0	0	0	0	0	0	0	0	0	0	0	0	0	0	0	0	0	0	0	0	0	0	0	0	0	0	0
AT1G05627	0	0	0	0	0	0	0	0	0	0	0	0	0	0	0	0	0	0	0	0	0	0	0	0	0	0	0	0	0	0	0	0	0	0	0	0	0	0	0	0	0	0	0	0	0	0	0	0	0
AT1G05630	165	117	111	125	107	104	121	154	271	313	299	252	91	85	79	100	83	50	58	61	45	53	25	45	14	24	43	32	51	87	70	65	53	54	73	61	51	33	36	40	37	56	40	35	20	23	30	17	27
AT1G05633	0	0	0	0	0	0	0	0	0	0	0	0	0	0	0	0	0	0	0	0	0	0	0	0	0	0	0	0	0	0	0	0	0	0	0	0	0	0	0	0	0	0	0	0	0	0	0	0	0
AT1G05637	0	0	0	0	0	0	0	0	0	0	0	0	0	0	0	0	0	0	0	0	0	0	0	0	0	0	0	0	0	0	0	0	0	0	0	0	0	0	0	0	0	0	0	0	0	0	0	0	0
AT1G05640	3	2	11	10	8	6	11	8	9	6	14	13	5	13	3	6	2	4	6	7	4	3	2	7	2	1	1	4	0	2	5	6	2	1	10	2	10	4	2	5	7	16	11	17	9	2	8	4	5
AT1G05643	0	0	0	0	0	0	0	0	0	0	0	0	0	0	0	0	0	0	0	0	0	0	0	0	0	0	0	0	0	0	0	0	0	0	0	0	0	0	0	0	0	0	0	0	0	0	0	0	0
AT1G05647	0	0	0	0	0	0	0	0	0	0	0	0	0	0	0	0	0	0	0	0	0	0	0	0	0	0	0	0	0	0	0	0	0	0	0	0	0	0	0	0	0	0	0	0	0	0	0	0	0
AT1G05650	0	0	0	0	0	0	0	0	0	0	0	0	0	0	0	0	0	0	0	0	0	0	0	0	0	0	0	0	0	0	0	0	0	0	0	0	0	0	0	0	0	0	0	0	0	0	0	0	0
AT1G05653	0	0	0	0	0	0	0	0	0	0	0	0	0	0	0	0	0	0	0	0	0	0	0	0	0	0	0	0	0	0	0	0	0	0	0	0	0	0	0	0	0	0	0	0	0	0	0	0	0
AT1G05657	0	0	0	0	0	0	0	0	0	0	0	0	0	0	0	0	0	0	0	0	0	0	0	0	0	0	0	0	0	0	0	0	0	0	0	0	0	0	0	0	0	0	0	0	0	0	0	0	0
AT1G05660	0	0	0	0	0	0	0	0	0	0	0	0	0	0	0	0	0	0	0	0	0	0	0	0	0	0	0	0	0	0	0	0	0	0	0	0	0	0	0	0	0	0	0	0	0	0	0	0	0
AT1G05663	0	0	0	0	0	0	0	0	0	0	0	0	0	0	0	0	0	0	0	0	0	0	0	0	0	0	0	0	0	0	0	0	0	0	0	0	0	0	0	0	0	0	0	0	0	0	0	0	0
AT1G05667	0	0	0	0	0	0	0	0	0	0	0	0	0	0	0	0	0	0	0	0	0	0	0	0	0	0	0	0	0	0	0	0	0	0	0	0	0	0	0	0	0	0	0	0	0	0	0	0	0
AT1G05670	52	41	52	36	23	38	46	44	50	48	53	37	59	57	67	54	36	44	41	28	23	21	13	16	9	28	41	38	53	42	42	49	53	47	55	55	37	48	52	40	77	67	63	69	66	66	81	81	89
AT1G05673	0	0	0	0	0	0	0	0	0	0	0	0	0	0	0	0	0	0	0	0	0	0	0	0	0	0	0	0	0	0	0	0	0	0	0	0	0	0	0	0	0	0	0	0	0	0	0	0	0
AT1G05675	6	3	7	10	11	9	10	33	8	13	8	4	13	1	4	3	3	0	1	1	15	18	9	13	7	3	11	12	1	8	1	5	5	20	26	50	3	3	4	3	2	0	1	0	0	0	0	0	0
AT1G05680	1	1	1	0	0	2	17	0	4	6	3	1	8	6	12	10	4	9	10	1	3	2	0	5	0	5	3	5	10	3	4	3	11	15	10	16	5	3	3	2	3	4	0	0	10	4	4	2	0
AT1G05683	0	0	0	0	0	0	0	0	0	0	0	0	0	0	0	0	0	0	0	0	0	0	0	0	0	0	0	0	0	0	0	0	0	0	0	0	0	0	0	0	0	0	0	0	0	0	0	0	0
AT1G05687	0	0	0	0	0	0	0	0	0	0	0	0	0	0	0	0	0	0	0	0	2	0	0	0	0	0	0	0	0	0	0	0	0	0	0	0	0	0	0	0	0	0	0	1	0	0	1	0	0
AT1G05690	148	130	150	99	92	115	131	176	150	100	145	122	132	97	134	108	184	152	142	99	49	40	18	33	23	52	57	62	83	73	68	75	44	66	52	61	94	105	121	70	75	69	84	81	55	81	63	78	110
AT1G05693	0	0	0	0	0	0	0	0	0	0	0	0	0	0	0	0	0	0	0	0	0	0	0	0	0	0	0	0	0	0	0	0	0	0	0	0	0	0	0	0	0	0	0	0	0	0	0	0	0
AT1G05697	0	0	0	0	0	0	0	0	0	0	0	0	0	0	0	0	0	0	0	0	0	0	0	0	0	0	0	0	0	0	0	0	0	0	0	0	0	0	0	0	0	0	0	0	0	0	0	0	0
AT1G05700	0	0	0	0	0	0	0	0	0	0	0	0	1	0	0	0	0	1	0	0	0	0	2	0	2	2	0	6	5	3	4	1	6	0	2	0	0	0	1	0	0	0	0	0	0	0	1	0	0
AT1G05703	0	0	0	0	0	0	0	0	0	0	0	0	0	0	0	0	0	0	0	0	0	0	0	0	0	0	0	0	0	0	0	0	0	0	0	0	0	0	0	0	0	0	0	0	0	0	0	0	0
AT1G05707	0	0	0	0	0	0	0	0	0	0	0	0	0	0	0	0	0	0	0	0	0	0	0	0	0	0	0	0	0	0	0	0	0	0	0	0	0	0	0	0	0	0	0	0	0	0	0	0	0
AT1G05710	12	10	14	8	12	7	17	17	17	29	21	20	13	13	5	10	15	22	25	9	4	4	2	7	8	8	6	10	20	20	19	8	5	7	9	13	38	40	26	12	13	12	13	5	8	14	7	4	13
AT1G05713	0	0	0	0	0	0	0	0	0	0	0	0	0	0	0	0	0	0	0	0	0	0	0	0	0	0	0	0	0	0	0	0	0	0	0	0	0	0	0	0	0	0	0	0	0	0	0	0	0
AT1G05717	0	0	0	0	0	0	0	0	0	0	0	0	0	0	0	0	0	0	0	0	0	0	0	0	0	0	0	0	0	0	0	0	0	0	0	0	0	0	0	0	0	0	0	0	0	0	0	0	0
AT1G05720	46	58	61	54	48	40	50	72	77	86	89	59	73	60	73	67	77	50	46	48	41	41	25	51	14	49	34	41	98	65	91	86	57	67	66	61	83	96	68	64	107	85	59	97	49	73	74	79	101
AT1G05723	0	0	0	0	0	0	0	0	0	0	0	0	0	0	0	0	0	0	0	0	0	0	0	0	0	0	0	0	0	0	0	0	0	0	0	0	0	0	0	0	0	0	0	0	0	0	0	0	0
AT1G05727	0	0	0	0	0	0	0	0	0	0	0	0	0	0	0	0	0	0	0	0	0	0	0	0	0	0	1	0	0	0	0	0	0	0	0	0	0	0	0	0	0	0	0	0	0	0	0	0	0
AT1G05730	2	0	0	0	1	1	5	5	5	6	0	5	1	2	0	1	1	0	0	5	0	3	0	0	0	0	3	4	3	1	6	2	4	3	0	1	1	0	0	0	5	5	2	1	7	1	3	4	3
AT1G05733	0	0	0	0	0	0	0	0	0	0	0	0	0	0	0	0	0	0	0	0	0	0	0	0	0	0	0	0	0	0	0	0	1	0	0	0	0	0	0	0	0	0	0	0	0	0	0	0	0
AT1G05737	0	0	0	0	0	0	0	0	0	0	0	0	0	0	0	0	0	0	0	0	0	0	0	0	0	0	0	0	0	0	0	0	0	0	0	0	0	0	0	0	0	0	0	0	0	0	0	0	0
AT1G05740	0	0	0	0	0	0	0	0	0	0	0	0	0	0	0	0	0	0	0	0	0	0	0	0	0	0	0	0	0	0	0	0	0	0	0	0	0	0	0	0	0	0	0	0	0	2	0	1	0
AT1G05747	0	0	0	0	0	0	0	0	0	0	0	0	0	0	0	0	0	0	0	0	0	0	0	0	0	0	0	0	0	0	0	0	0	0	0	0	0	0	0	0	0	0	0	0	0	0	0	0	0
AT1G05750	13	12	16	12	10	15	8	28	20	16	27	14	12	16	19	14	13	15	13	8	9	2	7	8	11	8	14	9	12	11	19	31	8	24	6	5	14	13	11	6	28	44	30	32	26	25	22	33	26
AT1G05753	0	0	0	0	0	0	0	0	0	2	1	0	0	0	0	0	0	0	3	0	0	0	0	0	0	0	0	0	2	0	0	0	0	1	0	0	0	1	0	0	0	0	0	0	0	0	0	0	1
AT1G05757	0	0	0	0	0	0	0	0	0	0	0	0	0	0	0	0	0	0	0	0	0	0	0	0	0	0	0	0	0	0	0	0	0	0	0	0	0	0	0	0	0	0	0	0	0	0	0	0	0
AT1G05760	13	10	11	10	18	10	10	8	21	20	6	15	24	23	12	17	15	7	6	11	2	7	3	7	6	9	10	15	5	9	14	8	11	13	17	8	11	15	7	9	18	9	15	13	7	8	17	9	6
AT1G05763	0	0	0	0	0	0	0	0	0	0	0	0	0	0	0	0	0	0	0	0	0	0	0	0	0	0	0	0	0	0	0	0	0	0	0	0	0	0	0	0	0	0	0	0	0	0	0	0	0
AT1G05767	20	45	57	49	48	65	24	80	47	43	60	62	50	48	55	69	59	13	38	54	47	15	32	39	31	31	18	62	75	81	69	83	32	58	39	60	26	61	46	40	27	20	71	7	37	38	1	1	22
AT1G05770	3	2	3	1	0	0	4	0	0	1	2	5	1	2	3	2	1	1	1	2	2	0	0	1	0	0	0	3	3	3	4	2	4	0	6	3	0	2	3	4	3	1	3	5	0	2	4	1	2
AT1G05773	0	0	0	0	0	0	0	0	0	0	0	0	0	0	0	0	0	0	0	0	0	0	0	0	0	0	0	0	0	0	0	0	0	0	0	0	0	0	0	0	0	0	0	0	0	0	0	0	0
AT1G05777	0	0	0	0	0	0	0	0	0	0	0	0	0	0	0	0	0	0	0	0	0	0	0	0	0	0	0	0	0	0	0	0	0	0	0	0	0	0	0	0	0	0	0	0	0	0	0	0	0
AT1G05780	7	5	13	10	9	15	9	14	17	12	9	19	8	4	9	5	13	5	8	7	6	5	5	11	0	11	1	4	16	14	17	14	6	25	8	10	16	11	19	16	8	8	24	13	4	7	9	13	21
AT1G05783	4	2	3	2	0	1	1	3	2	3	6	2	4	6	2	0	4	4	1	0	1	3	0	1	1	1	3	6	4	6	6	7	4	11	3	7	3	1	2	10	9	8	10	1	4	8	4	10	6
AT1G05785	36	29	19	30	20	30	29	46	41	25	32	30	27	16	21	32	41	30	34	17	23	21	9	17	8	18	14	21	32	29	28	28	31	31	26	22	40	33	38	26	36	24	26	30	20	43	25	21	17
AT1G05787	0	0	2	0	0	0	0	0	0	0	0	0	0	0	0	0	0	0	0	0	0	0	0	0	0	0	0	0	0	0	0	0	0	0	0	0	0	0	0	0	0	0	0	0	0	0	0	0	0
AT1G05790	123	90	100	94	99	124	72	121	120	133	150	109	152	127	174	142	131	113	122	80	90	67	24	53	57	87	105	91	135	111	141	143	110	135	150	161	150	148	156	122	199	188	151	169	117	159	161	179	232
AT1G05793	0	0	0	0	0	0	0	0	0	0	0	0	0	0	0	0	0	0	0	0	0	0	0	0	0	0	0	0	0	0	0	0	0	0	0	0	0	0	0	0	0	0	0	0	0	0	0	0	0
AT1G05797	0	0	0	0	0	0	0	0	0	0	0	0	0	0	0	0	0	0	0	0	0	0	0	0	0	0	0	0	0	0	0	0	0	0	0	0	0	0	0	0	0	0	0	0	0	0	0	0	0
AT1G05800	0	0	0	0	0	0	0	0	0	0	0	0	0	0	0	0	0	0	0	0	0	0	0	0	0	0	0	0	0	0	0	0	0	0	0	0	0	0	0	0	0	0	0	0	0	0	0	0	0
AT1G05803	0	0	0	0	0	0	0	0	0	0	0	0	0	0	0	0	0	0	0	0	0	0	0	0	0	0	0	0	0	0	0	0	0	0	0	0	0	0	0	0	0	0	0	0	0	0	0	0	0
AT1G05805	47	40	50	38	36	38	32	41	55	53	73	46	67	40	58	56	36	26	52	17	39	33	11	41	33	32	41	38	36	54	51	46	32	26	35	37	54	47	42	45	150	207	218	170	129	152	169	194	180
AT1G05807	0	0	0	0	0	0	0	0	0	0	0	0	0	0	0	0	0	0	0	0	0	0	0	0	0	0	0	0	0	0	0	0	0	0	0	0	0	0	0	0	0	0	0	0	0	0	0	0	0
AT1G05810	15	21	14	13	25	10	14	17	18	5	14	26	18	23	23	18	20	10	6	9	10	8	8	6	11	18	11	19	12	24	15	27	6	16	14	17	27	13	20	17	27	16	16	21	22	34	13	19	13
AT1G05813	0	0	0	0	0	0	0	0	0	0	0	0	0	0	0	0	0	0	0	0	0	0	0	0	0	0	0	0	0	0	0	0	0	0	0	0	0	0	0	0	0	0	0	0	0	0	0	0	0
AT1G05817	0	0	0	0	0	0	0	0	0	0	0	0	0	0	0	0	0	0	0	0	0	0	0	0	0	0	0	0	0	0	0	0	0	0	0	0	0	0	0	0	0	0	0	0	0	0	0	0	0
AT1G05820	12	14	13	16	14	8	11	14	15	8	17	8	14	10	14	13	16	11	17	9	6	4	8	9	5	8	25	28	13	17	21	12	20	19	12	18	17	20	16	20	13	20	9	20	8	7	32	14	12
AT1G05823	0	0	0	0	0	0	0	0	0	0	0	0	0	0	0	0	0	0	0	0	0	0	0	0	0	0	0	0	0	0	0	0	0	0	0	0	0	0	0	0	0	0	0	0	0	0	0	0	0
AT1G05827	0	0	0	0	0	0	0	0	0	0	0	0	0	0	0	0	0	0	0	0	0	0	0	0	0	0	0	0	0	0	0	0	0	0	0	0	0	0	0	0	0	0	0	0	0	0	0	0	0
AT1G05830	219	219	189	171	178	186	166	204	197	165	242	233	186	234	217	217	206	187	191	119	118	121	98	121	94	136	136	140	231	173	212	219	196	215	195	224	181	184	222	169	245	237	234	216	135	209	211	233	240
AT1G05833	0	0	0	0	0	0	0	0	0	0	0	0	0	0	0	0	0	0	0	0	1	0	0	0	0	0	0	0	0	0	0	0	1	0	0	0	0	0	0	0	0	0	0	0	0	0	0	0	0
AT1G05835	8	4	2	4	5	6	6	5	3	11	12	12	9	2	0	8	11	7	3	6	1	0	1	3	0	4	3	1	3	7	5	8	0	0	4	2	0	0	7	7	1	5	4	4	0	1	2	2	0
AT1G05837	0	0	0	0	0	0	0	0	0	2	0	0	0	0	0	0	2	0	0	0	0	0	0	2	0	0	0	0	0	0	0	0	0	0	0	0	0	0	0	0	0	0	0	0	0	0	0	0	0
AT1G05840	170	143	143	141	106	158	147	154	167	129	155	125	140	153	163	170	141	105	112	75	127	122	75	114	82	149	111	150	194	186	194	201	183	204	189	179	182	182	218	122	272	324	272	275	194	238	225	251	306
AT1G05843	0	0	0	0	0	0	0	0	0	0	0	0	0	1	0	0	0	0	0	0	0	0	0	0	0	0	0	0	0	0	0	0	0	0	0	0	0	2	0	0	0	0	0	0	0	0	0	0	0
AT1G05847	0	0	0	0	0	0	0	0	0	0	0	0	0	0	0	0	0	0	0	0	0	0	0	0	0	0	0	0	0	0	0	0	0	0	0	0	0	0	0	0	0	0	0	0	0	0	0	0	0
AT1G05850	4795	4212	3288	4471	4430	3978	3980	3996	3872	3810	4118	4058	3698	4124	3367	4175	3639	2425	2113	2322	1875	1855	1310	1985	1787	2764	2410	2822	1939	2827	2940	2838	2936	2815	3272	2886	2896	2313	2356	2136	2781	4437	3263	3818	2732	3169	3278	2617	2939
AT1G05853	0	0	0	0	0	0	0	0	0	0	0	0	0	0	0	0	0	0	0	0	0	0	0	0	0	0	0	0	0	0	0	0	0	0	0	0	0	0	0	0	0	0	0	0	0	0	0	0	0
AT1G05857	0	0	0	0	0	0	0	0	0	0	0	0	0	0	0	0	0	0	0	0	0	0	0	0	0	0	0	0	0	0	0	1	0	0	0	0	0	0	0	0	0	0	0	0	0	0	0	0	0
AT1G05860	114	88	91	83	63	48	76	112	94	78	89	73	88	109	79	97	92	85	56	47	45	42	21	45	22	48	55	77	100	75	83	75	64	108	82	75	65	71	77	60	103	102	81	92	48	86	84	79	102
AT1G05863	0	0	0	0	0	0	0	0	0	0	0	0	0	0	0	0	0	0	0	0	0	0	0	0	0	0	0	0	0	0	0	0	0	0	0	0	0	0	0	0	0	0	0	0	0	0	0	0	0
AT1G05867	0	0	0	0	0	0	0	0	0	0	0	0	0	0	0	0	0	0	0	0	0	0	0	0	0	0	0	0	0	0	0	0	0	0	0	0	0	0	0	0	0	0	0	0	0	0	0	0	0
AT1G05870	448	433	339	356	294	301	369	448	352	213	390	316	444	445	449	454	423	288	309	263	93	87	64	82	48	94	98	102	150	120	152	156	314	466	421	436	181	162	206	134	244	280	228	251	122	119	129	216	213
AT1G05873	0	0	0	0	0	0	0	0	0	0	0	0	0	0	0	0	0	0	0	0	0	0	0	0	0	0	0	0	0	0	0	0	0	0	0	0	0	0	0	0	0	0	0	0	0	0	0	0	1
AT1G05880	1	1	6	1	1	10	3	1	26	27	26	5	0	1	0	1	0	1	0	1	0	1	0	1	0	0	0	0	0	0	0	0	0	0	2	0	0	0	0	0	0	0	0	0	0	0	0	0	0
AT1G05887	0	0	0	0	0	0	0	0	0	0	0	0	0	0	0	0	0	0	0	0	0	0	0	0	0	0	0	0	0	0	0	0	0	0	0	0	0	0	0	0	0	0	0	0	0	0	0	0	0
AT1G05890	243	199	234	204	156	205	203	247	271	211	298	245	232	252	258	275	231	191	157	148	176	149	93	174	119	234	187	238	359	293	336	381	335	375	402	333	298	272	288	237	520	525	459	424	303	367	426	428	557
AT1G05893	0	0	0	0	0	0	0	0	0	0	0	0	0	0	0	0	0	0	0	0	0	0	0	0	0	0	0	0	0	0	0	0	0	0	0	0	0	0	0	0	0	0	0	0	0	0	0	0	0
AT1G05894	1	3	3	0	0	0	2	1	1	0	0	4	3	2	4	6	0	0	0	1	0	2	0	0	1	0	0	1	1	2	3	5	2	0	4	4	2	3	1	0	1	0	0	3	2	2	2	2	0
AT1G05897	0	0	0	0	0	0	0	0	0	0	0	0	0	0	0	0	0	0	0	0	0	0	0	0	0	0	0	0	0	0	0	0	0	0	0	0	0	0	0	0	0	0	0	0	0	0	0	0	0
AT1G05900	244	228	201	197	168	170	183	237	223	166	239	195	264	220	247	222	223	155	189	157	73	69	43	63	60	105	79	89	128	97	141	127	136	154	146	150	170	138	144	80	143	108	107	128	82	121	106	104	114
AT1G05903	0	0	0	0	0	0	0	0	0	0	0	0	0	0	0	0	0	0	0	0	0	0	0	0	0	0	0	0	0	0	0	0	0	0	0	0	0	0	0	0	0	0	0	0	0	0	0	0	0
AT1G05907	0	0	0	0	0	0	0	0	0	0	0	0	0	0	0	0	0	0	0	0	0	0	0	0	0	0	0	0	0	0	0	0	0	0	0	0	0	0	0	0	0	0	0	0	0	0	0	0	0
AT1G05910	202	194	152	189	129	143	173	192	210	177	222	157	168	176	176	195	163	122	122	112	84	81	42	76	41	72	49	71	160	115	146	119	120	107	131	133	124	135	143	105	201	187	122	135	147	158	129	132	138
AT1G05913	4	5	1	6	0	4	1	0	1	3	5	2	4	5	5	5	8	14	2	3	2	0	0	2	1	3	2	0	6	2	6	1	5	5	3	2	3	1	7	2	2	0	2	3	3	3	2	2	5
AT1G05917	0	0	0	0	0	0	0	0	0	0	0	0	0	0	0	0	0	0	0	0	0	0	0	0	0	0	0	0	0	0	0	0	0	0	0	0	0	0	0	0	0	0	0	0	0	0	0	0	0
AT1G05920	0	0	0	0	0	0	0	0	0	0	0	0	0	0	0	0	0	0	0	0	0	0	0	0	0	0	0	0	0	0	0	0	0	0	0	0	0	0	0	0	0	0	0	0	0	0	0	0	0
AT1G05927	0	0	0	0	2	1	0	0	1	0	0	0	1	0	1	3	1	0	0	0	0	0	0	0	0	0	0	0	0	2	0	0	0	0	0	2	1	0	0	0	0	0	0	0	0	0	0	0	0
AT1G05930	0	0	0	0	0	0	0	0	0	0	0	0	0	0	0	0	0	0	0	0	0	0	0	0	0	0	0	0	0	0	0	0	0	0	0	0	0	0	0	0	0	0	0	0	0	0	0	0	0
AT1G05933	0	0	0	0	0	0	0	0	0	0	0	0	0	0	0	0	0	0	0	0	0	0	0	0	0	0	0	0	0	0	0	0	0	0	0	0	0	0	0	0	0	0	0	0	0	0	0	0	0
AT1G05937	0	0	0	0	0	0	0	0	0	0	0	0	0	0	0	0	0	0	0	0	0	0	0	0	0	0	0	0	0	0	0	0	0	0	0	0	0	0	0	0	0	0	0	0	0	0	0	0	0
AT1G05940	145	104	135	122	105	98	120	155	157	140	171	122	165	173	183	143	126	100	111	92	78	66	34	90	54	135	84	123	169	151	159	160	177	183	203	174	177	147	155	110	243	242	199	228	175	193	172	211	251
AT1G05943	0	0	0	1	0	0	0	0	0	0	0	0	0	0	0	0	0	0	0	0	0	0	0	0	0	0	0	0	0	0	0	0	0	0	0	0	0	0	0	0	0	0	0	0	0	0	0	0	0
AT1G05947	0	0	0	0	0	0	0	0	0	0	0	0	0	0	0	0	0	0	0	0	0	0	0	0	0	0	0	0	0	0	0	0	0	0	0	0	0	0	0	0	0	0	0	0	0	0	0	0	0
AT1G05950	17	16	19	13	7	13	8	8	9	18	15	6	9	5	14	8	5	7	15	11	7	9	0	4	2	5	2	4	9	6	17	6	0	7	16	6	2	11	14	10	15	27	15	19	8	8	27	14	12
AT1G05953	0	0	0	0	0	0	0	0	0	0	0	0	0	0	0	0	0	0	0	0	0	0	0	0	0	0	0	0	0	0	0	0	0	0	0	0	0	0	0	0	0	0	0	0	0	0	0	0	0
AT1G05957	0	0	0	0	0	0	0	0	0	0	0	0	0	0	0	0	0	0	0	0	0	0	0	0	0	0	0	0	0	0	0	0	0	0	0	0	0	0	0	0	0	0	0	0	0	0	0	0	0
AT1G05960	361	287	278	328	248	292	242	307	326	326	347	313	315	291	298	355	323	291	278	207	183	144	92	158	136	224	215	233	282	233	314	311	318	312	282	288	284	327	301	275	490	571	366	426	345	371	391	401	416
AT1G05963	0	0	0	0	0	0	0	0	0	0	0	0	0	0	0	0	0	0	0	0	0	0	0	0	0	0	0	0	0	0	0	0	0	0	0	0	0	0	0	0	0	0	0	0	0	0	0	0	0
AT1G05967	0	0	0	0	0	0	0	0	0	0	0	0	0	0	0	0	0	0	0	0	0	0	0	0	0	0	0	0	0	0	0	0	0	0	0	0	0	0	0	0	0	0	0	0	0	0	0	0	0
AT1G05970	39	34	32	34	35	34	34	46	41	28	36	27	28	31	33	28	25	26	26	24	28	22	16	41	30	32	31	40	59	51	44	52	41	39	48	58	43	32	36	29	73	63	57	69	49	53	55	50	53
AT1G05973	0	0	0	0	0	0	0	0	0	0	0	0	0	0	0	0	0	0	0	0	0	0	0	0	0	0	0	0	0	0	0	0	0	0	0	0	0	0	0	0	0	0	0	0	0	0	0	0	0
AT1G05977	0	0	0	0	0	0	1	0	0	0	0	0	2	0	0	0	0	1	0	0	1	0	0	0	0	0	0	0	0	2	0	0	0	0	0	0	0	0	0	1	0	0	0	0	0	1	0	0	0
AT1G05980	0	0	0	0	0	0	0	0	0	0	0	0	0	0	0	0	0	0	0	0	0	0	0	0	0	0	0	0	0	0	0	0	0	0	0	0	0	0	0	0	0	0	0	0	0	0	0	0	0
AT1G05983	0	0	0	0	0	0	0	0	0	0	0	0	0	0	0	0	0	0	0	0	0	0	0	0	0	0	0	0	0	0	0	0	0	0	0	0	0	0	0	0	0	0	0	0	0	0	0	0	0
AT1G05987	0	0	0	0	0	0	0	0	0	0	0	0	0	0	0	0	0	0	0	0	0	0	0	0	0	0	0	0	0	0	0	0	0	0	0	0	0	0	0	0	0	0	0	0	0	0	0	1	0
AT1G05990	0	0	0	0	0	0	0	0	0	0	0	0	0	0	0	0	0	0	0	0	0	0	0	0	0	0	0	0	0	0	0	0	0	0	0	0	0	0	0	0	0	0	0	0	0	0	0	0	0
AT1G05993	0	0	0	0	0	0	0	0	0	0	0	0	0	0	0	0	0	0	0	0	0	0	0	0	0	0	0	0	0	0	0	0	0	0	0	0	0	0	0	0	0	0	0	0	0	0	0	0	0
AT1G05997	0	0	0	0	0	0	0	0	0	0	0	0	0	0	0	0	0	0	0	0	0	0	0	0	0	0	0	0	0	0	0	0	0	0	0	0	0	0	0	0	0	0	0	0	0	0	0	0	0
AT1G06000	642	687	475	670	539	507	558	539	359	422	396	531	547	489	396	602	301	281	285	322	72	57	52	31	34	43	37	48	78	114	80	89	64	44	81	74	39	63	45	43	121	93	87	84	48	65	76	33	56
AT1G06002	8	10	5	4	3	8	2	9	25	18	15	10	3	3	2	4	16	8	18	4	23	8	9	17	20	19	11	14	34	44	45	38	9	2	4	1	6	37	11	9	136	110	164	145	101	105	103	88	87
AT1G06003	0	0	0	0	0	0	0	0	0	0	0	0	0	0	0	0	0	0	0	0	0	0	0	0	0	0	0	0	0	0	0	0	0	0	0	0	0	0	0	0	0	0	0	0	0	0	0	0	0
AT1G06007	0	0	0	0	0	0	0	0	0	0	0	0	0	0	0	0	0	0	0	0	0	0	0	0	0	0	0	0	0	0	0	0	0	0	0	0	0	0	0	0	0	0	0	0	0	0	0	0	0
AT1G06010	27	29	38	34	28	36	47	19	40	34	40	37	42	25	27	44	29	22	19	17	20	20	9	23	12	30	26	37	35	46	50	50	36	43	45	31	31	29	28	26	42	43	45	66	36	46	51	41	62
AT1G06013	0	0	0	0	0	0	0	0	0	0	0	0	0	0	0	0	0	0	0	0	0	0	0	0	0	0	0	0	0	0	0	0	0	0	0	0	0	0	0	0	0	0	0	0	0	0	0	0	0
AT1G06017	0	0	0	0	0	0	0	0	0	0	0	0	0	0	0	0	0	0	0	0	0	0	0	0	0	0	0	0	0	0	0	0	0	0	0	0	0	0	0	0	0	0	0	0	0	0	0	0	0
AT1G06020	0	1	1	1	0	4	1	1	0	2	2	1	1	4	5	7	4	1	0	1	3	0	0	0	0	0	2	1	0	1	1	1	3	3	0	6	0	1	0	0	4	0	2	6	0	2	2	1	3
AT1G06023	0	0	0	0	0	0	0	0	0	0	0	0	0	0	0	0	0	0	0	0	0	0	0	0	0	0	0	0	0	0	0	0	0	0	0	0	0	0	0	0	0	0	0	0	0	0	0	0	0
AT1G06027	0	0	0	0	0	0	0	0	0	0	0	0	0	0	0	0	0	0	0	0	0	0	0	0	0	0	0	0	0	0	0	0	0	0	0	0	0	0	0	0	0	0	0	0	0	0	0	0	0
AT1G06030	0	0	0	0	0	0	0	0	0	0	0	0	0	0	0	3	0	0	0	2	1	1	0	0	0	0	2	0	6	5	0	1	5	0	3	0	0	2	0	1	0	5	0	0	0	0	2	1	1
AT1G06033	0	0	0	0	0	0	0	0	0	0	0	0	0	0	0	0	0	0	0	0	0	0	0	0	0	0	0	0	0	0	0	0	0	0	0	0	0	0	0	0	0	0	0	0	0	0	0	0	0
AT1G06037	0	0	0	0	0	0	0	0	0	0	0	0	0	0	0	0	0	0	0	0	0	0	0	0	0	0	0	0	0	0	0	0	0	0	0	0	0	0	0	0	0	0	0	0	0	0	0	0	0
AT1G06040	1759	1737	1672	1609	1510	1596	1565	1816	1673	1400	1809	1353	1529	1265	1669	1521	1280	1011	1080	861	728	684	414	696	611	1117	1003	1089	1110	1109	1332	1268	1524	1427	1528	1481	1303	1150	1150	841	1272	1475	1328	1264	923	1043	1162	1142	1294
AT1G06043	0	0	0	0	0	0	0	0	0	0	0	0	0	0	0	0	0	0	0	0	0	0	0	0	0	0	0	0	0	0	0	0	0	0	0	0	0	0	0	0	0	0	0	0	0	0	0	0	0
AT1G06045	0	0	0	0	0	0	0	0	0	0	0	0	0	0	0	0	0	0	0	0	0	0	0	0	0	0	0	0	0	0	0	0	0	0	0	0	0	0	0	0	0	0	0	0	0	0	0	0	0
AT1G06047	0	0	0	0	0	0	0	0	0	0	0	0	0	0	0	0	0	0	0	0	0	0	0	0	0	0	0	0	0	0	0	0	0	0	0	0	0	0	0	0	0	0	0	0	0	0	0	0	0
AT1G06050	44	61	53	44	51	43	40	72	68	71	86	90	76	75	60	58	61	56	48	37	18	18	13	16	23	25	23	28	45	30	45	31	37	52	64	54	49	42	53	39	56	49	34	37	36	58	35	61	40
AT1G06053	0	0	0	0	0	0	0	0	0	0	0	0	0	0	0	0	0	0	0	0	0	0	0	0	0	0	0	0	0	0	0	0	0	0	0	0	0	0	0	0	0	0	0	0	0	0	0	0	0
AT1G06057	0	0	0	0	0	0	0	0	0	0	0	0	0	0	0	0	0	0	0	0	0	0	0	0	0	0	0	0	0	0	0	0	0	0	0	0	0	0	0	0	0	0	0	0	0	0	0	0	0
AT1G06060	108	97	95	91	79	95	88	106	122	112	127	92	133	136	148	132	109	76	96	69	50	47	39	45	50	75	62	62	116	96	93	95	83	105	111	77	103	103	133	96	101	109	98	103	74	71	67	102	120
AT1G06063	0	0	0	0	0	0	0	0	0	0	0	0	0	0	0	0	0	0	0	0	0	0	0	0	0	0	0	0	0	0	0	0	0	0	0	0	0	0	0	0	0	0	0	0	0	0	0	0	0
AT1G06067	0	0	0	0	0	0	0	0	0	0	0	0	0	0	0	0	0	0	0	0	0	0	0	0	0	0	0	0	0	0	0	0	0	0	0	0	0	0	0	0	0	0	0	0	0	0	0	0	0
AT1G06070	124	98	88	85	88	107	105	126	120	97	123	96	126	90	99	103	106	95	77	75	79	78	38	81	57	112	111	94	119	133	165	152	98	121	126	120	188	145	120	145	159	177	161	130	84	136	127	125	126
AT1G06073	0	0	0	0	0	0	0	0	0	0	0	0	0	0	0	0	0	0	0	0	0	0	0	0	0	0	0	0	0	0	0	0	0	0	0	0	0	0	0	0	0	0	0	0	0	0	0	0	0
AT1G06080	3	6	6	3	13	2	3	13	1	3	1	0	1	3	0	0	31	20	24	14	0	6	1	2	1	0	0	3	1	2	0	7	1	2	0	5	9	8	5	17	22	13	14	16	3	2	2	9	0
AT1G06083	0	0	0	0	0	0	0	0	0	0	0	0	1	0	1	0	0	0	0	0	0	0	0	0	0	0	0	0	0	0	0	0	0	0	0	0	0	0	0	0	0	0	0	0	0	0	0	0	0
AT1G06087	0	0	0	0	0	0	0	0	0	0	0	0	0	0	0	0	0	0	0	0	0	0	0	0	0	0	0	0	0	0	0	0	0	0	0	0	0	0	0	0	0	0	0	0	0	0	0	0	0
AT1G06090	0	0	0	0	0	2	0	2	6	12	4	8	0	2	1	2	2	1	1	4	0	0	0	1	0	0	0	0	1	3	3	1	3	1	1	0	2	0	1	0	2	0	0	0	1	2	0	0	1
AT1G06093	0	0	0	0	0	0	0	0	0	0	0	0	0	0	0	0	0	0	0	0	0	0	0	0	0	0	0	0	0	0	0	0	0	0	0	0	0	0	0	0	0	0	0	0	0	0	0	0	0
AT1G06097	0	0	0	0	0	0	0	0	0	0	0	0	0	0	0	0	0	0	0	0	0	0	0	0	0	0	0	0	0	0	0	0	0	0	0	0	0	0	0	0	0	0	0	0	0	0	0	0	0
AT1G06100	0	0	0	0	0	0	0	0	0	0	0	0	0	0	0	0	0	0	0	0	0	0	0	0	0	0	0	0	0	0	0	0	0	0	0	0	0	0	0	0	0	0	0	0	0	0	0	0	0
AT1G06103	0	0	0	0	0	0	0	0	0	0	0	0	0	0	0	0	0	0	0	0	0	0	0	0	0	0	0	0	0	0	0	0	0	0	0	0	0	0	0	0	0	0	0	0	0	0	0	0	0
AT1G06110	239	196	176	182	151	194	182	241	212	187	192	173	237	227	196	243	184	121	133	111	171	121	66	142	111	193	174	189	248	210	257	243	312	327	349	338	234	221	231	205	465	450	395	445	277	325	310	357	448
AT1G06113	0	0	0	0	0	0	0	0	0	0	0	0	0	0	0	0	0	0	0	0	0	0	0	0	0	0	0	0	0	0	0	0	0	0	0	0	0	0	0	0	0	0	0	0	0	0	0	0	0
AT1G06117	0	0	0	0	0	0	0	0	0	0	0	0	0	0	0	0	0	0	0	0	0	0	0	0	0	0	0	0	0	0	0	0	0	0	0	0	0	0	0	0	0	0	0	0	0	0	0	0	0
AT1G06120	0	0	0	0	0	0	1	0	0	0	0	0	1	0	0	1	0	0	0	0	0	0	1	0	0	0	0	0	0	0	0	0	0	0	0	0	0	0	0	0	0	0	0	0	0	0	0	0	0
AT1G06123	0	0	0	0	0	0	0	0	0	0	0	0	0	0	0	0	0	0	0	0	0	0	0	0	0	0	0	0	0	0	0	0	0	0	0	0	0	0	0	0	0	0	0	0	0	0	0	0	0
AT1G06127	0	0	0	0	0	0	0	0	0	0	0	0	0	0	0	0	0	0	0	0	0	0	0	0	0	0	0	0	0	0	0	0	0	0	0	0	0	0	0	0	0	0	0	0	0	0	0	0	0
AT1G06130	242	209	218	207	175	179	215	264	312	241	287	205	214	222	208	227	234	153	181	141	185	179	104	170	123	226	202	207	315	337	356	365	280	299	303	278	306	334	273	228	272	362	285	278	237	280	296	275	427
AT1G06133	0	0	0	0	0	0	0	0	0	0	0	0	0	0	0	0	0	0	0	0	0	0	0	0	0	0	0	0	0	0	0	0	0	0	0	0	0	0	0	0	0	0	0	0	0	0	0	0	0
AT1G06135	0	0	0	0	2	1	0	0	1	0	0	0	0	0	0	0	0	0	0	0	0	0	0	0	0	0	0	0	0	0	0	0	0	0	0	0	0	0	0	0	0	0	0	0	0	0	0	0	0
AT1G06137	0	0	0	0	0	0	0	2	0	0	0	0	0	0	0	0	0	0	0	0	0	0	0	0	0	0	0	0	0	0	0	0	0	0	0	0	0	0	0	0	0	0	0	0	0	0	0	0	0
AT1G06140	0	0	2	4	5	1	2	17	10	10	3	2	12	2	4	7	1	3	2	0	1	0	3	1	0	3	2	1	0	0	6	0	1	5	0	5	4	1	3	2	4	2	6	5	2	8	5	7	5
AT1G06143	12	12	9	14	13	14	11	7	25	23	25	19	7	14	7	11	14	11	14	14	8	7	7	12	5	9	13	8	25	24	23	16	3	14	19	22	14	16	7	11	24	27	22	12	25	27	23	32	31
AT1G06147	0	0	0	0	0	0	0	0	0	0	0	0	0	0	0	0	0	0	0	0	0	0	0	0	0	0	0	0	0	0	0	0	0	0	0	0	0	0	0	0	0	0	0	0	0	0	0	0	0
AT1G06148	0	0	1	0	0	0	0	2	0	2	3	0	3	3	4	4	4	0	6	0	1	2	0	0	1	0	1	0	0	0	0	2	1	4	1	1	0	2	0	1	0	0	1	2	1	0	3	2	1
AT1G06150	337	294	279	252	247	267	276	320	238	213	268	266	306	349	336	334	353	238	293	212	87	46	36	64	34	94	87	69	133	115	126	147	170	204	178	198	244	179	223	225	207	276	209	262	154	188	184	200	203
AT1G06153	0	0	0	0	0	0	0	0	0	0	0	0	0	0	0	0	0	0	0	0	0	0	0	0	0	0	0	0	0	0	0	0	0	0	0	0	0	0	0	0	0	0	0	0	0	0	0	0	0
AT1G06157	0	0	0	0	0	0	0	0	0	0	0	0	0	0	0	0	0	0	0	0	0	0	0	0	0	0	0	0	0	0	0	0	0	0	0	0	0	0	0	0	0	0	0	0	0	0	0	0	0
AT1G06160	2	0	2	0	0	0	1	2	1	0	0	0	1	1	1	3	0	0	0	0	2	1	0	4	0	0	0	0	2	1	0	0	0	2	0	0	0	0	2	3	8	6	2	9	2	0	7	5	0
AT1G06163	0	0	0	0	0	0	0	0	0	0	0	0	0	0	0	0	0	3	0	0	0	0	0	0	0	0	0	0	0	0	0	0	0	0	0	0	0	0	0	0	0	0	0	0	0	0	0	0	0
AT1G06170	0	1	1	1	0	0	6	1	0	0	2	2	3	4	1	0	3	0	3	3	0	2	0	0	0	0	0	0	0	2	0	1	2	4	2	2	2	1	1	0	1	1	2	3	0	1	1	0	0
AT1G06173	0	0	0	0	0	0	0	0	0	0	0	0	0	0	0	0	0	0	0	0	0	0	0	0	0	0	0	0	0	0	0	0	0	0	0	0	0	0	0	0	0	0	0	0	0	0	0	0	0
AT1G06177	0	0	0	0	0	1	7	0	0	0	1	0	0	2	0	1	0	0	0	2	1	1	0	1	0	0	0	0	1	0	4	0	0	0	0	0	3	1	4	1	0	4	1	0	0	0	0	1	0
AT1G06180	17	16	9	10	18	17	13	14	13	25	31	33	62	43	60	78	48	26	38	23	0	5	0	0	0	0	0	2	4	9	4	3	9	16	19	15	7	5	2	6	13	13	7	5	0	3	2	3	7
AT1G06187	0	0	0	0	0	0	0	0	0	0	0	0	0	0	0	0	0	0	0	0	0	0	0	0	0	0	0	0	0	0	0	0	0	0	0	0	0	0	0	0	0	0	0	0	0	0	0	0	0
AT1G06190	412	384	276	351	345	328	369	383	340	344	388	384	374	335	355	389	379	273	259	213	186	202	190	242	172	291	237	310	317	358	359	370	355	401	395	314	472	368	356	325	328	347	309	349	315	357	382	373	484
AT1G06197	0	0	0	0	0	0	0	0	0	0	0	0	0	0	0	0	0	0	0	0	0	0	0	0	0	0	0	0	0	0	0	0	0	0	0	0	0	0	0	0	0	0	0	0	0	0	0	0	0
AT1G06200	223	202	199	215	205	224	191	256	189	187	227	202	209	218	254	234	234	128	151	123	154	160	100	126	148	211	171	251	289	305	335	312	288	315	306	295	297	260	284	182	299	286	187	279	178	279	309	277	354
AT1G06203	0	0	0	0	0	0	0	0	0	0	0	0	0	0	0	0	0	0	0	0	0	0	0	0	0	0	0	0	0	0	0	0	0	0	0	0	0	0	0	0	0	0	0	0	0	0	0	0	0
AT1G06207	0	0	0	0	0	0	0	0	0	0	0	0	0	0	0	0	0	0	0	0	0	0	0	0	0	0	0	0	0	0	0	0	0	0	0	0	0	0	0	0	0	0	0	0	0	0	0	0	0
AT1G06210	273	195	200	222	220	208	196	275	281	239	282	182	234	238	233	276	263	157	186	129	167	125	90	130	91	180	158	188	288	266	287	251	314	335	355	357	268	265	267	257	272	275	217	224	175	192	205	200	285
AT1G06213	0	0	0	0	0	0	0	0	0	0	0	0	1	0	0	0	0	1	0	0	0	0	0	0	0	0	0	2	0	0	0	0	0	0	0	0	2	0	0	1	0	0	0	0	0	0	0	0	0
AT1G06217	0	0	0	0	0	0	0	0	0	0	0	0	0	0	0	0	0	0	0	0	0	0	0	0	0	0	0	0	0	0	0	0	0	0	0	0	0	0	0	0	0	0	0	0	0	0	0	0	0
AT1G06220	574	496	458	468	432	486	471	541	553	515	636	539	588	549	559	619	462	446	401	343	286	287	149	241	167	321	242	302	594	529	572	642	595	537	588	544	468	450	495	371	675	665	551	460	504	482	566	516	520
AT1G06225	0	0	0	0	0	0	0	0	0	0	0	0	0	0	0	0	0	0	0	0	0	0	0	0	0	0	0	0	0	0	0	0	0	0	0	0	0	0	0	0	0	0	0	0	0	0	0	0	0
AT1G06227	0	0	0	0	0	0	0	0	0	0	0	0	0	0	0	0	0	0	0	0	0	0	0	0	0	0	0	0	0	0	0	0	0	0	0	0	0	0	0	0	0	0	0	0	0	0	0	0	0
AT1G06230	415	359	333	349	295	368	372	398	405	385	399	353	391	368	362	395	418	297	327	226	201	192	99	181	121	235	156	217	382	313	371	385	298	378	302	382	407	362	441	262	465	498	383	381	323	317	333	348	404
AT1G06233	0	0	0	0	0	0	0	0	0	0	0	0	0	0	0	0	0	0	0	0	0	0	0	0	0	0	0	0	0	0	0	0	0	0	0	0	0	0	0	0	0	0	0	0	0	0	0	0	0
AT1G06237	0	0	0	0	0	0	0	0	0	0	0	0	0	0	0	0	0	0	0	0	0	0	0	0	0	0	0	0	0	0	0	0	0	0	0	0	0	0	0	0	0	0	0	0	0	0	0	0	0
AT1G06240	86	82	74	65	68	51	68	66	88	53	75	66	81	52	55	69	54	57	60	32	27	22	19	18	15	39	30	44	42	56	36	42	30	34	52	46	58	40	47	39	41	53	38	45	36	32	50	33	43
AT1G06243	0	0	0	0	0	0	0	0	0	0	0	0	0	0	0	0	0	0	0	0	0	0	0	0	0	0	0	0	0	0	0	0	0	0	0	0	0	0	0	0	0	0	0	0	0	0	0	0	0
AT1G06247	0	0	0	0	0	0	0	0	0	0	0	0	0	0	0	0	0	0	0	0	0	0	0	0	0	0	0	0	0	0	0	0	0	0	0	0	0	0	0	0	0	0	0	0	0	0	0	0	0
AT1G06250	0	0	0	0	0	1	0	0	2	0	0	0	0	0	0	0	0	1	0	0	0	0	0	0	0	0	0	0	0	0	0	0	0	0	0	0	1	1	0	0	0	0	0	0	0	0	0	0	0
AT1G06253	0	0	0	0	0	0	0	0	0	0	0	0	0	0	0	0	0	0	0	0	0	0	0	0	0	0	0	0	0	0	0	0	0	0	0	0	0	0	0	0	0	0	0	0	0	0	0	0	0
AT1G06257	0	0	0	0	0	0	0	0	0	0	0	0	0	0	0	0	0	0	0	0	0	0	0	0	0	0	0	0	0	0	0	0	0	0	0	0	0	0	0	0	0	0	0	0	0	0	0	0	0
AT1G06260	0	0	0	0	0	0	0	0	0	2	0	0	0	0	0	0	0	0	0	0	0	0	0	0	0	0	0	0	0	0	0	0	0	0	0	0	0	0	0	0	0	0	0	0	0	0	0	0	0
AT1G06263	0	0	0	0	0	0	0	0	0	0	0	0	0	0	0	0	0	0	0	0	0	0	0	0	0	0	0	0	0	0	0	0	0	0	0	0	0	0	0	0	0	0	0	0	0	0	0	0	0
AT1G06265	23	15	23	13	22	21	17	39	12	22	24	19	27	23	28	23	19	10	19	9	20	16	6	14	9	16	10	17	16	18	28	15	22	34	35	48	20	20	15	18	53	54	38	48	47	35	35	55	41
AT1G06267	0	0	0	0	0	0	0	0	0	0	0	0	0	0	0	0	0	0	0	0	0	0	0	0	0	0	0	0	0	0	0	0	0	0	0	0	0	0	0	0	0	0	0	0	0	0	0	0	0
AT1G06270	12	10	9	15	10	14	7	20	16	14	13	21	17	13	17	18	33	8	13	12	4	5	3	7	6	4	16	7	14	8	16	14	10	11	26	14	22	20	13	12	13	29	21	14	6	21	14	17	15
AT1G06273	0	0	0	0	0	0	0	0	0	0	0	0	0	0	0	0	0	0	0	0	0	0	0	0	0	0	0	0	0	0	0	0	0	0	0	0	0	0	0	0	0	0	0	0	0	0	0	0	0
AT1G06277	0	0	0	0	0	0	0	0	0	0	0	0	0	0	0	0	0	0	0	0	0	0	0	0	0	0	0	0	0	0	0	0	0	0	0	0	0	0	0	0	0	0	0	0	0	0	0	0	0
AT1G06280	0	0	0	0	0	0	0	0	0	0	0	0	0	0	0	0	0	0	0	0	0	0	0	0	0	0	0	0	0	0	0	0	0	0	0	0	0	0	0	0	0	0	0	0	0	0	0	0	0
AT1G06283	0	0	0	0	0	0	0	0	0	0	0	0	0	0	0	0	0	0	0	0	0	0	0	0	0	0	0	0	0	0	0	0	0	0	0	0	0	0	0	0	0	0	0	0	0	0	0	0	0
AT1G06287	0	0	0	0	0	0	0	0	0	0	0	0	0	0	0	0	0	0	0	0	0	0	0	0	0	0	0	0	0	0	0	0	0	0	0	0	0	0	0	0	0	0	0	0	0	0	0	0	0
AT1G06290	485	399	387	393	300	342	416	511	522	493	549	424	368	345	362	350	543	334	358	291	336	251	204	328	242	374	366	377	503	497	500	636	455	418	459	367	662	525	560	441	619	710	477	548	430	515	528	540	748
AT1G06293	2	0	0	0	2	5	0	0	2	0	1	0	2	0	1	4	0	1	1	1	0	0	0	0	2	0	1	1	0	1	2	1	3	6	7	0	2	3	0	0	2	1	1	0	3	4	1	0	6
AT1G06297	0	0	0	0	0	0	0	0	0	0	0	0	0	0	0	0	0	0	0	0	0	0	0	0	0	0	0	0	0	0	0	0	0	0	0	0	0	0	0	0	0	0	0	0	0	0	0	0	0
AT1G06303	0	0	0	0	0	0	0	0	0	0	0	0	0	0	0	0	0	0	0	0	0	0	0	0	0	0	0	0	0	0	0	0	0	0	0	0	0	0	0	0	0	0	0	0	0	0	0	0	0
AT1G06307	0	0	0	0	0	0	0	0	0	0	0	0	0	0	0	0	0	0	0	0	0	0	0	0	0	0	0	0	0	0	0	0	0	0	0	0	0	0	0	0	0	0	0	0	0	0	0	0	0
AT1G06310	0	0	0	0	0	0	0	0	0	0	0	1	0	0	0	0	0	0	0	0	0	0	0	0	0	0	0	0	0	0	0	0	0	1	0	0	0	0	0	0	0	0	0	0	0	0	0	0	0
AT1G06313	0	0	0	0	0	0	0	0	0	0	0	0	0	0	0	0	0	0	0	0	0	0	0	0	0	0	0	0	0	0	0	0	0	0	0	1	0	0	1	0	1	0	0	0	0	0	0	2	0
AT1G06317	0	0	0	0	0	0	0	0	0	0	0	0	0	0	0	0	0	0	0	0	0	0	0	0	0	0	0	0	0	0	0	0	0	0	0	0	0	0	0	0	0	0	0	0	0	0	0	0	0
AT1G06320	0	0	0	0	0	0	0	0	0	0	0	0	0	0	0	0	0	0	0	0	0	0	0	0	0	0	0	0	0	0	0	0	0	0	0	0	0	0	0	0	0	0	0	0	0	0	0	0	0
AT1G06323	0	0	0	0	0	0	0	0	0	0	0	0	0	0	0	0	0	0	0	0	0	0	0	0	0	0	0	0	0	0	0	0	0	0	0	0	0	0	0	0	0	0	0	0	0	0	0	0	0
AT1G06327	0	0	0	0	0	0	0	0	0	0	0	0	0	0	0	0	0	0	0	0	0	0	0	0	0	0	0	0	0	0	0	0	0	0	0	0	0	0	0	0	0	0	0	0	0	0	0	0	0
AT1G06330	0	0	0	0	0	0	0	0	0	0	0	0	0	0	0	0	0	0	0	0	0	0	0	0	0	0	0	0	0	0	0	0	0	0	0	0	0	0	0	0	0	0	0	0	0	0	0	0	0
AT1G06333	0	0	0	0	0	0	0	0	0	0	0	0	0	0	0	0	0	0	0	0	0	0	0	0	0	0	0	0	0	0	0	0	0	0	0	0	0	0	0	0	0	0	0	0	0	0	0	0	0
AT1G06337	0	0	0	0	0	0	0	0	0	0	0	0	0	0	0	0	0	0	0	0	0	0	0	0	0	0	0	0	0	0	0	0	0	0	0	0	0	0	0	0	0	0	0	0	0	0	0	0	0
AT1G06340	0	0	0	0	0	0	0	0	0	0	0	0	0	0	0	0	0	0	0	0	0	0	0	0	0	0	0	0	0	0	0	0	0	0	0	0	0	0	0	0	0	0	0	0	0	0	0	0	0
AT1G06343	0	0	0	0	0	0	0	0	0	0	0	0	0	0	0	0	0	0	0	0	0	0	0	0	0	0	0	0	0	0	0	0	0	0	0	0	0	0	0	0	0	0	0	0	0	0	0	0	0
AT1G06347	0	0	0	0	0	0	0	0	0	0	0	0	0	0	0	0	0	0	0	0	0	0	0	0	0	0	0	0	0	0	0	0	0	0	0	0	0	0	0	0	0	0	0	0	0	0	0	0	0
AT1G06350	0	0	0	0	1	0	0	0	2	2	0	3	0	0	0	0	0	0	0	2	0	0	1	0	0	0	0	0	0	0	0	0	0	0	0	0	0	0	0	0	0	0	0	1	0	0	0	0	0
AT1G06353	0	0	0	0	0	0	0	0	0	0	0	0	0	0	0	0	0	0	0	0	0	0	0	0	0	0	0	0	0	0	0	0	0	0	0	0	0	0	0	0	0	0	0	0	0	0	0	0	0
AT1G06357	0	0	0	0	0	0	0	0	0	0	1	0	0	0	0	0	0	0	0	1	0	0	0	1	0	0	0	0	0	0	0	1	0	0	0	1	0	0	0	0	0	1	0	0	0	0	1	0	0
AT1G06360	23	3	6	22	10	8	22	17	3	13	19	27	37	27	2	20	55	44	32	39	5	4	5	4	5	0	0	3	15	7	6	18	1	4	2	3	8	11	18	18	3	22	11	34	0	0	6	1	0
AT1G06363	0	0	0	0	0	0	0	0	0	0	0	0	0	0	0	0	0	0	0	0	0	0	0	0	0	0	0	0	0	0	0	0	0	0	0	0	0	0	0	0	0	0	0	0	0	0	0	0	0
AT1G06373	0	0	0	0	0	0	0	0	0	0	0	0	0	0	0	0	0	0	0	0	0	0	0	0	0	0	0	0	0	0	0	0	0	0	0	0	0	0	0	0	0	0	0	0	0	0	0	0	0
AT1G06377	0	0	0	0	0	0	0	0	0	0	0	0	0	0	0	0	0	0	0	0	0	0	0	0	0	0	0	0	0	0	0	0	0	0	0	0	0	0	0	0	0	0	0	0	0	0	0	0	0
AT1G06380	30	27	29	23	31	39	52	37	37	35	57	40	47	46	29	56	42	30	23	26	20	13	8	19	14	15	13	20	14	30	29	26	27	26	27	34	28	26	29	10	73	19	45	30	30	36	40	33	23
AT1G06383	0	0	0	0	0	0	0	0	0	0	0	0	0	0	0	0	0	0	0	0	0	0	0	0	0	0	0	0	0	0	0	0	0	0	0	0	0	0	0	0	0	0	0	0	0	0	0	0	0
AT1G06387	0	0	0	0	0	0	0	0	0	0	0	0	0	0	0	0	0	0	0	0	0	0	0	0	0	0	0	0	0	0	0	0	0	0	0	0	0	0	0	0	0	0	0	0	0	0	0	0	0
AT1G06390	363	291	265	314	304	306	292	344	360	383	383	336	418	385	370	392	302	229	270	217	162	149	95	126	111	189	178	182	278	320	365	280	279	334	322	295	249	241	276	220	252	334	219	301	165	159	241	201	268
AT1G06393	0	0	0	0	0	0	0	0	0	0	0	0	0	0	0	0	0	0	0	0	0	0	0	0	0	0	0	0	0	0	0	0	0	0	0	0	0	0	0	0	0	0	0	0	0	0	0	0	0
AT1G06397	0	0	0	0	0	0	0	0	0	0	0	0	0	0	0	0	0	0	0	0	0	0	0	0	0	0	0	0	0	0	0	0	0	0	0	0	0	0	0	0	0	0	0	0	0	0	0	0	0
AT1G06400	212	221	169	189	165	176	212	244	236	180	251	192	247	202	241	252	169	119	147	113	159	121	54	123	116	182	157	128	247	156	230	214	215	290	252	242	217	254	189	177	258	192	169	202	151	204	155	203	211
AT1G06403	0	0	0	0	0	0	0	0	0	0	0	0	0	0	0	0	0	0	0	0	0	0	0	0	0	0	0	0	0	0	0	0	0	0	0	0	0	0	0	0	0	0	0	0	0	0	0	0	0
AT1G06407	0	0	0	0	0	0	0	0	0	0	0	0	0	0	0	0	0	0	0	0	0	0	0	0	0	0	0	0	0	0	0	0	0	0	0	0	0	0	0	0	0	0	0	0	0	0	0	0	0
AT1G06410	675	510	592	554	557	529	631	763	912	738	915	778	748	709	689	746	700	493	555	429	202	186	112	198	221	281	268	314	472	443	486	479	375	420	417	462	498	537	479	398	438	483	371	385	296	319	340	338	461
AT1G06413	0	0	0	0	0	0	0	0	0	0	0	0	0	0	0	0	0	0	0	0	0	0	0	0	0	0	0	0	0	0	0	0	0	0	0	0	0	0	0	0	0	0	0	0	0	0	0	0	0
AT1G06417	0	0	0	0	0	0	0	0	0	0	0	0	0	0	0	0	0	0	0	0	0	0	0	0	0	0	0	0	0	0	0	0	0	0	0	0	0	0	0	0	0	0	0	0	0	0	0	0	0
AT1G06420	0	0	0	0	0	0	0	1	0	5	2	2	0	3	3	2	0	0	0	0	0	0	0	0	0	2	0	0	1	0	0	1	1	0	0	0	0	0	0	1	0	0	0	0	0	1	0	0	0
AT1G06423	0	0	0	0	0	0	0	0	0	0	0	0	0	0	0	0	0	0	0	0	0	0	0	0	0	0	0	0	0	0	0	0	0	0	0	0	0	0	0	0	0	0	0	0	0	0	0	0	0
AT1G06427	0	0	0	0	0	0	0	0	0	0	0	0	0	0	0	0	0	0	0	0	0	0	0	0	0	0	0	0	0	0	0	0	0	0	0	0	0	0	0	0	0	0	0	0	0	0	0	0	0
AT1G06430	5593	4380	4051	4104	3603	4159	3625	4697	4994	4189	4658	4219	4150	3235	4023	4121	3905	2766	2976	2348	2284	2226	1292	1823	2203	4166	2851	3431	3432	3792	4249	3690	5388	5044	4952	4674	4216	3714	3296	2820	3066	3285	2480	2204	2515	3006	2906	2790	3727
AT1G06433	0	0	0	0	0	0	0	0	0	0	0	0	0	0	0	0	0	0	0	0	0	0	0	0	0	0	0	0	0	0	0	0	0	0	0	0	0	0	0	0	0	0	0	0	0	0	0	0	0
AT1G06437	0	0	0	0	0	0	0	0	0	0	0	0	0	0	0	0	0	0	0	0	0	0	0	0	0	0	0	0	0	0	0	0	0	0	0	0	0	0	0	0	0	0	0	0	0	0	0	0	0
AT1G06440	3	1	3	4	2	3	4	9	6	5	6	2	3	7	3	9	6	5	9	1	0	0	0	1	0	0	0	0	2	4	5	5	5	0	4	4	2	3	3	5	3	4	3	5	4	3	2	8	3
AT1G06443	0	0	0	0	0	0	0	0	0	2	0	0	0	0	0	0	0	0	1	0	0	0	0	0	0	0	0	2	0	0	0	0	0	0	0	0	0	0	0	0	0	0	0	1	0	0	0	0	0
AT1G06447	0	0	0	0	0	0	0	0	0	0	0	0	0	0	0	0	0	0	0	0	0	0	0	0	0	0	0	0	0	0	0	0	0	0	0	0	0	0	0	0	0	0	0	0	0	0	0	0	1
AT1G06450	12	19	11	14	20	10	10	29	19	22	16	12	26	33	31	25	20	21	16	23	9	1	2	5	1	8	11	5	13	21	26	19	17	17	8	24	17	17	21	15	13	16	16	14	14	15	15	15	26
AT1G06453	0	0	0	0	0	0	0	0	0	0	0	0	0	0	0	0	0	0	0	0	0	0	0	0	0	0	0	0	0	0	0	0	0	0	0	0	0	0	0	0	0	0	0	0	0	0	0	0	0
AT1G06457	0	0	0	0	0	0	0	0	0	0	0	0	0	0	0	0	0	0	0	0	0	0	0	0	0	0	0	0	0	0	0	0	0	0	0	0	0	0	0	0	0	0	0	0	0	0	0	0	0
AT1G06460	411	384	394	396	393	370	397	410	317	290	391	293	348	322	404	315	376	293	328	248	297	241	129	206	181	410	387	415	408	338	452	415	410	459	423	453	605	559	567	459	1031	947	1037	798	827	940	783	1070	764
AT1G06463	0	0	0	0	0	0	0	0	0	0	0	0	0	0	0	0	0	0	0	0	0	0	0	0	0	0	0	0	0	0	0	0	0	0	0	0	0	0	0	0	0	0	0	0	0	0	0	0	0
AT1G06467	0	0	0	0	0	0	0	0	0	0	0	0	0	0	0	0	0	0	0	0	0	0	0	0	0	0	0	0	0	0	0	0	0	0	0	0	0	0	0	0	0	0	0	0	0	0	0	0	0
AT1G06470	159	137	176	154	145	164	217	201	152	139	182	149	152	193	182	191	176	133	137	127	65	58	53	55	59	81	87	84	94	65	126	126	128	118	115	113	155	144	146	99	299	287	232	239	200	277	248	252	232
AT1G06473	1	5	0	4	4	2	0	3	1	7	2	3	6	5	3	3	3	3	3	1	2	2	2	2	1	5	2	5	1	0	2	3	5	1	5	5	6	2	1	2	4	1	4	8	0	8	5	4	3
AT1G06475	2	0	4	3	1	0	4	4	3	1	3	5	2	1	1	2	2	3	0	1	3	3	0	7	3	7	10	5	2	4	11	2	5	6	4	1	1	2	4	3	1	0	0	1	2	4	0	5	0
AT1G06480	0	0	0	0	0	0	0	0	0	0	0	0	0	0	0	0	0	0	0	0	0	0	0	0	0	0	0	0	0	0	0	0	0	0	0	0	0	0	0	0	0	0	0	0	0	0	0	0	0
AT1G06483	0	0	0	0	0	0	0	0	0	0	0	0	0	0	0	0	0	0	0	0	0	0	0	0	0	0	0	0	0	0	0	0	0	0	0	0	0	0	0	0	0	0	0	0	0	0	0	0	0
AT1G06487	0	0	0	0	0	0	0	0	0	0	0	0	0	0	0	0	0	0	0	0	0	0	0	0	0	0	0	0	0	0	0	0	0	0	0	0	0	0	0	0	0	0	0	0	0	0	0	0	0
AT1G06490	28	32	33	19	28	30	21	31	25	27	35	47	54	59	32	47	14	17	27	21	7	12	21	10	6	10	10	9	21	10	21	24	32	24	45	22	10	9	21	10	15	35	29	44	22	20	35	17	28
AT1G06493	0	0	0	0	0	0	0	0	0	0	0	0	0	0	0	0	0	0	0	0	0	0	0	0	0	0	0	0	0	0	0	0	0	0	0	0	0	0	0	0	0	0	0	0	0	0	0	0	0
AT1G06497	0	0	0	0	0	0	0	0	0	0	0	0	0	0	0	0	0	0	0	0	0	0	0	0	0	0	0	0	0	0	0	0	0	0	0	0	0	0	0	0	0	0	0	0	0	0	0	0	0
AT1G06500	20	8	11	17	12	8	13	7	11	6	13	9	10	14	15	13	10	7	4	5	11	3	1	9	3	5	7	5	12	11	10	11	9	15	9	6	10	8	11	10	15	14	12	14	3	5	5	8	14
AT1G06507	0	0	0	0	0	0	0	0	0	0	0	0	0	0	0	0	0	0	0	0	0	0	0	0	0	0	0	0	0	0	0	0	0	0	0	0	0	0	0	0	0	0	0	0	0	0	0	0	0
AT1G06510	141	127	106	168	128	148	110	162	149	182	178	140	73	85	88	85	137	100	102	92	85	71	54	68	81	113	120	107	158	199	206	205	107	106	121	98	190	162	176	118	173	177	153	151	113	138	150	172	168
AT1G06513	0	0	0	0	0	0	0	1	0	0	0	0	0	0	0	0	0	0	0	0	0	0	0	0	0	0	0	0	0	0	0	0	0	0	0	0	0	0	0	0	0	0	0	0	0	0	0	0	0
AT1G06515	32	25	22	41	32	29	26	44	27	29	48	21	45	33	28	24	44	23	22	15	16	14	8	17	11	18	28	21	34	34	14	44	17	28	25	23	29	27	29	14	26	13	28	39	20	24	20	22	36
AT1G06517	0	0	0	0	0	0	0	0	0	0	0	0	0	0	0	0	0	0	0	0	0	0	0	0	0	0	0	0	0	0	0	0	0	0	0	0	0	0	0	0	0	0	0	0	0	0	0	0	0
AT1G06520	4	2	3	3	0	3	3	4	5	5	5	3	3	1	9	4	3	0	2	7	2	5	0	0	0	0	0	0	2	2	0	3	0	0	0	3	2	6	8	1	1	1	1	0	0	0	0	0	0
AT1G06523	0	0	0	0	0	0	0	0	0	0	0	0	0	0	0	0	0	0	0	0	0	0	0	0	0	0	0	0	0	0	0	0	0	0	0	0	0	0	0	0	0	0	0	0	0	0	0	0	0
AT1G06527	0	0	0	0	0	0	0	0	0	0	0	0	0	0	0	0	0	0	0	0	0	0	0	0	0	0	0	0	0	0	0	0	0	0	0	0	0	0	0	0	0	0	0	0	0	0	0	0	0
AT1G06530	90	75	67	60	86	76	75	74	110	102	139	115	90	83	72	78	91	63	72	68	38	33	25	48	22	60	31	54	71	70	87	82	64	49	67	76	71	72	76	70	56	112	55	66	69	67	50	82	69
AT1G06533	0	0	0	0	0	0	0	0	0	0	0	0	0	0	0	0	0	0	0	0	0	0	0	0	0	0	0	0	0	0	0	0	0	0	0	0	0	0	0	0	0	0	0	0	0	0	0	0	0
AT1G06537	0	3	0	0	0	3	0	3	0	0	4	0	0	0	0	0	4	0	0	0	0	0	0	0	0	1	0	1	2	6	1	0	2	1	3	0	5	4	2	2	0	0	0	0	0	0	0	0	0
AT1G06540	3	3	2	2	3	2	2	6	1	0	2	4	0	0	0	4	2	0	1	3	0	0	0	0	0	1	0	0	0	0	0	0	0	0	0	0	0	1	0	0	0	0	0	0	0	0	0	0	0
AT1G06543	0	0	0	0	0	0	0	0	0	0	0	0	0	0	0	0	0	0	0	0	0	0	0	0	0	0	0	0	0	0	0	0	0	0	0	0	0	0	0	0	0	0	0	0	0	0	0	0	0
AT1G06547	0	0	0	0	0	0	0	0	0	0	0	0	0	0	0	0	0	0	0	0	0	0	0	0	0	0	0	0	0	0	0	0	0	0	0	0	0	0	0	0	0	0	0	0	0	0	0	0	0
AT1G06550	293	234	160	211	202	204	228	198	127	107	127	154	227	215	190	226	174	114	103	120	132	116	71	49	67	153	80	136	127	121	109	163	120	123	180	122	143	98	137	121	72	91	49	82	77	83	65	68	106
AT1G06553	0	0	0	0	0	0	0	0	0	0	0	0	0	0	0	0	0	0	0	0	0	0	0	0	0	0	0	0	0	0	0	0	0	0	0	0	0	0	0	0	0	0	0	0	0	0	0	0	0
AT1G06557	0	0	0	0	0	0	0	0	0	0	0	0	0	0	0	0	0	0	0	0	0	0	0	0	0	0	0	0	0	0	0	0	0	0	0	0	0	0	0	0	0	0	0	0	0	0	0	0	0
AT1G06560	34	38	32	37	27	49	41	56	53	43	51	40	37	73	47	47	42	41	33	36	39	24	29	37	12	45	37	50	64	69	66	73	25	36	46	36	42	42	47	47	68	99	85	93	71	78	92	76	111
AT1G06567	0	0	0	0	0	0	0	0	0	0	0	0	0	0	0	0	0	0	0	0	0	0	0	0	0	0	0	0	0	0	1	0	0	0	0	0	0	1	0	0	0	1	2	0	0	0	0	0	0
AT1G06570	761	769	823	717	586	649	656	680	746	647	764	650	1175	926	1068	1141	663	534	650	473	305	218	127	216	210	413	310	371	475	374	392	438	981	1139	1110	1030	580	501	491	397	417	380	314	378	265	370	303	336	474
AT1G06573	0	0	0	2	0	0	0	0	0	0	0	0	1	0	0	0	0	0	0	0	0	0	0	0	0	0	0	0	0	1	0	0	1	0	0	0	0	0	0	0	0	0	0	1	0	0	0	0	0
AT1G06577	0	0	0	0	0	0	0	0	0	0	0	0	0	0	0	0	0	0	0	0	0	0	0	0	0	0	0	0	0	0	0	0	0	0	0	0	0	0	0	0	0	0	0	0	0	0	0	0	0
AT1G06580	14	11	13	17	17	20	13	21	22	24	12	5	17	13	25	18	13	17	12	14	9	7	5	9	6	15	9	22	13	26	22	13	19	21	21	15	20	16	19	19	28	31	24	18	11	17	21	15	21
AT1G06583	0	0	0	0	0	0	0	0	0	0	0	0	0	0	0	0	0	0	0	0	0	0	0	0	0	0	0	0	0	0	0	0	0	0	0	0	0	0	0	0	0	0	0	0	0	0	0	0	0
AT1G06587	0	0	0	0	0	0	0	0	0	0	0	0	0	0	0	0	1	0	0	0	0	0	0	0	0	0	0	0	0	0	0	0	0	0	0	0	0	0	0	0	0	0	0	1	0	0	0	0	0
AT1G06590	50	40	53	50	28	39	28	55	56	53	83	41	52	77	65	62	57	34	38	46	32	17	15	15	5	18	7	22	50	34	40	29	41	49	58	57	25	26	41	23	60	35	22	24	22	27	15	22	42
AT1G06593	0	0	0	0	0	0	1	1	0	0	0	0	0	1	0	2	0	0	0	0	0	0	0	0	0	0	0	0	1	0	1	0	1	0	1	0	0	0	0	1	0	0	0	0	1	1	0	0	0
AT1G06597	0	0	0	0	0	0	0	0	0	0	0	0	0	0	0	0	0	0	0	0	0	0	0	0	0	0	0	0	0	0	0	0	0	0	0	0	0	0	0	0	0	0	0	0	0	0	0	0	0
AT1G06603	0	0	0	0	0	0	0	0	0	0	0	0	0	0	0	0	0	0	0	0	0	0	0	0	0	0	0	0	0	0	0	0	0	0	0	0	0	0	0	0	0	0	0	0	0	0	0	0	0
AT1G06607	0	0	0	0	0	0	0	0	0	0	0	0	0	0	0	0	0	0	0	0	0	0	0	0	0	0	0	0	0	0	0	0	0	0	0	0	0	0	0	0	0	0	0	0	0	0	0	0	0
AT1G06610	0	0	0	0	0	0	0	0	0	0	0	0	0	0	0	0	0	0	0	0	0	0	0	0	0	0	0	0	0	0	0	0	0	0	0	0	0	0	0	0	0	0	0	0	0	0	0	0	0
AT1G06613	0	0	0	0	0	0	0	0	0	0	0	0	0	0	0	0	0	0	0	0	0	0	0	0	0	0	0	0	0	0	0	0	0	0	0	0	0	0	0	0	0	0	0	0	0	0	0	0	0
AT1G06617	0	0	0	0	0	0	0	0	0	0	0	0	0	0	0	0	0	0	0	0	0	0	0	0	0	0	0	0	0	0	0	0	0	0	0	0	0	0	0	0	0	0	0	0	0	0	0	0	0
AT1G06620	6	1	9	5	9	11	2	6	9	13	8	6	13	3	7	9	3	4	10	2	13	14	6	13	15	5	6	4	40	35	33	24	24	17	12	19	4	16	14	9	126	85	62	70	19	43	55	30	56
AT1G06623	0	0	0	0	0	0	0	0	0	0	0	0	0	0	0	0	0	0	0	0	0	0	0	0	0	0	0	0	0	0	0	0	0	0	0	0	0	0	0	0	0	0	0	0	0	0	0	0	0
AT1G06627	0	0	0	0	0	0	2	0	0	0	0	0	0	0	0	0	0	0	0	0	0	0	0	0	0	0	0	0	1	0	0	0	0	0	0	0	0	0	0	0	0	0	0	0	0	0	0	0	0
AT1G06630	98	88	89	67	56	97	79	90	111	67	79	99	119	77	110	109	83	79	65	66	88	74	52	72	70	111	80	119	149	129	156	164	138	132	141	111	175	183	166	131	171	184	163	174	130	171	214	173	209
AT1G06633	0	0	0	0	0	0	0	0	0	0	0	0	0	0	0	0	0	0	0	0	0	0	0	0	0	0	0	0	0	0	0	0	0	0	0	0	0	0	0	0	0	0	0	0	0	0	0	0	0
AT1G06637	0	0	0	0	0	0	0	0	0	0	0	0	0	0	0	0	0	0	0	0	0	0	0	0	0	0	0	0	0	0	0	0	0	0	0	0	0	0	0	0	0	0	0	0	0	0	0	0	0
AT1G06640	264	224	216	249	226	220	224	189	169	232	135	164	286	286	270	293	160	104	140	112	241	193	168	198	216	175	203	219	161	251	197	241	425	407	388	359	192	289	221	185	1026	994	691	839	463	626	862	334	508
AT1G06643	0	0	0	0	0	0	0	0	0	0	0	0	0	0	0	0	0	0	0	0	0	0	0	0	0	0	0	0	0	0	0	0	0	0	0	0	0	0	0	0	0	0	0	0	0	0	0	0	0
AT1G06645	158	97	114	112	100	96	93	115	105	68	144	104	120	73	121	94	114	87	107	75	71	58	28	60	32	110	110	96	101	68	94	91	83	107	107	90	166	138	131	106	167	155	149	156	105	123	123	188	156
AT1G06647	0	0	0	0	0	0	0	0	0	0	0	0	0	0	0	0	0	0	0	0	0	0	0	0	0	0	0	0	0	0	0	0	0	0	0	0	0	0	0	0	0	0	0	0	0	0	0	0	0
AT1G06650	683	646	654	606	506	613	609	675	801	725	819	528	798	624	796	826	613	504	560	370	297	296	162	291	239	395	418	391	487	525	584	584	669	721	733	704	736	677	636	490	634	637	574	502	452	551	496	517	567
AT1G06653	0	0	0	0	0	0	0	0	0	0	0	0	0	0	0	0	0	0	0	0	0	0	0	0	0	0	0	0	0	0	0	0	0	0	0	0	0	0	0	0	0	0	0	0	0	0	0	0	0
AT1G06657	0	0	0	0	0	0	0	0	0	0	0	0	0	0	0	0	0	0	0	0	0	0	0	0	0	0	0	0	0	0	0	0	0	0	0	0	0	0	0	0	0	0	0	0	0	0	0	0	0
AT1G06660	0	1	0	5	2	1	2	3	0	1	3	3	7	7	0	3	5	0	3	4	0	0	1	1	0	0	0	4	2	4	0	1	2	4	1	4	5	1	1	4	2	1	5	2	2	0	3	0	1
AT1G06663	0	0	0	0	0	0	0	0	0	0	0	0	0	0	0	0	0	0	0	0	0	0	0	0	0	0	0	0	0	0	0	0	0	0	0	0	0	0	0	0	0	0	0	0	0	0	0	0	0
AT1G06667	0	0	0	0	0	0	0	0	0	0	0	0	0	0	0	0	0	0	0	0	0	0	0	0	0	0	0	0	0	0	0	0	0	0	0	0	0	0	0	0	0	0	0	0	0	0	0	0	0
AT1G06670	732	513	484	489	496	476	485	653	593	513	661	576	574	529	586	673	600	419	418	345	241	176	121	156	108	258	194	294	455	378	412	464	419	435	496	364	353	349	380	335	595	535	444	376	337	410	417	388	460
AT1G06673	0	0	0	0	0	0	0	0	0	0	0	0	0	0	0	0	0	0	0	0	0	0	0	0	0	0	0	0	0	0	0	0	0	0	0	0	0	0	0	0	0	0	0	0	0	0	0	0	0
AT1G06677	0	0	0	0	0	0	0	0	0	0	0	0	0	0	0	0	0	0	0	0	0	0	0	0	0	0	0	0	0	0	0	0	0	0	0	0	0	0	0	0	0	0	0	0	0	0	0	0	0
AT1G06680	29963	28201	24848	30643	29256	26859	27520	26657	24916	25143	26936	26557	23016	23741	20895	22823	22816	18268	17809	16610	20783	18782	13269	19972	17185	30726	28408	31985	23265	32943	31724	32486	26425	25583	29606	25448	35623	29799	27110	24392	31242	38197	33945	40508	29792	34701	36030	33764	37809
AT1G06683	0	0	0	1	0	0	0	0	0	0	0	0	0	0	0	0	0	0	0	0	1	0	0	0	0	0	0	0	0	0	0	0	0	0	0	0	0	0	0	0	0	0	0	1	0	0	0	0	0
AT1G06687	0	0	0	0	0	0	0	0	0	0	0	0	0	0	0	0	0	0	0	0	0	0	0	0	0	0	0	0	0	0	0	0	0	0	0	0	0	0	0	0	0	0	0	0	0	0	0	0	0
AT1G06690	782	669	563	560	573	620	575	642	707	626	721	626	684	612	664	701	666	461	455	405	322	395	225	287	370	723	504	601	577	717	757	732	913	849	922	791	842	634	563	503	387	517	356	325	559	550	658	508	729
AT1G06693	0	0	0	0	0	0	0	0	0	0	0	0	0	0	0	0	0	0	0	0	0	0	0	0	0	0	0	0	0	0	0	0	0	0	0	0	0	0	0	0	0	0	0	0	0	0	0	0	0
AT1G06697	0	0	0	0	0	0	0	0	0	0	0	1	0	0	0	0	0	0	0	0	0	0	0	0	0	0	0	0	0	0	0	0	0	0	0	0	0	1	0	0	0	0	0	0	0	0	0	0	0
AT1G06700	491	382	370	374	344	347	344	418	481	347	484	346	437	454	405	517	406	288	299	225	233	215	114	219	170	340	292	320	402	366	385	474	516	499	487	430	486	418	442	367	496	550	441	508	308	410	407	476	565
AT1G06703	0	0	0	0	0	0	0	0	0	0	0	0	0	0	0	0	0	0	0	0	0	0	0	0	0	0	0	0	0	0	0	0	0	0	0	0	0	0	0	0	0	0	0	0	0	0	0	0	0
AT1G06707	0	0	0	0	0	0	0	0	0	0	0	0	0	0	0	0	0	0	0	0	0	0	0	0	0	0	0	0	0	0	0	0	0	0	0	0	0	0	0	0	0	0	0	0	0	0	0	0	0
AT1G06710	39	26	24	24	24	23	27	38	28	20	44	26	26	18	33	39	21	21	33	22	16	8	2	4	14	15	9	10	36	20	18	15	7	19	11	16	21	21	23	14	66	70	46	32	41	46	43	53	32
AT1G06713	0	0	0	0	0	0	0	0	0	0	0	0	0	0	0	0	0	0	0	0	0	0	0	0	0	0	0	0	0	0	0	0	0	0	0	0	0	0	0	0	0	0	0	0	0	0	0	0	0
AT1G06717	0	0	0	0	0	0	0	0	0	0	0	0	0	0	0	0	0	0	0	0	0	0	0	0	0	0	0	0	0	0	0	0	0	0	0	0	0	0	0	0	0	0	0	0	0	0	0	0	0
AT1G06720	122	108	117	82	92	91	113	139	114	166	145	107	126	104	138	185	107	102	104	94	66	52	25	51	40	74	65	55	155	89	148	154	110	124	99	113	81	69	69	69	244	195	165	141	124	132	218	167	121
AT1G06723	0	0	0	0	0	0	0	0	0	0	0	0	0	0	0	0	0	0	0	0	0	0	0	0	0	0	0	0	0	0	0	0	0	0	0	0	0	0	0	0	0	0	0	0	0	0	0	0	0
AT1G06727	0	0	0	0	0	0	0	0	0	0	0	0	0	0	0	0	0	0	0	0	0	0	0	0	0	0	0	0	0	0	0	0	0	0	0	0	0	0	0	0	0	0	0	0	0	0	0	0	0
AT1G06730	110	80	76	98	106	88	77	103	99	101	101	103	107	110	101	116	79	81	71	67	55	43	16	27	30	64	30	50	72	77	67	72	75	77	97	70	85	72	54	52	66	80	83	73	48	81	67	52	81
AT1G06733	0	0	0	0	0	0	0	0	0	0	0	0	0	0	0	0	0	0	0	0	0	0	0	0	0	0	0	0	0	0	0	0	0	0	0	0	0	0	0	0	0	0	0	0	0	0	0	0	0
AT1G06737	0	0	0	0	0	0	0	0	0	0	2	1	0	0	0	3	0	0	0	1	1	1	3	1	0	0	0	2	0	3	2	0	0	0	1	0	0	1	0	1	1	4	1	4	3	1	1	1	0
AT1G06740	58	43	40	34	27	39	26	54	30	42	45	34	43	45	44	46	66	39	47	36	26	29	15	17	18	27	36	39	55	37	64	64	31	50	38	36	49	66	80	39	77	80	52	57	46	68	58	56	87
AT1G06743	0	0	0	0	0	0	0	0	0	0	0	0	0	0	0	0	0	0	0	0	0	0	0	0	0	0	0	0	0	0	0	0	0	0	0	0	0	0	0	0	0	0	0	0	0	0	0	0	0
AT1G06747	0	0	0	0	0	0	0	0	0	0	0	0	0	0	0	0	0	0	0	0	0	0	0	0	0	0	0	0	0	0	0	0	0	0	0	0	0	0	0	0	0	0	0	0	0	0	0	0	0
AT1G06750	1	3	0	1	0	0	0	0	3	1	2	1	1	0	1	3	0	0	1	0	0	0	0	0	0	0	0	0	0	0	0	0	0	1	0	0	1	3	0	0	0	0	1	2	0	0	0	0	1
AT1G06753	0	0	0	0	0	0	0	0	0	0	0	0	0	0	0	0	0	0	0	0	0	0	0	0	0	0	0	0	0	0	0	0	0	0	0	0	0	0	0	0	0	0	0	0	0	0	0	0	0
AT1G06757	0	0	0	0	0	0	0	0	0	0	0	0	0	0	0	0	0	0	0	0	0	0	0	0	0	0	0	0	0	0	0	0	0	0	0	0	0	0	0	0	0	0	0	0	0	0	0	0	0
AT1G06760	358	401	555	600	500	437	407	355	456	482	537	510	730	704	709	616	446	424	470	431	109	120	82	110	42	100	94	122	221	266	250	266	133	191	211	232	470	433	393	344	671	774	819	922	425	530	579	476	531
AT1G06770	54	46	38	50	55	42	44	81	93	74	83	83	43	61	65	59	54	43	40	46	28	26	25	30	12	35	14	13	54	43	41	61	24	49	45	64	57	35	45	40	66	84	53	64	34	62	48	52	51
AT1G06773	0	0	0	0	0	0	0	0	0	0	0	0	0	0	0	0	0	0	0	0	0	0	0	0	0	0	0	0	0	0	0	0	0	0	0	0	0	0	0	0	0	0	0	0	0	0	0	0	0
AT1G06777	0	0	0	0	0	0	0	0	0	0	0	0	0	0	0	0	0	0	0	0	0	0	0	0	0	0	0	0	0	0	0	0	0	0	0	0	0	0	0	0	0	0	0	0	0	0	0	0	0
AT1G06780	108	97	85	80	70	74	92	94	86	79	89	65	73	80	95	86	105	94	80	54	45	23	22	41	27	46	44	49	61	65	75	82	55	69	93	93	85	76	87	67	135	135	97	104	67	83	87	77	94
AT1G06783	0	0	0	0	0	0	0	0	0	0	0	0	0	0	0	0	0	0	0	0	0	0	0	0	0	0	0	0	0	0	0	0	0	0	0	0	0	0	0	0	0	0	0	0	0	0	0	0	0
AT1G06787	0	0	0	0	0	0	0	3	0	0	0	0	0	0	0	0	0	1	0	0	0	0	0	0	0	0	0	0	0	0	0	0	0	0	0	0	1	0	0	0	0	0	0	0	0	0	0	0	1
AT1G06790	42	32	46	32	43	41	41	45	35	50	51	50	50	25	38	32	38	41	31	17	20	25	11	21	14	34	24	30	42	60	45	45	22	41	26	34	39	54	42	38	54	66	47	41	34	39	49	38	38
AT1G06797	0	0	0	0	0	0	0	0	0	0	0	0	0	0	0	0	0	0	0	0	0	0	0	0	0	0	0	0	0	0	0	0	0	0	0	0	0	0	0	0	0	0	0	0	0	0	0	0	0
AT1G06800	30	36	43	53	28	28	43	26	46	40	45	45	66	52	41	51	27	26	33	28	34	54	20	22	14	41	35	49	42	44	62	44	58	55	70	106	49	58	38	34	55	35	38	59	54	58	40	44	45
AT1G06810	1	0	0	0	0	0	0	0	0	0	0	0	0	0	0	2	0	0	0	0	0	0	0	1	0	0	0	1	0	0	0	0	0	0	0	0	0	0	0	0	0	0	0	0	0	0	0	0	0
AT1G06817	0	0	0	0	0	0	0	0	0	0	0	0	0	0	0	0	0	0	0	0	0	0	0	0	0	0	0	0	0	0	0	0	0	0	0	0	0	0	0	0	0	0	0	0	0	0	0	0	0
AT1G06820	352	304	285	322	306	329	299	346	385	360	378	396	370	352	437	418	399	276	285	214	192	149	106	141	123	267	184	200	288	315	405	351	394	349	413	323	403	336	348	279	260	298	265	266	219	257	245	264	328
AT1G06823	0	0	0	0	0	0	0	0	0	0	0	0	0	0	0	0	0	0	0	0	0	0	0	0	0	0	0	0	0	0	0	0	0	0	0	0	0	0	0	0	0	0	0	0	0	0	0	0	0
AT1G06827	0	0	0	0	0	0	0	0	0	0	0	0	0	0	0	0	0	0	0	0	0	0	0	0	0	0	0	0	0	0	0	0	0	0	0	0	0	0	0	0	0	0	0	0	0	0	0	0	0
AT1G06830	62	52	44	42	47	62	72	63	14	26	22	30	66	69	53	63	20	14	20	24	8	2	3	5	14	11	25	23	8	6	10	10	18	15	26	15	11	5	29	10	3	0	1	1	6	8	11	7	4
AT1G06837	0	0	0	0	0	0	0	0	0	0	0	0	0	0	0	0	0	0	0	0	0	0	0	0	0	0	0	0	0	0	0	0	0	0	0	0	0	0	0	0	0	0	0	0	0	0	0	0	0
AT1G06840	113	92	79	74	66	96	89	118	93	100	150	79	123	85	106	138	112	70	79	74	47	56	31	37	22	50	36	58	77	67	75	54	70	109	86	81	74	72	81	72	104	145	99	82	88	92	76	96	112
AT1G06850	10	2	9	14	9	6	11	12	8	8	15	10	3	7	5	3	4	3	4	4	3	1	3	3	1	0	8	4	4	3	13	3	1	5	0	2	4	0	2	4	10	8	17	12	12	3	2	6	11
AT1G06853	0	0	0	0	0	0	0	0	0	0	0	0	0	0	0	0	0	0	0	0	0	0	0	0	0	0	0	0	0	0	0	0	0	0	0	0	0	0	0	0	0	0	0	0	0	0	0	0	0
AT1G06857	0	0	0	0	0	0	0	0	0	0	0	0	0	0	0	0	0	0	0	0	0	0	0	0	0	0	0	0	0	0	0	0	0	0	0	0	0	0	0	0	0	0	0	0	0	0	0	0	0
AT1G06860	0	0	0	0	0	0	0	0	0	0	0	0	0	0	0	0	0	0	0	0	0	0	0	0	0	0	0	0	0	0	0	0	0	0	0	0	0	0	0	0	0	0	0	0	0	0	0	0	0
AT1G06863	0	0	0	0	0	0	0	0	0	0	0	0	0	0	0	0	0	0	0	0	0	0	0	0	0	0	0	0	0	0	0	0	0	0	0	0	0	0	0	0	0	0	0	0	0	0	0	0	0
AT1G06867	0	0	0	0	0	0	0	0	0	0	0	0	0	0	0	0	0	0	0	0	0	0	0	0	0	0	0	0	0	0	0	0	0	0	0	0	0	0	0	0	0	0	0	0	0	0	0	0	0
AT1G06870	62	49	98	62	64	86	66	79	94	75	100	82	89	61	64	74	89	57	60	52	27	23	23	39	28	50	32	60	53	53	66	77	68	65	79	87	63	70	53	40	74	80	56	64	48	56	87	43	60
AT1G06873	0	0	0	0	0	0	0	0	0	0	0	0	0	0	0	0	0	0	0	0	0	0	0	0	0	0	0	0	0	0	0	0	0	0	0	0	0	0	0	0	0	0	0	0	0	0	0	0	0
AT1G06877	0	0	0	0	0	0	0	0	0	0	0	0	0	0	0	0	0	0	0	0	0	0	0	0	0	0	0	0	0	0	0	0	0	0	0	0	0	0	0	0	0	0	0	0	0	0	0	0	0
AT1G06880	0	0	0	0	0	0	0	0	0	0	0	0	0	0	0	0	0	0	0	0	0	0	0	0	0	0	0	0	0	0	0	0	0	0	0	0	0	0	0	0	0	0	0	0	0	0	0	0	0
AT1G06883	0	0	0	0	0	0	0	0	0	0	0	0	0	0	0	0	0	0	0	0	0	0	0	0	0	0	0	0	0	0	0	0	0	0	0	0	0	0	0	0	0	0	2	0	0	0	0	0	0
AT1G06890	198	188	149	164	125	134	169	190	186	162	187	134	155	128	151	180	208	126	160	114	110	106	50	80	62	71	98	68	131	130	153	153	114	158	126	143	159	195	158	125	237	224	174	169	116	153	134	159	211
AT1G06897	0	0	0	0	0	0	0	0	0	0	0	0	0	0	0	0	0	0	0	0	0	0	0	0	0	0	0	0	0	0	0	0	0	0	0	0	0	0	0	0	0	0	0	0	0	0	0	0	0
AT1G06900	220	156	147	189	138	178	195	199	212	196	237	220	287	245	253	299	214	111	162	121	70	73	58	77	62	99	103	119	157	164	183	188	176	187	220	151	143	123	161	124	237	189	175	222	155	189	224	175	199
AT1G06903	0	0	0	0	0	0	0	0	0	0	0	0	0	0	0	0	0	0	0	0	0	0	0	0	0	0	0	0	0	0	0	0	0	0	0	0	0	0	0	0	0	0	0	0	0	0	0	0	0
AT1G06907	0	0	0	0	0	0	0	0	0	0	0	0	0	0	0	0	0	0	0	0	0	0	0	0	0	0	0	0	0	0	0	0	0	0	0	0	0	0	0	0	0	0	0	0	0	0	0	0	0
AT1G06910	53	61	32	37	32	42	31	50	37	44	38	41	43	51	52	49	48	32	31	32	23	10	20	16	17	25	20	38	33	38	46	47	31	31	38	35	27	35	29	20	55	44	29	43	25	35	48	37	61
AT1G06913	0	0	0	0	0	0	0	0	0	0	0	0	0	0	0	0	0	0	0	0	0	0	0	0	0	0	0	0	0	0	0	0	0	0	0	0	0	0	0	0	0	0	0	0	0	0	0	0	0
AT1G06917	0	0	0	0	0	0	0	0	0	0	0	0	0	0	0	0	0	0	0	0	0	0	0	0	0	0	0	0	0	0	0	0	0	0	0	0	0	0	0	0	0	0	0	0	0	0	0	0	0
AT1G06920	0	0	0	0	0	0	0	0	0	0	0	0	0	0	0	0	0	0	0	0	0	0	0	0	0	0	0	0	0	0	0	0	0	0	0	0	0	0	0	0	0	0	0	0	0	0	0	0	0
AT1G06923	0	0	0	0	0	0	0	0	0	0	0	0	0	0	0	0	0	0	0	0	0	0	0	0	0	0	0	0	0	0	0	0	0	0	0	0	0	0	0	0	0	0	0	0	0	0	0	0	0
AT1G06925	0	0	0	0	0	0	0	0	0	0	0	0	0	0	0	0	0	0	0	0	0	0	0	0	0	0	0	0	0	1	0	0	0	0	0	0	0	0	0	0	1	0	0	0	0	0	0	0	0
AT1G06927	0	0	0	0	0	0	0	0	0	0	0	0	0	0	0	0	0	0	0	0	0	0	0	0	0	0	0	0	0	0	0	0	0	0	0	0	0	0	0	0	0	0	0	0	0	0	0	0	0
AT1G06930	0	0	0	0	0	0	0	0	0	0	0	0	0	0	0	0	0	0	0	0	0	0	0	0	0	0	0	0	0	0	0	0	0	0	0	0	0	0	0	0	0	0	0	0	0	0	0	0	0
AT1G06933	0	0	0	0	0	0	0	0	0	0	0	0	0	0	0	0	0	0	0	0	0	0	0	0	0	0	0	0	0	0	0	0	0	0	0	0	0	0	0	0	0	0	0	0	0	0	0	0	0
AT1G06937	0	0	0	0	0	0	0	0	0	0	0	0	0	0	0	0	0	0	0	0	0	0	0	0	0	0	0	0	0	0	0	0	0	0	0	0	0	0	0	0	0	0	0	0	0	0	0	0	0
AT1G06943	0	0	0	0	0	0	0	0	0	0	0	0	0	0	0	0	0	0	0	0	0	0	0	0	0	0	0	0	0	0	0	0	0	0	0	0	0	0	0	0	0	0	0	0	0	0	0	0	0
AT1G06947	0	0	0	0	0	0	0	0	0	0	0	0	0	0	0	0	0	0	0	0	0	0	0	0	0	0	0	0	0	0	0	0	0	0	0	0	0	0	0	0	0	0	0	0	0	0	0	0	0
AT1G06950	1193	948	757	892	873	833	1057	1108	1164	1385	1330	1287	1481	1491	1313	1788	1272	1076	1059	870	596	604	482	589	538	891	663	977	1300	1663	1458	1782	1747	1443	1821	1438	1795	1437	1136	1145	1158	1450	1101	1073	1071	1179	1364	1154	1435
AT1G06953	0	0	0	0	0	0	0	0	0	0	0	0	0	0	0	0	0	0	0	0	0	0	0	0	0	0	0	0	0	0	0	0	0	0	0	0	0	0	0	0	0	0	0	0	0	0	0	0	0
AT1G06957	0	0	0	0	0	0	0	0	0	0	0	0	0	0	0	0	0	0	0	0	0	0	0	0	0	0	0	0	0	0	0	0	0	0	0	0	0	0	0	0	0	0	0	0	0	0	0	0	0
AT1G06960	68	77	55	72	74	66	60	63	101	60	121	70	81	105	100	86	85	69	56	62	28	42	23	35	32	37	43	41	71	58	84	81	64	70	61	58	60	39	53	49	32	63	36	44	33	27	31	26	43
AT1G06963	0	0	0	0	0	0	0	0	0	0	0	0	0	0	0	2	0	0	0	0	0	0	0	0	0	0	0	0	0	0	0	0	0	0	0	0	0	0	0	0	0	0	0	0	0	0	0	0	0
AT1G06967	0	0	0	0	0	0	0	0	0	0	0	0	0	0	0	0	0	0	0	0	0	0	0	0	0	0	0	0	0	0	0	0	0	0	0	0	0	0	0	0	0	0	0	0	0	0	0	0	0
AT1G06970	0	0	0	2	0	1	0	0	0	0	0	0	0	0	2	3	0	0	0	0	1	0	0	0	0	0	0	1	1	0	0	3	0	1	1	0	1	0	0	0	1	0	0	0	4	0	0	0	0
AT1G06973	0	0	0	0	0	0	0	0	0	0	0	0	0	0	0	0	0	0	0	0	0	0	0	0	0	0	0	0	0	0	0	0	0	0	0	0	0	0	0	0	0	0	0	0	0	0	0	0	0
AT1G06977	0	0	0	0	0	0	0	0	0	0	0	0	0	0	0	0	0	0	0	0	0	0	0	0	0	0	0	0	0	0	0	0	0	0	0	0	0	0	1	0	0	0	0	0	0	0	0	0	0
AT1G06980	32	53	49	56	33	39	40	46	31	30	45	42	42	44	34	27	56	46	49	34	6	3	1	5	2	6	5	7	14	6	10	19	6	7	17	8	10	11	13	9	13	17	14	25	5	17	9	17	18
AT1G06983	0	0	0	0	0	1	0	2	1	0	0	0	0	0	0	0	0	0	1	0	0	0	0	0	0	0	0	0	1	0	0	0	0	1	0	0	0	0	0	0	0	0	0	0	0	0	0	0	0
AT1G06987	0	0	0	0	0	0	0	0	0	0	0	0	0	0	0	0	0	0	0	0	0	0	0	0	0	0	0	0	0	0	0	0	0	0	0	0	0	0	0	0	0	0	0	0	0	0	0	0	0
AT1G06990	0	0	0	0	0	0	0	0	0	0	0	0	0	0	0	0	0	0	0	0	0	0	0	0	0	0	0	0	0	0	0	0	0	0	0	0	0	0	0	0	0	0	0	0	0	0	0	0	0
AT1G06993	0	1	0	0	0	0	0	0	0	0	0	0	0	0	1	0	0	0	0	0	0	0	0	0	0	0	0	0	0	0	0	0	0	0	0	0	0	0	0	0	0	0	0	0	0	0	0	0	0
AT1G06997	0	0	0	0	0	0	0	0	0	0	0	0	0	0	0	0	0	0	0	0	0	0	0	0	0	0	0	0	0	0	0	0	0	0	0	0	0	0	0	0	0	0	0	0	0	0	0	0	0
AT1G07000	94	72	127	116	182	122	76	319	389	423	279	160	61	63	73	110	64	43	96	46	94	90	38	112	72	51	71	83	111	127	149	134	90	98	94	164	127	158	117	98	87	67	54	52	42	31	38	57	49
AT1G07003	0	0	0	0	0	0	0	0	0	0	0	0	0	0	0	0	0	0	0	0	0	0	0	0	0	0	0	0	0	0	0	0	0	0	0	0	0	0	0	0	0	0	0	0	0	0	0	0	0
AT1G07007	0	0	0	0	0	0	0	0	0	0	0	0	0	0	0	0	0	0	0	0	0	0	0	0	0	0	0	0	0	0	0	0	0	0	0	0	0	0	0	0	0	0	0	0	0	0	0	0	0
AT1G07010	1158	990	966	971	873	931	889	1004	1139	930	1174	1029	1043	1008	1012	1111	940	905	861	618	487	417	285	438	354	760	597	668	854	898	1142	961	1023	1064	1086	953	1039	806	762	639	517	639	459	502	441	614	584	575	745
AT1G07013	0	0	0	0	0	0	0	0	0	0	0	0	0	0	0	0	1	0	0	0	0	0	0	0	0	0	0	0	0	0	0	0	0	0	0	0	0	0	0	0	0	0	0	0	0	0	0	0	0
AT1G07017	0	0	0	0	0	0	0	0	0	0	0	0	0	0	0	0	0	0	0	0	0	0	0	0	0	0	0	0	0	0	0	0	0	0	0	0	0	0	0	0	0	0	0	0	0	0	0	0	0
AT1G07020	29	23	28	26	19	21	21	34	32	42	36	25	25	25	26	12	24	15	11	6	19	18	14	22	30	29	27	19	29	44	43	31	25	31	36	36	29	41	34	31	39	40	25	38	32	24	33	45	36
AT1G07023	0	0	0	0	0	0	0	0	0	0	0	0	0	0	0	0	0	0	0	0	0	0	0	0	0	0	0	0	0	0	0	0	0	0	0	0	0	0	0	0	0	0	0	0	0	0	0	0	0
AT1G07025	0	0	0	0	0	0	0	1	0	0	0	0	0	0	0	0	0	0	0	0	0	0	0	0	0	0	0	0	0	0	0	0	0	0	1	0	0	0	0	0	0	0	0	0	0	0	0	1	0
AT1G07027	0	0	0	0	0	0	0	0	0	0	0	0	0	0	0	0	0	0	0	0	0	0	0	0	0	0	0	2	0	0	0	0	0	0	0	0	1	0	0	0	1	1	0	0	0	0	0	0	0
AT1G07030	146	144	130	130	102	129	141	119	139	140	178	142	131	99	98	138	103	86	105	62	85	60	38	67	53	82	79	104	133	131	120	106	107	107	93	118	112	120	95	97	175	131	137	134	106	102	106	117	116
AT1G07040	81	45	62	59	36	50	65	78	97	76	94	61	59	49	87	46	77	70	67	40	50	37	15	34	16	63	34	53	114	69	94	117	72	114	76	90	123	116	132	99	200	170	140	124	86	120	117	126	169
AT1G07050	9	5	7	5	6	7	6	6	4	4	4	2	17	5	6	8	7	5	7	7	1	0	0	0	1	0	0	0	0	0	0	0	0	0	0	4	2	3	1	0	32	8	13	12	27	32	28	39	4
AT1G07051	0	0	0	0	0	0	0	0	0	0	0	0	0	0	0	0	0	0	0	0	0	0	0	0	0	0	0	0	0	0	0	0	0	0	0	0	0	0	0	0	0	0	0	0	0	0	0	0	0
AT1G07060	0	0	1	1	0	0	2	0	0	0	1	0	0	0	0	0	0	0	0	0	0	1	0	0	0	0	0	0	1	0	0	0	0	0	2	0	1	0	0	0	0	0	0	3	0	0	0	0	0
AT1G07070	53	43	27	44	28	45	41	50	46	44	52	56	56	33	26	49	61	63	45	28	20	20	18	13	11	22	14	22	30	36	43	52	21	34	30	23	31	24	22	23	33	21	15	23	18	26	28	21	21
AT1G07080	405	319	353	315	304	296	317	349	364	288	304	249	340	281	332	367	307	225	228	180	188	158	106	146	133	244	173	199	241	222	300	273	365	398	387	412	298	282	245	195	472	419	394	350	273	306	296	297	303
AT1G07090	17	35	35	31	21	24	15	8	13	18	14	15	26	34	21	28	11	30	48	27	30	24	7	12	4	13	14	15	14	8	7	14	5	5	9	12	30	35	32	34	59	69	71	85	63	48	64	76	44
AT1G07100	0	0	0	0	0	0	0	0	0	0	0	0	0	0	0	0	0	0	0	0	0	0	0	0	0	0	0	0	0	0	0	0	0	0	0	0	0	0	0	0	0	0	0	0	0	0	0	0	0
AT1G07110	1718	1443	1281	1385	1193	1415	1376	1556	1386	1210	1464	1268	1618	1483	1628	1634	1399	1052	1157	824	495	510	266	518	411	891	596	672	1031	867	1142	1041	1356	1484	1421	1344	1118	1091	1019	878	646	646	581	545	485	628	569	592	778
AT1G07117	0	0	0	0	0	0	0	0	0	0	0	0	0	0	0	0	0	0	0	0	0	0	0	0	0	0	0	0	0	0	0	0	0	0	0	0	0	0	0	0	0	0	0	0	0	0	0	0	0
AT1G07119	7	6	8	14	13	7	5	10	9	13	8	2	10	4	8	14	3	3	5	3	3	3	1	2	2	5	0	3	5	6	1	8	4	7	16	6	6	11	9	5	4	1	8	7	8	6	6	5	12
AT1G07120	4	3	0	1	0	2	1	7	1	10	4	2	1	1	3	1	3	1	0	2	1	1	1	0	0	1	0	1	1	4	5	4	0	1	1	0	1	1	1	0	4	3	1	3	0	6	3	0	6
AT1G07123	0	0	0	0	0	0	0	0	0	0	0	0	0	0	0	0	0	0	0	0	0	0	0	0	0	0	0	0	0	0	0	0	0	0	0	0	0	0	0	0	0	0	0	0	0	0	0	0	0
AT1G07127	0	0	0	0	0	0	0	0	0	0	0	0	0	0	0	0	0	0	0	0	0	0	0	0	0	0	0	0	0	0	0	0	0	0	0	0	0	0	0	0	0	0	0	0	0	0	0	0	0
AT1G07128	0	1	0	0	1	0	1	0	8	3	4	1	1	5	2	4	0	2	1	2	0	1	2	2	0	1	0	2	1	2	2	0	2	4	2	2	4	2	2	3	2	1	0	2	0	4	0	0	1
AT1G07130	2	4	5	3	0	7	4	1	5	2	4	4	6	3	5	3	2	5	6	2	1	3	1	1	2	4	3	1	7	6	3	3	8	7	2	14	1	5	7	1	4	2	3	1	4	2	4	3	0
AT1G07133	0	0	0	0	0	0	0	0	0	0	0	0	0	0	0	0	0	0	0	0	0	0	0	0	0	0	0	0	0	0	0	0	0	0	0	0	0	0	0	0	0	0	0	0	0	0	0	0	0
AT1G07135	2	0	3	3	7	4	1	8	11	7	4	3	0	0	0	0	2	0	1	0	1	0	0	2	0	0	0	5	0	1	3	5	0	1	0	6	4	7	0	4	0	0	0	6	0	0	1	0	0
AT1G07137	0	0	0	0	0	1	2	3	1	1	1	2	0	2	2	4	2	1	0	1	1	0	1	0	0	0	1	0	2	0	3	3	1	1	0	1	1	2	1	0	3	1	0	2	1	1	0	1	0
AT1G07140	345	256	274	326	302	333	310	309	399	382	428	404	328	325	322	344	311	222	306	229	197	195	140	156	140	255	210	245	354	324	366	352	271	236	307	277	354	302	323	296	357	297	269	303	284	371	377	357	321
AT1G07143	0	0	0	0	0	0	0	0	1	0	0	0	0	0	0	0	0	0	0	0	0	0	0	0	0	0	0	0	0	0	0	0	0	0	0	0	0	0	0	0	0	0	0	0	0	0	0	0	0
AT1G07147	0	0	0	0	0	0	0	0	0	0	0	0	0	0	0	0	0	0	0	0	0	0	0	0	0	0	0	0	0	0	0	0	0	0	0	0	0	0	0	0	0	0	0	0	0	0	0	0	0
AT1G07150	14	7	23	15	21	19	18	22	11	8	10	11	30	20	24	27	17	14	26	16	1	0	0	0	3	4	5	0	2	2	0	0	5	3	6	7	3	8	7	4	7	4	2	2	0	2	4	4	2
AT1G07157	0	0	0	0	0	0	0	0	0	0	0	0	0	0	0	0	0	0	0	0	0	0	0	0	0	0	0	0	0	0	0	0	0	0	0	0	0	0	0	0	0	0	0	0	0	0	0	0	0
AT1G07160	1	0	0	0	0	0	0	9	1	0	0	0	0	0	0	0	0	0	0	0	1	2	0	0	0	1	0	0	0	4	0	0	0	3	0	2	0	0	0	0	0	0	0	0	0	0	0	0	0
AT1G07163	0	0	0	0	0	0	0	0	0	0	0	0	0	0	0	0	0	0	0	0	0	0	0	0	0	0	0	0	0	0	0	0	0	0	0	0	0	0	0	0	0	0	0	0	0	0	0	0	0
AT1G07167	0	0	0	0	1	0	0	0	0	0	0	0	1	0	1	0	0	0	0	0	0	0	0	0	0	0	0	0	0	0	0	0	0	0	0	0	0	0	0	0	0	0	0	0	0	0	0	0	0
AT1G07170	30	24	24	36	31	34	41	50	39	23	45	36	33	27	33	37	33	26	30	24	48	30	21	37	14	45	49	33	64	50	62	56	51	54	46	45	58	42	49	43	111	80	46	66	48	64	72	79	72
AT1G07173	0	0	0	0	0	0	0	0	0	0	0	0	0	0	0	0	0	0	0	0	0	0	0	0	0	0	0	0	0	0	0	0	0	0	0	0	0	0	0	0	0	0	0	0	0	0	0	0	0
AT1G07175	0	0	0	0	0	0	0	0	0	0	0	0	0	0	0	0	0	0	0	0	0	0	0	0	0	0	0	0	0	0	0	0	0	0	0	0	0	0	0	0	0	0	0	0	0	0	0	0	0
AT1G07177	0	0	0	0	0	0	0	0	0	0	0	0	0	0	0	0	0	0	0	0	0	0	0	0	0	0	0	0	0	0	0	0	0	0	0	0	0	0	0	0	0	0	0	0	0	0	0	0	0
AT1G07180	3089	2487	2138	2250	2199	2342	2146	2366	2216	1969	2201	2090	1957	1755	2036	2086	1767	1122	1188	1069	890	900	611	931	878	1818	1287	1463	1182	1652	1762	1675	2382	2303	2393	2139	1840	1544	1386	1089	568	581	407	417	395	530	485	395	748
AT1G07183	0	0	0	0	0	0	0	0	0	0	0	0	0	0	0	0	0	0	0	0	0	0	0	0	0	0	0	0	0	0	0	0	0	0	0	0	0	0	0	0	0	0	0	0	0	0	0	0	0
AT1G07187	0	0	0	0	0	0	0	0	0	0	0	0	0	0	0	0	0	0	0	0	0	0	0	0	0	0	0	0	0	0	0	0	0	0	0	0	0	0	0	0	0	0	0	0	0	0	0	0	0
AT1G07190	0	0	0	0	0	0	0	0	0	0	0	0	0	0	0	0	0	0	0	0	0	0	0	0	0	0	0	0	0	0	0	0	0	0	0	0	0	0	0	0	0	0	0	0	0	0	0	0	0
AT1G07193	0	0	0	0	0	0	0	0	0	0	0	0	0	0	0	0	0	0	0	0	0	0	0	0	0	0	0	0	0	0	0	0	0	0	0	0	0	0	0	0	0	0	0	0	0	0	0	0	0
AT1G07197	0	0	0	0	0	0	0	0	0	0	0	0	0	0	0	0	0	0	0	0	0	0	0	0	0	0	0	0	0	0	0	0	0	0	0	0	0	0	0	0	0	0	0	0	0	0	0	0	0
AT1G07200	230	215	199	196	210	215	231	211	220	144	195	176	351	385	294	349	208	173	147	164	120	102	70	151	125	251	215	280	207	179	159	210	482	361	473	409	299	201	232	226	309	398	289	371	287	372	353	301	361
AT1G07210	100	99	104	98	114	127	93	111	106	106	118	89	124	98	124	118	112	95	75	66	90	70	52	65	74	131	93	94	140	162	145	166	148	130	120	98	122	115	85	97	174	184	133	125	128	164	129	134	181
AT1G07220	109	99	123	86	81	97	87	116	208	176	159	127	58	52	89	82	88	62	91	61	51	35	32	35	31	53	45	44	64	97	59	77	47	43	43	53	97	113	76	62	73	70	60	40	49	49	59	54	56
AT1G07230	221	202	241	228	161	209	176	267	244	201	243	160	260	240	253	253	230	128	178	132	196	148	74	156	118	225	184	161	307	218	277	259	274	285	265	317	308	289	237	227	540	609	472	461	352	381	320	417	484
AT1G07233	0	0	0	0	0	0	0	0	0	0	0	0	0	0	0	0	0	0	0	0	0	0	0	0	0	0	0	0	0	0	0	0	0	0	0	0	0	0	0	0	0	0	0	0	0	0	0	0	0
AT1G07237	0	0	0	0	0	0	0	0	0	0	0	0	0	0	0	0	0	0	0	0	0	0	0	0	0	0	0	0	0	0	0	0	0	0	0	0	0	0	0	0	0	0	0	0	0	0	0	0	0
AT1G07240	31	38	46	34	35	25	29	36	26	40	28	31	37	38	41	40	20	27	27	13	25	15	8	14	14	25	15	24	12	29	26	25	10	18	23	25	20	23	16	18	46	40	38	40	26	37	39	39	34
AT1G07243	0	0	0	0	0	0	0	0	0	0	0	0	0	0	0	0	0	0	0	0	0	0	0	0	0	0	0	0	0	0	0	0	0	0	0	0	0	0	0	0	0	0	0	0	0	0	0	0	0
AT1G07247	0	0	0	0	0	0	0	0	0	0	0	0	0	0	0	0	0	0	0	0	0	0	0	0	0	0	0	0	0	0	0	0	0	0	0	0	0	0	0	0	0	0	0	0	0	0	0	0	0
AT1G07250	254	247	295	275	237	259	288	215	237	278	223	316	377	305	329	344	223	159	212	209	86	88	41	81	56	108	90	101	79	101	125	123	187	146	173	201	170	149	118	114	175	137	185	203	155	138	178	174	169
AT1G07253	0	0	0	0	0	0	0	0	0	0	0	0	0	0	0	0	0	0	0	0	0	0	0	0	0	0	0	0	0	0	0	0	0	0	0	0	0	0	0	0	0	0	0	0	0	0	0	0	0
AT1G07257	0	0	0	0	0	0	0	0	0	0	0	0	0	0	0	0	0	0	0	0	0	0	0	0	0	0	0	0	0	0	0	0	0	0	0	0	0	0	0	0	0	0	0	0	0	0	0	0	0
AT1G07260	0	3	0	4	0	2	1	0	3	0	1	0	0	1	2	0	4	2	0	0	2	0	0	2	1	0	0	0	0	2	2	2	0	0	0	1	2	1	0	1	9	2	4	1	3	0	4	0	2
AT1G07263	0	0	0	0	0	0	0	0	0	0	0	0	0	0	0	0	0	0	0	0	0	0	0	0	0	0	0	0	0	0	0	0	0	0	0	0	0	0	0	0	0	0	0	0	0	0	0	0	0
AT1G07267	0	0	0	0	0	0	0	0	0	0	0	0	0	0	0	0	0	0	0	0	0	0	0	0	0	0	0	0	0	0	0	0	0	0	0	0	0	0	0	0	0	0	0	0	0	0	0	0	0
AT1G07270	5	6	3	3	10	7	8	4	9	6	8	6	11	10	7	6	13	8	3	6	2	0	2	2	2	1	1	1	11	11	6	13	6	2	6	4	1	4	10	1	2	2	5	0	2	1	2	0	1
AT1G07273	0	0	0	0	0	0	0	0	0	0	0	0	0	0	0	0	0	0	0	0	0	0	0	0	0	0	0	0	0	0	0	0	0	0	0	0	0	0	0	0	0	0	0	0	0	0	0	0	0
AT1G07277	0	0	0	0	0	0	0	0	0	0	0	0	0	0	0	0	0	0	0	0	0	0	0	0	0	0	0	0	0	0	0	0	0	0	0	0	0	0	0	0	0	0	0	0	0	0	0	0	0
AT1G07280	1463	1195	1316	1151	953	1061	1167	1325	985	708	1108	785	839	720	1018	813	933	826	937	595	313	256	126	189	162	378	334	347	483	269	400	441	334	420	361	469	528	506	501	386	1542	1424	1290	1122	1111	1284	1211	1392	1416
AT1G07283	0	0	0	0	0	0	0	0	0	0	0	0	0	0	0	0	0	0	0	0	0	0	0	0	0	0	0	0	0	0	0	0	0	0	0	0	0	0	0	0	0	0	0	0	0	0	0	0	0
AT1G07287	1	0	0	0	0	0	0	0	0	0	0	0	0	0	0	0	0	0	0	0	0	0	0	0	0	0	0	0	0	0	0	0	0	2	0	0	0	0	0	0	0	0	0	0	0	0	0	0	0
AT1G07290	13	2	7	12	8	6	6	7	10	12	6	5	5	5	12	8	14	8	4	7	0	2	3	3	2	1	0	5	8	6	1	7	3	4	2	1	5	1	8	2	6	8	3	4	6	8	2	0	5
AT1G07293	0	0	0	0	0	0	0	0	0	0	0	0	0	0	0	0	0	0	0	0	0	0	0	0	0	0	0	0	0	0	0	0	0	0	0	0	0	0	0	0	0	0	0	0	0	0	0	0	0
AT1G07297	0	0	0	0	0	0	0	0	0	0	0	0	0	0	0	0	0	0	0	0	0	0	0	0	0	0	0	0	0	0	0	0	0	0	0	0	0	0	0	0	0	0	0	0	0	0	0	0	0
AT1G07300	27	28	32	24	11	19	26	18	6	7	7	3	24	24	42	29	12	4	12	8	7	6	11	5	6	18	6	6	10	7	10	8	38	38	47	21	10	16	18	8	17	15	13	14	18	31	13	16	9
AT1G07303	0	0	0	0	0	0	0	0	0	0	0	0	0	0	0	0	0	0	0	0	0	0	0	0	0	0	0	0	0	0	0	0	0	0	0	0	0	0	0	0	0	0	0	0	0	0	0	0	0
AT1G07310	33	57	64	63	56	50	49	51	51	51	48	41	43	67	51	66	42	33	50	38	24	17	25	32	21	34	23	34	48	44	56	52	62	67	89	43	51	57	39	34	71	86	82	68	51	51	50	68	59
AT1G07313	0	0	0	0	0	1	0	1	2	2	0	1	2	1	0	1	2	0	0	0	2	1	0	0	1	1	0	0	0	1	0	1	0	0	0	1	0	0	1	0	1	0	3	1	0	0	0	1	2
AT1G07317	0	0	0	0	0	0	0	0	0	0	0	0	0	0	0	0	0	0	0	0	0	0	0	0	0	0	0	0	0	0	0	0	0	0	0	0	0	0	0	0	0	0	0	0	0	0	0	0	0
AT1G07320	1265	1192	964	1382	1109	1128	1172	1255	1203	1454	1516	1630	1707	1727	1310	1616	1205	977	952	1067	777	708	642	685	595	995	894	1276	1237	1867	1552	1637	1532	1246	1745	1454	1708	1375	1162	1012	734	854	788	1110	891	1085	1241	934	1354
AT1G07323	0	0	1	0	0	0	0	0	1	0	0	0	0	0	0	0	2	0	0	0	0	0	0	0	0	0	0	0	0	0	0	0	0	0	0	0	0	0	0	0	0	0	0	0	0	0	0	0	0
AT1G07327	0	0	0	0	0	0	0	0	0	0	0	0	0	0	0	0	0	0	0	0	0	0	0	0	0	0	0	0	0	0	0	0	0	0	0	0	0	0	0	0	0	0	0	0	0	0	0	0	0
AT1G07330	7	7	7	3	8	6	10	8	6	1	12	9	6	7	9	10	2	3	6	5	8	5	1	6	15	63	16	46	52	10	9	5	84	28	32	8	7	8	4	7	0	1	4	2	2	4	9	2	0
AT1G07333	0	0	0	0	0	0	0	0	0	0	0	0	0	0	0	0	0	0	0	0	0	0	0	0	0	0	0	0	0	0	0	0	0	0	0	0	0	0	0	0	0	0	0	0	0	0	0	0	0
AT1G07337	0	0	0	0	0	0	0	0	0	0	0	0	0	0	0	0	0	0	0	0	0	0	0	0	0	0	0	0	0	0	0	0	0	0	0	0	0	0	0	0	0	0	0	0	0	0	0	0	0
AT1G07340	0	0	0	0	0	0	0	0	0	0	0	0	0	0	0	0	0	0	0	0	0	0	0	0	0	0	0	0	0	0	0	0	0	0	0	0	0	0	0	0	0	0	0	0	0	0	0	0	0
AT1G07343	0	0	0	0	0	0	0	0	0	0	0	0	0	0	0	0	0	0	0	0	0	0	0	0	0	0	0	0	0	0	0	0	0	0	0	0	0	0	0	0	0	0	0	0	0	0	0	0	0
AT1G07347	0	0	0	0	0	0	0	0	0	0	0	0	0	0	0	0	0	0	0	0	0	0	0	0	0	0	0	0	0	0	0	0	0	0	0	0	0	0	0	0	0	0	0	0	0	0	0	0	0
AT1G07350	313	289	258	247	271	235	223	238	218	226	212	151	223	229	247	290	255	179	191	148	4767	4325	2552	4261	3191	6401	5163	5874	6957	6345	6468	7076	4195	3719	3762	2872	8035	7047	6258	5521	1270	1029	935	815	773	722	744	922	822
AT1G07353	0	0	0	0	0	0	0	0	0	0	0	0	0	0	0	0	0	0	0	0	0	0	0	0	0	0	0	0	0	0	0	0	0	0	0	0	0	0	0	0	0	0	0	0	0	0	0	0	0
AT1G07357	0	0	0	0	0	0	0	0	0	0	0	0	0	0	0	0	0	0	0	0	0	0	0	0	0	0	0	0	0	0	0	0	0	0	0	0	0	0	0	0	0	0	0	0	0	0	0	0	0
AT1G07360	224	202	228	223	196	180	184	204	274	248	273	238	244	213	235	240	173	147	163	144	91	78	53	75	90	159	132	145	221	200	210	199	173	183	207	191	194	174	167	161	191	216	179	154	143	168	137	144	184
AT1G07367	1	0	0	0	0	0	0	0	0	0	0	0	1	2	1	3	0	0	0	0	0	0	0	0	0	0	0	0	0	0	0	0	0	0	0	0	0	0	0	0	0	0	0	0	0	0	0	0	0
AT1G07370	17	37	22	29	22	18	22	25	31	40	31	51	40	56	33	43	33	21	16	16	11	21	10	24	15	10	14	27	32	35	36	50	33	38	43	19	45	17	27	30	6	11	4	11	8	8	8	9	7
AT1G07373	0	0	0	0	0	0	0	0	0	0	0	0	0	0	0	0	0	0	0	0	0	0	0	0	0	0	0	0	0	0	0	0	0	0	0	0	0	0	0	0	0	0	0	0	0	0	0	0	0
AT1G07380	43	45	60	42	51	41	30	53	57	68	57	59	73	40	79	62	52	40	37	33	31	26	16	22	6	27	24	17	66	60	67	62	63	86	65	61	48	37	69	42	97	118	99	103	59	56	50	72	81
AT1G07383	0	0	0	0	0	0	0	0	0	0	0	0	0	0	0	0	0	0	0	0	0	0	0	0	0	0	0	0	0	0	0	0	0	0	0	0	0	0	0	0	0	0	0	0	0	0	0	0	0
AT1G07390	52	62	52	52	25	37	29	64	48	45	44	20	50	39	96	42	48	27	35	27	21	17	6	17	4	13	8	7	34	18	33	43	31	37	34	39	23	28	36	15	36	28	28	23	13	14	22	17	17
AT1G07393	0	0	0	0	0	0	0	0	0	0	0	0	0	0	0	0	0	0	0	0	0	0	0	0	0	0	0	0	0	0	0	0	0	0	0	0	0	0	0	0	0	0	0	0	0	0	0	0	0
AT1G07397	0	0	0	0	0	0	0	0	0	0	0	0	0	0	0	0	0	0	0	0	0	0	0	0	0	0	0	0	0	0	0	0	0	0	0	0	0	0	0	0	0	0	0	0	0	0	0	0	0
AT1G07400	8	11	26	14	15	15	10	5	69	65	48	15	20	12	10	9	0	6	1	2	8338	6700	4170	7456	5748	12270	11418	13389	12494	11910	12032	13507	13560	10822	12930	8464	15030	12740	10471	10650	723	311	366	365	654	852	569	851	412
AT1G07407	0	0	0	0	0	0	0	0	0	0	0	0	0	0	0	0	0	0	0	0	0	0	0	0	0	0	0	0	0	0	0	0	0	0	0	0	0	0	0	0	0	0	0	0	0	0	0	0	0
AT1G07410	10	6	1	3	7	9	4	6	6	2	9	6	10	7	9	4	12	4	7	9	52	40	25	64	24	65	42	88	55	55	53	62	166	113	132	96	22	43	53	51	4	7	7	8	0	11	7	3	9
AT1G07413	0	0	0	0	0	0	0	0	0	0	0	0	0	0	0	0	0	0	0	0	0	0	0	0	0	0	0	0	0	0	0	0	0	0	0	0	0	0	0	0	0	0	0	0	0	0	0	0	0
AT1G07417	0	0	0	0	0	0	0	0	0	0	0	0	0	0	0	0	0	0	0	0	0	0	0	0	0	0	0	0	0	0	0	0	0	0	0	0	0	0	0	0	0	0	0	0	0	0	0	0	0
AT1G07420	119	90	97	89	64	77	95	102	79	84	70	76	138	85	128	136	127	108	103	72	37	26	19	35	30	54	50	46	52	35	71	50	120	146	93	92	83	89	80	76	108	96	95	101	75	87	102	109	72
AT1G07423	0	0	0	0	0	0	0	0	0	0	0	0	0	0	0	0	0	0	0	0	0	0	0	0	0	0	0	0	0	0	0	0	0	0	0	0	0	0	0	0	0	0	0	0	0	0	0	0	0
AT1G07430	40	55	46	32	27	21	22	32	27	14	28	9	79	47	71	68	36	16	52	23	27	23	3	15	12	16	12	13	79	25	24	34	277	313	277	326	56	41	70	32	117	105	106	72	41	47	34	60	59
AT1G07433	0	0	0	0	0	0	0	0	0	0	0	0	0	0	0	0	0	0	0	0	0	0	0	0	0	0	0	0	0	0	0	0	0	0	0	0	0	0	0	0	0	0	0	0	0	0	0	0	0
AT1G07437	0	0	0	0	0	0	0	0	0	0	0	0	0	0	0	0	0	0	0	0	0	0	0	0	0	0	0	0	0	0	0	0	0	0	0	0	0	0	0	0	0	0	0	0	0	0	0	0	0
AT1G07440	511	415	417	358	321	382	335	429	224	193	327	218	322	323	404	344	371	245	297	187	233	217	133	218	191	401	320	320	289	299	397	374	435	425	390	419	537	478	428	343	496	502	462	579	336	429	390	546	710
AT1G07447	0	0	0	0	0	0	0	0	0	0	0	0	0	0	0	0	0	0	0	0	0	0	0	0	0	0	0	0	0	0	0	0	0	0	0	0	0	0	0	0	0	0	0	0	0	0	0	0	0
AT1G07450	23	25	8	8	16	10	11	18	7	12	10	13	26	21	19	22	22	18	16	9	5	1	3	3	6	5	3	8	10	13	4	16	8	7	15	7	8	11	15	10	1	5	3	6	3	1	2	2	4
AT1G07453	0	0	0	0	0	0	0	0	0	0	0	0	0	0	0	0	0	0	0	0	0	0	0	0	0	0	0	0	0	0	0	0	0	0	0	0	0	0	0	0	0	0	0	0	0	0	0	0	0
AT1G07457	0	0	0	1	1	3	3	4	1	0	3	0	0	2	0	0	1	0	1	1	0	1	0	0	1	4	4	2	2	0	0	1	2	0	3	0	1	5	5	0	1	0	0	0	0	2	0	4	0
AT1G07460	0	0	0	0	0	0	0	0	0	0	0	0	0	0	0	0	0	0	0	0	0	0	0	0	0	0	0	0	0	0	0	0	0	0	0	1	0	0	0	0	3	0	0	0	0	0	0	0	0
AT1G07463	0	0	0	0	0	0	0	0	0	0	0	0	0	0	0	0	0	0	0	0	0	0	0	0	0	0	0	0	0	0	0	0	0	0	0	0	0	0	0	0	0	0	0	0	0	0	0	0	0
AT1G07467	0	0	0	0	0	0	0	0	0	0	0	0	0	0	0	0	0	0	0	0	0	0	0	0	0	0	0	0	0	0	0	0	0	0	0	0	0	0	0	0	0	0	0	0	0	0	0	0	0
AT1G07470	88	97	99	87	93	80	103	114	133	116	150	82	124	136	158	127	103	85	102	79	33	40	30	26	18	49	48	47	98	99	86	92	156	132	156	144	78	82	121	77	65	90	67	27	33	45	67	67	94
AT1G07473	0	0	0	0	0	0	0	0	0	0	0	0	0	0	0	0	0	0	0	0	0	0	0	0	0	0	0	0	0	0	0	0	0	0	0	0	0	0	0	0	0	0	0	0	0	0	0	0	0
AT1G07476	0	0	0	0	0	0	0	0	0	0	0	0	0	0	0	0	0	0	0	0	0	0	0	0	0	0	0	0	0	0	0	0	0	0	0	0	0	0	0	0	0	0	0	0	0	0	0	0	0
AT1G07477	3	1	1	3	5	4	1	0	4	2	1	1	1	1	1	0	4	1	1	2	1	1	0	0	0	0	0	1	2	2	3	3	2	0	4	2	2	1	0	1	0	1	1	0	1	0	2	3	0
AT1G07480	150	110	120	99	67	85	113	117	133	118	106	97	127	129	109	140	134	73	99	64	68	43	22	56	37	68	61	67	97	68	62	76	105	122	136	139	80	80	92	57	76	121	53	105	65	64	50	44	65
AT1G07483	0	0	0	0	0	0	0	0	0	0	0	0	0	0	0	0	0	0	0	0	0	0	0	0	0	0	0	0	0	0	0	0	0	0	0	0	0	0	0	0	0	0	0	0	0	0	0	0	0
AT1G07485	4	6	2	0	2	0	1	2	1	1	6	8	2	4	9	8	0	0	0	0	0	0	2	0	0	2	1	1	1	0	1	1	7	4	4	1	1	0	0	1	0	0	1	1	0	2	3	0	2
AT1G07487	0	0	0	0	0	0	0	0	0	0	0	0	0	0	0	0	0	0	0	0	0	0	0	0	0	0	0	0	0	0	0	0	0	0	0	0	0	0	0	0	0	0	0	0	0	0	0	0	0
AT1G07490	11	7	6	10	4	4	9	8	6	6	14	9	3	12	1	7	6	16	2	6	7	3	0	6	4	4	8	12	7	6	4	10	10	4	3	0	6	3	2	2	0	3	1	5	2	3	1	0	6
AT1G07493	0	0	0	0	0	0	0	0	0	0	0	0	0	0	0	0	0	0	0	0	0	0	0	0	0	0	0	0	0	0	0	0	0	0	0	0	0	0	0	0	0	0	0	0	0	0	0	0	0
AT1G07497	0	0	0	0	0	0	0	0	0	0	0	0	0	0	0	0	0	0	0	0	0	0	0	0	0	0	0	0	0	0	0	0	0	0	0	0	0	0	0	0	0	0	0	0	0	0	0	0	0
AT1G07500	0	0	0	0	0	0	0	0	0	0	0	0	0	3	0	1	0	0	0	1	1	3	1	3	1	7	2	2	5	2	1	3	10	5	1	1	5	6	2	2	0	0	1	1	0	1	0	1	1
AT1G07503	0	0	0	0	0	0	0	0	0	0	0	0	0	0	0	0	0	0	0	0	0	0	0	0	0	0	0	0	0	0	0	0	0	0	0	0	0	0	0	0	0	0	0	0	0	0	0	0	0
AT1G07507	0	0	0	0	0	0	0	0	0	0	0	0	0	0	0	0	0	0	0	0	0	0	0	0	0	0	0	0	0	0	0	0	0	0	0	0	0	0	0	0	0	0	0	0	0	0	0	0	0
AT1G07510	232	187	220	196	200	215	224	186	298	214	256	241	223	188	224	242	254	182	194	171	132	106	72	106	139	211	132	170	263	194	258	239	251	212	231	196	181	246	215	162	276	226	205	155	155	177	179	151	186
AT1G07513	0	0	1	0	0	0	0	0	0	1	0	1	0	0	0	0	0	1	0	0	0	0	0	0	0	0	0	0	0	0	0	0	0	0	1	0	2	1	0	0	0	0	0	3	0	0	0	0	0
AT1G07517	0	0	0	0	0	0	0	0	0	0	0	0	0	0	0	0	0	0	0	0	0	0	0	0	0	0	0	0	0	0	0	0	0	0	0	0	0	0	0	0	0	0	0	0	0	0	0	0	0
AT1G07520	39	24	34	42	31	45	40	57	63	85	48	32	38	40	58	48	54	34	38	29	38	39	19	44	18	50	48	48	52	46	61	59	82	94	112	125	55	61	56	43	77	61	44	49	39	27	27	29	59
AT1G07523	0	0	0	0	0	0	0	0	0	0	0	0	0	0	0	0	0	0	0	0	0	0	0	0	0	0	0	0	0	0	0	0	0	0	0	0	0	0	0	0	0	0	0	0	0	0	0	0	0
AT1G07527	0	0	0	0	0	0	0	0	0	0	0	0	0	0	0	0	0	0	0	0	0	0	0	0	0	0	0	0	0	0	0	0	0	0	0	0	0	0	0	0	0	0	0	0	0	0	0	0	0
AT1G07530	349	297	295	238	228	240	266	328	282	266	308	237	277	257	297	305	298	252	256	179	216	166	118	233	167	334	305	317	458	347	319	352	420	399	347	379	446	464	391	328	381	431	336	326	238	279	278	321	366
AT1G07533	0	0	0	0	0	0	0	0	0	0	0	0	0	0	0	0	0	0	0	0	0	0	0	0	0	0	0	0	0	0	0	0	0	0	0	0	0	0	0	0	0	0	0	0	0	0	0	0	0
AT1G07537	0	0	0	0	0	0	0	0	0	0	0	0	0	0	0	0	0	0	0	0	0	0	0	0	0	0	0	0	0	0	0	0	0	0	0	0	0	0	0	0	0	0	0	0	0	0	0	0	0
AT1G07540	0	0	0	0	0	0	0	0	0	0	1	0	0	0	0	0	0	0	0	0	0	0	0	0	0	0	0	0	0	0	0	0	0	2	0	1	0	1	0	0	0	0	0	0	0	0	0	0	0
AT1G07543	0	0	0	0	0	0	0	0	0	0	0	0	0	0	0	0	0	0	0	0	0	0	0	0	0	0	0	0	0	0	0	0	0	0	0	0	0	0	0	0	0	0	0	0	0	0	0	0	0
AT1G07547	2	1	0	0	0	0	0	1	0	0	2	0	0	0	0	0	2	0	0	0	0	0	0	0	0	0	0	0	2	2	0	0	0	0	0	0	0	0	0	0	0	0	0	0	3	1	0	2	0
AT1G07550	0	0	1	0	0	0	0	0	0	0	0	0	0	0	0	0	0	0	0	0	0	0	0	0	0	0	0	0	0	0	0	0	0	0	0	0	0	0	0	0	0	0	0	0	0	0	0	0	0
AT1G07553	0	0	0	0	0	0	0	0	0	0	0	0	0	0	0	0	0	0	0	0	0	0	0	0	0	0	0	0	0	0	0	0	0	0	0	0	0	0	0	0	0	0	0	0	0	0	0	0	0
AT1G07557	0	0	0	0	0	0	0	0	0	0	0	0	0	0	0	0	0	0	0	0	0	0	0	0	0	0	0	0	0	0	0	0	0	0	0	0	0	0	0	0	0	0	0	0	0	0	0	0	0
AT1G07560	0	0	0	0	0	0	0	0	0	0	0	0	0	0	0	0	0	0	0	0	0	0	0	0	0	0	0	0	0	0	0	0	0	0	0	0	0	0	0	0	0	0	0	0	0	0	0	0	0
AT1G07563	0	0	0	0	0	0	0	0	0	0	0	0	0	0	0	0	0	0	0	0	0	0	0	0	0	0	0	0	0	0	0	0	0	0	0	0	0	0	0	0	0	0	0	0	0	0	0	0	0
AT1G07567	0	0	0	0	0	0	0	0	0	0	0	0	0	0	0	0	0	0	0	0	0	0	0	0	0	0	0	0	0	0	0	0	0	0	0	0	0	0	0	0	0	0	0	0	0	0	0	0	0
AT1G07570	93	77	94	85	80	64	96	107	75	58	70	84	126	122	87	109	112	80	90	80	30	43	18	28	25	31	34	57	27	29	34	41	45	43	74	81	37	43	37	45	54	63	40	65	44	47	54	44	40
AT1G07573	0	0	0	0	0	0	0	0	0	0	0	0	0	0	0	0	0	0	0	0	0	0	0	0	0	0	0	0	0	0	0	0	0	0	0	0	0	0	0	0	0	0	0	0	0	0	0	0	0
AT1G07580	0	0	0	0	0	0	0	0	0	0	0	0	0	0	0	0	0	0	0	0	0	0	0	0	0	0	0	0	0	0	0	0	0	0	0	0	0	0	0	0	0	0	0	0	0	0	0	0	0
AT1G07583	0	0	0	0	0	0	0	0	0	0	0	0	0	0	0	0	0	0	0	0	0	0	0	0	0	0	0	0	0	0	0	0	0	0	0	0	0	0	0	0	0	0	0	0	0	0	0	0	0
AT1G07587	0	0	0	0	0	0	0	0	0	0	0	0	0	0	0	0	0	0	0	0	0	0	0	0	0	0	0	0	0	0	0	0	0	0	0	0	0	0	0	0	0	0	0	0	0	0	0	0	0
AT1G07590	2505	1921	1689	1847	1531	1573	1500	2257	1243	1105	1757	1027	2825	2142	2996	2656	1780	1123	1669	1146	814	634	286	595	693	930	1082	838	1026	618	830	768	3023	2847	2326	2013	1920	1969	1608	1237	1273	516	613	507	598	1301	879	1343	794
AT1G07593	0	0	0	0	0	0	0	0	0	0	0	0	0	0	0	0	0	0	0	0	0	0	0	0	0	0	0	0	0	0	0	0	0	0	0	0	0	0	0	0	0	0	0	0	0	0	0	0	0
AT1G07597	0	0	0	0	0	0	0	0	0	0	0	0	0	0	0	0	0	0	0	0	0	0	0	0	0	0	0	0	0	0	0	0	0	0	0	0	0	0	0	0	0	0	0	0	0	0	0	0	0
AT1G07600	0	0	0	0	0	0	0	0	0	0	0	0	0	0	0	0	0	0	0	0	0	0	0	0	0	0	0	0	0	0	0	0	0	0	0	0	0	0	0	0	0	0	0	0	0	0	0	0	0
AT1G07603	0	0	0	0	0	0	0	0	0	0	0	0	0	0	0	0	0	0	0	0	0	0	0	0	0	0	0	0	0	0	0	0	0	0	0	0	0	0	0	0	0	0	0	0	0	0	0	0	0
AT1G07607	0	0	0	0	0	0	0	0	0	0	0	0	0	0	0	0	0	0	0	0	0	0	0	0	0	0	0	0	0	0	0	0	0	0	0	0	0	0	0	0	0	0	0	0	0	0	0	0	0
AT1G07610	79	61	62	58	59	62	64	70	30	8	21	13	57	52	67	56	49	38	34	19	8	7	2	0	14	19	25	16	4	3	7	5	40	21	23	21	47	53	25	24	4	0	3	0	6	22	15	10	1
AT1G07613	0	0	0	0	0	0	0	0	0	0	0	0	0	0	0	0	0	0	0	0	0	0	0	0	0	0	0	0	0	0	0	0	0	0	0	0	0	0	0	0	0	0	0	0	0	0	0	0	0
AT1G07615	15	13	12	13	15	9	15	20	23	10	19	10	8	9	13	19	21	11	20	8	10	8	10	6	4	16	11	14	21	25	21	25	6	17	7	5	19	24	10	14	34	28	29	16	23	21	23	25	32
AT1G07617	0	0	0	0	0	0	0	0	0	0	0	0	0	0	0	0	0	0	0	0	0	0	0	0	0	0	0	0	0	0	0	0	0	0	0	0	0	0	0	0	0	0	0	0	0	0	0	0	0
AT1G07620	130	108	144	121	66	85	83	163	382	234	301	139	80	47	58	78	90	49	78	31	41	36	12	27	5	23	18	17	75	55	35	36	36	92	72	72	47	57	61	29	25	25	16	15	6	8	11	20	4
AT1G07623	0	0	0	0	0	0	0	0	0	0	0	0	0	0	0	0	0	0	0	0	0	0	0	0	0	0	0	0	0	0	0	0	0	0	0	0	0	0	0	0	0	0	0	0	0	0	0	0	0
AT1G07627	0	0	0	0	0	0	0	0	0	0	0	0	0	0	0	0	0	0	0	0	0	0	0	0	0	0	0	0	0	0	0	0	0	0	0	0	0	0	0	0	0	0	0	0	0	0	0	0	0
AT1G07630	138	151	168	167	133	144	120	217	286	231	247	191	169	125	147	208	169	140	149	120	94	105	44	117	47	86	88	106	133	159	139	149	219	244	347	308	132	163	176	114	266	258	169	215	103	124	162	145	174
AT1G07633	0	0	0	0	0	0	0	0	0	0	0	0	0	0	0	0	0	0	0	0	0	0	0	0	0	0	0	0	0	0	0	0	0	0	0	0	0	0	0	0	0	0	0	0	0	0	0	0	0
AT1G07637	0	0	0	0	0	0	0	0	0	0	0	0	0	0	0	0	0	0	0	0	0	0	0	0	0	0	0	0	0	0	0	0	0	0	0	0	0	0	0	0	0	0	0	0	0	0	0	0	0
AT1G07640	107	85	108	88	73	103	109	122	115	141	131	119	162	132	152	148	59	78	75	59	58	36	32	51	37	52	52	77	115	154	106	108	91	120	117	141	67	78	64	71	136	122	123	143	130	118	146	131	147
AT1G07645	0	0	0	0	0	0	0	0	0	0	0	0	0	0	0	0	0	0	0	0	0	0	0	0	0	0	0	0	0	0	0	0	0	0	0	0	0	0	0	0	0	0	0	0	0	0	0	0	0
AT1G07647	0	0	0	0	0	0	0	0	0	0	0	0	0	0	0	0	0	0	0	0	0	0	0	0	0	0	0	0	0	0	0	0	0	0	0	0	0	0	0	0	0	0	0	0	0	0	0	0	0
AT1G07650	357	297	321	276	283	315	306	374	531	475	538	413	323	329	345	381	431	311	340	250	147	103	89	123	72	136	92	120	201	157	217	219	177	225	215	213	240	263	289	186	348	418	297	365	221	214	260	294	247
AT1G07653	0	0	0	0	0	0	0	0	0	0	0	0	0	0	0	0	0	0	0	0	0	0	0	0	0	0	0	0	0	0	0	0	0	0	0	0	0	0	0	0	0	0	0	0	0	0	0	0	0
AT1G07657	0	0	0	0	0	0	0	0	0	0	0	0	0	0	0	0	0	0	0	0	0	0	0	0	0	0	0	0	0	0	0	0	0	0	0	0	0	0	0	0	0	0	0	0	0	0	0	0	0
AT1G07660	42	19	37	48	36	29	50	55	62	46	46	53	62	42	62	51	60	30	33	25	29	21	11	23	17	30	37	25	43	32	54	63	20	18	40	42	35	38	30	24	35	53	36	33	30	41	28	27	34
AT1G07663	0	0	0	0	0	0	0	0	0	0	0	0	0	0	0	0	0	0	0	0	0	0	0	0	0	0	0	0	0	0	0	0	0	0	0	0	0	0	0	0	0	0	0	0	0	0	0	0	0
AT1G07667	0	0	0	0	0	0	0	0	0	0	0	0	0	0	0	0	0	0	0	0	0	0	0	0	0	0	0	0	0	0	0	0	0	0	0	0	0	0	0	0	0	0	0	0	0	0	0	0	0
AT1G07670	297	253	304	275	259	208	288	373	359	260	339	267	272	231	283	289	222	169	204	137	343	335	215	376	276	629	464	570	710	675	657	764	868	589	647	548	739	741	613	542	1038	738	618	588	509	633	671	625	633
AT1G07673	0	0	0	0	0	0	0	0	0	0	0	0	0	0	0	0	0	0	0	0	0	0	0	0	0	0	0	0	0	0	0	0	0	0	0	0	0	0	0	0	0	0	0	0	0	0	0	0	0
AT1G07680	0	0	0	0	0	0	0	0	0	0	0	0	0	0	0	0	0	0	0	0	0	0	0	0	0	0	0	0	0	0	0	0	0	0	0	0	0	0	0	0	0	0	0	0	0	0	0	0	0
AT1G07683	0	0	0	0	0	0	0	0	0	0	0	0	0	0	0	1	0	0	0	0	0	0	0	1	0	0	0	0	0	0	0	0	0	0	0	0	0	1	0	0	0	0	0	0	0	0	0	0	0
AT1G07690	0	0	0	0	0	0	0	0	0	0	0	0	0	0	0	0	0	0	0	0	0	0	0	0	0	0	0	0	0	0	0	0	0	0	0	0	0	0	0	0	0	0	0	0	0	0	0	0	0
AT1G07693	0	0	0	0	0	0	0	0	0	0	0	0	0	0	0	0	0	0	0	0	0	0	0	0	0	0	0	0	0	0	0	0	0	0	0	0	0	0	0	0	0	0	0	0	0	0	0	0	0
AT1G07697	1	0	0	0	1	1	1	0	0	1	0	0	3	0	0	0	0	0	0	0	0	0	0	0	0	0	0	0	0	1	0	1	0	0	0	0	0	0	0	0	0	0	0	0	2	0	0	0	0
AT1G07700	657	490	477	538	439	527	479	615	613	539	572	440	608	516	590	532	471	377	361	308	313	253	200	268	219	404	381	416	452	429	503	490	572	549	572	516	571	483	510	379	378	388	315	351	268	356	342	341	404
AT1G07702	0	0	0	0	0	0	0	0	0	0	0	0	0	0	0	0	0	0	0	0	0	0	0	0	0	0	0	0	0	0	0	0	0	0	0	0	0	0	0	0	0	0	0	0	0	0	0	0	0
AT1G07703	0	0	0	0	0	0	0	0	0	0	0	0	0	0	0	0	0	0	0	0	0	0	0	0	0	0	0	0	0	0	0	0	0	0	0	0	0	0	0	0	0	0	0	0	0	0	0	0	0
AT1G07705	87	83	117	81	69	93	90	123	99	71	125	105	102	108	94	99	103	73	72	61	74	49	29	56	38	87	42	55	117	114	109	104	64	104	88	97	110	92	113	79	150	188	132	123	97	140	128	114	121
AT1G07707	0	0	0	0	0	0	0	0	0	0	0	0	0	0	0	0	0	0	0	0	0	0	0	0	0	0	0	0	0	0	0	0	0	0	0	0	0	0	0	0	0	0	0	0	0	0	0	0	0
AT1G07710	1	2	1	3	1	2	3	4	0	1	0	1	7	4	7	13	8	1	1	1	0	0	0	0	0	1	2	0	0	0	2	0	3	2	17	4	0	0	3	0	0	1	1	1	4	1	1	0	0
AT1G07717	0	0	0	0	0	0	0	0	0	0	0	0	0	0	0	0	0	0	0	0	0	0	0	0	0	0	0	0	0	0	0	0	0	0	0	0	0	0	0	0	0	0	0	0	0	0	0	0	0
AT1G07720	719	646	525	606	558	505	528	566	764	648	704	701	891	553	760	902	617	368	422	286	301	230	166	280	241	590	416	501	472	381	566	503	1151	1355	1403	1372	499	440	468	386	589	527	423	302	210	260	294	201	359
AT1G07723	0	0	0	0	0	0	0	0	0	0	0	0	0	0	0	0	0	0	0	0	0	0	0	0	0	0	0	0	0	0	0	0	0	0	0	0	0	0	0	0	0	0	0	0	0	0	0	0	0
AT1G07725	0	0	0	0	0	2	0	0	0	0	0	0	1	0	0	0	0	0	0	0	0	0	0	0	0	0	0	0	0	0	0	0	0	0	0	0	0	0	0	0	0	0	0	0	0	0	0	0	0
AT1G07727	0	0	0	0	0	0	0	0	0	0	0	0	0	0	0	0	0	0	0	0	0	0	0	0	0	0	0	0	0	0	0	0	0	0	0	0	0	0	0	0	0	0	0	0	0	0	0	0	0
AT1G07728	58	73	84	73	47	62	60	53	58	49	49	61	62	66	48	60	71	60	62	43	62	49	32	48	34	55	52	75	87	78	80	88	44	73	64	68	89	71	82	55	107	93	99	103	68	76	73	89	84
AT1G07730	0	4	0	0	0	0	0	0	0	0	0	0	0	0	0	1	0	0	0	2	0	0	0	0	0	0	0	0	0	0	2	0	1	0	0	0	0	0	0	0	0	0	3	0	0	0	0	0	0
AT1G07733	0	0	0	0	0	0	0	0	0	0	0	0	0	0	0	0	0	0	0	0	0	0	0	0	0	0	0	0	0	0	0	0	0	0	0	0	0	0	0	0	0	0	0	0	0	0	0	0	0
AT1G07737	0	0	0	0	0	0	0	0	0	0	0	0	0	0	0	0	0	0	0	0	0	0	0	0	0	0	0	0	0	0	0	0	0	0	0	0	0	0	0	0	0	0	0	0	0	0	0	0	0
AT1G07740	8	2	9	8	9	5	13	17	6	6	17	13	4	4	5	6	12	5	12	2	11	6	0	1	5	11	6	6	10	10	6	5	3	9	12	5	12	7	8	5	14	20	13	12	16	14	17	8	11
AT1G07743	6	9	11	9	9	2	9	14	8	5	9	17	11	6	11	13	3	5	3	2	6	8	5	6	6	4	3	8	8	18	20	17	17	14	12	20	7	7	7	2	42	39	36	35	21	33	26	29	53
AT1G07745	44	44	28	19	31	25	22	38	39	33	43	41	29	33	53	46	38	20	27	30	20	17	5	18	10	16	30	22	31	26	30	32	16	23	25	34	26	26	26	27	51	53	45	57	41	28	25	44	36
AT1G07747	0	0	0	0	0	0	0	0	0	0	0	0	0	0	0	0	0	0	0	0	0	0	0	0	0	0	0	0	0	0	0	0	0	0	0	0	0	0	0	0	0	0	0	0	0	0	0	0	0
AT1G07750	117	125	140	121	89	106	147	113	137	143	127	86	118	144	140	124	161	127	143	129	85	75	42	73	60	71	91	82	157	96	116	132	138	139	133	129	192	156	165	166	307	240	205	159	113	137	138	95	130
AT1G07753	0	0	0	0	0	0	0	1	1	0	0	0	0	0	0	0	0	0	0	0	0	0	0	0	0	0	1	0	0	1	0	0	0	1	0	0	0	0	0	0	0	0	0	0	2	0	0	0	0
AT1G07757	0	0	0	0	0	0	0	0	0	0	0	0	0	0	0	0	0	0	0	0	0	0	0	0	0	0	0	0	0	0	0	0	0	0	0	0	0	0	0	0	0	0	0	0	0	0	0	0	0
AT1G07760	0	0	0	0	0	0	0	0	0	0	0	0	0	0	0	0	0	0	0	0	0	0	0	0	0	0	0	0	0	0	0	0	0	0	0	0	0	0	0	0	0	0	0	0	0	0	0	0	0
AT1G07763	0	0	0	0	0	0	0	0	0	0	0	0	0	0	0	0	0	0	0	0	0	0	0	0	0	0	0	0	0	0	0	0	0	0	0	0	0	0	0	0	0	0	0	0	0	0	0	0	0
AT1G07767	0	0	0	0	0	0	0	0	0	0	0	0	0	0	0	0	0	0	0	0	0	0	0	0	0	0	0	0	0	0	0	0	0	0	0	0	0	0	0	0	0	0	0	0	0	0	0	0	0
AT1G07770	698	649	451	584	546	511	500	777	652	707	809	668	677	620	542	710	796	479	449	484	383	359	288	369	294	448	407	578	634	700	717	839	695	736	721	629	703	585	529	469	487	366	367	546	279	412	434	405	559
AT1G07773	0	0	0	0	0	0	0	0	0	0	0	0	0	0	0	0	0	0	0	0	0	0	0	0	0	0	0	0	0	0	0	0	0	0	0	0	0	0	0	0	0	0	0	0	0	0	0	0	0
AT1G07777	0	0	0	0	0	0	0	0	0	0	0	0	0	0	0	0	0	0	0	0	0	0	0	0	0	0	0	0	0	0	0	0	0	0	0	0	0	0	0	0	0	2	0	0	0	0	0	0	0
AT1G07780	42	43	61	37	39	31	42	39	36	74	63	60	51	40	48	41	52	43	38	42	27	15	0	19	16	10	23	23	106	69	107	106	49	48	55	49	58	35	69	46	40	47	34	58	10	25	59	56	46
AT1G07783	0	0	0	0	0	0	0	0	0	0	0	0	0	0	0	0	0	0	0	0	0	0	0	0	0	0	0	0	0	0	0	0	0	0	0	0	0	0	0	0	0	0	0	0	0	0	0	0	0
AT1G07787	0	0	0	0	0	0	0	0	0	0	0	0	0	0	0	0	0	0	0	0	0	0	0	0	0	0	0	0	0	0	0	0	0	0	0	0	0	0	0	0	0	0	0	0	0	0	0	0	0
AT1G07790	100	108	109	124	106	107	117	119	113	123	153	135	179	178	117	140	128	65	98	90	31	47	31	53	42	72	69	88	71	141	123	123	102	110	131	112	129	83	84	88	87	100	77	102	81	92	136	91	117
AT1G07793	0	1	0	0	0	0	0	0	0	0	0	0	0	0	0	0	0	0	0	0	1	0	0	0	0	0	1	0	0	0	0	3	0	0	0	2	0	0	0	0	1	0	0	0	0	1	0	1	0
AT1G07795	0	0	0	0	0	0	0	0	0	0	0	0	0	0	0	0	0	0	0	0	0	0	0	0	0	0	0	1	0	0	1	0	0	0	0	0	0	0	0	0	0	0	0	0	0	1	1	0	0
AT1G07803	0	0	0	0	0	0	0	0	0	0	0	0	0	0	0	0	0	0	0	0	0	0	0	0	0	0	0	0	0	0	0	0	0	0	0	0	0	0	0	0	0	0	0	0	0	0	0	0	0
AT1G07807	0	0	0	0	0	0	0	0	0	0	0	0	0	0	0	0	0	0	0	0	0	0	0	0	0	0	0	0	0	0	0	0	0	0	0	0	0	0	0	0	0	0	0	0	0	0	0	0	0
AT1G07810	196	207	190	232	168	182	222	175	239	193	243	182	212	180	237	266	186	149	185	120	131	105	64	123	76	113	143	178	220	180	187	256	220	261	239	192	192	183	209	157	253	303	269	211	191	210	191	220	259
AT1G07813	0	0	0	0	0	0	0	0	0	0	0	0	0	0	0	0	0	0	0	0	0	0	0	0	0	0	0	0	0	0	0	0	0	0	0	0	0	0	0	0	0	0	0	0	0	0	0	0	0
AT1G07820	123	96	95	108	80	107	115	106	95	100	117	96	149	122	125	129	151	115	103	101	60	49	25	39	24	55	57	51	71	67	73	89	53	88	80	96	94	68	92	78	119	99	88	140	62	120	100	82	102
AT1G07823	2	3	4	1	0	3	5	3	2	0	3	5	7	8	13	6	0	3	5	4	9	1	2	0	1	0	4	6	8	5	6	8	3	9	6	1	13	9	5	1	4	4	9	10	6	0	11	7	8
AT1G07827	0	0	0	0	0	0	0	0	0	0	0	0	0	0	0	0	0	0	0	0	0	0	0	0	0	0	0	0	0	0	0	0	0	0	0	0	0	0	0	0	0	0	0	0	0	0	0	0	0
AT1G07830	15	51	30	28	28	23	39	40	32	28	33	40	26	26	30	36	27	29	24	35	36	30	15	25	16	37	32	32	60	64	73	95	25	36	43	41	52	36	30	35	63	58	54	55	51	74	63	82	66
AT1G07833	0	0	0	0	0	0	0	0	0	0	0	0	0	0	0	0	0	0	0	0	0	0	0	0	0	0	0	0	0	0	0	0	0	0	0	0	0	0	0	0	0	0	0	0	0	0	0	0	0
AT1G07837	0	0	0	0	0	0	0	0	0	0	0	0	0	0	0	0	0	0	0	0	0	0	0	0	0	0	0	0	0	0	0	0	0	0	0	0	0	0	1	0	0	0	0	0	0	0	0	0	0
AT1G07840	124	115	96	87	106	100	82	136	104	85	124	99	120	99	97	144	132	104	83	59	56	47	30	47	40	70	64	62	91	90	81	110	87	124	113	92	75	97	89	82	120	103	111	88	69	93	105	89	98
AT1G07843	0	0	0	0	0	0	0	0	0	0	0	0	0	0	0	0	0	0	0	0	0	0	0	0	0	0	0	0	0	0	0	0	0	0	0	0	0	0	0	0	0	0	0	0	0	0	0	0	0
AT1G07847	0	0	0	0	0	0	0	0	0	0	0	0	0	0	0	0	0	0	0	0	0	0	0	0	0	0	0	0	0	0	0	0	0	0	0	0	0	0	0	0	0	0	0	0	0	0	0	0	0
AT1G07850	0	0	0	0	0	0	0	0	0	0	0	0	0	0	0	2	0	0	0	0	0	0	0	0	0	0	1	0	0	2	0	0	1	0	0	0	0	0	0	0	0	0	0	1	1	0	1	0	1
AT1G07853	0	0	0	0	0	0	0	0	0	0	0	0	0	0	0	0	0	0	0	0	0	0	0	0	0	0	0	0	0	0	0	0	0	0	0	0	0	0	0	0	0	0	0	0	0	0	0	0	0
AT1G07857	0	0	0	0	0	0	0	0	0	0	0	0	0	0	0	0	0	0	0	0	0	0	0	0	0	0	0	0	0	0	0	0	0	0	0	0	0	0	0	0	0	0	0	0	0	0	0	0	0
AT1G07860	0	0	0	0	0	0	0	0	0	0	2	0	0	0	0	0	0	0	0	0	0	0	0	0	0	0	0	0	0	0	0	0	0	0	0	0	0	0	0	0	0	0	1	0	2	0	0	0	0
AT1G07863	0	0	0	0	0	0	0	0	0	0	0	0	0	0	0	0	0	0	0	0	0	0	0	0	0	0	0	0	0	0	0	0	0	0	0	0	0	0	0	0	0	0	0	0	0	0	0	0	0
AT1G07867	0	0	0	0	0	0	0	0	0	0	0	0	0	0	0	0	0	0	0	0	0	0	0	0	0	0	0	0	0	0	0	0	0	0	0	0	0	0	0	0	0	0	0	0	0	0	0	0	0
AT1G07870	122	75	85	94	143	113	100	160	182	175	158	88	104	86	115	134	72	61	77	54	61	22	17	35	51	81	53	72	114	75	79	76	179	234	252	228	125	127	91	86	133	118	99	101	62	82	73	106	89
AT1G07873	0	0	0	0	0	0	0	0	0	0	0	0	0	0	0	0	0	0	0	0	0	0	0	0	0	0	0	0	0	0	0	0	0	0	0	0	0	0	0	0	0	0	0	0	0	0	0	0	0
AT1G07877	0	0	0	0	0	0	0	0	0	0	0	0	0	0	0	0	0	0	0	0	0	0	0	0	0	0	0	0	0	0	0	0	0	0	0	0	0	0	0	0	0	0	0	0	0	0	0	0	0
AT1G07880	18	3	6	11	6	2	5	3	10	19	15	15	17	14	21	20	7	9	5	1	3	4	3	4	1	10	5	1	7	10	9	10	14	9	31	16	8	6	8	6	11	4	9	13	8	4	12	7	20
AT1G07883	0	0	0	0	0	0	0	0	0	0	0	0	0	0	0	0	0	0	0	0	0	0	0	0	0	0	0	0	0	0	0	0	0	0	0	0	0	0	0	0	0	0	0	0	0	0	0	0	0
AT1G07885	0	1	0	0	0	0	0	3	2	0	0	0	0	0	1	0	0	0	0	1	0	2	0	0	0	1	0	0	3	0	0	1	0	3	5	0	1	0	0	0	1	0	1	0	0	2	0	0	3
AT1G07887	0	0	0	0	0	0	0	0	0	0	0	0	0	0	0	0	0	0	0	0	0	0	0	0	0	0	0	0	0	0	0	0	0	0	0	0	0	0	0	0	0	0	0	0	0	0	0	0	0
AT1G07890	3641	3273	3112	3285	3222	3279	3246	3895	4952	4271	4801	3402	2320	1701	2006	2433	2676	1845	2129	1859	4451	4343	2232	3628	3681	6100	4965	5867	7154	6312	6764	7119	5620	4681	5298	4321	7594	7279	5897	5361	4680	3981	3139	3262	3012	3246	3327	3219	4037
AT1G07893	0	0	0	0	0	0	0	0	0	0	1	0	1	0	0	0	0	0	0	0	0	0	0	0	0	0	3	0	0	0	0	0	1	0	0	0	2	0	0	0	0	1	0	0	0	1	0	0	1
AT1G07897	0	0	0	0	0	0	0	0	0	0	0	0	0	0	0	0	0	0	0	0	0	0	0	0	0	0	0	0	0	0	0	0	0	0	0	0	0	0	0	0	0	0	0	0	0	0	0	0	0
AT1G07900	7	11	4	8	6	4	4	11	21	14	9	3	17	15	22	19	11	23	17	1	18	17	4	11	4	36	7	24	10	8	0	11	169	194	194	173	34	22	36	23	2	14	5	11	2	1	3	0	5
AT1G07901	0	0	0	0	0	0	0	0	0	0	0	0	0	0	0	0	0	0	0	0	0	0	0	0	0	0	0	0	0	0	0	0	0	0	0	0	0	0	0	0	0	0	0	0	0	0	0	0	0
AT1G07902	2	2	1	2	0	2	4	2	4	3	2	7	2	4	5	6	3	3	4	0	3	3	2	3	3	2	2	4	3	1	10	3	8	13	9	11	4	2	4	2	3	16	10	5	6	5	8	10	3
AT1G07903	0	0	0	0	0	0	0	0	0	0	0	0	0	0	0	0	0	0	0	0	0	0	0	0	0	0	0	0	0	0	0	0	0	0	0	0	0	0	0	0	0	0	0	0	0	0	0	0	0
AT1G07907	0	0	0	0	0	0	0	0	0	0	0	0	0	0	0	0	0	0	0	0	0	0	0	0	0	0	0	0	0	0	0	0	0	0	0	0	0	0	0	0	0	0	0	0	0	0	0	0	0
AT1G07910	184	162	165	145	174	146	158	183	185	125	149	162	144	162	176	210	193	142	148	103	127	108	62	103	81	160	133	154	212	151	175	194	218	244	174	197	237	208	230	156	249	285	227	205	174	209	221	225	231
AT1G07913	0	0	0	0	0	0	0	0	0	0	0	0	0	0	0	0	0	0	0	0	0	0	0	0	0	0	0	0	0	0	0	0	0	0	0	0	0	0	0	0	0	0	0	0	0	0	0	0	0
AT1G07917	0	0	0	0	0	0	0	0	0	0	0	0	0	0	0	0	0	0	0	0	0	0	0	0	0	0	0	0	0	0	0	0	0	0	0	0	0	0	0	0	0	0	0	0	0	0	0	0	0
AT1G07920	3323	3282	3018	3493	2971	3017	3452	3780	4193	4392	3882	3762	3904	3579	3306	4248	3926	3256	3358	2814	2451	2249	1184	2023	1576	2649	2043	2756	4883	4570	4333	5109	4741	4737	5035	4267	5043	4816	3946	3792	3668	3416	2961	2674	2413	2795	2866	2643	3625
AT1G07923	0	0	0	0	0	0	0	0	0	0	0	0	0	0	0	0	0	0	0	0	0	0	0	0	0	0	0	0	0	0	0	0	0	0	0	0	0	0	0	0	0	0	0	0	0	0	0	0	0
AT1G07927	0	0	0	0	0	0	0	0	0	0	0	0	0	0	0	0	0	0	0	0	0	0	0	0	0	0	0	0	0	0	0	0	0	0	0	0	0	0	0	0	0	0	0	0	0	0	0	0	0
AT1G07930	2294	1968	1890	1939	1884	1554	1928	2334	2350	2410	2330	2333	2471	2148	2215	2883	2261	1566	1848	1509	1453	1301	787	1217	868	1614	1368	1700	2673	2683	2624	3155	2997	3013	3113	2868	2527	2274	1987	1960	2373	2184	1817	1603	1596	1709	1717	1588	1931
AT1G07933	0	0	0	0	0	0	0	0	0	0	0	0	0	0	0	0	0	0	0	0	0	0	0	0	0	0	0	0	0	0	0	0	0	0	0	0	0	0	0	0	0	0	0	0	0	0	0	0	0
AT1G07937	0	0	0	0	0	0	0	0	0	0	0	0	0	0	0	0	0	0	0	0	0	0	0	0	0	0	0	0	0	0	0	0	0	0	0	0	0	0	0	0	0	0	0	0	0	0	0	0	0
AT1G07940	2194	2345	2099	2099	2081	2016	2393	2698	2834	3062	2870	2440	2748	2605	2683	3340	2503	2085	2077	1724	1561	1517	865	1552	1052	1765	1577	1882	3255	2692	3183	3412	3731	3491	3348	3028	3500	3004	2783	2292	2406	2807	2227	2030	1647	1973	2180	1766	2362
AT1G07943	0	3	1	0	0	0	1	0	0	0	0	0	0	1	0	1	0	0	3	1	0	0	0	0	0	0	0	0	0	2	0	0	2	0	0	0	0	0	0	0	2	1	0	0	0	1	2	3	0
AT1G07947	0	0	0	0	0	0	0	0	0	0	0	0	0	0	0	0	0	0	0	0	0	0	0	0	0	0	0	0	0	0	0	0	0	0	0	0	0	0	0	0	0	0	0	0	0	0	0	0	0
AT1G07950	25	36	39	30	27	35	32	44	34	43	38	38	45	34	27	42	34	30	30	26	15	17	11	16	15	36	33	32	42	32	39	43	23	43	40	33	42	40	36	28	31	21	17	32	21	37	26	29	38
AT1G07957	0	0	0	0	0	0	0	0	0	0	0	0	0	0	0	0	0	0	0	0	0	0	0	0	0	0	0	0	0	0	0	0	0	0	0	0	0	0	0	0	0	0	0	0	0	0	0	0	0
AT1G07960	142	128	105	91	82	110	77	125	114	81	126	79	131	116	124	152	117	74	74	56	59	60	32	66	34	104	69	81	99	112	101	102	124	149	117	110	105	118	118	98	180	116	102	101	76	92	106	96	132
AT1G07963	0	0	0	0	0	0	0	0	0	0	0	0	0	0	0	0	0	0	0	0	0	0	0	0	0	0	0	0	0	0	0	0	0	0	0	0	0	0	0	0	0	0	0	0	0	0	0	0	0
AT1G07967	0	0	0	0	0	0	0	0	0	0	0	0	0	0	0	0	0	0	0	0	0	0	0	0	0	0	0	0	0	0	0	0	0	0	0	0	0	0	0	0	0	0	0	0	0	0	0	0	0
AT1G07970	64	45	42	54	50	59	39	64	77	59	86	51	60	41	41	49	83	54	35	47	30	36	19	42	22	46	29	38	45	52	67	80	39	41	27	47	56	64	56	44	61	78	65	76	51	52	45	39	78
AT1G07973	0	0	0	0	0	0	0	0	0	0	0	0	0	0	0	0	0	0	0	0	0	0	0	0	0	0	0	0	0	0	0	0	0	0	0	0	0	0	0	0	0	0	0	0	0	0	0	0	0
AT1G07977	0	0	0	0	0	0	0	0	0	0	0	0	0	0	0	0	0	0	0	0	0	0	0	0	0	0	0	0	0	0	0	0	0	0	0	0	0	0	0	0	0	0	0	0	0	0	0	0	0
AT1G07980	53	49	53	46	39	47	48	56	52	62	48	28	67	45	60	48	41	33	34	27	24	25	19	22	22	35	40	40	58	47	65	33	65	44	33	62	60	56	55	44	69	65	47	48	37	46	53	41	73
AT1G07983	0	0	0	0	0	0	0	0	0	0	0	0	0	0	0	0	0	0	0	0	0	0	0	0	0	0	0	0	0	0	0	0	0	0	0	0	0	0	0	0	0	0	0	0	0	0	0	0	0
AT1G07985	0	0	0	1	0	0	0	0	0	0	0	0	0	0	1	0	0	1	0	0	3	1	1	3	2	0	0	1	6	1	3	8	1	0	3	1	0	0	0	1	5	11	7	31	1	2	6	4	26
AT1G07987	0	0	0	0	0	0	0	0	0	0	0	0	0	0	0	0	0	0	0	0	0	0	0	0	0	0	0	0	0	0	0	0	0	0	0	0	0	0	0	0	0	0	0	0	0	0	0	0	0
AT1G07990	321	333	343	300	231	313	263	355	382	296	403	343	328	266	326	355	347	252	302	162	179	142	84	158	90	197	208	192	330	235	269	291	275	367	339	340	347	309	345	255	393	426	330	337	204	294	227	293	302
AT1G07993	0	0	0	0	0	0	0	0	0	0	0	0	0	0	0	0	0	0	0	0	0	0	0	0	0	0	0	0	0	0	0	0	0	0	0	0	0	0	0	0	0	0	0	0	0	0	0	0	0
AT1G07997	0	0	0	0	0	0	0	0	0	0	0	0	0	0	0	0	0	0	0	0	0	0	0	0	0	0	0	0	0	0	0	0	0	0	0	0	0	0	0	0	0	0	0	0	0	0	0	0	0
AT1G08000	42	28	37	38	18	27	20	33	31	26	51	42	34	29	44	35	14	25	19	23	13	16	2	8	8	15	28	22	24	39	32	29	31	35	34	40	12	29	20	11	36	37	21	29	16	26	23	20	38
AT1G08003	0	0	0	0	0	0	0	0	0	0	0	0	0	0	0	0	0	0	0	0	0	0	0	0	0	0	0	0	0	0	0	0	0	0	0	0	0	0	0	0	0	0	0	0	0	0	0	0	0
AT1G08005	0	0	0	0	0	0	0	0	0	0	0	0	0	0	0	1	0	2	0	0	0	0	0	0	0	0	0	0	0	0	0	0	0	0	0	0	0	0	0	0	0	0	0	0	0	0	0	0	0
AT1G08007	0	0	0	0	0	0	0	0	0	0	0	0	0	0	0	0	0	0	0	0	0	0	0	0	0	0	0	0	0	0	0	0	0	0	0	0	0	0	0	0	0	0	0	0	0	0	0	0	0
AT1G08010	66	80	65	80	54	62	67	65	58	77	58	79	52	69	50	66	78	55	64	47	34	25	16	22	11	23	43	45	53	50	51	54	42	52	48	58	49	47	58	55	60	72	75	82	55	50	51	62	66
AT1G08013	0	0	0	0	0	0	0	0	0	0	0	0	0	0	0	0	0	0	0	0	0	0	0	0	0	0	0	0	0	0	0	0	0	0	0	0	0	0	0	0	0	0	0	0	0	0	0	0	0
AT1G08017	0	0	0	0	0	0	0	0	0	0	0	0	0	0	0	0	0	0	0	0	0	0	0	0	0	0	0	0	0	0	0	0	0	0	0	0	0	0	0	0	0	0	0	0	0	0	0	0	0
AT1G08023	0	0	0	0	0	0	0	0	0	0	0	0	0	0	0	0	0	0	0	0	0	0	0	0	0	0	0	0	0	0	0	0	0	0	0	0	0	0	0	0	0	0	0	0	0	0	0	0	0
AT1G08027	0	0	0	0	0	0	0	0	0	0	0	0	0	0	0	0	0	0	0	0	0	0	0	0	0	0	0	0	0	0	0	0	0	0	0	0	0	0	0	0	0	0	0	0	0	0	0	0	0
AT1G08030	133	113	112	101	83	105	102	111	103	100	121	101	115	120	117	105	160	113	140	71	61	55	24	43	38	40	67	72	71	72	108	74	86	102	92	98	116	123	108	108	124	143	150	135	107	130	115	143	156
AT1G08033	0	0	0	0	0	0	0	0	0	0	0	0	0	0	0	0	0	0	0	0	0	0	0	0	0	0	0	0	0	0	0	0	0	0	0	0	0	0	0	0	0	0	0	0	0	0	0	0	0
AT1G08035	0	0	0	1	0	0	0	0	3	0	0	0	1	1	1	0	0	1	0	0	0	0	0	0	0	0	0	0	0	0	0	3	2	1	0	0	0	0	0	0	0	0	0	0	0	0	1	1	0
AT1G08037	0	0	0	0	0	1	0	0	0	0	1	0	0	0	2	0	0	0	2	0	0	1	0	0	0	0	0	0	0	0	0	0	1	0	0	0	0	0	0	0	0	0	0	1	0	1	0	0	0
AT1G08040	150	103	111	129	112	94	101	129	98	109	102	98	119	124	108	127	158	110	82	71	62	59	49	58	44	79	94	69	127	132	120	121	127	157	153	156	143	112	135	109	180	153	160	155	124	119	133	140	216
AT1G08043	2	2	1	4	6	3	5	6	6	7	5	1	2	6	8	8	4	4	1	4	3	3	1	3	4	4	3	5	6	4	9	4	4	1	2	12	6	2	7	3	4	13	3	3	5	1	4	8	2
AT1G08047	0	0	0	0	0	0	0	0	0	0	0	0	0	0	0	0	0	0	0	0	0	0	0	0	0	0	0	0	0	0	0	0	0	0	0	0	0	0	0	0	0	0	0	0	0	0	0	0	0
AT1G08050	20	17	33	20	9	13	21	23	49	33	53	13	10	15	9	4	4	10	8	2	16	5	9	8	3	7	3	2	6	8	5	9	9	11	11	13	8	5	20	9	13	6	2	3	7	12	1	2	9
AT1G08053	0	0	0	0	0	0	0	0	0	0	0	0	0	0	0	0	0	0	0	0	0	0	0	0	0	0	0	0	0	0	0	0	0	0	0	0	0	0	0	0	0	0	0	0	0	0	0	0	0
AT1G08057	0	0	0	0	0	0	0	0	0	0	0	0	0	0	0	0	0	0	0	0	0	0	0	0	0	0	0	0	0	0	0	0	0	0	0	0	0	0	0	0	0	0	0	0	0	0	0	0	0
AT1G08060	348	266	263	270	212	250	252	356	291	278	331	294	324	353	337	311	291	268	252	211	161	129	72	127	105	192	151	190	327	244	296	307	327	328	349	314	292	275	288	245	407	509	360	345	267	313	303	320	354
AT1G08063	0	0	0	0	0	0	0	0	0	0	0	0	0	0	0	0	0	0	0	0	0	0	0	0	0	0	0	0	0	0	0	0	0	0	0	0	0	0	0	0	0	0	0	0	0	0	0	0	0
AT1G08065	0	0	0	0	0	0	0	0	0	0	0	0	0	0	0	0	0	0	0	0	0	0	0	0	0	0	0	0	0	0	0	0	0	0	0	0	0	0	0	0	0	0	0	0	0	0	0	0	0
AT1G08070	1	5	4	1	4	2	1	1	2	0	9	5	5	5	3	7	1	1	1	1	2	0	3	0	1	0	4	5	3	2	3	5	2	2	1	2	2	7	2	3	8	20	11	9	9	7	7	5	15
AT1G08073	0	0	0	0	0	0	0	0	0	0	0	0	1	0	0	0	0	0	0	0	0	0	0	0	0	0	0	0	0	0	0	0	0	0	0	0	0	0	0	0	0	0	0	0	0	0	0	0	0
AT1G08077	0	0	0	0	0	0	0	0	0	0	0	0	0	0	0	0	0	0	0	0	0	0	0	0	0	0	0	0	0	0	0	0	0	0	0	0	0	0	0	0	0	0	0	0	0	0	0	0	0
AT1G08080	1	0	0	0	2	1	1	2	0	0	0	0	0	1	0	0	0	0	0	1	0	0	0	0	0	0	0	0	0	0	0	0	0	1	6	0	0	0	0	0	0	1	0	0	1	1	0	0	0
AT1G08087	0	0	0	0	0	0	1	0	0	0	0	0	0	0	0	0	0	0	0	0	0	0	0	1	0	0	0	0	0	0	0	0	0	0	0	0	0	0	0	0	0	0	0	0	0	0	0	0	0
AT1G08090	1	1	4	1	0	0	5	0	2	0	1	0	0	0	0	0	0	0	3	2	0	0	0	0	0	0	0	0	0	0	0	0	0	0	0	0	0	0	1	0	0	0	0	0	1	0	1	1	0
AT1G08093	0	0	0	0	0	0	0	0	0	0	0	0	0	0	0	0	0	0	0	0	0	0	0	0	0	0	0	0	0	0	0	0	0	0	0	0	0	0	0	0	0	0	0	0	0	0	0	0	0
AT1G08097	0	0	0	0	0	0	0	0	0	0	0	0	0	0	0	0	0	0	0	0	0	0	0	0	0	0	0	0	0	0	0	0	0	0	0	0	0	0	0	0	0	0	0	0	0	0	0	0	0
AT1G08100	0	0	0	0	0	1	0	0	0	0	0	0	0	0	0	0	0	0	0	0	0	0	0	0	0	0	0	0	0	0	0	0	0	0	0	0	0	0	0	0	0	0	0	0	0	0	0	0	0
AT1G08103	4	4	6	5	1	4	10	2	1	5	4	5	4	8	4	4	6	2	9	3	2	4	0	1	0	3	2	1	0	2	0	6	5	2	2	2	2	1	3	4	2	1	2	1	0	0	2	3	2
AT1G08107	0	0	0	0	0	0	0	0	0	0	0	0	0	0	0	0	0	0	0	0	0	0	0	0	0	0	0	0	0	0	0	0	0	0	0	0	0	0	0	0	0	0	0	0	0	0	0	0	0
AT1G08110	669	593	541	532	548	535	486	614	559	482	610	561	690	624	704	747	609	391	438	334	315	323	190	304	246	513	387	468	545	511	637	580	831	821	805	804	664	516	548	400	594	697	565	595	421	526	481	601	669
AT1G08113	0	0	0	0	0	0	0	0	0	0	0	0	0	0	0	0	0	0	0	0	0	0	0	0	0	0	0	0	0	0	0	0	0	0	0	0	0	0	0	0	0	0	0	0	0	0	0	0	0
AT1G08115	0	0	0	0	0	0	0	0	0	0	0	0	0	0	0	0	0	0	0	0	0	0	0	0	0	0	0	0	0	0	0	0	0	0	0	0	0	0	0	0	0	0	0	0	0	0	0	0	0
AT1G08117	0	0	0	0	0	0	0	0	0	0	0	0	0	0	0	0	0	0	0	0	0	0	0	0	0	0	0	0	0	0	0	0	0	0	0	0	0	0	0	0	0	0	0	0	0	0	0	0	0
AT1G08120	0	0	1	0	1	0	0	2	2	0	0	0	0	0	0	0	2	0	3	2	0	0	0	0	0	0	0	1	0	0	0	0	0	0	0	4	1	0	0	0	1	1	0	0	0	0	0	0	0
AT1G08123	0	0	0	0	0	0	0	0	0	0	0	0	0	0	0	0	0	0	0	0	0	0	0	0	0	0	0	0	0	0	0	0	0	0	0	0	0	0	0	0	0	0	0	0	0	0	0	0	0
AT1G08125	83	69	57	81	48	57	51	69	75	55	84	59	47	72	71	60	76	65	53	45	49	41	22	52	24	70	43	55	83	94	83	108	58	82	75	65	100	72	87	64	139	91	145	95	69	110	82	95	139
AT1G08127	0	0	0	0	0	0	0	0	0	0	0	0	0	0	0	0	0	0	0	0	0	0	0	0	0	0	0	0	0	0	0	0	0	0	0	0	0	0	0	0	0	0	0	0	0	0	0	0	0
AT1G08130	172	124	117	112	105	119	127	139	188	122	181	168	224	220	208	199	150	140	140	122	78	75	42	53	48	76	71	85	140	113	150	145	164	186	180	204	148	126	163	121	95	117	78	106	57	58	70	80	75
AT1G08133	0	0	0	0	0	0	0	0	0	0	0	0	0	0	0	0	0	0	0	0	0	0	0	0	0	0	0	0	0	0	0	0	1	0	0	0	0	0	0	0	0	0	0	0	0	0	0	0	0
AT1G08135	0	0	0	0	0	0	0	0	0	0	0	0	0	0	0	0	0	0	0	0	0	0	0	0	0	0	0	0	0	0	0	0	0	0	0	0	0	0	0	0	0	0	0	0	0	0	0	0	0
AT1G08137	0	0	0	0	0	0	0	0	0	0	0	0	0	0	0	0	0	0	0	0	0	0	0	0	0	0	0	0	0	0	0	0	0	0	0	0	0	0	0	0	0	0	0	0	0	0	0	0	0
AT1G08140	0	0	0	0	1	0	0	0	0	0	0	0	1	0	0	0	0	0	0	0	0	0	0	0	0	0	0	0	0	0	0	0	0	0	0	0	0	0	0	0	0	0	0	0	0	0	0	0	0
AT1G08143	0	0	0	0	0	0	0	0	0	0	0	0	0	0	0	0	0	0	0	0	0	0	0	0	0	0	0	0	0	0	0	0	0	0	0	0	0	0	0	0	0	0	0	0	0	0	0	0	0
AT1G08147	0	0	0	0	0	0	0	0	0	0	0	0	0	0	0	0	0	0	0	0	0	0	0	0	0	0	0	0	0	0	0	0	0	0	0	0	0	0	0	0	0	0	0	0	0	0	0	0	0
AT1G08150	0	0	0	0	0	0	0	0	0	0	0	0	0	0	0	0	0	0	0	0	0	0	0	0	0	0	0	0	0	0	0	0	0	0	1	0	0	0	0	0	0	0	0	0	0	1	0	0	0
AT1G08153	0	0	0	0	0	0	0	0	0	0	0	0	0	0	0	0	0	0	0	0	0	0	0	0	0	0	0	0	0	0	0	0	0	0	0	0	0	0	0	0	0	0	0	0	0	0	0	0	0
AT1G08157	0	0	0	0	0	0	0	0	0	0	0	0	0	0	0	0	0	0	0	0	0	0	0	0	0	0	0	0	0	0	0	0	0	0	0	0	0	0	0	0	0	0	0	0	0	0	0	0	0
AT1G08160	10	11	15	14	18	10	12	4	12	21	3	18	21	32	12	18	9	10	4	17	3	5	3	3	1	1	1	6	3	12	0	4	0	2	7	11	4	1	3	5	10	3	9	10	3	7	15	4	6
AT1G08163	0	0	0	0	0	0	0	0	0	0	0	0	0	0	0	0	0	0	0	0	0	0	0	0	0	0	0	0	0	0	0	0	0	0	0	0	0	0	0	0	0	0	0	0	0	0	0	0	0
AT1G08165	1	7	0	3	7	8	6	0	0	2	3	6	4	5	1	9	5	1	1	6	0	0	1	1	0	0	0	1	0	3	0	0	2	1	1	0	3	0	3	0	0	3	1	5	1	0	0	0	1
AT1G08170	1	0	0	2	0	0	0	0	0	0	1	1	5	4	4	3	3	0	5	1	0	0	0	0	0	0	0	1	0	0	0	0	0	0	1	1	1	0	0	1	0	0	0	0	0	0	0	0	0
AT1G08173	0	1	0	0	0	1	0	3	17	8	3	0	0	2	0	0	0	0	0	0	1	0	0	1	0	0	0	0	0	0	0	0	0	0	0	0	0	0	0	0	0	2	0	0	0	0	0	0	0
AT1G08177	0	0	0	0	0	0	0	0	0	0	0	0	0	0	0	0	0	0	0	0	0	0	0	0	0	0	0	0	0	0	0	0	0	0	0	0	0	0	0	0	0	0	0	0	0	0	0	0	0
AT1G08180	17	26	17	25	8	15	9	17	6	18	12	13	17	27	20	15	11	11	17	5	6	4	6	7	6	7	9	13	7	16	6	14	17	9	16	25	15	5	10	11	12	20	11	26	6	7	12	18	6
AT1G08183	0	0	0	0	0	0	0	0	0	0	0	0	0	0	0	0	0	0	0	0	0	0	0	0	0	0	0	0	0	0	0	0	0	0	0	0	0	0	0	0	0	0	0	0	0	0	0	0	0
AT1G08190	845	681	617	661	602	651	573	647	619	568	642	635	805	700	612	804	595	419	423	369	296	239	166	299	210	373	330	381	350	409	466	436	868	741	886	650	509	404	462	349	454	501	444	359	344	445	419	385	403
AT1G08193	0	0	0	0	0	0	0	0	0	0	0	0	0	0	0	0	0	0	0	0	0	0	0	0	0	0	0	0	0	0	0	0	0	0	0	0	0	0	0	0	0	0	0	0	0	0	0	0	0
AT1G08200	1744	1320	1193	1432	1488	1422	1461	1541	1418	1500	1464	1456	1517	1517	1387	1553	1394	1041	947	884	740	574	500	549	1074	1008	796	953	939	1139	1072	1044	1524	1341	1526	1227	1017	1429	952	784	1471	1272	1047	963	1010	1135	1216	915	799
AT1G08207	0	0	0	0	0	0	0	0	0	0	0	0	0	0	0	0	0	0	0	0	0	0	0	0	0	0	0	0	0	0	0	0	0	0	0	0	0	0	0	0	0	0	0	0	0	0	0	0	0
AT1G08210	66	64	64	64	40	48	43	59	49	54	56	68	45	53	75	49	45	39	51	35	53	39	16	44	33	70	59	75	84	73	67	89	70	78	66	94	83	60	84	58	128	172	130	116	86	84	102	99	126
AT1G08213	1	0	1	1	0	1	0	1	0	0	0	1	0	4	1	1	1	1	1	1	3	0	0	1	0	0	3	1	2	0	1	1	1	4	0	0	0	2	2	1	2	0	0	5	2	2	1	3	1
AT1G08217	0	2	1	0	0	0	0	6	1	0	0	1	0	5	0	0	0	0	0	0	0	0	0	0	1	0	0	1	0	0	0	0	0	4	2	0	0	0	1	0	0	0	1	0	1	0	0	0	0
AT1G08220	13	18	15	17	10	26	19	14	25	21	20	15	24	18	32	24	22	15	22	10	10	10	12	9	11	17	8	25	18	29	20	28	13	14	12	9	8	16	17	13	45	30	26	28	19	14	35	24	26
AT1G08223	0	0	0	0	0	0	0	0	0	0	0	0	0	0	0	0	0	0	0	0	0	0	0	0	0	0	0	0	0	0	0	0	0	0	0	0	0	0	0	0	0	0	0	0	0	0	0	0	0
AT1G08227	0	0	0	0	0	0	0	0	0	0	0	0	0	0	0	0	0	0	0	0	0	0	0	0	0	0	0	0	0	0	0	0	0	0	0	0	0	0	0	0	0	0	0	0	0	0	0	0	0
AT1G08230	76	47	56	55	37	38	32	64	59	66	59	69	101	65	88	85	23	20	28	21	48	34	18	39	22	29	32	36	87	30	59	62	94	109	85	87	28	31	27	12	96	95	65	83	57	54	50	44	98
AT1G08237	0	0	0	0	0	0	0	0	0	0	0	0	0	0	0	0	0	0	0	0	0	0	0	0	0	0	0	0	0	0	0	0	0	0	0	0	0	0	0	0	0	0	0	0	0	0	0	0	0
AT1G08240	0	0	0	0	0	0	0	0	0	0	0	0	0	0	0	0	0	0	0	0	0	0	0	0	0	0	0	0	0	0	0	0	0	0	0	0	0	0	0	0	0	0	0	0	0	0	0	0	0
AT1G08247	0	0	0	0	0	0	0	0	0	0	0	0	0	0	0	0	0	0	0	0	0	0	0	0	0	0	0	0	0	0	0	0	0	0	0	0	0	0	0	0	0	0	0	0	0	0	0	0	0
AT1G08250	130	188	182	181	175	129	112	106	149	184	151	142	214	177	169	175	110	134	182	182	67	42	28	49	8	27	33	67	75	98	73	78	57	73	85	103	74	59	49	57	88	92	115	123	75	86	82	53	60
AT1G08253	0	0	0	0	0	0	0	0	0	0	0	0	0	0	0	0	0	0	0	0	0	0	0	0	0	0	0	0	0	0	0	0	0	0	0	0	0	0	0	0	0	0	0	0	0	0	0	0	0
AT1G08257	0	0	0	0	0	0	0	0	0	0	0	0	0	0	0	0	0	0	0	0	0	0	0	0	0	0	0	0	0	0	0	0	0	0	0	0	0	0	0	0	0	0	0	0	0	0	0	0	0
AT1G08260	95	70	73	93	95	79	78	106	111	124	144	117	129	144	149	149	116	110	122	98	54	58	45	35	44	75	92	78	134	153	144	163	158	145	145	133	146	144	168	142	89	130	86	123	65	81	132	68	130
AT1G08263	0	0	0	0	0	0	0	0	0	0	0	0	0	0	0	0	0	0	0	0	0	0	0	0	0	0	0	0	0	0	0	0	0	0	0	0	0	0	0	0	0	0	0	0	0	0	0	0	0
AT1G08267	0	0	0	0	0	0	0	0	0	0	0	0	0	0	0	0	0	0	0	0	0	0	0	0	0	0	0	0	0	0	0	0	0	0	0	0	0	0	0	0	0	0	0	0	0	0	0	0	0
AT1G08270	9	4	4	4	1	3	4	5	2	1	3	4	7	9	8	6	6	7	5	5	0	0	0	0	2	1	8	2	0	8	6	6	2	5	0	2	2	1	1	6	0	8	0	3	4	2	2	2	6
AT1G08273	0	0	2	0	0	1	0	0	0	0	0	3	2	0	0	2	2	0	1	0	0	0	0	1	0	0	3	0	2	0	1	0	1	0	0	0	0	0	1	0	0	0	0	0	0	0	0	3	1
AT1G08277	0	0	0	0	0	0	0	0	0	0	0	0	0	0	0	0	0	0	0	0	0	0	0	0	0	0	0	0	0	0	0	0	0	0	0	0	0	0	0	0	0	0	0	0	0	0	0	0	0
AT1G08280	39	33	25	35	16	14	27	55	28	25	24	36	29	29	23	34	36	31	19	23	13	6	4	5	9	15	11	17	15	15	13	21	14	27	21	28	20	15	20	10	37	35	39	46	37	31	29	28	31
AT1G08283	0	0	0	2	0	0	1	1	3	0	0	2	2	0	2	3	3	1	1	1	0	1	0	0	0	2	0	0	1	0	0	3	0	0	0	0	0	3	2	0	0	0	2	0	1	1	3	0	1
AT1G08287	0	0	0	0	0	0	1	0	0	0	0	0	0	0	0	0	0	0	0	0	0	0	0	0	0	0	0	0	0	0	1	0	0	0	0	0	0	0	0	0	2	2	0	0	1	0	0	0	0
AT1G08290	7	0	3	3	10	4	5	12	14	8	6	6	4	3	3	3	3	1	5	3	4	1	1	1	3	4	2	4	5	5	2	1	7	9	10	8	6	4	5	6	4	5	3	7	2	11	7	2	2
AT1G08293	0	0	0	0	0	0	0	0	0	0	0	0	0	1	0	0	0	0	0	0	0	0	0	0	0	0	0	1	0	0	0	1	0	0	0	0	0	0	0	0	0	0	0	1	0	0	0	1	2
AT1G08297	0	0	0	0	0	0	0	0	0	0	0	0	0	0	0	0	0	0	0	0	0	0	0	0	0	0	0	0	0	0	0	0	0	0	0	0	0	0	0	0	0	0	0	0	0	0	0	0	0
AT1G08300	19	21	22	17	13	22	17	30	19	38	31	26	30	30	20	43	14	16	25	22	28	22	14	12	19	32	43	43	39	50	34	59	48	34	38	33	26	32	30	31	68	94	95	98	79	90	103	75	72
AT1G08303	0	0	0	0	0	0	0	0	0	0	0	0	0	0	0	0	0	0	0	0	0	0	0	0	0	0	0	0	0	0	0	0	0	0	0	0	0	0	0	0	0	0	0	0	0	0	0	0	0
AT1G08307	0	0	0	0	0	0	0	0	0	0	0	0	0	0	0	0	0	0	0	0	0	0	0	0	0	0	0	0	0	0	0	0	0	0	0	0	0	0	0	0	0	0	0	0	0	0	0	0	0
AT1G08310	0	0	0	2	1	0	0	0	1	2	2	1	3	0	0	1	0	2	6	5	3	0	0	1	1	2	1	0	6	3	0	0	1	0	4	4	0	1	4	1	3	0	1	0	3	2	1	0	3
AT1G08313	0	0	0	0	0	0	0	0	0	0	0	0	0	0	0	0	0	0	0	0	0	0	0	0	0	0	0	0	0	0	0	0	0	0	0	0	0	0	0	0	0	0	0	0	0	0	0	0	0
AT1G08315	8	10	23	20	13	6	13	12	17	20	19	25	24	20	20	14	5	15	20	13	19	15	5	8	9	12	22	23	16	8	18	18	15	14	25	27	26	35	22	22	19	12	23	18	20	22	30	19	16
AT1G08317	0	0	0	1	0	0	0	0	0	0	0	0	0	0	0	0	0	0	0	0	0	0	0	0	0	0	0	0	0	0	0	0	0	0	0	0	0	0	0	0	0	0	0	0	0	0	0	0	0
AT1G08320	0	0	0	0	0	0	0	1	0	0	0	0	1	1	2	1	0	0	0	0	0	0	0	0	0	0	0	0	0	0	0	0	0	0	0	1	0	0	0	0	0	0	0	0	1	0	0	0	0
AT1G08323	0	0	0	0	0	0	0	0	0	0	0	0	0	0	0	0	0	0	0	0	0	0	0	0	0	0	0	0	0	0	0	0	0	0	0	0	0	0	0	0	0	0	0	0	0	0	0	0	0
AT1G08327	0	0	0	0	0	0	0	0	0	0	0	0	0	0	0	0	0	0	0	0	0	0	0	0	0	0	0	0	0	0	0	0	0	0	0	0	0	0	0	0	0	0	0	0	0	0	0	0	0
AT1G08333	0	0	0	0	0	0	0	0	0	0	0	0	0	0	0	0	0	0	0	0	0	0	0	0	0	0	0	0	0	0	0	0	0	0	0	0	0	0	0	0	0	0	0	0	0	0	0	0	0
AT1G08337	0	0	0	0	0	0	0	0	0	0	0	0	0	0	0	0	0	0	0	0	0	0	0	0	0	0	0	0	0	0	0	0	0	0	0	0	0	0	0	0	0	0	0	0	0	0	0	0	0
AT1G08340	5	5	3	4	6	4	7	5	10	7	13	6	9	11	4	10	6	4	6	1	1	0	4	0	4	3	1	3	1	12	6	8	1	1	6	3	1	3	7	2	1	8	1	5	3	3	2	4	10
AT1G08343	0	0	0	0	0	0	0	0	0	0	0	0	0	0	0	0	0	0	0	0	0	0	0	0	0	0	0	0	0	0	0	0	0	0	0	0	0	0	0	0	0	0	0	0	0	0	0	0	0
AT1G08347	0	0	0	0	0	0	0	0	0	0	0	0	0	0	0	0	0	0	0	0	0	0	0	0	0	0	0	0	0	0	0	0	0	0	0	0	0	0	0	0	0	0	0	0	0	0	0	0	0
AT1G08350	39	27	34	27	30	23	32	34	59	34	37	41	40	39	22	38	40	30	24	20	28	20	13	21	12	24	12	16	42	45	42	32	31	33	36	18	41	57	48	19	37	71	49	68	24	37	56	38	58
AT1G08353	0	0	0	0	0	0	0	0	0	0	0	0	0	0	0	0	0	0	0	0	0	0	0	0	0	0	0	0	0	0	0	0	0	0	0	0	0	0	0	0	0	0	0	0	0	0	0	0	0
AT1G08357	0	0	0	0	0	0	0	0	0	0	0	0	0	0	0	0	0	0	0	0	0	0	0	0	0	0	0	0	0	0	0	0	0	0	0	0	0	0	0	0	0	0	0	0	0	0	0	0	0
AT1G08360	844	763	640	819	735	635	784	935	900	1032	1081	893	969	925	947	1139	960	696	692	624	493	536	304	457	348	572	498	664	1000	1109	1021	1192	1065	1099	1153	909	1025	877	793	696	665	643	511	647	480	589	611	502	733
AT1G08363	0	0	0	0	0	0	0	0	0	0	0	0	0	0	0	0	0	0	0	0	0	0	0	0	0	0	0	0	0	0	0	0	0	0	0	0	0	0	0	0	0	0	0	0	0	0	0	0	0
AT1G08367	0	0	0	0	0	0	0	0	0	0	0	0	0	0	0	0	0	0	0	0	0	0	0	0	0	0	0	0	0	0	0	0	0	0	0	0	0	0	0	0	0	0	0	0	0	0	0	0	0
AT1G08370	66	96	83	91	90	86	82	100	101	119	129	85	120	97	99	126	117	75	101	51	52	45	28	46	33	67	59	58	90	110	134	103	95	106	105	105	96	100	94	61	101	150	99	87	88	88	80	95	111
AT1G08377	0	0	0	0	0	0	0	0	0	0	0	0	0	0	0	0	0	0	0	0	0	0	0	0	0	0	0	0	0	0	0	0	0	0	0	0	0	0	0	0	0	0	0	0	0	0	0	0	0
AT1G08380	14230	13470	11963	15019	13255	13094	14156	14136	13530	12954	13711	12950	9248	9165	8281	9489	11608	7421	8128	7857	10149	9240	6354	10414	8992	15771	13789	15895	12401	16942	17545	17238	11078	10167	12133	10308	18507	14496	13993	11955	16970	19749	17726	18898	15165	17852	18318	16738	20868
AT1G08383	0	0	0	0	0	0	0	0	0	0	0	0	0	0	0	0	0	0	0	0	0	0	0	0	0	0	0	0	0	0	0	0	0	0	0	0	0	0	0	0	0	0	0	0	0	0	0	0	0
AT1G08387	0	0	0	0	0	1	0	0	0	0	2	0	0	0	0	0	0	0	0	0	0	0	0	0	0	0	0	0	0	0	0	0	0	0	0	0	0	0	0	0	0	0	0	0	0	0	0	0	0
AT1G08390	48	53	25	42	48	38	37	32	39	33	55	38	22	32	25	19	17	15	20	17	35	14	17	32	17	47	25	29	33	50	49	54	22	27	22	26	52	27	32	45	35	50	33	48	36	36	56	30	57
AT1G08393	0	0	0	0	0	0	0	0	0	0	0	0	0	0	0	0	0	0	0	0	0	0	0	0	0	0	0	0	0	0	0	0	0	0	0	0	0	0	0	0	0	0	0	0	0	0	0	0	0
AT1G08397	0	0	0	0	0	0	0	0	0	0	0	0	0	0	0	0	0	0	0	0	0	0	0	0	0	0	0	0	0	0	0	0	0	0	0	0	0	0	0	0	0	0	0	0	0	0	0	0	0
AT1G08400	66	47	46	48	43	54	60	72	58	65	74	56	66	50	73	63	77	64	57	29	17	18	4	17	15	24	40	25	47	55	39	45	45	55	49	34	47	47	67	33	82	79	46	41	52	37	50	55	66
AT1G08403	0	0	0	0	0	0	0	0	0	0	0	0	0	0	0	0	0	0	0	0	0	0	0	0	0	0	0	0	0	0	0	0	0	0	0	0	0	0	0	0	0	0	0	0	0	0	0	0	0
AT1G08410	156	113	124	134	124	129	152	150	131	145	150	136	167	135	143	167	131	109	92	69	60	49	33	38	40	69	58	81	135	115	128	110	102	97	101	91	92	94	69	68	141	146	117	102	83	103	116	98	97
AT1G08413	0	0	0	0	0	0	0	0	0	0	0	0	0	0	0	0	0	0	0	0	0	0	0	0	0	0	0	0	0	0	0	0	0	0	0	0	0	0	0	0	0	0	0	0	0	0	0	0	0
AT1G08417	0	0	0	0	0	0	0	0	0	0	0	0	0	0	0	0	0	0	0	0	0	0	0	0	0	0	0	0	0	0	0	0	0	0	0	0	0	0	0	0	0	0	0	0	0	0	0	0	0
AT1G08420	177	155	207	219	187	168	197	194	244	174	272	215	223	234	203	248	191	177	181	155	87	96	57	94	75	130	132	137	188	175	174	202	191	157	235	153	208	176	208	180	265	181	186	182	218	174	202	232	187
AT1G08427	0	0	0	0	0	0	0	0	0	0	0	0	0	0	0	0	0	0	0	0	0	0	0	0	0	0	0	0	0	0	0	0	0	0	0	0	0	0	0	0	0	0	0	0	0	0	0	0	0
AT1G08430	0	0	0	0	0	0	1	0	1	0	0	0	0	0	0	0	3	0	1	3	0	0	0	0	0	0	0	0	0	0	0	1	0	0	2	0	2	0	0	0	0	0	0	0	0	0	0	0	0
AT1G08433	0	0	0	0	0	0	0	0	0	0	0	0	0	0	0	0	0	0	0	0	0	0	0	0	0	0	0	0	0	0	0	0	0	0	0	0	0	0	0	0	0	0	0	0	0	0	0	0	0
AT1G08437	0	0	0	0	0	0	0	0	0	0	0	0	0	0	0	0	0	0	0	0	0	0	0	0	0	0	0	0	0	0	0	0	0	0	0	0	0	0	0	0	0	0	0	0	0	0	0	0	0
AT1G08440	0	0	0	0	0	0	0	0	0	0	0	0	0	0	0	0	0	0	0	0	0	0	0	0	0	0	0	0	0	0	0	0	0	0	0	0	0	0	0	0	2	0	0	0	0	0	0	0	0
AT1G08443	0	0	0	0	0	0	0	0	0	0	0	0	0	0	0	0	0	0	0	0	0	0	0	0	0	0	0	0	0	0	0	0	0	0	0	0	0	0	0	0	0	0	0	0	0	0	0	0	0
AT1G08447	0	0	0	0	0	0	0	0	0	0	0	0	0	0	0	0	0	0	0	0	0	0	0	0	0	0	0	0	0	0	0	0	0	0	0	0	0	0	0	0	0	0	0	0	0	0	0	0	0
AT1G08450	553	405	603	493	358	437	438	821	1705	1191	1256	556	248	244	227	342	311	174	254	133	499	357	212	478	103	269	281	256	461	504	537	493	215	240	221	274	306	260	442	288	531	656	396	475	246	240	266	324	297
AT1G08453	0	0	0	0	0	0	0	0	0	0	0	0	0	0	0	0	0	0	0	0	0	0	0	0	0	0	0	0	0	0	0	0	0	0	0	0	0	0	0	0	0	0	0	0	0	0	0	0	0
AT1G08457	0	0	0	0	0	0	0	1	0	0	0	0	2	0	1	0	0	0	0	1	0	0	0	0	0	0	0	0	0	0	0	2	0	0	0	0	0	0	0	0	0	1	0	0	0	1	0	1	0
AT1G08460	136	110	146	132	117	111	111	151	142	150	161	93	143	164	180	132	113	100	124	69	151	134	71	159	109	265	200	221	238	204	256	247	387	267	322	293	223	171	191	127	285	255	241	204	162	162	151	193	265
AT1G08463	0	0	0	0	0	0	0	0	0	0	0	0	0	0	0	0	0	0	0	0	0	0	0	0	0	0	0	0	0	0	0	0	0	0	0	0	0	0	0	0	0	0	0	0	0	0	0	0	0
AT1G08465	55	52	39	46	55	60	52	60	80	70	72	46	46	54	45	45	88	71	57	51	33	25	15	24	19	39	42	37	35	66	54	70	36	47	51	48	77	102	81	62	46	62	32	74	32	58	38	36	59
AT1G08470	92	109	77	70	96	69	96	100	104	84	110	105	92	78	94	104	85	70	59	60	43	22	25	33	20	56	37	53	35	50	57	68	88	84	87	56	69	46	60	53	39	74	53	61	28	33	51	30	42
AT1G08473	0	0	0	0	0	0	0	0	0	0	0	0	0	0	0	0	0	0	0	0	0	0	0	0	0	0	0	0	0	0	0	0	0	0	0	0	0	0	0	0	0	0	0	0	0	0	0	0	0
AT1G08477	0	0	0	2	1	1	0	1	0	0	1	0	1	0	1	0	2	0	0	0	0	0	0	0	0	0	2	0	0	0	0	0	0	0	0	0	0	0	0	0	0	0	1	1	0	0	0	1	3
AT1G08480	130	143	134	164	109	139	134	133	171	191	218	162	184	173	185	202	163	82	140	71	110	108	73	99	87	147	141	149	178	214	250	244	262	218	268	212	185	175	191	175	156	179	107	143	105	161	166	141	226
AT1G08483	0	0	0	0	0	0	0	0	0	0	0	0	0	0	0	0	0	0	0	0	0	0	0	0	0	0	0	0	0	0	0	0	0	0	0	0	0	0	0	0	0	0	0	0	0	0	0	0	0
AT1G08487	0	0	0	0	0	0	0	0	0	0	0	0	0	0	0	0	0	0	0	0	0	0	0	0	0	0	0	0	0	0	0	0	0	0	0	0	0	0	0	0	0	0	0	0	0	0	0	0	0
AT1G08490	315	291	305	292	279	291	319	289	322	323	330	309	389	384	380	385	266	215	192	171	170	146	94	155	119	209	213	237	235	274	291	293	325	322	337	303	278	272	260	216	272	262	264	246	245	208	278	242	270
AT1G08493	0	0	0	0	0	0	0	0	0	0	0	0	0	0	0	0	0	0	0	0	0	0	0	0	0	0	0	0	0	0	0	0	0	0	0	0	0	0	0	0	0	0	0	0	0	0	0	0	0
AT1G08497	0	0	0	0	0	0	0	0	0	0	0	0	0	0	0	0	0	0	0	0	0	0	0	0	0	0	0	0	0	0	0	0	0	0	0	0	0	0	0	0	0	0	0	0	0	0	0	0	0
AT1G08500	5	0	1	2	1	3	1	1	2	0	1	1	3	2	1	5	1	0	0	0	4	0	1	1	0	0	1	2	1	0	0	3	4	4	5	6	2	3	1	0	5	4	11	8	2	1	3	1	3
AT1G08503	0	0	0	0	0	0	0	0	0	0	0	0	0	0	0	0	0	0	0	0	0	0	0	0	0	0	0	0	0	0	0	0	0	0	0	0	0	0	0	0	0	0	0	0	0	0	0	0	0
AT1G08507	1	1	1	1	0	0	2	1	5	1	3	4	0	2	2	3	1	2	0	6	3	2	2	3	0	0	0	1	5	4	0	7	1	3	1	2	2	0	2	0	7	4	0	8	0	1	1	3	2
AT1G08510	847	718	671	721	717	684	663	849	822	799	821	791	777	770	753	842	765	456	482	394	276	245	163	234	223	334	332	376	408	424	473	432	434	529	545	608	564	480	529	460	468	574	438	539	351	388	372	423	461
AT1G08513	0	0	0	0	0	0	0	0	0	0	0	0	0	0	0	0	0	0	0	0	0	0	0	0	0	0	0	0	0	0	0	0	0	0	0	0	0	0	0	0	0	0	0	0	0	0	0	0	0
AT1G08517	0	0	0	0	0	0	0	0	0	0	0	0	0	0	0	0	0	0	0	0	0	0	0	0	0	0	0	0	0	0	0	0	0	0	0	0	0	0	0	0	0	0	0	0	0	0	0	0	0
AT1G08520	1571	1242	1147	1381	1226	1219	1289	1396	1485	1571	1750	1833	1541	1491	1259	1559	1492	1144	1094	1042	677	618	472	668	499	977	843	1062	1105	1541	1428	1553	1625	1414	1670	1259	1656	1300	1294	1193	960	1347	1101	1251	814	989	1025	917	1598
AT1G08523	0	0	0	0	0	0	0	0	0	0	0	0	0	0	0	0	0	0	0	0	0	0	0	0	0	0	0	0	0	0	0	0	0	0	0	0	0	0	0	0	0	0	0	0	0	0	0	0	0
AT1G08530	96	75	66	94	48	76	59	77	73	76	72	90	58	75	67	66	59	58	46	48	38	39	33	29	37	56	65	75	95	84	85	97	73	84	57	62	82	70	57	66	62	88	86	89	51	81	51	53	112
AT1G08533	0	0	0	0	0	0	0	0	0	0	0	0	0	0	0	0	0	0	0	0	0	0	0	0	0	0	0	0	0	0	0	0	0	0	0	0	0	0	0	0	0	0	0	0	0	0	0	0	0
AT1G08537	0	0	0	0	0	0	0	0	0	0	0	0	0	0	0	0	0	0	0	0	0	0	0	0	0	0	0	0	0	0	0	0	0	0	0	0	0	0	0	0	0	0	0	0	0	0	0	0	0
AT1G08540	935	770	649	696	679	656	753	812	751	611	693	742	761	788	679	756	750	575	507	482	387	341	250	388	310	547	463	577	524	616	721	670	647	675	716	660	796	599	651	573	490	675	590	601	458	542	569	534	682
AT1G08543	0	0	0	0	0	0	0	0	1	0	0	0	0	0	0	0	0	0	0	0	0	0	0	0	0	0	0	0	0	0	0	0	0	0	1	0	0	0	0	0	0	0	0	0	0	0	0	0	0
AT1G08547	0	0	0	0	0	0	0	0	0	0	0	0	0	0	0	0	0	0	0	0	0	0	0	0	0	0	0	0	0	0	0	0	0	0	0	0	0	0	0	0	0	0	0	0	0	0	0	0	0
AT1G08550	414	294	291	359	352	333	352	394	233	175	241	232	468	436	419	450	354	235	240	224	189	159	118	164	113	312	286	277	187	198	236	270	310	406	420	379	401	336	367	269	406	545	446	408	322	421	353	435	445
AT1G08553	0	0	0	0	0	0	0	0	0	0	0	0	0	0	0	0	0	0	0	0	0	0	0	0	0	0	0	0	0	0	0	0	0	0	0	0	0	0	0	0	0	0	0	0	0	0	0	0	0
AT1G08557	0	0	0	0	0	0	0	0	0	0	0	0	0	0	0	0	0	0	0	0	0	0	0	0	0	0	0	0	0	0	0	0	0	0	0	0	0	0	0	0	0	0	0	0	0	0	0	0	0
AT1G08560	17	24	10	20	26	14	10	20	19	23	14	16	34	25	33	37	22	27	17	19	15	13	1	5	9	7	4	19	14	9	5	20	35	49	32	30	16	14	12	11	3	5	7	8	2	1	2	2	3
AT1G08563	0	0	0	0	0	0	0	0	0	0	0	0	0	0	0	0	0	0	0	0	0	0	0	0	0	0	0	0	0	0	0	0	0	0	0	0	0	0	0	0	0	0	0	0	0	0	0	0	0
AT1G08567	0	0	0	0	0	0	0	0	0	0	0	0	0	0	0	0	0	0	0	0	0	0	0	0	0	0	0	0	0	0	0	0	0	0	0	0	0	0	0	0	0	0	0	0	0	0	0	0	0
AT1G08570	1382	1250	1188	1083	997	1102	985	1349	1230	861	1264	793	2516	2206	2620	2536	1236	762	886	721	843	703	449	858	756	1473	1055	1222	1400	923	1099	1107	2041	2361	2071	2024	2006	1560	1538	1274	651	769	634	608	465	555	578	672	700
AT1G08573	0	0	0	0	0	0	0	0	0	0	0	0	0	0	0	0	0	0	0	0	0	0	0	0	0	0	0	0	0	0	0	0	0	0	0	0	0	0	0	0	0	0	0	0	0	0	0	0	0
AT1G08577	0	0	0	0	0	0	0	0	0	0	0	0	0	0	0	0	0	0	0	0	0	0	0	0	0	0	0	0	0	0	0	0	0	0	0	0	0	0	0	0	0	0	0	0	0	0	0	0	0
AT1G08580	66	71	50	50	50	66	46	56	64	77	108	78	72	67	62	82	70	80	71	69	22	28	12	30	12	21	20	28	54	56	55	48	54	38	53	43	35	37	36	31	58	45	37	33	27	44	58	61	33
AT1G08583	0	0	0	0	0	0	0	0	0	0	0	0	0	0	0	0	0	0	0	0	0	0	0	0	0	0	0	0	0	0	0	0	0	0	0	0	0	0	0	0	0	0	0	0	0	0	0	0	0
AT1G08587	0	0	0	0	0	0	0	0	0	0	0	0	0	0	0	0	0	0	0	0	0	0	0	0	0	0	0	0	0	0	0	0	0	0	0	0	0	0	0	0	0	0	0	0	0	0	0	0	0
AT1G08590	1	0	0	0	0	0	0	0	0	0	1	1	1	1	0	0	0	2	2	0	0	0	0	0	0	0	0	0	0	2	0	0	0	0	0	0	0	3	1	0	0	0	0	1	0	0	0	0	0
AT1G08592	42	23	33	28	21	24	26	38	28	18	31	22	33	31	18	19	28	23	26	19	26	15	14	23	11	25	27	25	32	30	30	32	31	9	19	21	39	31	54	28	42	66	48	43	35	43	37	43	61
AT1G08597	0	0	0	0	0	0	0	0	0	0	0	0	0	0	0	0	0	0	0	0	0	0	0	0	0	0	0	0	0	0	0	0	0	0	0	0	0	0	0	0	0	0	0	0	0	0	0	0	0
AT1G08600	124	74	100	80	72	81	91	119	108	79	104	94	77	111	89	95	113	85	98	57	72	55	31	45	26	73	64	53	114	102	106	119	103	100	101	101	87	92	122	91	180	151	180	141	123	145	142	158	183
AT1G08603	0	0	0	0	0	0	0	0	0	0	0	0	0	0	0	0	0	0	0	0	0	0	0	0	0	0	0	0	0	0	0	0	0	0	0	0	0	0	0	0	0	0	0	0	0	0	0	0	0
AT1G08607	0	0	0	0	0	0	0	0	0	0	0	0	0	0	0	0	0	0	0	0	0	0	0	0	0	0	0	0	0	0	0	0	0	0	0	0	0	0	0	0	0	0	0	0	0	0	0	0	0
AT1G08610	21	19	22	23	22	39	32	32	17	49	33	22	42	44	43	48	31	29	36	19	18	12	7	11	11	13	21	13	38	26	35	34	17	22	30	31	16	20	19	18	77	59	48	41	40	63	72	42	45
AT1G08613	0	0	0	0	0	0	0	0	0	0	0	0	0	0	0	0	0	0	0	0	0	0	0	0	0	0	0	0	0	0	0	0	0	0	0	0	0	0	0	0	0	0	0	0	0	0	0	0	0
AT1G08620	404	319	295	345	253	266	327	380	391	282	334	298	293	314	334	314	432	317	320	255	161	100	65	122	84	152	105	163	230	163	247	186	206	230	239	219	246	242	298	170	354	405	364	336	231	240	251	261	336
AT1G08623	0	0	0	0	0	0	0	0	0	0	0	0	0	0	0	0	0	0	0	0	0	0	0	0	0	0	0	0	0	0	0	0	0	0	0	0	0	0	0	0	0	0	0	0	0	0	0	0	0
AT1G08627	0	0	0	0	0	0	0	0	0	0	0	0	0	0	0	0	0	0	0	0	0	0	0	0	0	0	0	0	0	0	0	0	0	0	0	0	0	0	0	0	0	0	0	0	0	0	0	0	0
AT1G08630	2	1	0	1	1	1	0	0	1	0	0	0	2	1	8	5	2	0	2	2	2	0	0	2	0	2	0	0	1	1	0	0	11	7	2	7	3	3	3	3	4	4	0	1	0	0	3	1	0
AT1G08633	0	0	0	1	0	0	0	0	0	0	0	0	0	0	0	0	0	0	0	0	0	0	0	0	0	0	0	0	0	0	0	0	0	0	0	0	0	0	0	0	0	0	0	0	0	0	0	0	0
AT1G08637	0	0	0	0	0	0	0	0	0	0	0	0	0	0	0	0	0	0	0	0	0	0	0	0	0	0	0	0	0	0	0	0	0	0	0	0	0	0	0	0	0	0	0	0	0	0	0	0	0
AT1G08640	507	427	364	379	367	348	331	424	408	435	471	448	512	404	501	487	388	303	284	250	261	233	181	204	198	333	266	362	418	546	573	522	576	597	559	454	530	439	365	327	389	425	322	357	309	323	366	294	463
AT1G08643	0	0	0	0	0	0	0	0	0	0	0	0	0	0	0	0	0	0	0	0	0	0	0	0	0	0	0	0	0	0	0	0	0	0	0	0	0	0	0	0	0	0	0	0	0	0	0	0	0
AT1G08645	0	0	0	0	0	0	0	0	0	0	0	0	0	0	0	0	2	0	0	0	0	1	0	0	0	0	0	0	0	0	0	0	0	0	0	0	2	0	2	0	0	0	0	0	0	0	0	0	0
AT1G08647	0	0	0	0	0	0	0	0	0	0	0	0	0	0	0	0	0	0	0	0	0	0	0	0	0	0	0	0	0	0	0	0	0	0	0	0	0	0	0	0	0	0	0	0	0	0	0	0	0
AT1G08650	545	445	458	459	463	514	396	407	558	374	460	389	700	460	652	709	469	277	372	297	121	126	72	128	77	161	120	217	224	260	251	217	317	257	303	265	223	169	163	118	70	110	71	129	60	59	84	57	46
AT1G08653	0	0	0	0	0	0	0	0	0	0	0	0	0	0	0	0	0	0	0	0	0	0	0	0	0	0	0	0	0	0	0	0	0	0	0	0	0	0	0	0	0	0	0	0	0	0	0	0	0
AT1G08657	0	0	0	0	0	0	0	0	0	0	0	0	0	0	0	0	0	0	0	0	0	0	0	0	0	0	0	0	0	0	0	0	0	0	0	0	0	0	0	0	0	0	0	0	0	0	0	0	0
AT1G08660	80	82	76	76	71	66	75	82	88	70	108	76	59	69	80	89	93	108	65	60	79	50	32	59	37	79	57	66	108	57	101	117	70	67	66	52	121	85	102	76	189	207	178	191	124	128	146	129	168
AT1G08663	2	0	0	0	0	0	0	0	0	0	0	0	0	0	0	0	0	0	0	0	0	0	0	0	0	0	0	0	0	0	0	0	0	0	0	0	1	0	0	0	0	0	0	0	0	1	0	0	0
AT1G08667	0	0	0	0	0	0	0	0	0	0	0	0	0	0	0	0	0	0	0	0	0	0	0	0	0	0	0	0	0	0	0	0	0	0	0	0	0	0	0	0	0	0	0	0	0	0	0	0	0
AT1G08670	0	0	0	0	0	0	0	0	0	0	0	0	0	0	0	0	0	0	0	0	0	0	0	0	0	0	0	0	0	0	0	0	0	0	0	0	0	0	0	0	0	0	0	0	0	0	0	0	0
AT1G08673	0	0	0	0	0	0	0	0	0	0	0	0	0	0	0	0	0	0	0	0	0	0	0	0	0	0	0	0	0	0	0	0	0	0	0	0	0	0	0	0	0	0	0	0	0	0	0	0	0
AT1G08677	0	0	0	0	0	0	0	0	0	0	0	0	0	0	0	0	0	0	0	0	0	0	0	0	0	0	0	0	0	0	0	0	0	0	0	0	0	0	0	0	0	0	0	0	0	0	0	0	0
AT1G08680	190	157	155	162	144	147	188	219	165	175	198	127	178	158	167	161	165	110	131	92	122	81	76	86	70	135	140	111	164	164	139	182	237	176	225	195	183	165	216	149	241	317	233	256	177	209	196	241	261
AT1G08683	0	0	0	0	0	0	0	0	0	0	0	0	0	0	0	0	0	0	0	0	0	0	0	0	0	0	0	0	0	0	0	0	0	0	0	0	0	0	0	0	0	0	0	0	0	0	0	0	0
AT1G08695	0	0	0	0	0	0	0	0	0	0	0	0	0	0	0	0	0	0	0	0	0	0	0	0	0	0	0	0	0	0	0	0	0	0	0	0	0	0	0	0	0	0	0	0	0	0	0	0	0
AT1G08697	0	0	0	0	0	0	0	0	0	0	0	0	0	0	0	0	0	0	2	0	0	0	0	0	0	0	0	0	0	0	0	0	0	0	0	2	0	0	0	0	0	0	0	0	0	0	0	0	0
AT1G08700	131	151	142	140	126	124	114	128	149	157	183	128	145	138	150	157	102	128	120	79	77	84	62	85	55	91	117	122	134	139	151	133	178	166	166	170	142	132	135	125	201	227	235	183	157	191	206	178	191
AT1G08703	0	0	0	0	0	0	0	0	0	0	0	0	0	0	0	0	0	0	0	0	0	0	0	0	0	0	0	0	0	0	0	0	0	0	0	0	0	0	0	0	0	0	0	0	0	0	0	0	0
AT1G08707	0	0	0	0	0	0	0	0	0	0	0	0	0	0	0	0	0	0	0	0	0	0	0	0	0	0	0	0	0	0	0	0	0	0	0	0	0	0	0	0	0	0	0	0	0	0	0	0	0
AT1G08710	37	44	25	48	42	49	28	41	45	46	55	41	40	52	51	52	34	29	36	31	35	21	18	29	29	46	26	37	57	46	45	61	38	69	51	52	57	64	47	40	60	79	63	65	66	64	43	67	79
AT1G08713	0	0	0	0	0	0	0	0	0	0	0	0	0	0	0	0	0	0	0	0	0	0	0	0	0	0	0	0	0	0	0	0	0	0	0	0	0	0	0	0	0	0	0	0	0	0	0	0	0
AT1G08717	0	0	0	0	0	0	0	0	0	0	0	0	0	0	0	0	0	0	0	0	0	0	0	0	0	0	0	0	0	0	0	0	0	0	0	0	0	0	0	0	0	0	0	0	0	0	0	0	0
AT1G08720	211	157	186	139	158	159	167	223	258	235	204	183	169	183	196	193	143	134	138	103	159	128	83	143	111	158	150	166	289	221	272	258	229	259	289	286	310	333	310	224	337	329	331	296	195	236	229	250	308
AT1G08723	0	0	0	0	0	0	0	0	0	1	0	0	0	0	0	0	2	0	0	0	0	0	0	0	0	0	0	0	0	0	0	0	0	0	0	0	0	0	0	0	0	0	0	0	0	0	0	0	0
AT1G08727	2	0	0	0	0	0	0	1	0	0	1	1	0	0	0	0	0	0	0	0	0	0	0	0	0	0	0	0	0	0	0	0	0	1	0	0	1	0	0	1	0	0	0	0	0	0	0	1	0
AT1G08730	9	11	11	11	5	10	7	4	4	8	5	10	20	16	6	11	6	11	8	9	0	2	0	2	1	0	0	1	2	0	0	2	2	1	1	2	5	3	2	6	0	4	0	3	4	3	3	3	2
AT1G08733	0	0	0	0	0	0	0	0	0	0	0	0	0	0	0	0	0	0	0	0	0	0	0	0	0	0	0	0	0	0	0	0	0	0	0	0	0	0	0	0	0	0	0	0	0	0	0	0	0
AT1G08737	0	0	0	0	0	0	0	0	0	0	0	0	0	0	0	0	0	0	0	0	0	0	0	0	0	0	0	0	0	0	0	0	0	0	0	0	0	0	0	0	0	0	0	0	0	0	0	0	0
AT1G08743	0	0	0	0	0	0	0	0	0	0	0	0	0	0	0	0	0	0	0	0	0	0	0	0	0	0	0	0	0	0	0	0	0	0	0	0	0	0	0	0	0	0	0	0	0	0	0	0	0
AT1G08747	0	0	0	0	0	0	0	0	0	0	0	0	0	0	0	0	0	0	0	0	0	0	0	0	0	0	0	0	0	0	0	0	0	0	0	0	0	0	0	0	0	0	0	0	0	0	0	0	0
AT1G08750	97	74	61	78	53	67	59	114	86	83	108	90	90	76	77	87	94	64	51	52	42	32	31	25	30	39	39	33	55	70	79	73	69	69	51	66	90	67	89	67	67	84	85	72	59	71	72	52	69
AT1G08753	0	0	0	0	0	0	0	0	1	0	2	0	0	0	0	0	0	0	0	0	0	0	0	0	0	0	0	0	0	0	0	0	0	0	0	0	0	0	0	0	0	0	0	0	0	0	0	0	0
AT1G08757	0	0	0	1	0	0	0	0	0	0	0	0	0	0	0	0	1	0	0	0	0	0	0	0	0	0	0	0	0	0	0	0	0	0	0	0	0	0	0	0	0	0	0	0	0	0	0	0	0
AT1G08760	150	124	126	114	141	112	120	137	123	102	131	112	146	120	131	143	121	95	96	77	59	44	36	57	41	75	74	83	80	64	84	111	94	111	94	112	87	96	128	91	177	132	147	129	114	106	100	123	137
AT1G08763	0	0	0	0	0	0	0	0	0	0	0	0	0	0	0	0	0	0	0	0	0	0	0	0	0	0	0	0	0	0	0	0	0	0	0	0	0	0	0	0	0	0	0	0	0	0	0	0	0
AT1G08767	0	0	0	0	0	0	0	0	0	0	0	0	0	0	0	0	0	0	0	0	0	0	0	0	0	0	0	0	0	0	0	0	0	0	0	0	0	0	0	0	0	0	0	0	0	0	0	0	0
AT1G08770	47	33	43	59	25	29	38	37	59	34	60	46	60	72	77	51	42	30	51	40	41	32	21	24	18	40	35	50	72	56	56	79	53	62	69	41	74	86	58	38	43	51	38	49	54	45	57	49	44
AT1G08773	0	0	0	0	0	0	0	0	0	0	0	0	0	0	0	0	0	0	0	0	0	0	0	0	0	0	0	0	0	0	0	0	0	0	0	0	0	0	0	0	0	0	0	0	0	0	0	0	0
AT1G08777	0	0	0	0	0	0	0	0	0	0	0	0	0	0	0	0	0	0	0	0	0	0	0	0	0	0	0	0	0	0	0	0	0	0	0	0	0	0	0	0	0	0	0	0	0	0	0	0	0
AT1G08780	43	39	47	42	27	44	36	57	36	38	35	40	51	49	43	28	84	33	28	38	23	22	20	28	22	29	33	26	43	38	39	43	32	45	50	46	64	37	45	40	45	40	45	29	15	36	29	41	45
AT1G08783	0	0	0	0	0	0	0	0	0	0	0	0	0	0	0	0	0	0	0	0	0	0	0	0	0	0	0	0	0	0	0	0	0	0	0	0	0	0	0	0	0	0	0	0	0	0	0	0	0
AT1G08787	0	0	0	0	0	0	0	0	0	0	0	0	0	0	0	0	0	0	0	0	0	0	0	0	0	0	0	0	0	0	0	0	0	0	0	0	0	0	0	0	0	0	0	0	0	0	0	0	0
AT1G08790	0	0	0	0	0	0	0	0	0	0	0	0	0	0	0	0	0	0	0	0	0	0	0	0	0	0	0	0	0	0	0	0	0	0	0	0	0	0	0	0	0	0	0	0	0	0	0	0	0
AT1G08793	0	0	0	0	0	0	0	0	0	0	0	0	0	0	0	0	0	0	0	0	0	0	0	0	0	0	0	0	0	0	0	0	0	0	0	0	0	0	0	0	0	0	0	0	0	0	0	0	0
AT1G08797	0	0	0	0	0	0	0	0	0	0	0	0	0	0	0	0	0	0	0	0	0	0	0	0	0	0	0	0	0	0	0	0	0	0	0	0	0	0	0	0	0	0	0	0	0	0	0	0	0
AT1G08800	345	301	312	250	246	271	245	338	254	201	248	192	380	305	436	456	302	207	226	131	98	59	32	79	112	145	80	97	107	83	80	88	136	226	179	246	203	221	280	145	313	212	190	116	190	257	266	200	142
AT1G08803	0	0	0	0	0	0	0	0	0	0	0	0	0	0	0	0	0	0	0	0	0	0	0	0	0	0	0	0	0	0	0	0	0	0	0	0	0	0	0	0	0	0	0	0	0	0	0	0	0
AT1G08807	0	0	0	0	0	0	0	0	0	0	0	0	0	0	0	0	0	0	0	0	0	0	0	0	0	0	0	0	0	0	0	0	0	0	0	0	0	0	0	0	0	0	0	0	0	0	0	0	0
AT1G08810	68	38	51	54	43	54	77	67	21	34	37	49	74	113	45	92	48	52	35	41	15	9	22	16	15	21	17	19	25	35	15	45	34	26	43	26	48	25	30	33	34	51	39	58	22	30	51	34	31
AT1G08813	0	0	0	0	0	0	0	0	0	0	0	0	0	0	0	0	0	0	0	0	0	0	0	0	0	0	0	0	0	0	0	0	0	0	0	0	0	0	0	0	0	0	0	0	0	0	0	0	0
AT1G08817	0	0	0	0	0	0	0	0	0	0	0	0	0	0	0	0	0	0	0	0	0	0	0	0	0	0	0	0	0	0	0	0	0	0	0	0	0	0	0	0	0	0	0	0	0	0	0	0	0
AT1G08820	208	203	194	170	173	162	153	203	178	202	180	212	145	148	173	161	204	146	145	141	136	119	76	105	69	156	120	127	283	209	251	255	198	199	169	220	261	227	256	194	323	342	218	254	171	219	169	196	253
AT1G08823	0	0	0	0	0	0	0	0	0	0	0	0	0	0	0	0	0	0	0	0	0	0	0	0	0	0	0	0	0	0	0	0	0	0	0	0	0	0	0	0	0	0	0	0	0	0	0	0	0
AT1G08827	0	0	0	0	0	0	0	0	0	0	0	0	0	0	0	0	0	0	0	0	0	0	0	0	0	0	0	0	0	0	0	0	0	0	0	0	0	0	0	0	0	0	0	0	0	0	0	0	0
AT1G08830	686	688	558	776	629	479	652	498	1251	1503	1408	1321	1404	1548	1289	1623	971	1070	1001	844	349	303	181	344	241	394	432	401	1220	1390	1561	1246	1668	1615	1298	1424	1320	1339	1000	791	449	434	354	474	250	345	385	392	1291
AT1G08833	0	0	0	0	0	0	0	1	0	0	0	0	0	0	0	0	0	0	0	0	0	0	0	0	0	0	0	0	0	0	0	1	0	0	0	0	0	0	0	0	0	0	0	0	0	0	0	0	0
AT1G08840	46	36	36	36	33	48	40	42	36	42	45	38	61	49	47	64	43	35	31	17	11	16	14	18	5	14	12	31	27	25	29	31	31	42	39	38	32	22	18	23	6	20	6	12	12	11	15	12	19
AT1G08843	0	0	0	0	0	0	0	0	0	0	0	0	0	0	0	0	0	0	0	0	0	0	0	0	0	0	0	0	0	0	0	0	0	0	0	0	0	0	0	0	0	0	0	0	0	0	0	0	0
AT1G08845	27	26	18	22	35	37	35	41	26	26	42	25	25	33	26	34	21	15	18	14	14	28	7	22	15	33	23	38	32	32	26	39	30	28	44	21	35	25	35	25	47	33	30	36	35	26	39	33	30
AT1G08847	0	0	0	0	0	0	0	0	0	0	0	0	0	0	0	0	0	0	0	0	0	0	0	0	0	0	0	0	0	0	0	0	0	0	0	0	0	0	0	0	0	0	0	0	0	0	0	0	0
AT1G08853	0	0	0	0	0	0	0	0	0	0	0	0	0	0	0	0	0	0	0	0	0	0	0	0	0	0	0	0	0	0	0	0	0	0	0	0	0	0	0	0	0	0	0	0	0	0	0	0	0
AT1G08857	5	4	6	3	11	1	4	9	5	3	3	9	6	5	7	1	9	5	5	1	0	2	0	3	1	4	2	0	2	3	2	0	1	4	5	2	4	2	3	0	4	7	3	7	5	8	3	1	8
AT1G08860	0	2	2	1	1	1	1	1	2	2	0	0	0	1	0	0	0	0	0	0	1	2	0	2	0	0	0	0	0	0	1	0	0	1	0	1	0	0	0	0	0	1	0	0	0	0	0	0	0
AT1G08863	0	0	0	0	0	0	0	0	0	0	0	0	0	0	0	0	0	0	0	0	0	0	0	0	0	0	0	0	0	0	0	0	0	0	0	0	0	0	0	0	0	0	0	0	0	0	0	0	0
AT1G08867	0	0	0	0	0	0	0	0	0	0	0	0	0	0	0	0	0	0	0	0	0	0	0	0	0	0	0	0	0	0	0	0	0	0	0	0	0	0	0	0	0	0	0	0	0	0	0	0	0
AT1G08870	0	0	0	0	0	0	0	0	0	0	0	0	0	0	0	0	0	0	0	0	0	0	0	0	0	0	0	0	0	0	0	0	0	0	0	0	0	0	0	0	0	0	0	0	0	0	0	0	0
AT1G08877	0	0	0	0	0	0	0	0	0	0	0	0	0	0	0	0	0	0	0	0	0	0	0	0	0	0	0	0	0	0	0	0	0	0	0	0	0	0	0	0	0	0	0	0	0	0	0	0	0
AT1G08880	132	144	119	166	119	152	116	127	163	199	246	207	196	190	209	181	141	125	170	137	75	68	47	53	40	57	80	112	177	155	157	163	108	123	117	143	193	178	165	112	138	150	138	192	112	184	181	145	154
AT1G08883	0	0	0	0	0	0	0	0	0	0	0	0	0	0	0	0	0	0	0	0	0	0	0	0	0	0	0	0	0	0	0	0	0	0	0	0	0	0	0	0	0	0	0	0	0	0	0	0	0
AT1G08887	0	0	0	0	0	0	0	0	0	0	0	0	0	0	0	0	0	0	0	0	0	0	0	0	0	0	0	0	0	0	0	0	0	0	0	0	0	0	0	0	0	0	0	0	0	0	0	0	0
AT1G08890	25	24	14	14	18	18	14	26	18	13	16	5	13	22	40	26	30	29	26	15	27	15	12	16	10	25	15	20	23	18	21	16	18	52	32	45	29	33	40	13	116	138	118	119	67	81	84	114	77
AT1G08893	0	0	0	0	0	0	0	0	0	0	0	0	1	0	0	0	0	0	0	0	0	0	0	0	0	0	0	0	0	0	0	0	0	0	0	0	1	0	0	0	0	0	0	0	0	0	0	0	0
AT1G08897	0	0	0	0	0	0	0	0	0	0	0	0	0	0	0	0	0	0	0	0	0	0	0	0	0	0	0	0	0	0	0	0	0	0	0	0	0	0	0	0	0	0	0	0	0	0	0	0	0
AT1G08900	161	123	144	128	110	124	126	190	193	156	171	140	118	108	167	163	141	103	113	73	136	105	52	111	87	119	134	142	210	150	201	177	120	149	110	167	245	180	246	180	247	289	220	259	124	198	189	260	295
AT1G08903	0	0	0	0	0	0	0	0	0	0	0	0	0	0	0	0	0	0	0	0	0	0	0	0	0	0	0	0	0	0	0	0	0	0	0	0	0	0	0	0	0	0	0	0	0	0	0	0	0
AT1G08907	0	0	0	0	0	0	0	0	0	0	0	0	0	0	0	0	0	0	0	0	0	0	0	0	0	0	0	0	0	0	0	0	0	0	0	0	0	0	0	0	0	0	0	0	0	0	0	0	0
AT1G08910	96	73	81	80	68	71	58	68	61	68	76	85	65	83	87	82	69	48	69	38	37	28	20	40	15	60	37	59	58	59	63	71	67	52	65	54	65	41	44	41	83	102	99	88	58	61	78	87	83
AT1G08913	0	0	0	0	0	0	0	0	0	2	0	0	0	0	0	0	0	0	0	0	0	0	0	0	0	0	0	0	0	0	0	0	0	0	0	0	0	0	0	0	0	0	0	0	0	0	0	0	0
AT1G08920	53	48	54	33	66	46	66	86	47	49	57	55	61	57	64	61	64	42	70	42	58	51	57	40	76	34	36	46	37	60	50	54	46	36	40	42	59	73	63	52	316	280	261	300	133	185	220	176	163
AT1G08923	0	0	0	0	0	0	0	0	0	0	0	0	0	0	0	0	0	0	0	0	0	0	0	0	0	0	0	0	0	0	0	0	0	0	0	0	0	0	0	0	0	0	0	0	0	0	0	0	0
AT1G08927	0	0	0	0	0	0	0	0	0	0	0	0	0	0	0	0	0	0	0	0	0	0	0	0	0	0	0	0	0	0	0	0	0	0	0	0	0	0	0	0	0	0	0	0	0	0	0	0	0
AT1G08930	287	243	240	316	345	290	240	588	528	516	561	286	159	124	214	314	192	158	213	114	384	297	121	226	158	290	307	276	259	206	370	204	71	162	153	268	351	288	364	221	232	162	87	125	117	125	111	189	74
AT1G08933	0	0	0	0	0	0	0	0	0	0	0	0	0	0	0	0	0	0	0	0	0	0	0	0	0	0	0	0	0	0	0	0	0	0	0	0	0	0	0	0	0	0	0	0	0	0	0	0	0
AT1G08937	0	0	0	0	0	0	0	0	0	0	0	0	0	0	0	0	0	0	0	0	0	0	0	0	0	0	0	0	0	0	0	0	0	0	0	0	0	0	0	0	0	0	0	0	0	0	0	0	0
AT1G08940	9	11	6	7	12	8	9	8	7	12	9	7	4	2	4	3	8	1	7	2	4	11	1	4	3	1	5	4	6	13	11	13	7	9	2	3	6	7	6	8	12	14	7	6	1	4	5	5	1
AT1G08947	0	0	0	0	0	0	0	0	0	0	0	0	0	0	0	0	0	0	0	0	0	0	0	0	0	0	0	0	0	0	0	0	0	0	0	0	0	0	0	0	0	0	0	0	0	0	0	0	0
AT1G08950	0	0	0	0	0	0	0	0	0	0	0	0	0	0	0	0	0	0	0	0	0	0	0	0	0	0	0	0	0	0	0	0	0	0	0	0	0	0	0	0	0	0	0	0	0	0	0	0	0
AT1G08953	0	0	0	0	0	0	0	0	0	0	0	0	0	0	0	0	0	0	0	0	0	0	0	0	0	0	0	0	0	0	0	0	0	0	0	0	0	0	0	0	0	0	0	0	0	0	0	0	0
AT1G08960	22	11	8	8	11	19	8	9	15	20	19	20	17	15	16	13	14	19	11	15	7	3	10	0	8	6	7	8	11	8	8	13	7	6	17	11	9	7	7	8	3	17	8	12	8	18	8	20	13
AT1G08963	0	0	0	0	0	0	0	0	0	0	0	0	0	0	0	0	0	0	0	0	0	0	0	0	0	0	0	0	0	0	0	0	0	0	0	0	0	0	0	0	0	0	0	0	0	0	0	0	0
AT1G08967	0	0	0	0	0	0	0	0	2	0	0	0	0	0	0	0	0	0	0	0	0	0	0	0	0	0	0	0	0	0	0	0	0	0	0	0	1	0	0	0	0	0	0	0	0	0	0	0	0
AT1G08970	120	89	97	110	99	108	116	99	127	106	149	130	143	172	144	157	124	108	112	100	79	65	45	52	39	66	77	71	138	120	144	132	146	135	180	183	148	142	136	100	148	145	112	153	81	124	101	127	160
AT1G08973	7	5	5	9	3	3	6	12	14	13	11	14	6	4	7	2	5	6	9	2	63	28	36	59	40	81	45	86	91	56	75	65	70	54	72	30	63	58	69	51	25	22	13	15	5	10	10	11	6
AT1G08977	0	0	0	0	0	0	0	0	0	0	0	0	0	0	0	0	0	0	0	0	0	0	0	0	0	0	0	0	0	0	0	0	0	0	0	0	0	0	0	0	0	0	0	0	0	0	0	0	0
AT1G08980	111	94	120	120	102	98	92	155	118	109	151	121	171	189	165	213	132	55	119	66	124	87	54	130	84	113	120	117	174	123	176	141	144	173	134	155	199	189	158	162	578	561	604	752	311	426	412	525	610
AT1G08983	0	0	0	0	0	0	0	0	0	0	0	0	0	0	0	0	0	0	0	0	0	0	0	0	0	0	0	0	0	0	0	0	0	0	0	0	0	0	0	0	0	0	0	0	0	0	0	0	0
AT1G08985	0	0	0	0	0	0	0	0	0	0	0	0	0	0	0	0	0	0	0	0	0	0	0	0	0	0	0	0	0	0	0	0	0	0	0	0	0	0	0	0	0	0	0	0	0	0	0	0	0
AT1G08987	0	0	0	0	0	0	0	0	0	0	0	0	0	0	0	0	0	0	0	0	0	0	0	0	0	0	0	0	0	0	0	0	0	0	0	0	0	0	0	0	0	0	0	0	0	0	0	0	0
AT1G08990	0	0	0	0	0	0	0	0	0	0	0	0	0	0	0	0	0	0	0	0	0	0	0	0	0	0	0	0	0	0	0	0	0	0	0	0	0	0	0	0	0	0	0	0	0	0	0	0	0
AT1G08993	0	0	0	0	0	0	0	0	0	0	0	0	0	0	0	0	0	0	0	0	0	0	0	0	0	0	0	0	0	0	0	0	0	0	0	0	0	0	0	0	0	0	0	0	0	0	0	0	0
AT1G08997	0	0	0	0	0	0	0	0	0	0	0	0	0	0	0	0	0	0	0	0	0	0	0	0	0	0	0	0	0	0	0	0	0	0	0	0	0	0	0	0	0	0	0	0	0	0	0	0	0
AT1G09000	7	6	10	7	6	3	13	9	8	12	7	9	12	13	12	14	10	4	4	8	4	3	2	5	1	2	4	4	5	15	3	6	4	5	5	8	14	5	6	3	8	5	12	8	6	11	7	3	7
AT1G09003	0	0	0	0	0	0	0	0	0	0	0	0	0	0	0	0	0	0	0	0	0	0	0	0	0	0	0	0	0	0	0	0	0	0	0	0	0	0	0	0	0	0	0	0	0	0	0	0	0
AT1G09007	0	0	0	0	0	0	0	0	0	0	0	0	0	0	0	0	0	0	0	0	0	0	0	0	0	0	0	0	0	0	0	0	0	0	0	0	0	0	0	0	0	0	0	0	0	0	0	0	0
AT1G09010	460	362	362	337	256	305	377	416	328	303	350	339	339	336	461	370	337	247	270	230	215	170	114	186	128	252	226	275	317	272	354	346	391	356	412	426	420	388	430	288	468	493	491	457	344	413	408	402	489
AT1G09013	0	0	0	0	0	0	0	0	0	0	0	0	0	0	0	0	0	0	0	0	0	0	0	0	0	0	0	0	0	0	0	0	0	0	0	0	0	0	0	0	0	0	0	0	0	0	0	0	0
AT1G09017	0	0	0	0	0	0	0	0	0	0	0	0	0	0	0	0	0	0	0	0	0	0	0	0	0	0	0	0	0	0	0	0	0	0	0	0	0	0	0	0	0	0	0	0	0	0	0	0	0
AT1G09020	364	286	330	343	368	316	328	394	415	344	390	330	381	363	382	386	425	300	322	254	169	163	102	152	140	203	209	219	285	253	284	368	358	386	372	288	373	332	347	313	306	323	248	245	224	244	229	240	294
AT1G09023	69	84	78	68	58	48	86	78	68	75	120	109	74	92	88	101	77	52	82	52	16	25	18	22	14	36	33	39	82	63	77	58	55	65	94	69	64	36	54	37	68	83	92	87	63	78	90	123	139
AT1G09027	0	0	0	0	0	0	0	0	0	0	0	0	0	0	0	0	0	0	0	0	0	0	0	0	0	0	0	0	0	0	0	0	0	0	0	0	0	0	0	0	0	0	0	0	0	0	0	0	0
AT1G09030	0	0	0	0	0	0	0	0	0	0	0	0	0	0	0	0	0	0	0	0	0	0	0	0	0	0	0	0	0	0	0	0	0	0	0	0	0	0	0	0	0	0	0	0	0	0	0	0	0
AT1G09033	0	0	0	0	0	0	0	0	0	0	0	0	0	0	0	0	0	0	0	0	0	0	0	0	0	0	0	0	0	0	0	0	0	0	0	0	0	0	0	0	0	0	0	0	0	0	0	0	0
AT1G09037	0	0	0	0	0	0	0	0	0	0	0	0	0	0	0	0	0	0	0	0	0	0	0	0	0	0	0	0	0	0	0	0	0	0	0	0	0	0	0	0	0	0	0	0	0	0	0	0	0
AT1G09040	27	36	39	17	35	21	22	36	50	47	53	33	37	29	35	42	62	39	49	46	12	14	11	13	8	23	10	11	38	30	22	23	9	26	23	18	28	35	33	31	66	76	44	40	34	34	34	40	37
AT1G09043	0	0	0	0	0	0	0	0	0	0	0	0	0	0	0	0	0	0	0	0	0	0	0	0	0	0	0	0	0	0	0	0	0	0	0	0	0	0	0	0	0	0	0	0	0	0	0	0	0
AT1G09047	0	0	0	0	0	0	0	0	0	0	0	0	0	0	0	0	0	0	0	0	0	0	0	0	0	0	0	0	0	0	0	0	0	0	0	0	0	0	0	0	0	0	0	0	0	0	0	0	0
AT1G09050	53	49	41	47	45	39	37	64	91	52	87	64	55	54	42	49	58	36	52	42	20	15	10	17	19	17	22	26	53	66	40	41	19	36	30	26	37	42	56	34	60	88	67	83	46	26	46	50	61
AT1G09053	0	0	0	0	1	0	0	0	2	0	0	0	0	0	0	0	1	0	0	0	0	0	0	0	0	0	0	0	0	0	0	0	0	1	0	0	0	2	0	1	0	0	0	0	2	0	0	0	0
AT1G09057	0	0	0	0	0	0	0	0	0	0	0	0	0	0	0	0	0	0	0	0	0	0	0	0	0	0	0	0	0	0	0	0	0	0	0	0	0	0	0	0	0	0	0	0	0	0	0	0	0
AT1G09060	451	358	355	322	363	369	357	447	551	527	517	503	360	342	374	424	415	344	376	261	214	167	126	196	146	249	241	287	428	390	473	436	309	324	376	358	437	437	404	349	415	435	387	420	321	354	391	354	480
AT1G09063	0	0	0	0	0	0	0	0	0	0	0	0	0	0	0	0	0	0	0	0	0	0	0	0	0	0	0	0	0	0	0	0	0	0	0	0	0	0	0	0	0	0	0	0	0	0	0	0	0
AT1G09067	0	0	0	0	0	0	0	0	0	0	0	0	0	0	0	0	0	0	0	0	0	0	0	0	0	0	0	0	0	0	0	0	0	0	0	0	0	0	0	0	0	0	0	0	0	0	0	0	0
AT1G09070	869	856	1185	1214	1945	1847	986	1969	2408	2701	1976	1325	831	601	1038	1513	1551	1558	2297	1347	950	733	285	796	1033	1767	1187	1792	2587	1231	1712	1498	831	772	873	1248	2658	3774	2357	1908	699	514	426	590	540	672	578	689	805
AT1G09073	0	0	0	0	0	0	0	0	0	0	0	0	0	0	0	0	0	0	0	0	0	0	0	0	0	0	0	0	0	0	0	0	0	0	0	0	0	0	0	0	0	0	0	0	0	0	0	0	0
AT1G09077	0	0	0	0	0	0	0	0	0	0	0	0	0	0	0	0	0	0	0	0	0	0	0	0	0	0	0	0	0	0	0	0	0	0	0	0	0	0	0	0	0	0	0	0	0	0	0	0	0
AT1G09080	6	12	33	23	10	34	30	50	196	74	109	36	8	2	5	4	3	7	1	3	19	14	5	31	0	0	0	3	3	12	13	3	0	7	3	4	8	3	30	19	26	27	6	14	0	0	1	2	5
AT1G09083	0	0	0	0	0	0	0	0	0	0	0	0	0	0	0	0	0	0	0	0	0	0	0	0	0	0	0	0	0	0	0	0	0	0	0	0	0	0	0	0	0	0	0	0	0	0	0	0	0
AT1G09087	0	0	0	0	0	0	0	0	0	0	0	0	0	0	0	0	0	0	0	0	0	0	0	0	0	0	0	0	0	0	0	0	0	0	0	0	0	0	0	0	0	0	0	0	0	0	0	0	0
AT1G09090	0	0	0	0	0	0	0	0	0	1	2	0	0	0	0	0	0	0	0	0	0	0	0	0	0	0	0	0	0	0	0	0	0	0	0	0	0	0	0	0	0	0	0	0	0	0	0	0	0
AT1G09097	0	0	0	0	0	0	0	0	0	0	0	0	0	0	0	0	0	0	0	0	0	0	0	0	0	0	0	0	0	0	0	0	0	0	0	0	0	0	0	0	0	0	0	0	0	0	0	0	0
AT1G09100	93	98	85	78	79	69	70	96	117	95	120	69	104	71	95	88	86	76	60	55	49	53	24	58	22	53	25	58	86	59	89	84	88	80	53	53	86	86	77	67	177	180	138	135	99	115	110	102	118
AT1G09103	0	0	0	0	0	0	0	0	0	0	0	0	0	0	0	0	0	0	0	0	0	0	0	0	0	0	0	0	0	0	0	0	0	0	0	0	0	0	0	0	0	0	0	0	0	0	0	0	0
AT1G09107	0	0	0	0	0	0	0	0	0	0	0	0	0	0	0	0	0	0	0	0	0	0	0	0	0	0	0	0	0	0	0	0	0	0	0	0	0	0	0	0	0	0	0	0	0	0	0	0	0
AT1G09110	0	0	0	0	0	0	0	0	0	0	0	0	0	0	0	0	0	0	0	0	0	0	0	0	0	0	0	0	0	0	0	0	0	0	0	0	0	0	0	0	0	0	0	0	0	0	0	0	0
AT1G09113	0	0	1	0	0	0	0	0	0	0	0	0	0	0	0	0	0	0	0	0	0	0	0	0	0	0	0	0	0	0	0	0	0	0	0	0	0	0	0	0	0	0	0	0	0	0	0	0	0
AT1G09117	0	0	0	0	0	0	0	0	0	0	0	0	0	0	0	0	0	0	0	0	0	0	0	0	0	0	0	0	0	0	0	0	0	0	0	0	0	0	0	0	0	0	0	0	0	0	0	0	0
AT1G09123	0	0	0	0	0	0	0	0	0	0	0	0	0	0	0	0	0	0	0	0	0	0	0	0	0	0	0	0	0	0	0	0	0	0	0	0	0	0	0	0	0	0	0	0	0	0	0	0	0
AT1G09127	0	0	0	0	0	0	0	0	0	0	0	0	0	0	0	0	0	0	0	0	0	0	0	0	0	0	0	0	0	0	0	0	0	0	0	0	0	0	0	0	0	0	0	0	0	0	0	0	0
AT1G09130	959	838	868	820	846	782	790	953	937	757	866	820	814	694	822	903	805	680	699	547	501	461	323	503	423	808	624	684	758	823	868	843	1091	927	1097	960	1032	866	748	671	766	888	768	672	622	702	694	644	834
AT1G09133	0	0	0	0	0	0	0	0	0	0	0	0	0	0	0	0	0	0	0	0	0	0	0	0	0	0	0	0	0	0	0	0	0	0	0	0	0	0	0	0	0	0	0	0	0	0	0	0	0
AT1G09137	0	0	0	0	0	0	0	0	0	0	0	0	0	0	0	0	0	0	0	0	0	0	0	0	0	0	0	0	0	0	0	0	0	0	0	0	0	0	0	0	0	0	0	0	0	0	0	0	0
AT1G09140	312	310	357	323	225	272	237	321	329	297	351	288	412	390	402	411	255	240	260	179	1861	1391	901	1685	1448	2783	2333	2629	2988	2521	3040	3105	2206	1902	2021	1587	3926	3210	2929	2711	1626	1347	1305	1174	1219	1429	1321	1349	1701
AT1G09143	0	0	0	0	0	0	0	0	0	0	0	0	0	0	0	0	0	0	0	0	0	0	0	0	0	0	0	0	0	0	0	0	0	0	0	0	0	0	0	0	0	0	0	0	0	0	0	0	0
AT1G09147	0	0	0	0	0	0	0	0	0	0	0	0	0	0	0	0	0	0	0	0	0	0	0	0	0	0	0	0	0	0	0	0	0	0	0	0	0	0	0	0	0	0	0	0	0	0	0	0	0
AT1G09150	132	105	111	117	104	92	91	127	117	87	119	98	105	113	134	156	113	68	70	58	64	61	44	67	49	124	85	119	142	112	155	158	180	140	116	161	144	143	115	116	137	181	143	114	94	139	102	117	135
AT1G09153	0	0	0	0	0	0	0	0	0	0	0	0	0	0	0	0	0	0	0	0	0	0	0	0	0	0	0	0	0	0	0	0	0	0	0	0	0	0	0	0	0	0	0	0	0	0	0	0	0
AT1G09155	0	5	1	1	0	0	0	0	1	0	0	0	0	0	0	0	0	1	0	1	0	1	0	0	0	0	1	0	0	0	0	1	1	0	1	0	0	0	0	0	3	2	2	1	1	6	1	8	1
AT1G09157	0	1	0	0	0	0	0	0	0	1	0	4	0	1	0	4	0	0	0	0	2	1	1	0	0	0	0	0	2	2	0	1	1	1	0	1	0	0	0	0	1	1	0	1	2	1	0	0	2
AT1G09160	178	160	132	132	157	181	186	209	183	211	216	227	212	204	180	243	178	110	84	96	82	86	74	91	98	150	127	182	191	180	218	233	229	181	206	166	213	170	164	150	120	193	119	191	98	160	149	140	167
AT1G09163	0	0	0	0	0	0	0	0	0	0	0	0	0	0	0	0	0	0	0	0	0	0	0	0	0	0	0	0	0	0	0	0	0	0	0	0	0	0	0	0	0	0	0	0	0	0	0	0	0
AT1G09167	0	0	0	0	0	0	0	0	0	0	0	0	0	0	0	0	0	0	0	0	0	0	0	0	0	0	0	0	0	0	0	0	0	0	0	0	0	0	1	0	0	1	0	0	1	0	0	0	0
AT1G09170	4	1	2	2	2	1	2	0	2	1	2	0	2	3	3	2	1	3	0	1	0	0	0	0	1	0	0	0	1	0	0	1	2	0	0	6	3	1	2	1	0	3	0	3	0	0	0	0	0
AT1G09173	0	0	0	0	0	0	0	0	0	0	0	0	0	0	0	0	0	0	0	0	0	0	0	0	0	0	0	0	0	0	0	0	0	0	0	0	0	0	0	0	0	0	0	0	0	0	0	0	0
AT1G09176	0	0	0	0	0	0	0	0	0	0	0	0	0	0	0	0	0	0	0	0	0	0	0	0	0	0	0	0	0	0	0	0	0	0	0	0	0	0	0	0	0	0	0	0	0	0	0	0	0
AT1G09177	0	0	0	0	0	0	0	0	0	0	0	0	0	0	0	0	0	0	0	0	0	0	0	0	0	0	0	0	0	0	0	0	0	0	0	0	0	0	0	0	0	0	0	0	0	0	0	0	0
AT1G09180	30	11	20	21	22	27	17	34	35	30	39	31	27	32	34	22	46	25	27	20	12	11	13	11	11	23	13	11	34	10	28	18	34	42	35	18	30	56	27	24	49	37	46	44	30	44	37	39	33
AT1G09183	0	0	0	0	0	0	0	0	0	0	0	0	0	0	0	0	0	0	0	0	0	0	0	0	0	0	0	0	0	0	0	0	0	0	0	0	0	0	0	0	0	0	0	0	0	0	0	0	0
AT1G09187	0	0	0	0	0	0	0	0	0	0	0	0	0	0	0	0	0	0	0	0	0	0	0	0	0	0	0	0	0	0	0	0	0	0	0	0	0	0	0	0	0	0	0	0	0	0	0	0	0
AT1G09190	2	4	0	6	3	6	3	4	6	5	4	0	6	8	6	5	5	1	4	2	4	0	4	1	2	0	1	2	7	6	8	6	7	1	6	5	2	6	5	2	7	15	6	12	5	12	8	8	4
AT1G09193	0	0	2	1	1	0	1	1	1	2	0	1	0	0	0	1	1	0	0	6	2	2	1	3	3	3	4	3	7	6	5	1	6	6	10	6	2	5	5	3	10	8	2	1	0	5	3	4	6
AT1G09195	47	35	42	34	21	43	40	46	67	64	64	30	44	37	38	35	34	38	35	15	29	14	12	21	7	22	22	10	39	27	50	48	14	34	37	35	41	32	38	35	73	46	57	40	32	25	36	35	37
AT1G09197	0	0	0	0	0	0	0	0	0	0	0	0	0	0	0	0	0	0	0	0	0	0	0	0	0	0	0	0	0	0	0	0	0	0	0	0	0	0	0	0	0	0	0	0	0	0	0	0	0
AT1G09200	85	121	71	162	104	137	93	85	147	223	161	169	138	167	94	157	164	155	155	163	57	57	39	69	47	52	50	97	90	85	106	104	39	63	72	93	160	137	134	136	47	60	42	85	50	57	71	63	55
AT1G09207	0	0	0	0	0	0	0	0	0	0	0	0	0	0	0	0	0	0	0	0	0	0	0	0	0	0	0	0	0	0	0	0	0	0	0	0	0	0	0	0	0	0	0	0	0	0	0	0	0
AT1G09210	839	683	790	803	629	679	842	1102	1433	1202	1111	808	570	586	512	656	761	572	642	458	721	603	372	847	417	779	837	1055	963	1177	1049	1298	566	560	594	484	1772	1427	1275	1289	4782	4611	3279	2404	2877	2597	3113	2650	2384
AT1G09213	0	0	0	0	0	0	0	0	0	0	0	0	0	0	0	0	0	0	0	0	0	0	0	0	0	0	0	0	0	0	0	0	0	0	0	0	0	0	0	0	0	0	0	0	0	0	0	0	0
AT1G09217	0	0	0	0	0	0	0	0	0	0	0	0	0	0	0	0	0	0	0	0	0	0	0	0	0	0	0	0	0	0	0	0	0	0	0	0	0	0	0	0	0	0	0	0	1	0	0	0	0
AT1G09220	4	5	4	1	4	4	2	8	5	4	8	3	8	3	4	5	2	3	3	2	4	1	0	7	2	1	0	2	5	6	3	2	1	3	1	6	6	4	7	8	6	8	9	12	1	5	12	9	11
AT1G09223	0	0	0	0	0	0	0	0	0	0	0	0	0	0	0	0	0	0	0	0	0	0	0	0	0	0	0	0	0	0	0	0	0	0	0	0	0	0	0	0	0	0	0	0	0	0	0	0	0
AT1G09227	0	0	0	0	0	0	0	0	0	0	0	0	0	0	0	0	0	0	0	0	0	0	0	0	0	0	0	0	0	0	0	0	0	0	0	0	0	0	0	0	0	0	0	0	0	0	0	0	0
AT1G09230	94	89	70	68	73	72	62	105	69	36	69	49	48	64	58	58	58	54	56	44	45	38	16	37	36	75	61	78	80	56	97	66	69	67	56	50	107	77	103	71	117	88	68	98	74	89	86	95	80
AT1G09233	0	0	0	0	0	0	0	0	0	0	0	0	0	0	0	0	0	0	0	0	0	0	0	0	0	0	0	0	0	0	0	0	0	0	0	0	0	0	0	0	0	0	0	0	0	0	0	0	0
AT1G09237	0	0	0	0	0	0	0	0	0	0	0	0	0	0	0	0	0	0	0	0	0	0	0	0	0	0	0	0	0	0	0	0	0	0	0	0	0	0	0	0	0	0	0	0	0	0	0	0	0
AT1G09240	223	186	212	169	230	284	212	317	53	33	57	13	114	55	197	102	83	73	166	58	55	76	6	41	58	141	126	97	143	42	76	80	165	191	122	143	126	115	123	90	259	51	89	4	100	139	60	150	49
AT1G09243	1	0	0	0	0	0	0	0	0	0	0	0	0	0	0	0	0	0	0	0	0	0	0	0	0	0	0	0	0	0	0	0	0	0	0	0	0	0	0	0	0	0	0	0	0	0	0	0	0
AT1G09245	0	0	0	0	0	0	0	0	0	0	0	0	0	0	0	0	0	0	0	0	0	0	0	0	0	0	0	0	0	0	0	0	0	0	0	0	0	0	0	0	0	0	0	0	0	0	0	0	0
AT1G09247	0	0	0	0	0	0	0	0	0	0	0	1	0	0	0	0	0	0	0	0	0	1	0	0	0	0	0	0	0	0	1	0	0	0	2	0	0	0	0	0	0	0	1	0	0	0	0	0	0
AT1G09250	25	48	50	52	54	52	45	58	78	99	95	105	73	70	66	74	61	78	99	75	51	18	29	14	16	9	21	21	40	71	44	53	14	17	8	25	64	80	76	46	41	37	50	118	48	72	70	83	60
AT1G09253	0	0	1	0	0	1	0	1	0	0	0	0	0	0	0	0	0	0	0	0	0	0	0	0	0	0	0	0	0	0	0	1	0	0	0	0	0	0	0	0	0	1	1	0	1	0	0	0	0
AT1G09257	10	5	3	6	5	7	7	5	8	1	3	10	10	3	6	7	6	1	7	1	0	2	0	2	1	2	0	0	1	2	2	4	16	15	17	10	1	3	2	0	7	4	7	4	0	6	2	2	4
AT1G09260	0	0	0	0	0	0	0	0	0	0	0	0	0	0	0	0	0	0	0	0	0	0	0	0	0	0	0	0	0	0	0	0	0	0	0	0	0	0	0	0	0	0	0	0	0	0	0	0	0
AT1G09263	0	0	0	0	0	0	0	0	0	0	0	0	0	0	0	0	0	0	0	0	0	0	0	0	0	0	0	0	0	0	0	0	0	0	0	0	0	0	0	0	0	0	0	0	0	0	0	0	0
AT1G09267	0	0	0	0	0	0	0	0	0	0	0	0	0	0	0	0	0	0	0	0	0	0	0	0	0	0	0	0	0	0	0	0	0	0	0	0	0	0	0	0	0	0	0	0	0	0	0	0	0
AT1G09270	368	321	303	360	312	311	285	319	412	412	394	382	337	284	306	315	375	302	269	229	194	157	117	174	165	246	182	261	327	290	331	343	229	259	233	270	329	367	370	278	336	359	235	293	213	252	242	246	269
AT1G09273	0	0	0	0	0	0	0	0	0	0	0	0	0	0	0	0	0	0	0	0	0	0	0	0	0	0	0	0	0	0	0	0	0	0	0	0	0	0	0	0	0	0	0	0	0	0	0	0	0
AT1G09277	0	0	0	0	0	0	0	0	0	0	0	0	0	0	0	0	0	0	0	0	0	0	0	0	0	0	0	0	0	0	0	0	0	0	0	0	0	0	0	0	0	0	0	0	0	0	0	0	0
AT1G09280	85	74	86	75	54	63	78	85	83	59	83	67	61	72	48	80	71	66	87	39	51	44	24	32	26	50	36	76	71	99	93	106	64	80	64	67	96	64	120	75	133	130	101	115	62	88	103	96	131
AT1G09283	0	0	0	0	0	0	0	0	0	0	0	0	0	0	0	0	0	0	0	0	0	0	0	0	0	0	0	0	0	0	0	0	0	0	0	0	0	0	0	0	0	0	0	0	0	0	0	0	0
AT1G09287	0	0	0	0	0	0	0	0	0	0	0	0	0	0	0	0	0	0	0	0	0	0	0	0	0	0	0	0	0	0	0	0	0	0	0	0	0	0	0	0	0	0	0	0	0	0	0	0	0
AT1G09290	39	34	36	34	40	28	36	33	37	34	44	36	36	46	39	25	25	39	11	21	22	15	6	11	13	22	25	20	42	34	63	35	24	30	22	40	21	33	33	25	60	45	48	57	33	38	36	51	56
AT1G09293	0	0	0	0	0	0	0	0	0	0	0	0	0	0	0	0	0	0	0	0	0	0	0	0	0	0	0	0	0	0	0	0	0	0	0	0	0	0	0	0	0	0	0	0	0	0	0	0	0
AT1G09297	0	0	0	0	2	0	0	1	0	0	0	0	0	0	0	0	0	0	0	0	0	0	0	0	0	0	0	0	0	0	0	0	0	0	0	1	0	0	0	0	1	0	0	0	1	0	0	0	0
AT1G09300	31	22	23	34	22	25	42	41	31	29	47	28	34	22	41	26	41	14	28	8	21	21	11	16	18	40	24	27	56	34	48	37	36	42	35	42	35	23	21	16	59	76	45	55	46	51	85	47	54
AT1G09303	0	0	0	0	0	0	0	0	0	0	0	0	0	0	0	0	0	0	0	0	0	0	0	0	0	0	0	0	0	0	0	0	0	0	0	0	0	0	0	0	0	0	0	0	0	0	0	0	0
AT1G09307	0	0	0	0	0	0	0	0	0	0	0	0	0	0	0	0	0	0	0	0	0	0	0	0	0	0	0	0	0	0	0	0	0	0	0	0	0	0	0	0	0	0	0	0	0	0	0	0	0
AT1G09310	8964	8112	6353	8484	8327	7627	6808	6803	8001	7323	8633	8642	11913	11739	11540	12695	6595	4699	4658	3948	2826	2619	2122	2878	2459	5090	4014	4445	3534	5650	5977	5380	11902	11715	13713	11850	5682	4567	4184	3491	7292	9479	6604	6888	6199	6735	6584	7218	8958
AT1G09313	0	0	0	0	0	0	0	0	0	0	0	0	0	0	0	0	0	0	0	0	0	0	0	0	0	0	0	0	0	0	0	0	0	0	0	0	0	0	0	0	0	0	0	0	0	0	0	0	0
AT1G09317	0	0	0	0	0	0	0	0	0	0	0	0	0	0	0	0	0	0	0	0	0	0	0	0	0	0	0	0	0	0	0	0	0	0	0	0	0	0	0	0	0	0	0	0	0	0	0	0	0
AT1G09320	21	16	18	17	11	14	23	36	21	22	38	31	18	31	27	36	27	35	13	18	21	17	10	20	10	16	21	12	35	21	22	25	30	21	20	27	24	27	30	20	56	37	48	40	45	47	59	58	44
AT1G09323	0	0	0	0	0	0	0	0	0	0	0	0	0	0	0	0	0	0	0	0	0	0	0	0	0	0	0	0	0	0	0	0	0	0	0	0	0	0	0	0	0	0	0	0	0	0	0	0	0
AT1G09327	0	0	0	0	0	0	1	0	1	1	0	2	0	0	0	0	2	0	0	0	1	0	0	0	0	0	0	0	0	0	0	0	0	0	1	0	1	0	0	0	0	2	0	0	0	1	0	0	0
AT1G09330	183	140	124	151	140	170	149	199	141	168	205	135	178	137	154	162	197	98	116	96	130	92	48	96	72	115	100	143	179	166	184	196	153	171	179	163	215	171	179	149	148	171	100	118	75	113	121	134	136
AT1G09333	0	0	0	0	0	0	0	0	0	0	0	0	0	0	0	0	0	0	0	0	0	0	0	0	0	0	0	0	0	0	0	0	0	0	0	0	0	0	0	0	0	0	0	0	0	0	0	0	0
AT1G09337	0	0	0	0	0	0	0	0	0	0	0	0	0	0	0	0	0	0	0	0	0	0	0	0	0	0	0	0	0	0	0	0	0	0	0	0	0	0	0	0	0	0	0	0	0	0	0	0	0
AT1G09340	11829	9568	7684	9253	9171	8997	9247	9541	7703	7598	8332	7590	7208	6953	6546	7888	7575	4873	4786	4617	4244	4274	3364	4336	4627	7913	6299	7727	4643	7456	6848	7481	8391	7217	7992	6946	8361	6749	6505	5592	4349	6411	4581	5177	5055	5536	6422	4793	6413
AT1G09343	0	0	0	0	0	0	0	0	0	0	0	0	0	0	0	0	0	0	0	0	0	0	0	0	0	0	0	0	0	0	0	0	0	0	0	0	0	0	0	0	0	0	0	0	0	0	0	0	0
AT1G09350	290	299	313	280	265	280	224	308	32	11	15	1	236	117	335	177	249	306	364	214	48	20	17	25	105	86	111	68	1	0	6	4	36	42	43	75	125	134	159	100	88	91	47	47	153	131	104	87	12
AT1G09353	0	0	0	0	0	0	0	0	0	0	0	0	0	0	0	0	0	0	0	0	0	0	0	0	0	0	0	3	0	0	0	0	0	0	0	0	0	0	0	0	0	0	0	0	0	0	0	0	0
AT1G09357	0	0	0	0	0	0	0	0	0	0	0	0	0	0	0	0	0	0	0	0	0	0	0	0	0	0	0	0	0	0	0	0	0	0	0	0	0	0	0	0	0	0	0	0	0	0	0	0	0
AT1G09360	0	0	0	0	0	0	0	0	0	0	0	0	0	0	0	0	0	0	0	0	0	0	0	0	0	0	0	0	0	0	0	0	0	0	0	0	0	0	0	0	0	0	0	0	0	0	0	0	0
AT1G09363	0	0	0	0	0	0	0	0	0	0	0	0	0	0	0	0	0	0	0	0	0	0	0	0	0	0	0	0	0	0	0	0	1	0	0	0	0	0	0	0	0	0	0	0	0	0	0	0	0
AT1G09367	0	0	0	0	0	0	0	0	0	0	0	0	0	0	0	0	0	0	0	0	0	0	0	0	0	0	0	0	0	0	0	0	0	0	0	0	0	0	0	0	0	0	0	0	0	0	0	0	0
AT1G09370	0	0	0	0	0	0	0	0	0	0	0	0	0	0	0	0	0	0	0	0	0	0	0	0	0	0	0	0	0	0	0	0	0	0	0	0	0	0	0	0	0	0	0	0	0	0	0	0	0
AT1G09373	0	0	0	0	0	0	0	0	0	0	0	0	0	0	0	0	0	0	0	0	0	0	0	0	0	0	0	0	0	0	0	0	0	0	0	0	0	0	0	0	0	0	0	0	0	0	0	0	0
AT1G09377	0	0	0	0	0	0	0	0	0	0	0	0	0	0	0	0	0	0	0	0	0	0	0	0	0	0	0	0	0	0	0	0	0	0	0	0	0	0	0	0	0	0	0	0	0	0	0	0	0
AT1G09380	0	0	0	0	0	0	0	0	0	0	0	0	0	0	0	0	0	0	0	0	0	1	0	0	0	0	0	0	0	0	0	0	0	0	0	0	0	0	0	0	0	0	0	0	0	0	0	0	0
AT1G09383	0	0	0	0	0	0	0	0	0	0	0	0	0	0	0	0	0	0	0	0	0	0	0	0	0	0	0	0	0	0	0	0	0	0	0	0	0	0	0	0	0	0	0	0	0	0	0	0	0
AT1G09387	0	0	0	0	0	0	0	0	0	0	0	0	0	0	0	0	0	0	0	0	0	0	0	0	0	0	0	0	0	0	0	0	0	0	0	0	0	0	0	0	0	0	0	0	0	0	0	0	0
AT1G09390	70	76	61	63	81	63	70	55	104	80	78	66	69	95	76	63	47	33	28	38	41	40	30	47	29	49	48	53	64	72	98	70	53	45	46	77	87	73	83	73	49	79	63	72	40	35	56	51	94
AT1G09393	0	0	0	0	0	0	0	0	0	0	0	0	0	0	0	0	0	0	0	0	0	0	0	0	0	0	0	0	0	0	0	0	0	0	0	0	0	0	0	0	0	0	0	0	0	0	0	0	0
AT1G09397	0	0	0	0	0	0	0	0	0	0	0	0	0	0	0	0	0	0	0	0	0	0	0	0	0	0	0	0	0	0	0	0	0	0	0	0	0	0	0	0	0	0	0	0	0	0	0	0	0
AT1G09400	0	1	0	0	0	0	0	0	0	0	1	0	0	0	0	1	0	0	0	1	1	0	0	0	0	1	0	0	0	0	3	0	0	0	0	0	0	0	0	0	2	2	0	0	0	1	0	0	0
AT1G09407	0	0	0	0	0	0	0	0	0	0	0	0	0	0	0	0	0	0	0	0	0	0	0	0	0	0	0	0	0	0	0	0	0	0	0	0	0	0	0	0	0	0	0	0	0	0	0	0	0
AT1G09410	4	1	2	2	2	2	2	2	1	3	2	4	1	3	4	10	5	3	2	2	4	0	2	2	0	0	3	1	2	2	12	3	0	1	1	2	3	1	2	0	3	5	4	9	1	2	3	5	5
AT1G09415	35	23	12	29	19	29	26	17	28	23	38	17	25	25	25	17	8	7	12	5	15	17	11	12	5	17	10	21	21	41	32	30	13	20	13	25	7	12	11	12	43	34	24	42	13	27	15	33	27
AT1G09417	0	0	0	0	0	0	0	0	0	0	0	0	0	0	0	0	0	0	0	0	0	0	0	0	0	0	0	0	0	0	0	0	0	0	0	0	0	0	0	0	0	0	0	0	0	0	0	0	0
AT1G09420	25	14	13	11	13	11	11	14	22	9	8	6	17	20	8	21	20	20	18	12	21	10	6	22	9	15	11	13	27	19	22	21	39	21	17	20	23	20	43	27	68	34	38	46	18	24	24	27	42
AT1G09421	2	1	0	2	0	2	0	0	0	0	0	0	0	1	0	1	0	0	1	0	1	0	1	4	1	3	0	3	3	0	0	0	2	3	3	2	0	0	1	2	0	3	0	2	0	3	0	3	1
AT1G09423	0	0	0	0	0	0	0	0	0	0	0	0	0	0	0	0	0	0	0	0	0	0	0	0	0	0	0	0	0	0	0	0	0	0	0	0	0	0	0	0	0	0	0	0	0	0	0	0	0
AT1G09427	0	0	0	1	0	0	0	1	1	1	0	0	2	0	0	0	1	0	1	0	1	0	0	0	0	0	3	0	0	1	0	0	0	0	0	0	0	0	0	0	1	0	0	0	0	0	0	0	0
AT1G09430	577	458	460	474	385	407	472	593	715	700	707	576	516	433	548	489	571	442	442	344	342	297	183	318	169	282	307	289	606	526	566	632	537	586	545	570	490	481	459	356	599	627	428	554	344	396	435	522	586
AT1G09433	0	0	0	0	0	0	0	0	0	0	0	0	0	0	0	0	0	0	0	0	0	0	0	0	0	0	0	0	0	0	0	0	0	0	0	0	0	0	0	0	0	0	0	0	0	0	0	0	0
AT1G09437	0	0	0	0	0	0	0	1	1	0	0	0	0	0	1	0	0	0	1	0	0	0	0	0	0	0	0	0	0	0	0	0	0	0	0	0	0	0	0	0	0	0	0	0	0	0	0	0	0
AT1G09440	90	65	71	75	84	69	74	84	94	84	91	87	114	137	102	99	51	37	28	33	34	24	29	26	17	46	20	36	56	53	57	59	62	42	44	70	30	24	41	24	52	60	56	70	37	45	51	49	61
AT1G09443	0	0	0	0	0	1	0	0	0	0	0	0	0	0	0	0	0	0	0	0	0	0	0	0	0	0	0	0	0	0	0	0	0	0	0	0	1	0	0	0	0	2	1	0	0	0	1	0	0
AT1G09447	0	0	0	0	0	0	0	0	0	0	0	0	0	0	0	0	0	0	0	0	0	0	0	0	0	0	0	0	0	0	0	0	0	0	0	0	0	0	0	0	0	0	0	0	0	0	0	0	0
AT1G09450	3	4	0	3	1	2	4	5	4	6	4	7	6	8	3	8	4	9	3	4	2	1	4	0	1	2	0	0	1	0	0	1	1	2	1	4	6	2	4	4	0	1	0	5	0	0	0	0	7
AT1G09453	0	0	3	0	0	1	1	0	0	3	0	1	0	2	0	0	0	0	0	1	0	0	0	0	0	0	0	0	0	0	2	0	0	0	5	1	0	0	0	0	0	0	4	1	0	1	0	0	0
AT1G09457	0	0	0	0	0	0	0	0	0	0	0	0	0	0	0	0	0	0	0	0	0	0	0	0	0	0	0	0	0	0	0	0	0	0	0	0	0	0	0	0	0	0	0	0	0	0	0	0	0
AT1G09460	0	0	0	0	0	0	0	0	0	0	0	0	0	0	0	0	0	0	0	0	1	0	0	0	0	1	0	0	1	0	0	0	0	0	0	0	0	0	0	0	0	0	1	0	0	1	1	0	0
AT1G09463	0	0	0	0	0	0	0	0	0	0	0	0	0	0	0	0	0	0	0	0	0	0	0	0	0	0	0	0	0	0	0	0	0	0	0	0	0	0	0	0	0	0	0	0	0	0	0	0	0
AT1G09467	0	0	0	0	0	0	0	0	0	0	0	0	0	0	0	0	0	0	0	0	0	0	0	0	0	0	0	0	0	0	0	0	0	0	0	0	0	0	0	0	0	0	0	0	0	0	0	0	0
AT1G09470	10	1	4	1	4	8	6	3	2	4	5	8	7	16	4	3	4	5	5	2	5	2	1	1	0	3	0	2	1	0	0	3	1	3	1	1	2	6	6	8	4	4	2	5	2	2	2	1	3
AT1G09473	0	0	0	0	0	0	0	0	0	0	0	0	0	0	0	0	0	0	0	0	0	0	0	0	0	0	0	0	0	0	0	0	0	0	0	0	0	0	0	0	0	0	0	0	0	0	0	0	0
AT1G09477	0	0	0	0	0	0	0	0	0	0	0	0	0	0	0	0	0	0	0	0	0	0	0	0	0	0	0	0	0	0	0	0	0	0	0	0	0	0	0	0	0	0	0	0	0	0	0	0	0
AT1G09480	4	2	3	5	1	3	3	5	1	0	2	0	7	4	11	3	3	0	2	2	6	3	0	1	0	0	1	1	4	2	2	1	5	4	2	8	5	5	2	1	5	0	5	2	1	2	4	8	1
AT1G09483	0	0	0	0	2	0	0	0	0	0	0	0	0	0	0	1	1	0	0	0	0	0	0	0	0	0	0	0	0	0	0	0	0	0	0	0	2	0	0	0	0	0	0	0	0	0	0	0	0
AT1G09487	0	0	1	3	1	0	3	2	4	0	3	3	2	9	1	5	0	0	3	1	3	1	1	0	0	0	0	0	0	0	1	0	0	0	4	7	1	1	1	0	3	5	5	3	3	5	1	3	2
AT1G09490	340	319	293	270	225	269	243	309	320	233	329	296	266	268	317	286	283	178	206	152	182	161	84	180	160	283	228	234	241	272	319	340	434	434	458	373	321	281	285	218	239	265	190	238	174	193	161	240	266
AT1G09493	0	0	0	0	0	0	0	0	0	0	0	0	0	0	0	0	0	0	0	0	0	0	0	0	0	0	0	0	0	0	0	0	0	0	0	0	0	0	0	0	0	0	0	0	0	0	0	0	0
AT1G09497	0	0	0	0	0	0	0	0	0	0	0	0	0	0	0	0	0	0	0	0	0	0	0	0	0	0	0	0	0	0	0	0	0	0	0	0	0	0	0	0	0	0	0	0	0	0	0	0	0
AT1G09500	11	7	15	18	5	6	12	12	4	5	4	1	26	14	57	24	29	15	37	17	2	4	1	7	5	11	6	9	7	5	0	3	87	101	54	92	59	72	47	37	39	6	8	3	12	16	7	17	8
AT1G09503	0	0	0	0	0	0	0	0	0	0	0	0	0	0	0	0	0	0	0	0	0	0	0	0	0	0	0	0	0	0	0	0	0	0	0	0	0	0	0	0	0	0	0	0	0	0	0	0	0
AT1G09507	0	0	0	0	0	0	0	0	0	0	0	0	0	0	0	0	0	0	0	0	0	0	0	0	0	0	0	0	0	0	0	0	0	0	0	0	0	0	0	0	0	0	0	0	0	0	0	0	0
AT1G09510	0	0	0	0	0	0	0	0	0	0	0	0	0	0	0	0	0	0	0	0	0	0	0	0	0	0	0	0	0	0	0	0	0	0	0	1	0	0	0	0	0	0	0	0	0	0	0	0	0
AT1G09513	0	0	0	0	0	0	0	0	0	0	0	0	0	0	0	0	0	0	0	0	0	0	0	0	0	0	0	0	0	0	0	0	0	0	0	0	0	0	0	0	0	0	0	0	0	0	0	0	0
AT1G09517	0	0	0	0	0	0	0	0	0	0	0	0	0	0	0	0	0	0	0	0	0	0	0	0	0	0	0	0	0	0	0	0	0	0	0	0	0	0	0	0	2	0	0	0	0	0	0	0	1
AT1G09520	52	51	58	56	48	78	45	50	62	66	54	66	37	56	44	38	44	46	49	34	40	36	15	44	21	38	29	41	56	58	45	69	42	33	53	51	52	58	54	34	81	94	60	61	59	68	72	48	64
AT1G09523	0	0	0	0	0	0	0	0	0	0	0	0	0	0	0	0	0	0	0	0	0	0	0	0	0	0	0	0	0	0	0	0	0	0	0	0	0	0	0	0	0	0	0	0	0	0	0	0	0
AT1G09527	0	0	0	0	0	0	0	0	0	0	0	0	0	0	0	0	0	0	0	0	0	0	0	0	0	0	0	0	0	0	0	0	0	0	0	0	0	0	0	0	0	0	0	0	0	0	0	0	0
AT1G09530	95	68	107	79	64	62	69	82	79	79	90	51	58	55	66	56	78	47	57	55	51	36	18	43	33	56	45	62	83	61	56	85	74	55	89	76	83	90	82	57	199	213	202	171	147	165	160	152	141
AT1G09533	0	0	0	0	0	0	0	0	0	0	0	0	0	0	0	0	0	0	0	0	0	0	0	0	0	0	0	0	0	0	0	0	0	0	0	0	0	0	0	0	0	0	0	0	0	0	0	0	0
AT1G09537	0	0	0	0	0	0	0	0	0	0	0	0	0	0	0	0	0	0	0	0	0	0	0	0	0	0	0	0	0	0	0	0	0	0	0	0	0	0	0	0	0	0	0	0	0	0	0	0	0
AT1G09540	1	1	0	2	2	0	0	0	1	0	0	0	0	0	1	0	4	0	0	2	0	0	0	0	0	0	0	0	0	0	0	0	0	0	0	0	1	0	4	0	1	0	0	1	1	0	0	0	2
AT1G09543	0	0	0	0	0	0	0	0	0	0	0	1	0	1	0	0	0	0	0	0	0	0	0	0	0	0	0	0	0	0	1	0	0	0	0	0	0	0	0	0	0	0	0	0	0	0	0	0	0
AT1G09547	0	0	0	0	0	0	0	0	0	0	0	0	0	0	0	0	0	0	0	0	0	0	0	0	0	0	0	0	0	0	0	0	0	0	0	0	0	0	0	0	0	0	0	0	0	0	0	0	0
AT1G09550	0	0	0	0	0	0	0	0	1	0	0	0	0	0	0	0	0	0	0	0	0	0	0	0	0	0	0	0	0	0	0	0	0	0	1	0	0	0	0	0	0	0	0	0	0	0	0	0	0
AT1G09553	0	0	0	0	0	0	0	0	0	0	0	0	0	0	0	0	0	0	0	0	0	0	0	0	0	0	0	0	0	0	0	0	0	0	0	0	0	0	0	0	0	0	0	0	0	0	0	0	0
AT1G09557	0	0	0	0	0	0	0	0	0	0	0	0	0	0	0	0	0	0	0	0	0	0	0	0	0	0	0	0	0	0	0	0	0	0	0	0	0	0	0	0	0	0	0	0	0	0	0	0	0
AT1G09560	84	83	72	69	77	60	54	69	141	149	131	70	78	70	66	83	45	47	29	32	30	40	19	38	17	38	41	33	49	60	45	48	70	83	75	76	49	44	39	28	43	24	29	35	29	32	43	22	41
AT1G09563	0	0	0	0	0	0	0	0	0	0	0	0	0	0	0	0	0	0	0	0	0	0	0	0	0	0	0	0	0	0	0	0	0	0	0	0	0	0	0	0	0	0	0	0	0	0	0	0	0
AT1G09567	0	0	0	0	0	0	0	0	0	0	0	0	0	0	0	0	0	0	0	0	0	0	0	0	0	0	0	0	0	0	0	0	0	0	0	0	0	0	0	0	0	0	0	0	0	0	0	0	0
AT1G09570	476	454	564	491	423	440	494	654	641	459	515	484	616	580	620	594	695	609	607	484	560	356	195	363	258	452	460	504	838	608	746	698	604	612	506	568	903	855	849	683	1426	1279	1231	1252	773	954	929	1314	1392
AT1G09573	0	0	0	0	0	0	1	0	0	0	0	0	0	0	0	0	0	0	0	0	0	0	0	0	0	0	0	0	0	2	0	1	3	1	0	0	0	0	0	1	0	0	0	0	0	0	0	1	0
AT1G09575	8	1	8	15	22	14	16	23	11	18	15	16	11	5	9	16	9	16	7	15	3	3	2	8	5	2	11	12	0	13	16	13	2	3	2	8	19	26	10	16	11	2	7	5	4	4	7	7	4
AT1G09577	0	0	0	0	0	0	0	0	0	0	0	0	0	0	0	0	0	0	0	0	0	0	0	0	0	0	0	0	0	0	0	0	0	0	0	0	0	0	0	1	0	0	0	0	0	0	0	0	0
AT1G09580	34	33	14	35	21	24	27	22	34	30	43	30	30	26	13	26	38	20	11	23	20	15	15	20	20	23	27	44	17	19	26	38	15	17	21	14	36	49	36	34	35	36	25	47	27	47	26	19	38
AT1G09583	0	0	0	0	0	0	0	0	0	0	0	0	0	0	0	0	0	0	0	0	0	0	0	0	0	0	0	0	0	0	0	0	0	0	0	0	0	0	0	0	0	0	0	0	0	0	0	0	0
AT1G09587	0	0	0	0	0	0	0	0	0	0	0	0	0	0	0	0	0	0	0	0	0	0	0	0	0	0	0	0	0	0	0	0	0	0	0	0	0	0	0	0	0	0	0	0	0	0	0	0	0
AT1G09590	304	318	260	351	249	257	306	319	343	383	409	431	323	390	270	367	360	293	275	272	211	215	146	155	169	221	159	214	449	487	377	494	348	329	384	328	442	370	310	314	253	262	184	207	166	206	232	207	192
AT1G09593	0	0	0	0	0	0	0	0	0	0	0	0	0	0	0	0	0	0	0	0	0	0	0	0	0	0	0	0	0	0	0	0	0	0	0	0	0	0	0	0	0	0	0	0	0	0	0	0	0
AT1G09597	0	0	0	0	0	0	0	0	0	0	0	0	0	0	0	0	0	0	0	0	0	0	0	0	0	0	0	0	0	0	0	0	0	0	0	0	0	0	0	0	0	0	0	0	0	0	0	0	0
AT1G09600	10	1	0	4	1	2	3	4	1	1	4	9	6	7	1	2	5	12	1	9	1	2	1	2	0	0	1	2	0	0	3	4	4	0	0	6	2	5	4	4	8	6	4	3	1	0	2	1	3
AT1G09603	1	0	1	0	0	0	0	0	0	0	0	0	0	0	0	0	0	0	0	0	1	0	0	0	0	1	0	0	0	0	0	0	0	0	0	0	0	0	0	0	0	0	0	0	0	2	0	0	0
AT1G09607	0	0	0	0	0	0	0	0	0	0	0	0	0	0	0	0	0	0	0	0	0	0	0	0	0	0	0	0	0	0	0	0	0	0	0	0	0	0	0	0	0	0	0	0	0	0	0	0	0
AT1G09610	5	5	1	8	1	4	6	6	7	5	11	14	2	3	0	1	7	8	2	5	3	1	4	4	3	1	1	1	2	4	6	8	1	3	1	0	1	4	0	3	5	5	8	2	2	4	1	1	6
AT1G09613	0	0	0	0	0	0	0	0	0	0	0	0	0	0	0	0	0	0	0	0	0	0	0	0	0	0	0	0	0	0	0	0	0	0	0	0	0	0	0	0	0	0	0	0	0	0	0	0	0
AT1G09617	0	0	0	0	0	0	0	0	0	0	0	0	0	0	0	0	0	0	0	0	0	0	0	0	0	0	0	0	0	0	0	0	0	0	0	0	0	0	0	0	0	1	0	0	0	0	0	0	0
AT1G09620	1043	924	807	863	817	766	859	1040	1030	1064	1100	1078	1294	1289	1260	1341	929	820	843	640	593	475	316	469	365	679	504	707	1074	920	1088	1130	1144	1170	1300	1134	1053	923	993	828	1250	1247	941	984	897	914	1082	980	1201
AT1G09623	0	0	0	0	0	0	0	0	0	0	0	0	0	0	0	0	0	0	0	0	1	1	0	0	0	0	0	0	0	0	0	1	0	0	0	0	0	0	0	0	0	0	0	0	0	0	0	0	0
AT1G09625	0	0	0	0	0	0	0	0	0	0	0	0	0	0	0	0	0	0	0	0	0	0	0	0	0	0	0	0	0	0	0	0	0	0	0	0	0	0	0	0	0	0	0	0	0	0	0	0	0
AT1G09627	0	0	0	0	0	0	0	0	0	1	0	0	0	1	0	0	0	0	0	0	0	0	0	0	0	1	3	0	0	0	0	0	3	0	0	1	2	0	0	0	0	0	0	0	0	0	1	0	0
AT1G09630	64	49	51	62	49	63	59	45	67	60	53	79	59	56	61	66	67	29	44	32	36	20	14	13	16	19	20	41	58	52	47	32	34	46	37	33	46	36	45	21	12	37	27	27	22	25	23	34	34
AT1G09633	0	0	0	0	0	0	0	0	0	0	0	0	0	0	0	0	0	0	0	0	0	0	0	0	0	0	0	0	0	0	0	0	0	0	0	0	0	0	0	0	0	0	0	0	0	0	0	0	0
AT1G09637	0	0	0	0	0	0	0	0	0	0	0	0	0	0	0	0	0	0	0	0	0	0	0	0	0	0	0	0	0	0	0	0	0	0	0	0	0	0	0	0	0	0	0	0	0	0	0	0	0
AT1G09640	1030	862	887	858	852	858	880	1026	1046	1118	1112	983	1000	933	996	1111	1005	794	850	659	526	510	333	510	356	612	514	709	998	920	1085	1123	1060	1144	997	936	1130	1052	879	745	1093	1122	794	851	694	815	804	839	891
AT1G09645	60	56	41	35	46	52	45	63	74	91	63	50	67	43	60	63	57	31	36	39	38	37	12	24	21	21	39	41	51	63	66	63	48	31	45	55	59	66	58	26	91	43	49	50	43	52	57	72	59
AT1G09647	0	0	0	0	0	0	0	0	0	0	0	0	0	0	0	0	0	0	0	0	0	0	0	0	0	0	0	0	0	0	0	0	0	0	0	0	0	0	0	0	0	0	0	0	0	0	0	0	0
AT1G09650	0	0	0	0	1	0	0	1	0	0	0	0	0	0	0	0	0	0	0	0	1	0	2	0	0	0	0	0	0	1	0	0	0	0	1	0	1	0	1	0	0	1	1	0	1	0	2	0	3
AT1G09653	0	0	0	0	0	0	0	0	0	0	0	0	0	0	0	0	0	0	0	0	0	0	0	0	0	0	0	0	0	0	0	0	0	0	0	0	0	0	0	0	0	0	0	0	0	0	0	0	0
AT1G09657	0	0	0	0	0	0	0	0	0	0	0	0	0	0	0	0	0	0	0	0	0	0	0	0	0	0	0	0	0	0	0	0	0	0	0	0	0	0	0	0	0	0	0	0	0	0	0	0	0
AT1G09660	109	102	109	108	79	96	115	124	115	100	115	99	90	114	102	113	121	108	88	97	57	55	39	39	42	66	99	72	88	103	112	131	83	82	87	64	125	118	117	88	166	148	139	145	109	125	154	123	138
AT1G09663	0	0	0	0	0	0	0	0	0	0	0	0	0	0	0	0	0	0	0	0	0	0	0	0	0	0	0	0	0	0	0	0	0	0	0	0	0	0	0	0	0	0	0	0	0	0	0	0	0
AT1G09665	0	0	0	0	0	0	0	0	0	0	0	0	0	0	0	0	0	0	0	0	0	0	0	0	0	0	0	0	0	0	0	0	0	0	0	0	0	0	0	0	0	0	0	0	0	0	0	0	0
AT1G09667	0	0	0	0	0	0	0	0	0	0	0	0	0	0	0	0	0	0	0	0	0	0	0	0	0	0	0	0	0	0	0	0	0	0	0	0	0	0	0	0	0	0	0	0	0	0	0	0	0
AT1G09673	0	0	0	0	0	0	0	0	0	0	0	0	0	0	0	0	0	0	0	0	0	0	0	0	0	0	0	0	0	0	0	0	0	0	0	0	0	0	0	0	0	0	0	0	0	0	0	0	0
AT1G09677	0	0	0	0	0	0	0	0	0	0	0	0	0	0	0	0	0	0	0	0	0	0	0	0	0	0	0	0	0	0	0	0	0	0	0	0	0	0	0	0	0	0	0	0	0	0	0	0	0
AT1G09680	7	4	17	6	4	9	11	7	20	13	19	6	15	3	7	11	8	6	9	4	5	4	0	0	1	2	1	1	11	3	12	3	2	2	7	10	6	4	5	3	15	12	12	13	12	16	8	13	8
AT1G09683	0	0	0	0	0	0	0	0	0	0	0	0	0	0	0	0	0	0	0	0	0	0	0	0	0	0	0	0	0	0	0	0	0	0	0	0	0	0	0	0	0	0	0	0	0	0	0	0	0
AT1G09687	0	0	0	0	0	0	0	0	0	0	0	0	0	0	0	0	0	0	0	0	0	0	0	0	0	0	0	0	0	0	0	0	0	0	0	0	0	0	0	0	0	0	0	0	0	0	0	0	0
AT1G09690	538	495	397	566	438	434	491	646	657	770	781	785	710	667	560	795	666	540	522	461	405	402	255	334	289	420	406	516	739	926	826	1037	767	770	850	710	908	686	599	582	458	418	337	378	325	444	412	425	654
AT1G09693	0	0	0	0	0	0	0	0	0	0	0	0	0	0	0	0	0	0	0	0	0	0	0	0	0	0	0	0	0	0	0	0	0	0	0	0	0	0	0	0	0	0	0	0	0	0	0	0	0
AT1G09697	0	0	0	0	0	0	0	0	0	0	0	0	0	0	0	0	0	0	0	0	0	0	0	0	0	0	0	0	0	0	0	0	0	0	0	0	0	0	0	0	0	0	0	0	0	0	0	0	0
AT1G09700	81	84	63	60	71	71	83	76	74	54	71	60	89	60	85	71	69	44	35	41	42	28	18	29	26	61	41	60	73	88	61	87	68	57	48	62	58	65	50	53	99	122	84	104	69	76	100	80	84
AT1G09703	0	0	0	0	0	0	0	0	0	0	0	0	0	0	0	0	0	0	0	0	0	0	0	0	0	0	0	0	0	0	0	0	0	0	0	0	0	0	0	0	0	0	0	0	0	0	0	0	0
AT1G09710	58	43	46	48	39	30	40	64	29	23	51	58	46	66	30	57	38	45	32	29	28	20	11	7	25	37	30	44	68	53	55	52	45	49	57	54	53	57	49	60	117	94	96	98	80	100	76	89	104
AT1G09713	0	0	0	0	0	0	0	0	0	0	0	0	0	0	0	0	0	0	0	0	0	0	0	0	0	0	0	0	0	0	0	0	0	0	0	0	0	0	0	0	0	0	0	0	0	0	0	0	0
AT1G09717	0	0	0	0	0	0	0	0	0	0	0	0	0	0	0	0	0	0	0	0	0	0	0	0	0	0	0	0	0	0	0	0	0	0	0	0	0	0	0	0	0	0	0	0	0	0	0	0	0
AT1G09720	0	0	0	0	0	0	0	0	0	0	0	0	0	0	0	0	0	0	0	0	0	0	0	0	0	0	0	0	0	0	0	0	0	0	0	0	0	0	0	0	0	0	0	0	0	0	0	0	0
AT1G09723	0	0	0	0	0	0	0	0	0	0	0	0	0	0	0	0	0	0	0	0	0	0	0	0	0	0	0	0	0	0	0	0	0	0	0	0	0	0	0	0	0	0	0	0	0	0	0	0	0
[truncated: 30,834 more rows]
[truncated: 11 more columns]

## Sheet: COLD
GeneID	WT Con A	WT Con B	WT Con C	WT Con D	med9 Con A	med9 Con B	med9 Con C	med9 Con D	med16 Con A	med16 Con B	med16 Con C	med16 Con D	med18 Con A	med18 con B	med18 Con C	med18 Con D	cdke1 Con A	cdke1 Con B	cdke1 Con C	cdke1 Con D	WT CS3 A	WT CS3 B	WT CS3 C	WT HS30 D	med9 CS3 A	med9 CS3 B	med9 CS3 C	med9 CS3 D	med16 CS3 A	med16 CS3 B	med16 CS3 C	med16 CS3 D	med18 CS3 A	med18 CS3 B	med18 CS3 C	med18 CS3 D	cdke1 CS3 A	cdke1 CS3 B	cdke1 CS3 C	cdke1 CS3 D	WT CS72 A	WT CS72 B	WT CS72 C	WT CS72 D	med9 CS72 A	med9 CS72 B	med9 CS72 C	med9 CS72 D	med16 CS72 A
AT1G01010	28	22	33	35	10	14	22	30	50	35	41	32	24	23	26	29	25	12	16	9	35	44	21	22	20	18	26	17	32	32	51	46	29	25	47	36	10	24	17	15	46	44	70	29	63	56	52	74	73
AT1G01020	53	33	42	52	40	42	50	56	54	30	58	64	47	52	52	50	44	29	27	29	40	54	32	21	25	42	16	33	54	42	42	54	39	37	66	35	53	49	43	56	70	82	63	66	63	69	72	64	125
AT1G01030	18	14	15	14	16	15	21	26	19	30	18	16	37	26	24	26	12	28	30	19	11	36	24	25	16	24	12	9	5	13	7	10	22	23	19	13	23	20	15	21	17	32	25	21	16	26	21	12	33
AT1G01040	381	259	295	277	272	268	283	359	371	282	356	353	410	415	323	408	315	256	281	231	379	317	345	293	338	337	391	269	451	410	316	464	390	560	524	463	451	429	512	510	583	685	570	506	538	559	594	515	875
AT1G01046	0	0	0	0	0	0	0	0	0	0	0	0	0	0	0	0	0	0	0	0	0	0	0	0	0	0	0	0	0	0	0	0	0	0	0	0	0	0	0	0	0	0	0	0	0	0	0	0	0
AT1G01050	600	531	461	468	477	441	480	570	509	412	527	372	493	436	477	569	503	389	398	369	443	357	326	395	378	485	535	403	548	430	401	504	552	649	716	545	667	688	545	732	653	742	678	735	692	792	819	844	803
AT1G01060	3009	2633	2457	2295	2112	2372	2226	2867	2651	2273	2836	2253	3831	3587	3821	4082	3042	2343	2479	1947	1210	1011	898	889	910	1262	1196	789	1560	1334	1389	1413	2055	2288	2547	1893	1690	1918	1701	2057	2375	2340	2557	2047	1833	2444	2647	2051	2833
AT1G01070	91	79	85	75	71	72	49	67	32	13	32	11	117	81	135	130	33	26	32	13	61	48	35	32	49	55	18	30	16	21	15	12	92	89	120	102	9	16	20	25	26	8	54	10	16	26	31	21	2
AT1G01080	244	194	195	222	212	180	192	245	215	241	251	281	246	234	202	282	176	180	151	160	192	149	130	172	136	214	205	176	262	182	166	261	182	360	300	227	229	174	197	191	298	389	242	308	198	286	198	209	418
AT1G01090	671	565	548	596	601	546	579	646	553	526	647	674	744	703	582	713	484	465	454	388	661	496	510	682	539	565	649	575	877	678	558	875	687	1010	821	823	881	673	745	807	1124	1219	1003	1017	910	1025	962	1026	1411
AT1G01100	175	186	145	256	182	189	179	202	200	288	293	372	424	384	316	291	181	196	231	289	407	291	244	289	174	205	263	385	271	478	353	546	424	298	420	396	497	405	409	243	638	637	750	1051	1118	1436	582	717	666
AT1G01110	2	16	4	3	5	11	3	6	12	6	3	4	8	7	7	7	3	7	4	3	5	13	5	5	5	0	5	2	4	2	3	11	10	9	4	7	3	2	2	3	5	3	1	5	2	0	0	8	2
AT1G01120	1219	1084	825	1008	934	796	797	797	1256	1007	1124	1154	1380	980	1285	1529	988	607	666	506	615	609	506	515	301	530	700	505	1220	1057	948	1572	992	1121	1746	1313	492	631	407	576	157	200	155	187	141	132	123	161	288
AT1G01130	2	0	2	0	0	0	0	4	1	3	0	1	0	0	1	0	2	0	2	0	4	0	2	0	0	1	3	0	0	2	2	0	0	0	1	1	1	5	3	0	2	1	0	4	2	0	1	0	0
AT1G01140	929	731	864	686	769	816	660	1228	910	643	883	565	541	374	579	558	713	507	703	359	2513	2086	1717	1928	1829	2194	2276	1510	1121	930	907	890	1181	1385	1820	1207	1411	1711	1433	1851	641	603	645	612	512	630	631	613	840
AT1G01150	0	0	0	0	0	0	0	0	0	0	0	0	0	0	0	0	1	0	0	0	0	0	0	0	0	0	0	0	0	0	1	0	0	0	0	0	0	0	0	0	0	0	0	0	0	0	0	0	0
AT1G01160	110	78	99	83	79	71	92	94	92	107	126	94	106	108	108	83	69	58	62	75	64	49	38	43	66	81	73	45	51	71	56	84	60	87	82	72	72	75	62	96	94	116	95	100	73	133	101	105	111
AT1G01170	230	148	128	181	134	146	162	196	209	165	225	174	204	203	201	196	170	109	107	104	153	115	82	146	91	143	115	143	183	130	168	227	200	184	308	184	156	124	138	146	145	181	132	161	149	134	134	143	189
AT1G01180	32	52	37	49	33	30	38	39	44	42	70	66	36	58	45	57	25	35	33	17	32	19	10	13	15	23	16	16	12	20	38	23	34	12	19	16	11	15	10	16	32	26	20	26	26	33	25	21	37
AT1G01183	0	0	0	0	0	0	0	0	0	0	0	0	0	0	0	0	0	0	0	0	0	0	0	0	0	0	0	0	0	0	0	0	0	0	0	0	0	0	0	0	0	0	0	0	0	0	0	0	0
AT1G01190	5	8	9	8	2	5	17	9	6	14	11	5	5	9	13	7	6	7	3	3	13	6	5	3	14	10	8	20	10	6	15	23	14	16	6	17	9	3	8	7	3	16	0	4	0	4	0	4	2
AT1G01200	15	7	4	11	14	9	12	6	5	5	4	5	7	8	1	0	0	8	1	8	28	5	4	23	3	15	14	13	4	5	7	12	1	5	4	10	10	7	3	5	12	10	6	13	6	9	1	5	5
AT1G01210	50	53	48	37	36	36	34	53	59	40	42	40	54	45	57	74	47	45	47	36	61	42	53	54	18	58	33	37	47	49	34	53	51	66	86	51	78	66	75	64	101	103	129	86	73	118	78	99	110
AT1G01220	183	130	140	149	134	139	176	181	169	132	181	138	197	203	205	178	181	130	102	108	186	129	145	172	149	180	162	161	212	143	162	246	261	260	316	238	231	199	261	204	403	431	428	398	306	446	385	351	506
AT1G01225	14	11	9	8	9	9	7	14	13	10	18	20	8	7	0	10	4	3	7	7	15	4	10	11	7	5	22	9	11	6	11	15	6	3	5	6	8	5	9	8	14	11	5	19	16	15	5	13	12
AT1G01230	108	108	108	96	108	105	95	121	123	97	132	107	110	90	113	91	120	86	83	74	157	137	108	107	129	157	139	117	164	137	155	177	125	154	219	126	140	174	164	211	168	193	200	192	137	157	159	209	183
AT1G01240	80	87	105	95	60	73	69	117	63	46	97	74	119	120	120	69	65	47	47	21	99	90	53	57	87	77	70	58	49	68	45	64	120	50	175	60	44	55	53	116	82	58	86	109	69	67	73	66	83
AT1G01250	44	65	56	79	47	56	55	37	49	42	48	37	89	68	77	77	43	18	29	27	27	36	23	32	22	28	20	35	27	32	31	31	71	63	71	47	25	41	22	25	58	78	59	53	52	87	51	81	20
AT1G01260	122	124	97	125	101	106	90	155	130	118	123	141	110	101	98	103	118	81	112	74	237	231	182	163	129	169	196	126	262	259	253	231	184	157	258	208	187	184	229	234	232	230	199	241	156	176	247	199	255
AT1G01270	0	0	0	0	0	0	0	0	0	0	0	0	0	0	0	0	0	0	0	0	0	0	0	0	0	0	0	0	0	0	0	0	0	0	0	0	0	0	0	0	0	0	0	0	0	0	0	0	0
AT1G01280	0	0	0	0	0	0	0	0	0	0	0	0	0	0	0	0	0	0	0	0	0	0	0	0	0	0	0	0	0	0	0	0	0	0	0	0	0	0	0	0	0	0	0	0	0	0	0	0	0
AT1G01290	86	104	72	94	93	92	73	93	105	66	85	87	86	66	94	81	100	78	83	60	67	53	37	58	64	79	90	34	89	63	79	88	62	62	63	50	89	83	78	112	96	68	76	81	66	83	133	73	141
AT1G01300	53	64	46	76	43	48	36	50	60	63	78	74	46	52	41	53	32	33	44	47	342	185	223	285	180	196	228	203	272	265	225	374	255	385	324	345	293	193	225	212	245	297	200	229	143	165	190	139	250
AT1G01305	0	0	0	0	0	0	0	0	0	0	0	0	0	0	0	0	0	0	0	0	0	0	0	0	0	0	0	0	0	0	0	0	0	0	0	0	0	0	0	0	0	0	0	0	0	0	0	0	0
AT1G01310	0	0	0	0	0	0	0	0	0	0	0	0	0	0	0	0	0	0	0	0	0	0	0	0	0	1	0	0	0	0	0	0	0	0	0	0	0	0	0	0	0	0	0	1	0	0	0	0	0
AT1G01320	7152	5527	5219	5575	5227	5232	5315	6204	6724	5826	7480	6098	6113	5710	5646	6423	4783	3972	3884	3193	4677	3289	3692	4753	3502	4409	4587	3564	5902	5634	4470	6504	4737	6916	5514	5557	6385	5478	5229	6052	10888	11434	9109	8639	7457	8534	8647	8328	16062
AT1G01335	0	0	0	0	0	0	0	0	0	0	0	0	0	0	0	0	0	0	0	0	0	0	0	0	0	0	0	0	0	0	0	0	0	0	0	0	0	0	0	0	0	0	0	0	0	0	0	0	0
AT1G01340	69	55	50	54	37	54	46	69	113	103	99	49	66	55	75	57	24	25	29	20	76	54	49	38	49	50	74	43	47	83	107	59	78	87	70	63	17	33	28	43	70	89	69	54	85	66	105	132	62
AT1G01350	147	107	126	99	119	119	114	133	156	134	160	116	118	103	128	134	123	84	75	87	135	101	87	93	124	118	153	101	152	136	171	160	118	138	167	104	171	141	155	177	197	227	176	220	172	263	252	214	243
AT1G01355	1	1	3	1	0	0	0	0	0	0	0	0	4	3	4	3	2	0	0	1	0	1	2	2	0	0	3	1	0	0	0	0	2	0	0	5	0	0	4	2	3	1	2	0	0	0	2	2	0
AT1G01360	82	107	92	93	68	108	68	104	88	43	96	77	141	118	166	112	117	88	89	51	98	100	80	80	72	103	121	67	83	44	70	77	102	135	114	104	118	120	136	135	45	68	94	48	42	51	79	52	78
AT1G01370	5	6	2	2	1	5	6	5	8	7	5	5	3	11	0	2	5	6	4	5	4	3	3	5	7	0	3	4	12	21	13	26	3	15	24	2	10	3	8	4	27	23	47	33	34	37	30	56	47
AT1G01380	4	1	2	2	4	2	2	3	2	1	6	4	3	4	4	8	3	2	3	9	3	6	0	2	0	2	2	4	2	6	1	4	1	4	12	1	0	0	4	1	4	5	5	13	10	8	5	4	6
AT1G01390	155	189	189	148	120	166	145	168	143	103	138	99	113	100	111	135	113	98	144	84	131	137	91	93	110	142	102	83	111	97	95	101	96	97	147	102	91	77	78	149	206	225	252	207	158	271	328	287	340
AT1G01400	0	0	0	0	0	0	0	0	0	0	0	0	0	0	0	0	0	0	0	0	0	0	0	0	0	0	0	0	0	0	0	0	0	0	0	0	0	0	0	0	0	0	0	0	0	0	0	0	0
AT1G01410	0	0	0	0	0	0	0	0	0	0	0	0	0	0	0	0	0	0	0	0	0	0	0	0	0	0	0	0	0	0	0	0	0	0	0	0	0	0	0	0	0	0	0	0	0	0	0	0	0
AT1G01420	168	195	144	187	126	152	121	130	102	94	108	85	88	102	109	88	64	72	69	55	243	230	216	195	217	265	240	150	89	81	65	93	178	172	198	186	116	88	114	117	244	284	369	337	329	496	358	384	160
AT1G01430	451	380	323	443	379	352	416	396	486	423	520	505	533	513	466	545	317	296	185	196	240	144	187	214	206	245	243	233	261	246	207	251	397	533	386	444	266	278	292	264	277	281	259	264	166	260	198	228	275
AT1G01440	140	144	150	138	119	147	117	167	201	174	228	197	133	158	163	164	141	106	102	89	217	141	129	136	142	158	150	131	265	229	248	220	168	189	162	155	175	159	139	178	225	201	168	208	200	203	188	192	274
AT1G01448	41	21	24	22	23	30	30	29	15	24	22	19	17	30	24	15	20	13	25	20	16	7	7	10	16	14	22	10	17	13	11	15	32	27	44	13	21	32	16	23	26	30	27	28	15	24	31	33	36
AT1G01450	0	0	0	0	0	0	0	0	0	0	0	0	0	0	0	0	0	0	0	0	0	0	0	0	0	0	0	0	0	0	0	0	0	0	0	0	0	0	0	0	0	0	0	0	0	0	0	0	0
AT1G01453	0	0	0	0	0	0	0	0	0	0	0	0	0	0	0	0	0	0	0	0	0	1	0	0	0	0	0	0	0	0	0	0	0	0	0	0	0	0	0	0	0	0	0	0	0	0	0	0	1
AT1G01460	0	0	0	0	0	0	0	0	0	0	0	0	0	0	0	0	0	0	0	0	0	0	0	0	0	0	0	0	0	0	0	0	0	0	0	0	0	0	0	0	0	0	0	0	0	0	0	0	0
AT1G01470	994	907	904	776	769	735	610	961	362	298	340	172	351	196	378	357	678	550	749	422	6837	7477	5179	5239	5188	6519	6738	4053	2048	1512	1468	1250	2086	1885	2953	1691	4074	5800	4620	5919	2229	2188	3001	2267	2199	2886	2672	3048	619
AT1G01480	1	0	6	4	1	0	2	0	12	21	8	0	4	4	0	2	3	2	3	2	21	23	9	15	3	7	24	3	15	21	45	4	9	8	21	5	4	1	3	16	4	4	1	11	1	0	0	0	16
AT1G01490	497	463	438	410	368	400	374	437	409	314	468	408	494	393	554	519	284	258	235	181	148	136	102	111	140	172	154	113	193	185	167	269	209	183	303	177	105	115	109	129	219	208	259	221	155	212	243	250	280
AT1G01500	114	118	124	129	123	130	115	131	82	61	118	111	155	93	138	146	137	104	111	76	325	287	235	254	234	253	295	271	299	327	322	319	246	259	328	189	304	308	321	336	197	200	193	184	206	251	224	190	165
AT1G01510	212	157	150	179	162	144	165	190	173	206	181	200	192	246	219	223	137	117	110	132	204	215	209	167	159	177	217	212	252	228	203	285	257	326	387	281	317	200	272	254	362	385	400	431	363	431	419	396	432
AT1G01520	276	256	202	221	179	194	205	229	267	217	289	172	431	346	405	427	378	231	310	189	55	52	48	47	54	67	96	42	131	91	103	104	164	131	169	86	139	124	165	102	463	563	547	519	680	873	818	745	533
AT1G01530	0	0	0	0	0	0	0	0	0	0	0	0	0	0	0	0	0	0	0	0	0	0	0	0	0	0	0	0	0	2	0	0	0	0	3	0	0	0	0	0	1	0	0	0	0	0	0	1	0
AT1G01540	507	479	366	474	441	400	459	465	522	510	582	598	513	483	497	582	434	356	356	322	704	544	554	615	573	725	759	655	826	582	636	895	766	1016	894	894	730	673	750	758	666	750	768	756	651	895	693	782	698
AT1G01550	981	828	912	845	797	794	775	1011	1135	987	1117	822	890	764	852	921	764	517	617	468	1353	1123	996	941	1025	1186	1293	821	1421	1255	1325	1209	1055	1229	1465	1068	952	1085	1010	1216	1117	1226	1166	1012	898	1174	1220	1175	1149
AT1G01560	78	34	87	77	155	100	49	301	452	522	306	176	23	17	16	50	32	3	24	3	965	556	289	286	492	482	725	351	516	566	1258	518	85	139	140	77	46	49	52	60	56	46	23	19	67	62	113	84	66
AT1G01570	7	5	4	16	6	3	10	7	8	7	4	3	8	14	11	13	5	4	3	0	14	5	4	4	5	11	15	9	8	4	5	7	11	17	27	21	8	8	3	3	10	10	8	16	8	9	5	6	10
AT1G01580	71	91	105	55	43	58	57	92	13	19	23	10	85	50	90	73	34	36	56	30	39	69	57	43	35	41	49	36	14	20	13	14	67	51	71	35	30	54	25	63	60	66	105	69	76	70	88	58	22
AT1G01590	3	2	5	1	3	1	1	0	2	0	0	0	2	0	7	1	6	0	3	0	1	3	3	2	2	3	3	0	0	1	0	0	0	1	0	0	0	1	0	4	14	10	17	8	4	6	6	14	5
AT1G01600	3	1	3	2	6	1	5	2	0	1	0	4	5	0	0	3	4	0	1	1	9	4	5	3	3	3	9	7	5	2	0	6	3	8	5	2	1	1	3	2	21	39	39	35	23	32	13	13	4
AT1G01610	381	284	292	325	280	271	302	270	263	256	255	228	401	369	400	486	257	237	202	175	304	238	225	240	177	235	337	254	290	220	241	334	417	464	572	440	323	294	287	328	330	285	241	263	248	282	217	198	292
AT1G01620	1329	1553	1314	1623	1534	1345	1428	1239	1270	1381	1331	1623	2788	2897	2168	2692	1261	1034	1036	918	1159	913	732	850	759	969	1222	1117	1202	912	772	1633	2111	2314	3413	2343	1348	1194	1116	1475	384	591	354	577	266	316	188	221	366
AT1G01630	257	219	197	271	223	222	197	244	263	248	243	239	267	273	281	266	204	134	138	136	263	209	133	192	187	255	220	196	314	214	226	312	307	377	427	361	254	203	265	235	196	244	230	235	152	269	220	204	243
AT1G01640	4	8	5	7	2	3	3	2	4	1	5	2	8	8	7	7	8	3	5	4	2	3	6	5	5	6	8	3	7	3	2	1	9	6	7	10	7	14	8	26	6	3	17	8	3	6	10	13	6
AT1G01650	205	161	146	162	177	180	159	236	243	237	217	143	151	135	182	169	204	136	154	102	455	473	344	365	312	386	402	283	303	324	331	309	285	367	417	274	369	317	361	363	373	408	319	329	296	342	322	321	391
AT1G01660	9	3	4	4	5	5	5	7	3	22	9	14	6	5	6	7	8	5	4	9	0	4	1	2	2	2	4	1	8	9	7	9	6	1	7	5	7	3	2	2	6	5	7	4	3	15	13	12	13
AT1G01670	21	14	10	12	6	7	11	27	31	15	23	11	15	11	15	15	11	6	8	6	4	8	6	8	12	11	11	1	17	11	18	12	7	16	6	3	12	4	10	20	14	8	11	16	15	16	24	7	29
AT1G01680	24	27	72	33	21	25	15	54	322	216	209	48	4	8	5	34	7	4	3	0	103	18	11	12	51	16	39	6	29	45	159	38	13	17	12	12	5	4	0	2	6	14	22	10	9	14	24	10	17
AT1G01690	10	12	17	8	15	8	11	5	17	16	14	13	9	5	15	7	15	11	7	6	15	9	12	7	9	7	13	7	13	15	15	11	16	26	18	8	12	8	17	6	27	22	10	15	10	16	11	19	20
AT1G01695	2	1	1	0	0	1	2	1	3	2	4	3	3	2	1	2	1	6	2	0	0	2	0	0	0	0	0	0	0	0	0	1	5	5	4	0	0	3	0	0	4	0	1	0	0	0	6	3	5
AT1G01700	10	9	7	8	7	6	7	9	5	5	7	6	16	16	8	14	7	4	2	8	6	6	18	5	3	5	1	7	8	8	8	20	9	11	10	16	14	2	8	4	12	23	19	23	13	8	8	8	12
AT1G01710	353	302	260	251	250	266	304	298	299	261	351	252	300	309	330	338	263	210	201	182	320	257	249	229	241	334	252	228	354	301	298	351	357	408	407	355	303	343	296	334	256	259	275	243	245	292	270	272	372
AT1G01715	4	7	4	13	12	15	7	11	9	7	4	5	10	11	10	9	2	8	5	5	6	9	3	3	6	12	4	3	10	6	8	9	3	10	10	8	12	4	9	4	20	4	15	10	27	22	34	20	22
AT1G01720	215	216	235	210	276	209	188	236	275	288	225	169	487	333	467	516	238	154	302	190	297	281	181	204	158	193	236	167	101	173	139	137	247	206	288	118	89	82	105	127	181	205	230	236	291	316	279	258	181
AT1G01725	32	17	35	21	27	22	17	31	19	31	25	15	26	29	35	33	9	19	15	15	15	23	4	12	33	28	24	10	27	15	16	19	21	19	29	7	6	12	16	18	25	18	29	21	26	20	32	30	38
AT1G01730	58	66	77	56	32	46	64	52	67	37	90	58	95	62	78	83	60	48	73	47	72	58	61	48	58	67	68	55	75	54	77	70	90	57	114	54	82	79	95	69	149	159	147	124	133	194	166	185	144
AT1G01740	49	66	53	55	39	44	61	52	45	21	34	36	72	47	76	55	55	58	49	25	46	33	44	32	44	54	50	41	31	33	34	28	47	77	93	36	56	63	62	74	74	91	98	121	67	56	94	90	81
AT1G01750	0	0	0	0	0	0	0	0	0	0	0	0	0	0	0	0	0	0	0	0	0	0	0	0	0	0	0	0	0	0	0	0	0	0	0	0	0	0	0	0	0	0	0	0	0	0	0	0	0
AT1G01760	27	41	23	22	23	25	20	28	20	31	21	30	34	45	32	29	30	21	19	19	26	12	25	17	19	26	25	20	37	15	15	41	41	57	51	38	32	37	29	26	44	57	73	37	44	57	48	47	81
AT1G01770	62	57	59	55	55	49	65	53	64	47	60	46	62	63	75	62	58	33	57	42	55	33	29	48	56	44	31	40	53	43	34	50	50	78	81	38	48	44	46	72	79	80	70	73	59	53	72	86	107
AT1G01780	22	17	13	9	12	16	26	13	11	16	23	17	22	18	15	23	24	17	11	10	17	12	10	21	17	16	22	15	25	20	8	29	29	20	18	18	27	19	16	16	12	12	18	20	29	24	21	14	24
AT1G01790	3596	2979	2507	2709	2795	2809	2798	3185	2403	2366	2589	2367	2909	2939	2802	3101	2780	2070	2007	1789	3038	2281	2492	2415	2444	3123	3141	2537	2814	2247	2322	3039	2989	3848	3919	3316	3478	2766	3145	3326	3677	4329	3399	3963	3296	3789	3892	3795	4866
AT1G01800	365	317	294	333	265	278	309	380	340	369	411	256	278	248	282	303	304	209	198	140	311	245	202	220	232	304	301	231	327	264	335	353	248	279	370	223	281	256	280	280	268	338	324	310	229	339	299	295	303
AT1G01810	3	1	0	1	2	0	0	0	1	0	0	0	1	3	0	1	1	1	0	3	0	0	5	1	0	0	0	1	0	0	1	4	0	6	2	0	2	0	0	0	1	0	1	2	2	1	2	1	0
AT1G01820	181	157	194	158	161	165	158	199	138	130	186	122	195	162	245	188	222	166	166	125	217	188	168	153	215	235	205	145	218	199	144	219	236	235	301	191	236	246	213	297	368	390	342	368	261	395	368	393	384
AT1G01830	254	168	174	198	171	178	130	198	156	149	169	137	227	186	214	240	190	102	133	117	161	79	118	127	117	139	127	89	179	162	127	191	222	257	259	219	124	162	102	164	231	238	365	269	238	288	240	307	243
AT1G01840	8	5	4	5	1	11	4	11	7	3	4	3	14	9	8	9	4	4	6	3	0	1	0	3	0	1	3	1	3	4	0	0	2	2	0	3	0	5	2	0	7	4	3	7	3	4	1	1	1
AT1G01860	82	74	78	82	58	87	95	83	64	70	79	72	69	85	105	99	72	59	51	47	65	74	56	65	52	81	77	72	112	74	77	107	107	123	123	124	87	81	88	87	137	166	152	163	95	127	121	135	179
AT1G01870	0	0	0	0	0	0	0	0	0	0	0	0	0	0	0	0	0	0	0	0	0	0	0	0	0	0	0	0	0	0	0	0	0	0	0	0	0	0	0	0	0	0	0	0	0	0	0	0	0
AT1G01880	10	9	5	10	9	4	14	4	3	4	7	12	13	7	17	8	6	6	10	4	7	11	6	10	3	9	1	1	6	6	11	10	10	6	0	10	8	12	14	28	34	37	15	17	25	18	29	24	37
AT1G01890	0	0	0	0	0	0	0	0	0	0	0	0	0	0	0	0	0	0	0	0	0	0	0	0	0	0	0	0	0	0	0	0	0	0	0	0	0	0	0	0	0	0	0	0	0	0	0	0	0
AT1G01900	29	29	21	35	33	14	47	40	32	58	60	61	49	52	27	26	26	50	19	52	52	53	49	57	24	33	49	59	113	111	77	142	57	49	52	51	134	63	87	55	72	169	45	123	74	60	33	49	92
AT1G01910	332	228	244	251	238	259	228	284	251	220	290	251	271	210	243	282	265	186	206	160	382	300	313	296	295	398	368	318	403	321	343	489	321	376	566	349	417	463	430	467	465	526	539	522	470	540	436	586	587
AT1G01920	57	38	36	23	40	45	58	61	58	46	52	46	43	50	41	53	37	37	33	31	63	36	35	53	36	39	55	65	63	54	39	78	48	60	56	37	53	58	41	38	104	124	127	113	123	150	144	183	192
AT1G01930	105	86	102	92	92	85	89	90	107	104	103	78	96	107	86	124	106	59	73	53	76	70	68	68	37	107	62	58	84	83	101	90	100	84	118	101	80	87	73	135	118	151	129	126	134	160	106	140	178
AT1G01940	20	23	15	18	27	15	17	26	20	19	12	15	18	27	34	23	22	13	20	8	56	35	21	30	26	33	34	31	19	20	21	49	23	23	13	21	36	45	44	29	81	129	134	96	116	150	106	117	134
AT1G01950	252	226	241	213	282	224	228	306	323	332	322	342	237	252	253	300	257	184	212	192	346	308	261	281	292	373	349	278	454	359	396	511	282	320	409	291	450	465	405	493	225	278	260	243	201	290	263	228	309
AT1G01960	424	367	373	433	321	310	352	405	453	364	454	414	418	480	393	474	380	322	330	268	522	383	422	562	450	449	447	402	547	548	464	598	528	763	670	670	757	591	638	722	1116	1169	905	969	813	894	835	849	1322
AT1G01970	321	276	224	270	249	218	292	295	215	260	295	314	340	327	308	347	285	202	182	173	279	183	235	246	204	280	350	253	308	203	263	362	327	443	484	398	359	321	291	356	542	725	492	682	480	593	584	613	717
AT1G01980	0	0	0	0	0	0	0	0	0	0	0	0	0	0	0	0	0	0	0	0	0	0	0	0	0	0	0	0	0	0	0	0	0	0	0	0	0	0	0	0	0	0	0	0	0	0	0	0	0
AT1G01990	36	33	54	47	29	40	31	50	43	46	44	28	70	73	56	52	39	33	36	29	53	55	40	33	28	59	37	37	33	67	31	54	48	90	63	54	58	50	45	47	55	80	65	64	62	81	67	67	72
AT1G02000	49	67	60	76	74	62	59	60	73	64	78	59	75	63	66	98	72	49	57	41	66	54	52	31	42	70	55	59	57	78	55	69	73	89	122	49	88	86	72	94	51	47	86	68	58	107	53	64	61
AT1G02010	109	91	66	85	59	84	74	91	83	73	88	93	88	114	104	104	104	76	72	62	54	47	68	60	72	66	76	68	90	96	65	88	103	136	187	112	111	83	89	132	155	127	165	110	76	125	93	96	136
AT1G02020	20	15	25	25	23	13	20	25	33	12	35	23	27	18	14	26	18	12	18	12	30	20	17	37	11	21	25	10	26	31	14	35	30	70	24	37	41	36	27	12	81	78	46	24	34	20	28	24	76
AT1G02030	1	0	0	0	1	0	0	0	2	0	0	2	5	2	8	3	3	0	0	0	1	1	0	0	2	0	0	0	2	0	3	4	1	2	2	0	1	1	4	1	4	2	2	0	3	1	7	0	2
AT1G02040	0	0	0	0	0	0	0	0	0	0	0	0	0	0	0	0	0	0	0	0	0	0	0	0	0	0	0	0	0	0	0	0	0	0	0	0	0	0	0	0	0	0	0	0	0	0	0	0	0
AT1G02050	6	4	8	9	7	5	3	5	10	1	3	5	6	3	5	4	12	8	9	7	7	5	4	8	4	3	0	6	2	5	0	8	2	10	4	7	13	6	2	3	34	29	22	22	23	15	29	10	25
AT1G02060	10	14	11	11	6	9	12	15	13	14	10	8	10	11	4	8	7	10	12	7	6	7	8	7	4	6	8	9	13	6	12	13	4	4	4	11	24	15	18	2	67	55	37	42	51	36	45	34	50
AT1G02065	0	0	0	0	0	0	0	0	0	0	0	0	0	0	0	0	0	0	0	0	0	0	0	0	0	0	0	0	0	0	0	0	0	0	0	0	0	0	0	0	0	0	0	0	0	0	0	0	0
AT1G02067	0	0	0	0	0	0	0	0	0	0	0	0	0	0	0	0	0	0	0	0	0	0	0	0	0	0	0	0	0	0	0	0	0	0	0	0	0	0	0	0	0	0	0	0	0	0	0	0	0
AT1G02070	0	0	0	0	1	0	0	0	0	0	0	0	0	0	0	0	0	0	0	0	0	0	1	0	0	2	0	0	0	0	0	0	0	0	0	0	0	0	0	0	0	0	0	0	0	0	0	0	0
AT1G02080	737	544	601	562	469	537	526	719	701	594	896	653	668	723	666	700	668	558	576	513	774	603	655	848	729	773	658	602	1097	916	733	1041	867	1330	1062	1104	1343	977	984	1244	1875	1652	1379	1152	1014	1103	1226	1170	2255
AT1G02090	168	173	133	146	145	132	137	142	157	177	198	158	204	173	158	205	187	120	131	128	203	177	110	174	166	206	223	153	210	185	184	250	248	283	375	218	258	245	232	295	269	341	282	259	277	370	343	319	370
AT1G02100	138	141	122	152	132	136	136	128	195	141	171	118	182	141	159	151	147	94	114	76	199	167	123	121	143	151	187	112	215	192	149	211	160	170	164	161	137	159	189	187	216	228	209	180	180	161	215	237	273
AT1G02110	14	33	26	21	23	23	16	17	21	18	23	23	26	27	11	32	27	13	15	21	23	20	27	31	8	9	14	19	26	18	26	20	17	36	18	38	52	24	29	21	48	53	60	37	51	50	35	48	32
AT1G02120	281	229	267	266	222	223	251	330	342	252	300	262	239	210	268	236	254	181	222	149	319	240	183	199	235	210	276	189	278	237	255	279	180	228	234	197	223	281	268	310	282	269	327	241	269	334	334	284	276
AT1G02130	184	194	174	191	190	203	171	185	219	164	195	176	198	173	168	174	188	148	154	130	159	145	169	133	143	235	162	136	212	207	159	262	183	195	207	147	188	231	227	245	263	255	267	246	202	290	268	226	236
AT1G02140	452	367	322	333	361	356	339	424	447	441	500	363	515	476	461	569	389	254	277	224	439	355	263	296	289	387	431	354	427	376	403	515	502	606	666	530	459	386	471	468	773	888	747	730	568	941	658	773	869
AT1G02145	112	105	120	101	98	101	105	126	142	120	137	131	82	107	90	127	127	89	96	60	115	81	90	106	72	97	123	78	121	89	89	123	87	101	127	111	109	126	142	131	199	192	191	172	145	168	126	190	288
AT1G02150	503	484	431	488	456	420	478	459	436	550	523	496	517	539	417	612	473	404	425	348	568	439	386	423	344	390	433	413	624	469	431	720	504	614	682	528	716	573	581	666	1198	1435	944	1227	904	1163	1023	1143	1236
AT1G02160	23	33	24	23	23	26	32	28	24	22	29	26	26	19	36	29	25	18	22	21	32	15	14	25	12	30	15	13	41	30	22	46	35	16	39	26	37	27	18	26	29	28	34	38	31	30	27	24	51
AT1G02170	70	78	83	77	54	63	69	85	98	123	105	79	99	65	66	73	75	52	67	62	139	112	113	95	106	84	122	83	122	151	115	129	102	108	130	110	83	117	88	117	119	101	103	91	126	132	105	131	107
AT1G02180	22	25	21	30	16	26	16	25	11	10	13	22	31	20	19	37	14	3	8	6	11	16	12	5	1	14	12	11	9	10	4	11	15	17	24	20	20	5	12	5	11	37	10	14	7	10	8	22	15
AT1G02190	1	2	0	0	0	0	0	0	0	0	0	0	1	0	0	1	0	0	1	0	0	0	0	0	0	0	0	1	0	0	0	0	0	3	2	2	0	0	0	0	0	0	0	0	0	0	0	0	0
AT1G02205	468	349	141	312	438	292	258	296	135	201	168	295	878	738	707	905	1572	977	702	769	168	88	129	205	159	179	270	335	270	150	59	506	947	1368	1513	1217	1958	1613	1584	1984	123	144	27	137	88	78	25	96	23
AT1G02210	0	0	0	0	0	0	0	0	0	0	0	0	0	0	0	0	0	0	0	0	0	0	0	0	0	0	0	0	0	0	0	0	0	0	0	0	0	0	0	0	0	0	0	0	0	0	0	0	0
AT1G02220	79	50	53	30	42	43	38	45	140	107	134	100	65	56	60	60	45	38	44	17	73	48	48	51	73	60	44	44	76	85	88	78	40	93	63	60	42	43	21	68	21	27	26	13	30	32	32	48	52
AT1G02230	15	10	28	11	8	12	10	24	32	27	45	14	3	1	4	4	4	9	6	2	67	23	21	13	32	12	41	13	16	9	41	8	3	20	1	6	4	2	3	3	16	3	4	6	12	18	12	27	14
AT1G02250	0	0	0	0	0	0	0	0	0	0	0	0	0	0	0	0	0	0	2	0	0	0	0	0	0	0	0	0	0	0	0	0	3	0	0	0	0	0	0	0	1	0	0	0	0	0	0	3	0
AT1G02260	44	32	46	45	34	46	46	53	54	47	63	44	66	53	84	64	45	45	49	34	66	67	65	65	52	60	78	53	82	58	97	97	95	90	100	65	66	78	72	70	147	140	129	106	86	116	151	88	130
AT1G02270	262	225	246	193	219	239	182	279	277	259	280	172	142	118	196	159	192	119	155	92	956	920	733	784	698	945	997	635	405	375	497	363	433	451	602	468	593	691	696	739	220	206	210	238	190	244	267	262	263
AT1G02280	322	222	170	239	253	215	242	272	266	280	287	306	336	349	248	350	234	172	174	149	328	222	192	278	242	258	295	318	349	247	253	499	337	396	400	354	333	276	298	274	613	827	548	811	591	679	460	737	832
AT1G02290	63	50	54	76	43	44	52	60	60	41	51	46	60	54	64	62	56	48	38	36	62	49	52	46	54	51	63	43	61	56	46	74	68	98	73	86	72	83	69	87	66	94	68	68	70	100	112	110	97
AT1G02300	57	54	65	65	20	51	52	47	45	17	55	24	46	56	75	56	33	31	22	13	99	74	85	75	95	77	93	74	153	92	81	87	118	146	153	113	77	79	93	122	79	72	113	58	42	66	77	54	88
AT1G02305	521	399	407	399	362	371	391	512	500	423	507	344	492	412	513	518	522	272	365	220	396	400	337	372	403	449	400	305	416	402	373	422	478	460	635	483	415	463	452	557	473	494	591	557	453	509	546	572	549
AT1G02310	0	0	0	0	0	0	0	0	3	0	1	0	0	0	1	0	0	1	1	0	19	30	17	13	23	18	13	16	8	15	20	5	8	5	5	11	15	11	19	11	34	18	34	7	17	15	20	19	2
AT1G02320	0	0	0	0	0	0	0	0	0	0	0	0	0	0	0	0	0	0	0	0	0	0	0	0	0	0	0	0	0	0	0	0	0	0	0	0	0	0	0	0	0	0	0	0	0	0	0	0	0
AT1G02330	134	83	56	81	76	70	66	75	108	100	84	81	74	80	89	86	86	62	66	52	110	95	84	79	100	92	102	88	123	103	107	123	106	134	120	118	119	110	94	108	190	229	207	238	149	277	231	205	273
AT1G02335	32	25	26	19	24	38	45	28	128	175	116	142	17	20	12	26	25	52	38	55	41	45	22	21	15	31	37	53	136	85	92	187	22	6	32	22	84	28	50	57	24	30	15	48	37	18	24	15	30
AT1G02340	25	10	21	28	9	16	16	22	11	6	15	4	36	30	57	57	27	17	18	12	55	112	58	24	34	26	20	11	24	31	14	49	41	32	42	40	13	33	25	26	43	21	66	16	9	12	14	3	4
AT1G02350	6	3	1	4	1	4	1	3	0	1	4	3	5	4	4	5	3	1	2	6	3	1	2	1	1	3	0	1	6	1	8	4	3	1	3	9	3	2	2	1	5	3	6	2	2	0	1	15	6
AT1G02360	8	10	8	9	20	6	5	11	30	59	44	24	5	8	6	6	1	6	6	4	42	32	6	9	13	4	21	11	16	32	31	38	10	10	18	9	2	2	7	6	7	12	9	12	16	11	19	28	13
AT1G02370	26	18	28	17	18	24	29	39	29	26	26	23	32	25	16	33	23	26	21	16	34	43	34	34	22	40	52	32	41	41	32	66	32	35	39	26	49	49	36	42	147	157	149	127	130	185	171	203	199
AT1G02380	48	38	29	36	15	20	30	31	24	22	32	44	29	48	28	42	28	17	18	26	3	1	2	1	6	9	3	4	4	1	3	9	5	4	4	13	5	6	7	3	5	10	6	5	9	11	10	10	8
AT1G02390	143	129	152	125	140	136	77	146	182	102	144	67	216	167	249	363	68	33	60	29	98	76	54	59	40	86	75	27	51	68	79	60	109	89	125	102	18	36	43	30	42	35	44	23	35	95	65	58	21
AT1G02400	17	19	41	22	81	54	25	64	52	45	17	5	22	16	28	60	14	16	35	11	344	436	304	260	133	242	221	110	53	73	83	44	288	82	294	68	29	72	27	43	9	16	11	9	15	15	17	6	4
AT1G02405	3	3	1	2	0	0	0	1	2	1	0	1	2	2	1	6	2	0	0	0	4	3	3	3	2	4	11	2	0	5	4	2	3	1	1	1	0	2	0	2	1	2	0	0	0	0	1	6	0
AT1G02410	186	126	133	148	135	135	134	179	201	173	164	159	119	111	104	134	157	112	120	100	189	150	112	126	122	135	186	145	186	167	158	222	103	148	176	120	192	147	187	216	184	220	249	169	153	194	220	180	261
AT1G02420	28	16	17	22	16	22	15	25	21	19	22	19	20	25	18	27	26	27	14	13	22	10	16	14	14	13	26	18	23	21	21	18	18	42	41	26	19	25	22	20	52	43	30	35	34	45	44	46	52
AT1G02430	0	0	0	0	0	0	0	1	2	1	4	0	0	0	0	0	0	0	0	0	1	0	0	3	0	0	5	0	0	3	2	2	0	0	2	0	0	0	0	0	0	0	0	0	0	0	2	0	2
AT1G02440	1	2	0	3	0	3	0	3	2	4	5	0	0	0	0	0	0	0	0	0	3	3	0	2	3	1	0	3	4	9	11	4	0	3	1	4	0	0	0	0	1	0	1	2	1	0	0	0	0
AT1G02450	7	19	24	14	2	15	3	24	128	91	97	28	3	2	3	5	0	3	0	1	124	71	12	6	43	26	56	16	82	88	202	97	12	16	11	4	0	0	1	5	15	5	4	4	15	11	9	4	7
AT1G02460	36	19	30	23	26	14	19	24	7	0	4	3	12	13	13	15	18	14	15	14	59	27	55	48	46	62	83	53	3	5	4	15	24	33	44	19	34	28	25	39	189	281	201	182	144	272	244	220	20
AT1G02470	0	1	3	2	2	3	3	5	15	15	17	7	2	2	3	1	3	5	5	4	3	5	4	2	15	4	5	2	11	3	15	5	4	4	4	0	7	5	3	0	18	12	8	10	3	2	6	7	12
AT1G02475	229	228	195	207	171	209	173	256	231	188	235	190	206	197	222	192	230	132	183	116	174	142	119	139	136	165	182	112	179	137	151	176	136	164	205	152	148	156	153	255	191	134	179	185	212	244	255	220	231
AT1G02480	0	0	0	0	0	0	0	0	0	0	0	0	0	0	0	0	0	0	0	0	0	0	0	0	0	0	0	0	0	0	0	0	0	0	0	0	0	0	0	0	0	0	0	0	0	0	0	0	0
AT1G02490	0	0	0	0	0	0	0	0	0	0	0	0	0	0	0	0	0	0	0	0	0	0	0	0	0	0	0	0	0	0	0	0	0	0	0	0	0	0	0	0	0	0	0	0	0	0	0	0	0
AT1G02500	1563	1719	1689	1749	1623	1495	1879	1683	2142	2131	1768	1956	2148	2224	1798	2274	1643	1219	1443	1215	2135	1612	1290	1388	1548	1561	2008	1518	1869	1743	1677	2302	2136	2403	2680	2089	2325	2280	2008	2437	1078	1203	1257	1154	898	1252	1170	1143	721
AT1G02510	0	0	0	0	0	0	0	0	0	0	0	0	0	0	0	0	0	0	0	0	0	0	0	0	0	0	0	0	0	0	0	0	0	0	0	0	0	0	0	0	0	0	0	0	0	0	0	0	0
AT1G02520	2	1	5	1	1	3	3	2	3	5	1	3	4	0	3	0	3	9	5	3	11	3	1	0	2	3	8	2	3	4	2	0	5	1	7	0	8	1	5	7	6	2	4	2	0	3	0	6	8
AT1G02530	0	0	0	1	0	0	0	1	0	0	0	1	1	1	1	4	2	0	4	0	1	0	0	0	0	0	0	0	3	0	1	3	1	2	0	0	0	1	1	2	1	6	1	1	1	5	7	2	1
AT1G02540	0	0	0	0	0	0	0	0	0	0	0	0	0	0	0	0	0	0	0	0	0	0	0	0	0	0	0	0	0	0	0	0	0	0	0	0	0	0	0	0	0	0	0	0	0	0	0	0	0
AT1G02550	0	0	0	0	0	0	0	0	0	0	0	0	0	0	0	0	0	0	0	0	0	0	0	0	0	0	0	0	0	0	0	0	0	0	0	0	0	0	0	0	0	0	0	0	0	0	0	0	0
AT1G02560	1727	1382	1241	1419	1166	1273	1362	1626	1487	1596	1613	1371	1660	1343	1564	1756	1234	873	1052	849	1633	1387	1091	1429	1193	1419	1658	1321	2081	1661	1367	2028	1616	1842	2375	1668	1532	1590	1467	1731	2426	2624	2438	2527	2090	2660	2538	2415	3115
AT1G02570	0	0	0	0	0	0	0	0	0	0	0	0	0	0	0	0	0	0	0	0	0	0	0	0	0	0	0	0	0	0	0	0	0	0	0	0	0	0	0	0	0	0	0	0	0	0	0	0	0
AT1G02575	0	0	0	0	0	0	0	0	0	0	0	0	0	0	0	0	0	0	0	0	0	0	0	0	0	0	0	0	0	0	0	0	0	0	0	0	0	0	0	0	0	0	0	0	0	0	0	0	0
AT1G02580	0	0	0	0	0	0	0	0	4	3	1	0	0	0	0	0	0	0	0	0	0	2	0	0	0	0	0	0	2	1	1	0	0	0	0	0	0	0	0	0	0	0	0	0	0	0	0	0	0
AT1G02590	0	0	0	0	0	0	0	0	0	0	0	0	0	0	0	0	0	0	0	0	0	0	0	0	0	0	0	0	0	0	0	0	0	0	0	0	0	0	0	0	0	0	0	0	0	0	0	0	0
AT1G02600	0	0	0	0	0	0	0	0	0	0	0	0	0	0	0	0	0	0	0	0	0	0	0	0	0	0	0	0	0	0	0	0	0	0	0	0	0	0	0	0	0	0	0	0	0	0	0	0	0
AT1G02610	8	4	7	11	5	13	10	15	18	7	23	23	11	14	26	15	9	4	6	2	17	14	20	18	25	10	22	12	26	9	16	18	13	18	16	22	11	13	9	15	27	8	10	13	22	16	19	28	12
AT1G02620	0	0	0	0	0	0	0	1	0	0	0	1	2	4	2	1	0	0	0	0	0	0	1	0	0	0	0	0	0	0	0	0	4	6	3	4	1	0	0	1	6	1	8	10	5	22	7	5	1
AT1G02630	1	1	1	0	0	0	0	1	1	0	0	0	4	0	5	0	1	4	4	6	0	0	0	0	0	0	3	0	0	0	0	0	1	0	0	3	1	5	3	4	0	0	0	0	2	0	0	1	1
AT1G02640	20	27	32	35	22	23	28	30	47	39	39	45	24	50	17	20	49	33	24	34	25	20	20	26	20	24	27	33	34	22	42	55	27	32	37	52	48	26	29	47	51	59	54	58	55	63	30	32	82
AT1G02650	8	4	1	6	1	1	3	2	4	3	4	3	2	0	3	2	0	0	1	0	2	1	2	0	0	0	1	0	2	1	2	2	1	0	0	2	4	0	0	0	5	0	0	1	5	1	1	0	2
AT1G02660	55	41	50	45	214	159	67	160	166	115	96	71	44	37	61	109	43	37	81	40	1440	1235	966	1037	842	1374	1125	823	406	394	485	304	691	664	938	597	572	753	532	782	69	67	44	67	57	49	78	49	37
AT1G02670	3	1	3	2	3	6	9	9	3	1	5	5	5	7	5	3	5	5	6	4	6	2	7	1	3	5	1	4	6	7	7	11	2	8	15	6	6	6	6	5	20	24	24	21	11	18	29	29	53
AT1G02680	54	44	53	43	47	38	34	68	37	38	37	35	54	35	41	53	31	31	20	35	37	44	38	37	39	36	29	29	46	37	34	50	62	44	57	34	46	52	48	37	75	62	52	38	75	68	71	63	71
AT1G02690	18	15	11	22	18	15	18	20	12	19	32	13	27	31	8	23	24	24	20	16	21	10	18	9	15	21	33	20	28	24	25	47	25	28	28	29	24	37	34	38	77	77	68	74	70	133	64	88	108
AT1G02700	2	3	4	1	4	1	1	1	3	1	3	2	6	3	4	3	0	0	1	0	1	2	0	1	2	1	4	3	0	0	0	0	2	6	8	3	4	1	2	3	0	0	0	4	1	0	1	0	3
AT1G02705	0	0	1	0	0	1	1	0	0	0	0	2	0	1	0	0	0	0	2	0	1	1	0	1	0	0	0	0	0	2	1	0	0	1	0	0	0	2	0	0	0	0	0	1	0	3	0	0	0
AT1G02710	0	0	0	0	0	0	0	0	0	0	0	0	0	0	0	0	0	0	0	0	0	0	0	0	0	0	0	0	0	0	0	0	0	0	0	0	0	0	0	0	0	0	0	0	0	0	0	0	0
AT1G02720	43	29	25	54	27	28	41	35	43	34	49	48	45	39	34	39	37	29	32	28	33	18	27	31	22	39	20	24	36	39	41	59	37	57	57	64	51	40	43	48	53	63	40	51	41	46	58	41	75
AT1G02730	70	68	57	44	63	65	83	78	46	73	54	66	79	116	49	72	87	51	72	62	83	38	65	87	61	56	53	70	57	44	41	88	76	159	75	72	130	45	73	61	141	250	86	183	87	88	65	73	104
AT1G02740	44	50	49	47	27	39	37	65	72	48	62	40	37	34	43	38	43	34	37	18	57	61	44	47	75	51	73	43	54	43	43	62	51	48	49	64	28	50	52	68	72	95	100	59	80	68	98	78	128
AT1G02750	77	77	56	47	58	68	69	71	91	83	91	92	86	68	101	93	87	55	50	55	77	78	56	53	101	84	68	76	86	85	94	89	97	120	106	87	92	84	91	82	145	73	106	104	102	119	129	123	164
AT1G02760	0	0	0	0	0	0	0	0	0	0	0	0	0	0	0	0	0	0	0	0	0	0	0	0	0	0	0	0	0	0	0	0	0	0	0	0	0	0	0	0	0	0	0	0	0	0	0	0	0
AT1G02770	2	1	2	1	0	0	3	5	2	0	1	1	5	2	5	5	1	2	4	1	0	3	0	2	3	7	0	1	0	0	1	1	1	4	2	0	0	9	3	6	1	0	0	0	0	0	0	0	0
AT1G02780	2117	2033	1855	2142	1895	1775	1986	2145	2335	2659	2501	2517	2448	2181	2192	2673	2108	1899	1819	1617	2710	1954	1540	2068	1735	2151	2500	2054	3362	2428	2334	3969	2284	2882	3270	2489	3059	2680	2675	2875	6729	7864	6203	6901	5912	8201	6086	7168	6367
AT1G02790	0	0	0	0	0	0	0	0	0	0	0	0	0	0	0	0	0	0	0	0	0	0	0	0	0	0	0	0	0	0	0	0	0	0	0	0	0	0	0	0	0	0	0	0	0	0	0	0	0
AT1G02800	0	0	0	0	0	0	2	0	0	0	0	0	1	2	0	1	0	0	0	0	0	0	0	1	0	0	0	0	0	0	0	0	1	0	0	5	1	0	1	0	0	0	0	0	0	0	1	0	0
AT1G02810	1	0	0	0	1	2	0	1	0	2	0	3	1	0	0	7	0	0	0	1	0	0	0	1	0	0	0	0	0	0	0	0	0	0	3	0	0	0	0	0	1	4	1	3	0	0	0	0	2
AT1G02813	0	0	0	0	0	0	2	0	0	0	0	0	0	0	0	1	0	0	0	0	0	0	0	0	0	0	0	0	0	0	0	0	0	0	0	0	0	0	0	0	0	0	0	0	0	0	0	0	0
AT1G02816	110	66	86	103	87	71	82	86	122	105	125	92	193	162	181	150	128	96	61	56	41	28	35	18	18	32	35	39	41	49	44	68	58	71	114	63	39	38	38	56	34	56	43	54	49	72	54	65	67
AT1G02820	820	1082	1020	1145	1149	1102	767	784	975	628	1036	717	1358	905	1223	1172	1161	992	1360	955	2393	1673	1567	2004	1825	2786	2705	1634	1044	1544	1491	1351	3726	3141	4822	3091	2895	3627	2918	3148	238	225	372	250	354	454	311	390	93
AT1G02830	1	0	0	0	0	0	0	0	2	0	0	0	3	0	0	0	0	0	0	0	0	0	0	0	1	0	1	3	4	0	1	2	3	2	6	3	0	2	0	0	2	0	2	2	0	0	3	2	3
AT1G02840	231	244	257	308	256	226	240	303	360	328	356	300	424	422	414	369	266	263	244	235	324	286	268	265	241	238	399	263	374	324	331	507	375	405	478	407	370	385	403	353	481	536	607	574	589	832	606	597	472
AT1G02850	55	45	61	25	14	35	42	49	49	46	38	9	68	24	104	70	11	5	35	6	33	31	25	41	19	26	56	10	38	72	8	33	40	73	92	69	1	21	7	19	90	59	128	38	73	103	108	102	102
AT1G02860	79	45	45	57	45	57	40	52	38	35	35	24	64	43	80	107	81	58	69	43	105	106	76	80	94	134	134	71	44	48	41	40	91	95	159	100	130	136	150	205	79	90	106	82	73	114	94	101	90
AT1G02870	52	52	53	38	52	41	34	60	42	49	47	52	77	39	48	57	46	33	58	35	77	54	46	51	34	81	58	46	87	68	63	88	87	124	83	81	75	86	83	82	385	405	361	365	383	503	403	491	444
AT1G02880	138	104	91	95	107	118	103	121	123	143	120	71	97	86	116	102	118	93	91	63	186	133	123	130	94	140	191	83	210	186	225	181	156	157	220	99	150	167	150	146	226	241	169	181	155	203	201	218	202
AT1G02890	611	543	585	571	496	503	546	636	648	536	660	621	515	536	516	528	625	536	559	407	662	552	532	577	553	648	592	461	740	640	564	771	534	683	839	575	687	830	810	898	770	855	787	705	658	806	900	764	1069
AT1G02900	0	0	1	0	2	1	1	3	0	5	1	1	0	0	0	1	0	2	1	1	3	4	1	1	0	0	2	7	3	0	0	2	0	1	3	2	2	2	2	0	3	3	3	5	9	7	1	2	4
AT1G02910	483	356	376	360	343	306	348	427	414	329	456	369	284	316	297	345	400	285	265	251	464	266	283	363	293	409	390	368	530	339	331	555	288	369	417	284	441	415	378	417	632	683	635	734	609	641	782	753	816
AT1G02920	170	176	427	248	158	258	170	385	763	792	585	116	86	21	80	142	31	61	79	26	1074	437	332	159	765	353	829	179	350	335	678	176	42	374	84	112	38	63	56	104	668	341	323	265	480	821	639	888	470
AT1G02930	231	225	608	300	263	362	298	610	1451	1473	1011	191	212	23	77	281	64	92	104	12	2576	1348	996	577	1814	932	1865	554	783	755	1420	344	136	695	194	226	92	214	226	367	3192	2970	2471	2586	3385	4150	3590	4926	1354
AT1G02940	1	0	1	3	2	1	0	0	0	0	0	0	1	0	0	0	0	0	0	0	1	0	1	0	2	3	0	1	0	0	0	0	0	0	0	0	1	0	0	0	1	3	0	0	2	1	2	1	1
AT1G02950	25	16	23	23	29	31	35	27	12	28	12	24	30	46	26	28	25	22	19	22	42	31	18	24	27	15	23	27	15	20	37	24	34	55	37	11	29	11	29	26	34	59	12	37	25	34	27	21	33
AT1G02952	0	0	0	0	0	0	0	0	0	0	0	0	0	0	0	0	0	0	0	0	0	0	0	0	0	0	0	0	0	0	0	0	0	0	0	0	0	0	0	0	0	0	0	0	0	0	0	0	0
AT1G02960	84	57	80	65	72	69	79	81	102	47	90	61	85	76	72	66	91	60	61	54	49	48	44	51	36	66	64	56	78	47	52	82	59	51	84	51	95	69	109	97	87	110	108	87	74	105	87	104	124
AT1G02965	0	0	0	0	0	0	0	0	0	0	0	0	0	0	0	0	0	0	0	0	0	0	0	0	0	0	0	0	0	0	0	0	0	0	0	0	0	0	0	0	0	0	0	0	0	0	0	0	0
AT1G02970	10	7	4	5	10	9	7	15	22	14	14	15	10	18	12	17	13	3	11	5	8	3	11	7	8	7	12	18	10	10	7	28	10	10	0	9	8	13	12	17	50	56	36	54	34	53	48	54	56
AT1G02980	0	0	0	0	0	0	0	0	0	0	0	0	0	0	0	0	0	0	0	0	0	0	0	0	0	0	0	0	0	0	0	0	0	4	0	0	0	1	0	0	0	0	0	0	0	0	0	0	0
AT1G02990	225	180	177	198	143	146	162	206	185	168	230	161	187	188	188	172	225	165	180	111	256	196	200	173	214	173	222	163	271	260	245	262	197	249	302	224	232	281	250	333	358	436	347	295	291	284	369	371	495
AT1G03000	157	151	151	153	89	138	178	174	162	150	178	157	153	144	156	138	157	149	129	111	211	108	155	129	139	141	126	136	200	163	161	200	120	164	174	159	199	199	202	180	305	246	253	223	168	198	178	181	279
AT1G03010	4	2	1	2	5	3	2	0	2	5	1	5	4	3	7	5	5	2	2	6	7	3	3	3	1	2	2	1	5	3	0	2	5	6	8	7	0	5	2	3	8	4	1	5	1	13	3	3	3
AT1G03020	30	23	18	16	25	19	14	14	3	1	3	1	6	6	13	7	0	0	1	0	18	15	12	21	14	25	10	14	0	0	1	5	6	10	3	9	3	0	1	2	6	1	0	6	1	5	8	5	1
AT1G03030	125	115	104	93	102	86	99	133	122	117	102	78	88	100	93	88	121	88	97	46	74	77	51	55	77	84	100	74	128	94	116	123	59	67	87	74	100	102	78	82	107	121	159	120	101	151	156	140	159
AT1G03040	217	182	208	163	169	168	160	182	182	170	175	170	238	229	204	239	157	130	153	102	205	128	125	118	141	167	147	144	200	174	132	176	254	278	244	214	200	165	147	187	307	374	338	315	334	335	307	338	394
AT1G03050	0	0	0	0	0	0	0	0	2	0	2	1	0	0	0	1	0	0	0	0	1	0	0	0	0	0	0	0	0	0	3	0	0	3	0	1	0	0	0	0	0	0	0	0	0	0	0	0	0
AT1G03055	134	105	92	100	87	100	92	96	118	83	130	106	126	88	96	108	97	65	83	72	109	78	66	89	47	97	65	79	112	79	94	116	123	117	143	86	126	108	107	126	82	70	75	78	80	81	75	110	80
AT1G03060	628	448	476	455	439	477	476	568	761	585	817	585	572	578	584	659	592	429	488	418	670	390	424	511	441	384	443	381	688	680	650	685	497	899	573	663	840	721	680	813	1224	1085	984	807	805	756	808	840	1576
AT1G03070	1	4	5	2	3	7	3	2	7	9	9	4	10	10	6	8	6	2	8	6	2	1	0	1	0	1	4	2	8	4	0	10	11	17	7	3	4	8	5	6	3	1	0	2	0	6	5	3	2
AT1G03080	1724	1288	1187	1121	1100	1019	971	1295	1100	821	976	927	1262	1060	1341	1357	1081	696	819	509	1224	1259	982	1027	730	969	1028	715	1040	975	877	1003	1025	1139	1266	1013	961	1072	980	1398	948	848	982	741	715	913	924	714	1191
AT1G03090	122	114	83	110	89	95	75	98	102	72	66	87	158	163	157	173	110	61	91	75	74	68	65	64	63	61	70	55	59	59	48	62	132	120	168	87	70	80	102	86	100	107	95	109	62	66	64	71	100
AT1G03100	15	3	10	8	4	12	12	21	10	15	12	8	20	15	12	14	14	22	19	12	20	26	7	24	15	27	14	10	14	11	9	14	18	20	12	10	27	32	40	41	98	97	77	92	101	100	137	128	163
AT1G03103	0	0	0	0	0	0	0	0	0	0	0	0	0	0	0	0	0	0	0	0	0	0	0	0	0	0	0	0	0	0	0	0	0	0	0	0	0	0	0	0	0	0	0	0	0	0	0	0	0
AT1G03106	0	0	0	0	0	0	0	0	0	4	0	0	0	0	0	0	0	0	0	0	0	0	0	0	0	0	0	0	0	0	0	0	0	0	0	0	0	1	0	0	0	0	0	0	1	0	0	0	2
AT1G03110	43	44	28	40	35	37	48	43	52	68	60	62	40	46	42	73	46	45	32	30	44	38	37	36	21	33	40	32	69	54	41	85	36	68	51	51	77	73	46	47	129	182	132	151	132	160	162	172	177
AT1G03120	0	0	0	0	0	0	0	0	0	1	0	1	1	2	1	0	0	0	3	1	0	0	0	0	0	0	4	0	2	0	0	4	1	2	0	2	1	1	0	0	0	0	0	0	0	0	0	0	0
AT1G03130	6704	5984	5927	6674	6344	6058	6329	6186	5088	4612	4983	5165	3909	4292	3686	4089	4435	3542	3095	2905	5487	3721	4052	3961	4421	5482	5774	4967	3875	2939	3434	4360	3598	3896	4748	3400	4812	3818	4099	4614	890	1363	625	1382	675	677	474	538	1006
AT1G03140	135	115	125	117	132	104	91	132	168	176	133	138	172	141	129	145	107	75	90	90	152	112	102	85	116	135	170	135	144	121	108	169	169	142	155	129	124	153	149	176	187	255	237	297	206	290	250	218	290
AT1G03150	65	49	40	60	48	57	40	91	67	54	84	59	70	70	66	60	60	39	45	45	69	42	35	51	47	42	65	45	97	44	71	97	86	82	76	81	75	84	47	58	118	98	100	84	97	90	86	104	142
AT1G03160	561	465	501	509	428	430	482	522	503	488	571	564	491	507	438	480	488	422	399	339	581	505	489	539	519	588	573	468	722	537	556	723	593	755	685	596	747	709	687	716	737	854	620	680	590	628	631	618	926
AT1G03165	0	0	0	0	0	0	0	0	0	0	0	0	0	0	0	0	0	0	0	0	0	0	0	0	0	0	0	0	0	0	0	0	0	0	0	0	0	0	0	0	0	0	0	0	0	0	0	0	0
AT1G03170	3	2	2	0	2	4	6	5	2	4	4	1	5	15	4	8	4	2	2	4	4	1	4	0	1	0	2	1	2	1	4	0	7	4	7	7	0	1	4	2	3	4	7	2	1	10	1	0	6
AT1G03180	3	1	3	5	4	3	4	7	11	16	11	9	7	5	6	8	3	10	10	6	11	3	4	3	3	8	3	3	10	6	6	8	12	12	2	3	11	3	5	3	13	14	23	13	17	8	15	31	27
AT1G03190	56	54	55	54	46	49	34	70	51	56	71	59	64	72	76	55	53	31	45	37	63	59	54	44	62	42	68	69	74	57	63	69	79	113	116	68	65	69	69	91	115	101	92	94	117	119	124	115	170
AT1G03200	5	9	10	9	7	6	11	18	9	6	9	11	10	6	11	1	7	7	7	9	3	12	2	10	3	17	1	4	4	8	5	6	3	3	5	4	4	6	6	12	17	16	14	8	10	14	6	10	24
AT1G03210	45	49	45	38	34	27	48	65	108	113	94	75	40	23	46	38	26	29	29	27	88	36	48	39	57	33	48	37	86	67	118	85	34	43	47	39	31	30	36	41	69	68	87	73	70	71	110	93	97
AT1G03220	24	21	11	30	26	32	23	36	58	45	57	44	13	23	22	23	8	4	19	12	97	62	40	53	37	24	63	52	58	125	114	78	48	43	46	45	29	22	27	25	63	58	47	68	30	51	28	36	46
AT1G03230	6	6	16	15	18	9	12	18	44	45	34	44	11	10	9	11	3	12	11	13	34	32	15	19	8	16	23	21	29	55	32	50	15	2	40	7	8	16	12	15	26	25	25	27	28	30	20	31	31
AT1G03240	0	0	1	0	0	0	0	1	0	0	0	0	0	1	0	0	0	1	0	0	0	0	0	0	0	0	2	0	1	0	0	0	0	0	0	0	0	0	2	0	0	2	0	0	0	6	2	2	0
AT1G03250	225	200	176	198	189	192	165	205	217	165	226	212	211	173	211	186	174	132	142	133	245	233	242	196	210	278	228	165	283	293	243	349	260	304	336	270	262	287	314	306	204	250	225	247	210	274	250	271	257
AT1G03260	59	44	36	38	31	38	32	34	43	39	48	50	41	39	40	42	39	17	29	25	64	59	41	52	51	32	61	62	101	68	55	49	81	78	106	47	80	48	82	67	90	95	76	79	75	64	93	84	87
AT1G03270	49	40	28	32	42	42	40	25	31	32	24	31	29	31	21	37	36	22	21	22	22	20	16	21	11	25	34	22	21	22	10	25	17	27	34	23	30	21	35	23	21	31	25	24	26	32	41	30	39
AT1G03280	137	105	96	95	88	94	91	119	88	103	116	104	132	85	116	120	88	85	81	77	114	93	74	92	88	104	82	79	116	111	109	138	127	156	132	118	108	136	110	167	114	120	122	97	78	110	130	125	184
AT1G03290	346	317	360	290	216	255	229	379	633	575	550	342	268	216	322	256	282	215	260	163	489	411	320	240	456	350	438	227	558	582	779	561	336	388	473	267	282	332	314	414	455	432	468	332	465	551	727	551	434
AT1G03300	24	27	22	34	22	44	29	27	28	15	35	45	38	47	36	36	18	18	13	14	3	7	5	12	1	14	5	5	2	7	5	11	13	19	9	19	11	15	7	8	14	8	27	9	10	22	14	17	30
AT1G03310	1149	879	890	843	782	859	764	901	842	693	851	709	928	860	1013	970	810	607	586	509	872	651	732	818	691	1021	996	704	819	735	710	814	1098	1143	1432	1059	1032	1053	1005	1211	536	632	561	625	426	447	520	454	593
AT1G03320	0	0	1	2	1	2	2	3	0	0	0	1	2	1	0	1	0	0	0	1	0	0	0	0	4	2	1	0	3	0	0	2	1	3	0	0	2	1	0	0	0	2	2	0	2	3	5	3	1
AT1G03325	0	0	0	0	0	0	0	0	0	0	0	0	0	0	0	0	0	0	0	0	0	0	0	0	0	0	0	0	0	0	0	0	0	0	0	0	0	0	0	0	0	0	0	0	0	0	0	0	0
AT1G03330	93	80	59	92	77	77	63	114	110	96	124	105	119	105	137	125	105	69	71	67	98	93	64	100	79	82	106	96	105	130	146	167	120	154	217	135	127	103	133	116	220	268	205	231	219	276	224	246	309
AT1G03340	18	26	38	21	14	17	11	25	32	39	22	33	31	16	22	30	26	20	22	13	49	35	40	40	41	66	40	24	95	71	66	77	44	51	51	45	52	66	49	46	51	30	74	69	69	71	63	50	82
AT1G03350	332	253	269	281	238	235	252	302	330	315	322	319	286	262	303	259	291	240	212	207	370	335	247	286	240	394	374	270	473	381	346	472	391	391	424	313	432	461	414	486	337	412	408	400	360	450	398	366	560
AT1G03360	31	36	29	42	38	46	41	38	44	49	49	42	43	47	59	55	44	33	37	28	42	30	24	40	41	46	47	42	76	52	56	113	58	73	48	65	67	66	77	65	115	130	90	110	149	151	173	160	132
AT1G03365	176	164	138	152	142	131	159	184	180	134	204	150	146	158	153	165	158	131	103	109	134	119	112	124	100	143	151	117	149	139	149	230	160	180	193	170	154	160	185	174	187	197	191	193	184	250	239	231	299
AT1G03370	182	168	159	187	155	158	149	245	403	332	335	212	138	130	150	157	135	97	117	97	437	303	269	243	277	255	301	206	364	357	464	377	191	333	268	213	207	239	191	241	330	319	310	289	286	323	339	323	361
AT1G03380	582	511	572	481	472	502	463	548	519	420	535	415	521	478	564	557	586	451	541	351	381	401	392	389	332	447	343	256	377	395	344	352	460	463	555	440	502	591	567	669	434	401	436	325	296	326	446	350	494
AT1G03390	0	1	0	3	0	2	0	0	1	0	1	1	0	1	0	0	1	2	0	1	0	0	0	0	2	0	0	0	2	0	1	0	0	5	0	0	0	0	0	0	0	0	0	1	0	0	0	0	2
AT1G03395	0	0	0	0	0	0	0	0	0	0	0	0	0	0	0	0	0	0	0	0	0	0	0	0	0	0	0	0	0	0	0	0	0	0	0	0	0	0	0	0	0	0	0	0	0	0	0	0	0
AT1G03400	298	252	260	247	204	201	221	259	474	410	482	331	294	297	281	280	235	123	149	106	286	224	161	180	203	207	328	187	365	331	466	449	272	380	349	249	204	180	186	233	333	339	360	298	304	345	432	440	317
AT1G03410	94	67	84	79	68	67	78	78	80	73	99	101	57	77	60	81	47	37	42	33	52	25	41	44	45	60	69	43	74	74	58	59	72	83	108	77	57	59	56	57	68	53	59	53	47	74	69	60	61
AT1G03430	117	123	115	117	74	99	101	135	180	143	150	108	102	86	117	117	89	75	98	58	150	138	75	105	141	106	112	92	180	165	233	200	92	99	163	112	76	97	113	125	75	63	88	99	64	105	81	82	117
AT1G03440	141	141	113	142	121	119	147	145	119	127	115	120	132	124	112	141	99	97	103	95	52	39	38	45	45	56	47	45	74	51	62	93	50	78	76	68	64	54	48	92	96	127	97	124	83	118	93	96	119
AT1G03445	0	0	0	0	0	0	0	0	1	0	0	0	1	0	2	0	2	0	0	0	1	0	1	0	0	1	0	0	0	0	0	1	0	2	0	2	1	1	0	2	0	0	0	0	0	0	0	0	0
AT1G03457	14	10	9	8	9	10	11	11	5	3	9	16	6	2	6	13	13	9	6	8	11	10	13	6	14	16	17	24	37	35	25	57	12	24	20	38	14	4	32	24	12	9	16	16	15	19	12	12	13
AT1G03470	9	4	2	5	4	1	1	10	3	6	7	2	4	15	2	5	3	2	8	5	5	5	5	6	2	0	5	2	7	9	5	7	3	10	14	9	1	4	2	6	3	4	7	8	2	3	3	3	8
AT1G03475	844	683	570	740	635	620	692	836	963	1103	1029	953	770	733	598	863	791	596	575	486	831	613	501	637	528	661	880	628	1143	799	899	1401	659	859	976	740	801	746	842	839	1007	1327	959	1227	916	1212	1084	1060	1466
AT1G03490	0	0	0	0	0	0	0	0	0	0	0	0	0	0	0	0	0	0	0	0	0	0	0	0	0	0	0	0	0	0	0	0	0	0	0	0	0	0	0	0	0	0	0	0	0	0	0	0	0
AT1G03495	0	3	0	0	0	2	0	0	1	0	0	0	0	0	0	0	0	0	1	0	0	0	0	1	0	0	0	0	3	2	0	0	0	1	0	0	2	0	0	0	10	16	9	4	8	13	12	1	27
AT1G03502	0	0	0	0	0	0	0	0	0	0	0	0	0	0	0	0	0	0	0	0	0	0	0	0	0	0	0	0	0	0	0	0	0	0	0	0	0	0	0	0	0	0	0	0	0	0	0	0	0
AT1G03506	0	0	0	0	0	0	0	0	0	0	0	0	0	0	0	0	0	0	0	0	0	0	0	0	0	0	0	0	0	0	0	0	0	0	0	0	0	0	0	0	0	0	0	0	0	0	0	0	0
AT1G03510	1	1	0	3	5	2	2	3	2	0	1	2	2	5	5	3	3	2	3	1	7	3	3	0	5	2	2	4	3	5	3	11	1	2	4	3	5	2	5	10	15	19	31	19	31	35	23	18	29
AT1G03515	0	0	0	0	0	0	0	0	0	0	0	0	0	0	0	0	0	0	0	0	0	0	0	0	0	0	0	0	0	0	0	0	0	0	0	0	0	0	0	0	0	0	0	0	0	0	0	0	0
AT1G03520	104	63	74	70	74	72	69	95	87	60	83	73	113	118	146	136	83	65	59	68	49	41	47	40	37	45	46	42	56	53	52	66	69	109	83	63	82	53	69	66	112	116	102	100	98	88	102	113	138
AT1G03530	50	52	40	54	56	55	57	42	36	36	59	50	62	54	48	63	56	48	43	35	75	58	46	67	50	79	70	47	80	78	64	113	72	114	107	103	80	97	126	102	224	240	244	226	231	350	286	335	338
AT1G03540	2	7	9	8	3	6	7	7	8	2	9	9	7	8	7	12	12	11	8	6	10	6	4	8	1	6	1	10	10	10	4	14	10	3	10	9	10	8	13	12	28	15	42	19	33	29	26	17	34
AT1G03545	5	6	4	0	4	0	1	0	4	10	8	8	6	6	8	2	4	6	5	0	8	1	2	5	1	6	0	5	8	14	3	1	5	10	16	7	5	4	7	12	37	22	31	13	17	29	17	17	45
AT1G03550	13	11	26	14	12	16	8	27	18	15	17	14	9	20	9	19	16	11	16	11	12	21	11	15	12	16	18	12	12	28	9	19	4	17	26	20	19	9	11	15	24	12	22	16	12	22	32	15	23
AT1G03560	51	24	30	40	42	37	37	33	43	31	42	22	57	25	39	54	47	18	26	33	43	24	38	19	24	38	50	32	52	38	39	53	40	46	62	50	61	64	60	61	72	97	72	91	65	92	98	81	130
AT1G03570	0	0	0	0	0	0	0	0	0	0	0	0	0	0	0	0	0	0	0	0	0	0	0	0	0	0	0	0	0	0	0	0	0	0	0	0	0	0	0	0	0	0	0	0	0	0	0	0	0
AT1G03590	68	78	61	83	63	60	88	85	90	103	102	82	111	115	114	126	115	94	119	77	80	91	67	64	70	59	115	62	104	98	90	133	88	125	119	96	123	110	106	127	84	111	82	95	66	94	70	71	109
AT1G03600	1673	1684	1423	2052	1653	1664	1555	1534	1636	1729	1838	1919	1608	1561	1376	1409	1196	1056	1024	1049	1756	1185	1248	1301	997	1425	1821	1621	1458	1406	1527	1983	1395	1390	1733	1381	1760	1402	1476	1589	965	1248	898	1471	1089	1278	1045	968	1101
AT1G03610	249	224	254	216	232	245	195	278	258	237	276	276	297	289	348	359	264	184	205	146	197	157	141	140	172	243	239	140	169	204	165	164	218	235	307	224	203	205	170	229	101	108	142	94	103	108	137	114	121
AT1G03620	0	4	2	0	2	0	4	4	4	6	4	0	8	3	4	3	1	1	3	2	6	7	2	0	1	3	1	5	7	1	0	3	5	0	7	0	2	4	3	2	8	6	2	4	6	5	8	0	10
AT1G03630	2548	2062	1779	2099	1866	1866	1915	2187	2127	2302	2378	2376	2166	2298	1882	2129	2144	1380	1384	1229	2159	1460	1465	1817	1487	1969	2117	1730	2581	1925	2230	3048	2095	2298	2827	2203	2723	2076	2328	2311	1941	2821	1861	2509	1812	2266	1887	1928	2495
AT1G03640	0	0	0	0	0	0	0	0	0	0	0	0	0	0	0	0	0	0	0	0	0	0	0	0	0	0	0	0	0	0	0	0	0	0	0	0	0	0	0	0	0	0	0	0	0	0	0	0	0
AT1G03650	4	5	6	4	8	4	3	3	4	6	7	6	5	2	1	7	4	3	1	3	7	2	7	4	2	1	7	0	9	10	6	11	2	4	1	3	0	10	10	2	65	44	61	37	32	53	39	46	53
AT1G03660	0	1	4	2	0	2	0	1	13	9	6	6	1	1	1	0	0	2	1	2	10	0	1	4	1	0	4	0	1	4	7	4	0	3	0	0	0	0	0	0	3	1	0	2	4	0	0	1	1
AT1G03670	0	0	0	0	0	0	0	1	0	0	1	0	0	0	0	0	0	0	0	0	0	0	0	0	0	3	0	0	0	1	0	0	0	2	1	1	0	0	0	0	0	0	0	1	0	0	0	0	0
AT1G03680	2190	1877	1572	1701	1599	1667	1659	1941	1764	1751	1877	1565	1767	1633	1708	1933	1545	1046	1170	1040	1810	1259	1175	1446	1247	1763	1803	1335	1927	1273	1471	1869	1635	2067	2453	1578	1776	1582	1586	1702	2001	2368	1978	2270	1781	2317	1884	2302	2310
AT1G03687	63	54	47	66	58	35	70	72	54	45	68	71	53	40	45	38	40	54	33	42	54	52	42	55	42	43	27	52	98	56	44	118	30	47	36	28	77	83	65	87	142	177	124	145	123	155	165	145	150
AT1G03700	0	0	0	0	0	0	0	0	0	0	0	0	0	0	0	0	0	0	0	0	0	0	0	0	0	0	0	0	0	0	0	0	0	0	0	0	0	0	0	0	0	0	0	0	0	0	0	0	0
AT1G03710	0	0	0	0	0	0	0	0	2	0	0	0	0	3	1	0	4	2	2	0	2	3	1	0	0	0	1	0	0	0	0	1	2	2	7	1	0	0	1	1	0	0	0	0	0	0	0	0	0
AT1G03720	0	0	0	0	0	0	0	0	0	0	0	0	0	0	0	0	0	0	0	0	0	0	0	0	0	0	0	0	0	0	0	0	0	0	0	0	0	0	0	0	0	0	0	0	0	0	0	0	0
AT1G03730	6	12	11	12	6	8	9	17	30	20	19	20	5	6	13	10	9	11	12	7	65	48	23	34	19	30	74	37	43	46	59	49	28	18	11	22	43	35	39	23	26	21	31	22	9	29	22	29	15
AT1G03740	274	196	291	215	212	223	182	299	310	298	311	201	205	145	192	203	164	161	178	141	833	776	642	457	675	668	649	377	693	597	646	455	465	431	539	422	353	433	451	593	537	520	691	404	385	603	663	551	535
AT1G03743	0	0	0	0	0	0	0	0	0	0	0	0	0	0	0	0	0	0	0	0	0	0	0	0	0	0	0	0	0	0	0	0	0	0	0	0	0	0	0	0	0	0	0	0	0	0	0	0	0
AT1G03746	0	0	0	0	0	0	0	0	0	0	0	0	0	0	0	0	0	0	0	0	0	0	0	0	0	0	0	0	0	0	0	0	0	0	0	0	0	0	0	0	0	0	0	0	0	0	0	0	0
AT1G03750	55	28	39	58	44	29	38	50	53	45	42	34	50	53	47	67	44	24	57	23	41	30	40	36	55	39	49	23	62	37	58	33	64	50	73	72	60	65	71	77	105	110	140	135	90	100	99	139	165
AT1G03760	26	24	17	28	25	16	23	24	34	37	46	23	33	23	26	24	19	24	23	15	50	34	29	34	34	40	44	34	31	31	45	62	38	53	33	30	24	28	39	29	129	134	104	112	129	149	137	198	160
AT1G03770	17	12	10	12	3	8	11	14	11	10	16	3	13	6	10	14	22	15	18	12	19	23	11	21	9	13	20	6	28	20	9	28	13	17	11	9	17	17	12	28	31	37	28	27	14	21	20	32	45
AT1G03780	15	12	6	9	8	10	12	17	3	11	11	6	18	27	7	8	21	22	7	18	12	7	7	20	6	5	18	9	9	6	2	18	13	19	17	15	29	11	10	13	18	19	11	18	16	16	10	9	25
AT1G03790	0	0	0	0	0	0	0	0	0	0	0	0	0	0	0	0	0	0	0	0	0	0	0	0	0	0	0	0	0	0	0	0	0	0	0	0	0	0	0	0	1	0	0	0	0	0	0	0	0
AT1G03800	0	0	0	0	0	0	0	1	0	0	1	1	1	0	4	0	0	0	0	0	0	0	0	0	0	0	0	0	0	0	0	1	0	0	0	0	1	0	0	0	0	0	0	0	0	1	0	0	5
AT1G03810	0	0	0	0	0	0	0	0	0	0	0	0	0	0	0	0	0	0	0	0	0	0	0	0	0	0	0	0	0	0	0	0	0	0	0	0	0	0	1	0	0	0	0	0	0	0	0	0	0
AT1G03820	36	19	41	27	26	25	36	36	16	60	17	24	21	17	12	14	27	32	21	19	13	20	14	17	15	14	12	10	14	16	20	21	4	17	23	15	36	19	26	19	105	59	96	43	52	24	42	38	20
AT1G03830	23	19	22	18	21	14	24	35	24	10	31	25	21	33	27	19	29	24	20	24	38	28	44	37	38	37	36	50	37	44	37	57	32	61	55	35	63	63	48	90	119	164	115	106	118	173	162	152	231
AT1G03840	8	3	10	6	5	9	4	3	0	4	1	6	8	5	5	2	2	2	2	3	3	4	2	9	0	5	2	6	0	4	6	14	3	9	10	5	0	12	2	7	7	23	8	15	4	1	4	10	4
AT1G03850	4	5	14	11	0	6	5	13	56	35	51	6	1	3	6	11	8	3	5	0	21	1	5	1	33	3	18	2	18	11	31	4	6	5	4	0	0	0	1	1	3	4	8	1	0	4	4	0	3
AT1G03860	167	151	134	135	137	160	167	234	221	226	228	184	213	167	161	215	161	167	156	105	231	144	129	197	175	194	182	170	254	242	196	321	191	250	283	190	259	239	175	254	671	847	767	751	794	961	803	941	928
AT1G03870	202	206	165	331	290	235	299	167	287	322	276	370	244	246	161	194	315	296	249	309	153	102	121	125	101	173	267	253	399	237	193	400	166	154	237	187	407	326	421	422	253	275	235	387	253	383	267	240	267
AT1G03880	0	0	0	0	0	0	0	0	0	0	0	0	0	0	0	0	0	0	0	0	0	1	0	0	0	0	0	0	0	0	0	0	0	0	0	0	0	0	0	0	0	0	0	0	0	0	0	0	0
AT1G03890	0	0	0	0	0	0	0	0	0	0	0	0	0	0	0	0	0	0	0	0	0	0	0	0	0	0	0	0	0	0	0	0	0	0	0	0	0	0	0	0	0	0	0	0	0	0	0	0	0
AT1G03900	242	245	225	270	230	216	203	224	310	283	326	226	221	208	207	208	271	229	212	180	266	203	151	180	205	204	276	190	246	233	292	302	188	256	354	234	304	258	276	304	389	348	368	327	295	389	328	411	314
AT1G03905	9	6	8	4	12	10	7	12	10	8	14	11	17	15	33	21	16	12	10	8	28	21	33	19	28	27	31	34	31	24	28	18	52	42	44	40	41	35	39	41	61	61	54	72	43	75	94	77	59
AT1G03910	279	237	218	236	206	232	263	313	296	231	280	259	289	316	284	322	260	197	168	150	372	272	257	262	297	300	308	260	306	301	283	364	324	404	387	307	308	404	366	386	388	471	423	452	394	525	538	488	515
AT1G03920	4	5	2	3	3	2	4	9	3	15	18	12	10	11	4	3	3	3	5	4	5	10	0	4	4	6	7	4	34	9	5	24	16	25	9	2	8	4	3	3	2	0	1	4	2	4	2	1	1
AT1G03930	535	471	427	475	430	457	478	540	344	334	420	414	417	496	497	488	507	411	488	286	499	360	380	421	382	496	527	461	463	374	363	483	446	493	613	465	648	556	568	543	606	692	608	654	523	684	671	600	787
AT1G03935	0	0	0	0	0	0	0	0	0	0	0	0	0	0	0	0	0	0	0	0	0	0	0	0	0	0	0	0	0	0	0	0	0	0	0	0	0	0	0	0	0	0	0	0	0	0	0	0	0
AT1G03940	2	0	1	4	0	0	2	0	0	0	0	0	0	0	0	1	1	0	0	0	3	4	1	3	0	1	0	0	0	0	1	0	0	0	0	0	0	0	0	0	175	220	144	86	127	162	90	98	140
AT1G03950	64	51	58	49	63	45	46	70	78	54	94	60	58	57	54	64	75	37	52	40	64	61	39	58	45	79	96	56	89	69	73	69	85	45	68	55	74	64	56	70	75	56	88	90	52	87	91	108	105
AT1G03960	19	25	30	17	14	20	27	28	20	17	28	16	29	20	26	42	33	12	25	16	41	44	45	48	61	37	42	38	53	54	54	53	58	68	111	83	67	82	57	70	102	71	84	66	56	88	89	67	117
AT1G03970	122	89	108	90	85	91	106	148	150	111	111	112	115	122	139	133	130	68	83	56	160	113	103	124	146	129	128	96	167	140	111	154	174	136	255	157	102	191	139	214	97	92	162	109	106	134	128	176	121
AT1G03980	0	0	0	0	0	0	0	0	1	3	1	0	3	0	0	0	0	0	0	0	2	0	0	0	2	0	2	2	2	2	1	3	0	3	0	0	3	0	0	0	4	4	0	1	8	4	7	4	3
AT1G03982	0	0	0	0	0	0	0	0	0	0	0	0	0	0	0	0	0	0	0	0	0	0	0	0	0	0	0	0	0	0	0	0	0	0	0	0	0	0	0	0	0	0	0	0	0	0	0	0	0
AT1G03987	0	0	0	0	0	0	0	0	0	0	0	0	0	0	0	0	0	0	0	0	0	0	0	0	0	0	0	0	0	0	0	0	0	0	0	0	0	0	0	0	0	0	0	0	0	0	0	0	0
AT1G03990	0	0	2	0	3	1	0	0	0	1	0	0	0	1	0	0	1	0	1	1	1	0	0	0	0	0	1	0	1	1	1	0	3	0	0	0	0	0	0	2	0	0	1	0	0	0	0	0	0
AT1G03993	0	0	0	0	0	0	0	0	0	0	0	0	0	0	0	0	0	0	0	0	0	0	0	0	0	0	0	0	0	0	0	0	0	0	0	0	0	0	0	0	0	0	0	0	0	0	0	0	0
AT1G03997	0	0	0	0	0	0	0	0	0	0	0	0	0	0	0	0	0	0	0	0	0	0	0	0	0	0	0	0	0	0	0	0	0	0	0	0	0	0	0	0	0	0	0	0	0	0	0	0	0
AT1G04000	17	23	27	32	27	34	24	20	29	40	35	35	32	40	32	41	14	12	11	14	16	10	7	17	13	12	16	5	12	22	31	33	19	21	31	22	8	4	11	11	44	45	40	37	21	45	49	14	51
AT1G04003	0	0	0	0	0	0	0	0	0	0	0	0	0	0	0	0	0	0	0	0	0	0	0	0	0	0	0	0	0	0	0	0	0	0	0	0	0	0	0	0	0	0	0	0	0	0	0	0	0
AT1G04007	0	0	0	0	0	0	0	0	3	0	0	0	0	0	0	0	0	0	0	0	0	0	0	0	0	0	0	0	0	0	0	0	0	0	0	0	0	0	0	0	0	0	0	0	0	0	0	0	0
AT1G04010	68	67	64	67	52	53	74	93	43	56	52	44	61	46	50	50	48	25	43	26	57	46	50	67	53	49	80	36	74	43	48	82	45	51	59	58	83	65	76	63	144	153	154	147	144	135	187	109	143
AT1G04013	0	0	0	0	0	0	0	0	0	0	0	0	0	0	0	0	0	0	0	0	0	0	0	0	0	0	0	0	0	0	0	0	0	0	0	0	0	0	0	0	0	0	0	0	0	0	0	0	0
AT1G04017	0	0	0	0	0	0	0	0	0	0	0	0	0	0	0	0	0	0	0	0	0	0	0	0	0	0	0	0	0	0	0	0	0	0	0	0	0	0	0	0	0	0	0	0	0	0	0	0	0
AT1G04020	43	45	37	48	39	36	60	51	76	56	52	48	53	59	35	48	56	40	32	36	30	14	15	41	20	32	41	31	50	35	41	44	26	43	35	68	41	58	38	44	158	230	116	199	189	159	241	230	218
AT1G04023	0	0	0	0	0	0	0	0	0	0	0	0	0	0	0	0	0	0	0	0	0	0	0	0	0	0	0	0	0	0	0	0	0	0	0	0	0	0	0	0	0	0	0	0	0	0	0	0	0
AT1G04027	0	0	0	0	0	0	0	0	0	0	0	0	0	0	0	0	0	0	0	0	0	0	0	0	0	0	0	0	0	0	0	0	0	0	0	0	0	0	0	0	0	0	0	0	0	0	0	0	0
AT1G04030	16	4	6	8	13	0	15	10	6	6	5	8	15	13	17	16	18	13	11	21	10	16	10	19	11	15	14	14	24	12	14	20	18	23	22	22	25	20	12	19	24	23	26	8	11	11	12	28	26
AT1G04033	0	0	0	0	0	0	0	0	0	0	0	0	0	0	0	0	0	0	0	0	0	0	0	0	0	0	0	0	0	0	0	0	0	0	0	0	0	0	0	0	0	0	0	0	0	0	0	0	0
AT1G04037	0	0	0	0	0	0	0	0	0	0	0	0	0	0	0	0	0	0	0	0	0	0	0	0	0	0	0	0	0	0	0	0	0	0	0	0	0	0	0	0	0	0	0	0	0	0	0	0	0
AT1G04040	427	389	266	416	364	363	311	338	412	357	362	434	319	329	268	402	347	246	223	212	500	278	341	290	428	499	656	517	824	355	381	809	267	282	388	316	563	444	470	478	484	592	372	611	319	489	292	341	456
AT1G04043	0	0	0	0	0	0	0	0	0	0	0	0	0	0	1	0	0	0	0	0	0	0	0	0	0	0	0	0	0	0	0	0	0	0	0	0	0	0	0	0	0	0	0	0	0	0	0	0	0
AT1G04047	0	0	0	0	0	0	1	0	0	0	1	0	0	0	0	2	0	0	0	0	0	0	0	1	0	0	0	0	0	2	0	0	0	0	0	0	0	0	0	0	0	0	0	2	0	3	0	0	0
AT1G04050	17	21	16	12	10	14	7	17	12	5	9	11	18	14	16	13	9	8	8	6	11	13	11	16	12	21	21	14	8	9	11	22	11	23	24	15	22	10	13	20	26	16	23	24	26	50	41	11	34
AT1G04053	1	4	3	3	7	4	3	3	3	8	6	4	10	6	4	3	3	6	3	2	2	3	1	5	4	2	4	2	8	5	0	0	8	1	13	5	4	8	7	10	7	8	1	5	6	1	13	9	15
AT1G04057	0	0	0	0	0	0	0	0	0	0	0	0	0	0	0	0	0	0	0	0	0	0	0	0	0	0	0	0	0	0	0	0	0	0	0	0	0	0	0	0	0	0	0	0	0	0	0	0	0
AT1G04063	0	0	0	0	0	0	0	0	0	0	0	0	0	0	0	0	0	0	0	0	0	0	0	0	0	0	0	0	0	0	0	0	0	0	0	0	0	0	0	0	0	0	0	0	0	0	0	0	0
AT1G04067	0	0	0	0	0	0	0	0	0	0	0	0	0	1	0	0	0	0	0	0	0	0	0	0	0	0	0	0	0	0	1	0	0	0	0	0	0	0	0	0	0	0	0	0	0	0	0	0	1
AT1G04070	6	7	6	7	5	9	2	11	14	6	15	7	18	13	15	11	7	9	20	4	12	19	12	5	6	8	7	11	14	11	11	27	20	21	16	15	17	14	25	12	17	25	27	28	24	34	16	33	20
AT1G04073	0	0	0	0	0	0	0	0	0	0	0	0	0	0	0	0	0	0	0	0	0	0	0	0	0	0	0	0	0	0	0	0	0	0	0	0	0	0	0	0	0	0	0	0	0	0	0	0	0
AT1G04077	0	0	0	0	0	0	0	0	0	0	0	0	0	0	0	0	0	0	0	0	0	0	0	0	0	0	0	0	0	0	0	0	0	0	0	0	0	0	0	0	0	0	0	0	0	0	0	0	0
AT1G04080	424	400	375	404	335	377	393	456	465	432	492	516	533	502	486	498	423	325	358	295	542	482	404	436	390	592	569	458	642	500	462	710	597	643	672	635	656	660	562	755	777	921	745	828	684	891	870	916	911
AT1G04083	0	0	0	0	0	0	0	0	0	0	0	0	0	0	0	0	0	0	0	0	0	0	0	0	0	0	0	0	0	0	0	0	0	0	0	0	0	0	0	0	0	0	0	0	0	0	0	0	0
AT1G04087	0	0	0	0	0	0	0	0	0	0	0	0	0	0	0	0	0	0	0	0	0	0	0	0	0	0	0	0	0	0	0	0	0	0	0	0	0	0	0	0	0	0	0	0	0	0	0	0	0
AT1G04090	9	9	5	11	4	7	10	2	5	3	8	7	8	5	5	5	9	5	3	1	3	2	4	3	3	4	8	3	7	4	4	8	8	13	5	11	9	8	4	7	9	16	1	6	2	10	3	10	4
AT1G04093	0	0	0	0	0	0	0	0	0	0	0	0	0	0	0	0	0	0	0	0	0	0	0	0	0	0	0	0	0	0	0	0	0	0	0	0	0	0	0	0	0	0	0	0	0	0	0	0	0
AT1G04097	0	0	0	0	0	0	0	0	0	0	0	0	0	0	0	0	0	0	0	0	0	0	0	0	0	0	0	0	0	0	0	0	0	0	0	0	0	0	0	0	0	0	0	0	0	0	0	0	0
AT1G04100	33	23	40	40	30	43	35	22	28	19	39	23	41	34	61	47	29	35	24	30	37	33	25	37	36	30	42	12	25	25	29	26	43	50	37	34	47	26	58	48	48	36	26	49	52	44	42	33	36
AT1G04103	0	0	0	0	0	0	0	0	0	0	0	0	0	0	0	0	0	0	0	0	0	0	0	0	0	0	0	0	0	1	0	0	0	0	0	0	0	0	0	0	0	0	0	0	0	0	0	0	0
AT1G04105	0	0	0	0	0	0	0	0	0	0	0	0	0	0	0	0	0	0	0	0	0	0	0	0	0	0	0	0	0	0	0	0	0	0	0	0	0	0	0	0	0	0	0	0	0	0	0	0	0
AT1G04110	30	34	15	19	24	13	35	37	8	27	18	30	33	24	6	13	14	18	9	21	21	27	12	28	8	5	22	17	33	30	15	51	24	23	27	20	30	11	32	16	43	47	4	49	18	11	6	14	36
AT1G04117	0	0	0	0	0	0	0	0	0	0	0	0	0	0	0	0	0	0	0	0	0	0	0	0	0	0	0	0	0	0	0	0	0	0	0	0	0	0	0	0	0	0	0	0	0	0	0	0	0
AT1G04120	1109	932	901	879	754	799	835	924	782	751	760	761	1085	930	942	1139	913	618	675	557	727	579	568	658	589	621	705	664	699	677	643	811	865	1160	1259	985	955	890	788	991	971	1017	940	915	753	992	913	1034	1280
AT1G04123	0	0	0	0	0	0	0	0	0	0	0	0	0	0	0	0	0	0	0	0	0	0	0	0	0	0	0	0	2	0	0	0	0	0	0	0	0	0	0	0	2	0	0	1	0	0	0	0	1
AT1G04127	0	0	0	0	0	0	0	0	0	0	0	0	0	0	0	0	0	0	0	0	0	0	0	0	0	0	0	0	0	0	0	0	0	0	0	0	0	0	0	0	0	0	0	0	0	0	0	0	0
AT1G04130	195	162	124	136	137	132	141	144	159	136	153	123	188	156	167	156	141	115	94	88	123	117	88	73	81	109	117	95	113	109	97	145	123	181	155	96	116	129	134	146	159	132	168	139	121	169	186	142	147
AT1G04133	0	0	0	0	0	0	0	0	0	0	0	0	0	0	0	0	0	0	0	0	0	0	0	0	0	0	0	0	0	0	0	0	0	0	0	0	0	0	0	0	0	0	0	0	0	1	0	0	0
AT1G04137	0	0	0	0	0	0	0	0	0	0	0	0	0	0	0	0	0	0	0	0	0	0	0	0	0	0	0	0	0	0	0	0	0	0	0	0	0	0	0	0	0	0	0	0	0	0	0	0	0
AT1G04140	631	553	552	618	461	513	543	652	626	557	641	552	633	593	748	657	585	525	486	405	644	527	548	539	533	643	635	453	774	646	570	820	705	845	930	718	799	795	807	903	794	818	886	721	649	877	861	814	995
AT1G04143	0	0	0	0	0	0	0	0	0	0	0	0	0	0	0	0	0	0	0	0	0	0	0	0	0	0	0	0	0	0	0	0	0	0	0	0	0	0	0	0	0	0	0	0	0	0	0	0	0
AT1G04147	0	0	0	0	0	0	0	0	0	0	0	0	0	1	0	0	0	0	0	0	0	0	0	0	0	0	0	0	0	0	0	0	0	0	0	0	0	0	0	0	0	0	0	0	0	0	0	0	0
AT1G04150	0	0	0	0	0	0	0	0	0	0	0	0	0	0	0	0	0	0	0	0	0	0	0	0	0	0	0	0	0	0	0	0	0	0	0	0	0	0	0	0	0	0	0	0	0	0	0	0	0
AT1G04153	0	0	0	0	0	0	0	0	0	0	0	0	0	0	0	0	0	0	0	0	0	0	0	0	0	0	0	0	0	0	0	0	0	0	0	0	0	0	0	0	0	0	0	0	0	0	0	0	0
AT1G04157	0	0	0	0	0	0	0	0	0	0	0	0	0	0	0	0	0	0	0	0	0	0	0	0	0	0	0	0	0	0	0	0	0	0	0	0	0	0	0	0	0	0	0	0	0	0	0	0	0
AT1G04160	79	37	47	63	63	59	53	57	47	65	60	63	36	60	29	41	49	25	29	38	80	54	70	77	66	79	72	75	104	67	67	148	63	126	90	111	97	58	72	65	162	188	128	153	103	115	140	107	188
AT1G04163	0	0	0	0	0	0	0	0	0	0	0	0	0	0	0	0	0	0	0	0	0	0	0	0	0	0	0	0	0	0	0	0	0	0	0	0	0	0	0	0	0	0	0	0	0	0	0	0	0
AT1G04167	0	0	0	0	0	0	0	0	0	0	0	0	0	0	0	0	0	0	0	0	0	0	0	0	0	0	0	0	0	0	0	0	0	0	0	0	0	0	0	0	0	0	0	0	0	0	0	0	0
AT1G04170	478	421	337	409	452	395	435	516	477	533	478	489	493	467	415	502	420	318	328	308	550	411	363	493	413	437	567	491	687	588	570	828	526	720	680	602	716	577	527	691	1478	1573	1346	1406	1283	1661	1475	1597	1888
AT1G04173	0	0	0	0	0	0	0	0	0	0	0	0	0	0	0	0	0	0	0	0	0	0	0	0	0	0	0	0	0	0	0	0	0	0	0	0	0	0	0	0	0	0	0	0	0	0	0	0	0
AT1G04177	0	0	0	0	0	0	0	0	0	0	0	0	0	0	0	0	0	0	0	0	0	0	0	0	0	0	0	0	0	0	0	0	0	0	0	0	0	0	0	0	0	0	0	0	0	0	0	0	0
AT1G04180	0	1	0	1	0	0	1	0	0	0	1	0	0	0	0	0	0	1	0	0	18	5	5	1	2	1	0	2	4	0	7	2	0	0	0	0	0	4	1	6	6	19	20	21	12	4	12	5	0
AT1G04183	108	123	98	111	121	107	146	148	117	108	117	132	101	110	82	133	140	82	114	78	109	100	84	100	84	130	137	93	130	89	103	168	87	119	167	90	165	126	137	157	226	295	280	264	264	254	298	301	312
AT1G04187	0	0	0	0	0	0	0	0	0	0	0	0	0	0	0	0	0	0	0	0	0	0	0	0	0	0	0	0	0	0	0	0	0	0	0	0	0	0	0	0	0	0	0	0	0	0	0	0	0
AT1G04190	128	125	125	110	110	104	127	123	126	104	139	106	142	131	133	181	128	74	84	73	132	120	110	130	122	113	153	128	180	145	151	205	147	181	227	190	149	159	156	213	289	284	253	278	244	329	275	376	349
AT1G04193	0	0	0	0	0	0	0	0	0	0	0	0	0	0	0	0	0	0	0	0	0	0	0	0	0	0	0	0	0	0	0	0	0	0	0	0	0	0	0	0	0	0	0	0	0	0	0	0	0
AT1G04197	0	0	0	0	0	0	0	0	0	0	0	0	0	0	0	0	0	0	0	0	0	0	0	0	0	0	0	0	0	0	0	0	0	0	0	0	0	0	0	0	0	0	0	0	0	0	0	0	0
AT1G04200	209	154	136	156	188	153	187	159	281	232	257	212	186	198	171	204	160	109	116	107	305	261	237	225	238	257	270	253	326	299	336	342	289	314	337	284	336	298	286	308	277	254	257	248	229	277	262	313	318
AT1G04203	0	0	0	0	0	0	0	0	0	0	0	0	0	0	0	0	0	0	0	0	0	0	0	0	0	0	0	0	0	0	0	0	0	0	0	0	0	0	0	0	0	0	0	0	0	0	0	0	0
AT1G04207	0	0	0	0	0	0	0	0	0	0	0	0	0	0	0	0	0	0	0	0	0	0	0	0	0	0	0	0	0	0	0	0	0	0	0	0	0	0	0	0	0	0	0	0	0	0	0	0	0
AT1G04210	542	406	394	408	417	447	417	565	574	571	557	466	471	509	528	511	537	396	426	333	526	451	432	416	405	480	501	416	644	587	548	696	531	758	605	563	740	674	698	684	831	1009	762	731	680	832	821	771	1211
AT1G04213	0	0	0	0	0	0	0	0	0	0	0	0	0	0	0	0	0	0	0	0	0	0	0	0	0	0	0	0	0	0	0	0	0	0	0	0	0	0	0	0	0	0	0	0	0	0	0	0	0
AT1G04217	0	0	0	0	0	0	0	0	0	0	0	0	0	0	0	0	0	0	0	0	0	0	0	0	0	0	0	0	0	0	0	0	0	0	0	0	0	0	0	0	0	0	0	0	0	0	0	0	0
AT1G04220	169	115	92	98	116	90	64	90	89	54	82	32	261	258	315	291	93	32	60	31	24	14	20	28	7	19	31	20	17	30	16	15	96	162	170	177	37	20	18	36	31	27	16	17	11	1	10	13	24
AT1G04223	0	0	0	0	0	0	0	0	0	0	0	0	0	0	0	0	0	0	0	0	0	0	0	0	0	0	0	0	0	0	0	0	0	0	0	0	0	0	0	0	0	0	0	0	0	0	0	0	0
AT1G04227	0	0	0	0	0	0	0	0	0	0	0	0	0	0	0	0	0	0	0	0	0	0	0	0	0	0	0	0	0	0	0	0	0	0	0	0	0	0	0	0	0	0	0	0	0	0	0	0	0
AT1G04230	51	44	41	51	39	50	50	60	72	51	69	63	54	45	57	61	52	50	52	30	68	69	54	59	48	50	63	62	83	70	66	74	57	77	113	64	69	86	87	82	60	126	77	52	67	75	99	90	112
AT1G04233	0	0	0	0	0	0	0	0	0	0	0	0	0	0	0	0	0	0	0	0	0	0	0	0	0	0	0	0	0	0	0	0	0	0	0	0	0	0	0	0	0	0	0	0	0	0	0	2	0
AT1G04237	0	0	0	0	0	0	0	0	0	0	0	0	0	0	0	0	0	0	0	0	0	0	0	0	0	0	0	0	0	0	0	0	0	0	0	0	0	0	0	0	0	0	0	0	0	0	0	0	0
AT1G04240	635	485	378	484	488	420	386	453	350	309	379	438	346	338	413	359	666	371	302	275	591	623	529	510	541	692	596	483	440	293	265	576	588	536	776	585	608	626	624	698	688	716	905	763	502	657	655	584	441
AT1G04243	0	0	0	0	0	0	0	0	0	0	0	0	0	0	0	0	0	0	0	0	0	0	0	0	0	0	0	0	0	0	0	0	0	0	0	0	0	0	0	0	0	0	0	0	0	0	0	0	0
AT1G04247	3	4	2	0	0	1	3	0	3	0	1	0	2	0	1	3	1	0	2	0	1	0	0	0	0	0	4	0	1	0	0	0	2	1	2	0	0	0	0	0	2	0	0	0	0	0	0	0	0
AT1G04250	633	620	510	697	581	563	551	563	709	532	640	577	943	987	929	1056	530	456	413	390	626	452	448	480	432	542	744	505	570	529	612	963	1004	1156	1483	991	671	727	683	822	219	248	231	220	193	226	206	215	200
AT1G04253	0	0	0	0	0	0	0	0	0	0	0	0	0	0	0	0	0	0	0	0	0	0	0	0	0	0	0	0	0	0	0	0	0	0	0	0	0	0	0	0	0	0	0	0	0	0	0	0	0
AT1G04257	0	0	0	0	0	0	0	0	0	0	0	0	0	0	0	0	0	0	0	0	0	0	0	0	0	0	0	0	0	0	0	0	0	0	0	0	0	0	0	0	0	0	0	0	0	0	0	0	0
AT1G04260	35	58	38	49	39	39	37	67	50	51	73	54	63	52	55	58	68	27	47	49	39	39	34	38	34	37	61	28	56	68	70	62	40	76	78	57	53	54	53	62	75	91	112	105	93	126	123	104	80
AT1G04263	0	0	0	0	0	0	0	0	0	0	0	0	0	0	0	0	0	0	0	0	0	0	0	0	0	0	0	0	0	0	0	0	0	0	0	0	0	0	0	0	0	0	0	0	0	0	0	0	0
AT1G04267	0	0	0	0	0	0	0	0	0	0	0	0	0	0	0	0	0	0	0	0	0	0	0	0	0	0	0	0	0	0	0	0	0	0	0	0	0	0	0	0	0	0	0	0	0	0	0	0	0
AT1G04270	1052	832	683	866	844	716	841	1145	1076	1200	1191	1148	1136	1150	1041	1232	1021	799	771	633	1055	761	623	867	706	819	1060	956	1501	1154	1098	1855	1018	1374	1483	1040	1243	961	1025	1051	3479	4010	2931	3491	2855	3655	2348	3559	4014
AT1G04273	0	0	0	0	0	0	0	0	0	0	0	0	0	0	0	0	0	0	0	0	0	0	0	0	0	0	0	0	0	0	0	0	0	0	0	0	0	0	0	0	0	0	0	0	0	0	0	0	0
AT1G04277	0	0	0	0	0	0	0	0	0	0	0	0	0	0	0	0	0	0	0	0	0	0	0	0	0	0	0	0	0	0	0	0	0	0	0	0	0	0	0	0	0	0	0	0	0	0	0	0	0
AT1G04280	57	36	59	69	44	49	44	79	98	101	90	85	38	43	44	53	34	37	50	20	97	57	61	32	60	51	42	30	100	57	93	77	36	16	37	36	20	30	45	52	125	114	178	86	79	71	126	128	147
AT1G04283	0	0	0	0	0	0	0	0	0	0	0	0	0	0	0	0	0	0	0	0	0	0	0	0	0	0	0	0	0	0	0	0	0	0	0	0	0	0	0	0	0	0	0	0	0	0	0	0	0
AT1G04287	0	0	0	0	0	0	0	0	0	0	0	0	0	0	0	0	0	0	0	0	0	0	0	0	0	0	0	0	0	0	0	0	0	0	0	0	0	0	0	0	0	0	0	0	0	0	0	0	0
AT1G04290	94	73	62	79	58	68	66	95	95	75	95	77	73	73	64	68	89	81	76	67	62	37	33	56	36	72	78	58	69	66	88	115	65	57	82	48	104	107	104	78	64	63	57	64	60	86	58	87	98
AT1G04293	0	0	0	0	0	0	0	0	0	0	0	0	0	0	0	0	0	0	0	0	0	0	0	0	0	0	0	0	0	0	0	0	0	0	0	0	0	0	0	0	0	0	0	0	0	0	0	0	0
AT1G04295	1	1	1	1	1	0	0	0	1	2	5	2	7	9	2	7	1	0	1	1	3	0	3	4	0	0	0	0	0	3	1	2	1	1	2	1	2	4	1	4	6	9	6	3	4	9	5	1	2
AT1G04297	0	0	0	0	0	0	0	0	0	0	0	0	0	0	0	0	0	0	0	0	0	0	0	0	0	0	0	0	0	0	0	0	0	0	0	0	0	0	0	0	0	0	0	0	0	0	0	0	0
AT1G04300	543	481	435	445	418	369	426	512	526	510	576	455	482	514	520	557	477	398	438	277	585	508	481	427	474	551	496	418	631	533	529	558	539	663	647	556	638	579	564	745	740	654	769	595	560	828	802	681	1000
AT1G04303	0	0	0	0	0	0	0	0	0	0	0	0	0	0	0	0	0	0	0	0	0	0	0	0	0	0	0	0	0	0	0	0	0	0	0	0	0	0	0	0	0	0	0	0	0	0	0	0	0
AT1G04307	0	0	0	0	0	0	0	0	0	0	0	0	0	0	0	0	0	0	0	0	0	0	0	0	0	0	0	0	0	0	0	0	0	0	0	0	0	0	0	0	0	0	0	0	0	0	0	0	0
AT1G04310	8	8	13	9	15	9	10	14	10	24	17	9	9	15	9	14	22	10	13	6	11	5	5	3	11	3	4	4	10	9	4	7	1	7	9	4	13	7	7	8	40	53	31	36	36	43	36	46	42
AT1G04313	0	0	0	0	0	0	0	0	0	0	0	0	0	0	0	0	0	0	0	1	0	0	0	0	0	0	0	1	0	0	0	0	0	0	0	0	0	0	2	0	0	1	0	0	0	0	0	0	0
AT1G04320	0	0	0	0	0	0	0	0	0	0	0	0	0	0	0	0	0	0	0	0	0	0	0	0	0	0	0	0	0	0	0	0	0	0	0	0	0	0	0	0	0	0	0	0	0	0	0	0	0
AT1G04323	0	0	0	0	0	0	0	0	0	0	0	0	0	0	0	0	0	0	0	0	0	0	0	0	0	0	0	0	0	0	0	0	0	0	0	0	0	0	0	0	0	0	0	0	0	0	0	0	0
AT1G04327	0	0	0	0	0	0	0	0	0	0	0	0	0	0	0	0	0	0	0	0	0	0	0	0	0	0	0	0	0	0	0	0	0	0	0	0	0	0	0	0	0	0	0	0	0	0	0	0	0
AT1G04330	0	2	0	1	1	0	0	0	1	1	1	2	6	3	1	4	0	0	0	1	0	0	1	0	2	0	0	0	0	0	1	0	0	0	0	4	1	2	1	1	0	2	5	4	1	0	2	0	1
AT1G04333	0	0	0	0	0	0	0	0	0	0	0	0	0	0	0	0	0	0	0	0	0	0	0	0	0	0	0	0	0	0	0	0	0	0	0	0	0	0	0	0	0	0	0	0	0	0	0	0	0
AT1G04337	0	0	0	0	0	0	0	0	0	0	0	0	0	0	0	0	0	0	0	0	0	0	0	0	0	0	0	1	0	0	0	0	0	0	4	0	2	0	1	0	0	0	3	0	0	0	0	0	0
AT1G04340	101	74	55	75	57	64	91	83	75	74	76	89	88	77	87	89	75	52	47	55	65	71	52	43	56	72	82	76	79	68	85	106	88	106	86	69	86	96	89	115	172	200	126	140	120	186	134	167	199
AT1G04343	0	0	0	0	0	0	0	0	0	0	0	0	0	0	0	0	0	0	0	0	0	0	0	0	0	0	0	0	0	0	0	0	0	0	0	0	0	0	0	2	0	0	0	0	0	0	0	0	0
AT1G04347	0	0	0	0	0	0	0	0	0	0	0	0	0	0	0	0	0	0	0	0	0	0	0	0	0	0	0	0	0	0	0	0	0	0	0	0	0	0	0	0	0	0	0	0	0	0	0	0	0
AT1G04350	854	772	815	777	606	657	603	795	671	640	773	597	1012	810	1137	1049	729	467	538	349	466	398	389	413	360	635	608	361	577	569	463	526	812	1010	1094	799	513	657	627	698	221	265	276	201	106	180	217	164	237
AT1G04353	0	0	0	0	0	0	0	0	0	1	2	2	0	0	0	0	0	0	0	0	0	0	0	0	0	0	0	0	0	0	0	0	0	0	0	0	0	0	0	0	0	0	0	0	0	0	0	2	0
AT1G04357	2	0	2	0	0	1	1	3	1	2	0	1	1	2	4	4	0	3	1	1	0	1	0	1	0	0	3	1	0	0	0	4	7	14	1	3	3	1	1	1	3	0	0	0	5	0	1	0	3
AT1G04360	6	14	7	4	10	7	6	6	16	12	16	10	6	9	9	12	17	13	10	7	2	1	0	1	0	6	8	3	10	8	3	10	1	1	11	1	5	3	6	3	2	9	2	5	0	7	0	6	3
AT1G04363	2	1	0	1	0	2	1	0	3	0	3	0	1	1	1	2	7	0	1	1	2	0	2	0	0	1	0	0	3	0	0	3	0	0	0	0	0	0	0	0	0	0	0	0	2	6	0	2	1
AT1G04367	0	0	0	0	0	0	0	0	0	0	0	0	0	0	0	0	0	0	0	0	0	0	0	0	0	0	0	0	0	0	0	0	0	0	0	0	0	0	0	0	0	0	0	0	0	0	0	0	0
AT1G04370	0	0	0	0	0	0	0	0	0	0	0	0	0	0	0	0	0	0	0	0	0	0	0	0	0	0	0	0	0	0	0	0	0	0	0	0	0	0	0	0	0	0	0	0	0	0	0	0	2
AT1G04373	0	0	0	0	0	0	0	0	0	0	0	0	0	0	0	0	0	0	0	0	0	0	0	0	0	0	0	0	0	0	0	0	0	0	0	0	0	0	0	0	0	0	0	0	0	0	0	0	0
AT1G04377	0	0	0	0	0	0	0	0	0	0	0	0	0	0	0	0	0	0	0	0	0	0	0	0	0	0	0	0	0	0	0	0	0	0	0	0	0	0	0	0	0	0	0	0	0	0	0	0	0
AT1G04380	0	0	1	0	5	0	3	0	0	0	0	0	0	6	0	2	0	3	1	0	0	2	1	1	0	2	0	0	0	0	0	0	1	2	0	0	0	0	0	1	0	0	0	4	0	0	0	0	0
AT1G04383	0	0	0	0	0	0	0	0	0	0	0	0	0	0	0	0	0	0	0	0	0	0	0	0	0	0	0	0	0	0	0	0	0	0	0	0	0	0	0	0	0	0	0	0	0	0	0	0	0
AT1G04387	0	0	0	0	0	0	0	0	0	0	0	0	0	0	0	0	0	0	0	0	0	0	0	0	0	0	0	0	0	0	0	0	0	0	0	0	0	0	0	0	0	0	0	0	0	0	0	0	0
AT1G04390	99	87	90	77	54	75	76	111	99	87	97	75	86	85	101	77	113	68	84	56	100	80	83	79	98	120	112	83	127	83	97	126	93	122	113	81	115	134	153	132	111	145	151	100	107	111	125	141	161
AT1G04393	0	0	3	0	0	0	0	0	2	1	4	1	0	0	8	0	0	3	1	0	1	0	0	0	0	1	0	2	0	1	3	0	3	0	0	0	1	1	1	2	0	0	0	3	0	0	2	4	1
AT1G04397	0	0	0	0	0	0	0	0	0	0	0	0	0	0	0	0	0	0	0	0	0	0	0	0	0	0	0	0	0	0	0	0	0	0	0	0	0	0	0	0	0	0	0	0	0	0	0	0	0
AT1G04400	504	409	459	448	440	385	432	628	511	332	464	342	465	491	615	542	535	433	518	334	880	864	774	658	775	858	830	680	640	624	491	585	747	680	924	643	900	1063	1006	1214	1501	1473	1847	1399	1415	1695	1972	1705	1540
AT1G04403	0	0	0	0	0	0	0	0	0	0	0	0	0	0	0	0	0	0	0	0	0	0	0	0	0	0	0	0	0	0	0	0	0	0	0	0	0	0	0	0	0	0	0	0	0	0	0	0	0
AT1G04407	0	0	0	0	0	0	0	0	0	0	0	0	0	0	0	0	0	0	0	0	0	0	0	0	0	0	0	0	0	0	0	0	0	0	0	0	0	0	0	0	0	0	0	0	0	0	0	0	0
AT1G04410	3155	2856	2752	2853	2997	2697	3027	3310	4377	4297	4118	3610	3941	3608	3519	4485	3281	2389	2575	2032	3845	2745	2609	2842	2959	3327	3728	3015	4461	3687	3883	4876	4259	5011	5729	4359	4104	4130	3637	4429	5122	5915	4814	5229	4624	5405	4786	5901	5968
AT1G04413	0	0	0	0	0	0	0	0	0	0	0	0	0	0	0	0	0	0	0	0	0	0	0	0	0	0	0	0	0	0	0	0	0	0	0	0	0	0	0	0	0	0	0	0	0	0	0	0	0
AT1G04417	0	0	0	0	0	0	0	0	0	0	0	0	0	0	0	0	0	0	0	0	0	0	0	0	0	0	0	0	0	0	0	0	0	0	0	0	0	0	0	0	0	0	0	0	0	0	0	0	0
AT1G04420	1105	901	828	929	901	842	819	991	902	979	1057	950	827	793	768	883	881	586	639	567	906	642	677	813	614	906	801	801	1102	748	868	1216	781	878	1044	807	956	897	848	1007	1233	1633	1230	1491	1197	1404	1273	1531	1699
AT1G04423	0	0	0	0	0	0	0	0	0	0	0	0	0	0	0	0	0	0	0	0	0	0	0	0	0	0	0	0	0	0	0	0	0	0	0	0	0	0	0	0	0	0	0	0	0	0	0	0	0
AT1G04425	2	0	3	0	0	0	1	1	0	0	0	0	0	1	0	1	2	2	1	1	1	1	0	1	0	0	0	0	0	2	0	0	1	3	1	1	1	3	2	0	0	3	2	0	0	0	0	0	0
AT1G04427	0	0	0	0	0	0	0	0	0	0	0	0	0	0	0	0	0	0	0	0	0	0	0	0	0	0	0	0	0	0	0	0	0	0	0	0	0	0	0	0	0	0	0	0	0	0	0	0	0
AT1G04430	745	661	526	702	706	622	704	757	720	730	836	822	649	654	564	752	727	626	577	530	1980	1481	1798	1798	1773	2080	2189	2178	1882	1246	1165	2088	1459	1782	2155	1847	2729	2526	2689	2872	1893	2251	1915	2016	1561	2054	1703	1622	2460
AT1G04433	0	2	1	0	1	3	0	0	0	0	0	1	2	0	0	1	0	0	0	1	0	0	0	0	0	0	1	0	2	0	0	0	0	2	0	2	0	2	0	0	0	0	0	3	0	3	0	0	1
AT1G04437	0	0	0	0	0	0	0	0	0	0	0	0	0	0	0	0	0	0	0	0	0	0	0	0	0	0	0	0	0	0	0	0	0	0	0	0	0	0	0	0	0	0	0	0	0	0	0	0	0
AT1G04440	371	372	327	401	314	334	308	467	555	396	629	426	386	351	388	401	332	243	261	200	416	363	348	329	349	403	398	309	486	489	465	491	382	473	572	417	408	374	403	599	433	409	465	439	316	453	401	461	654
AT1G04443	0	0	0	0	0	0	0	0	0	0	0	0	0	0	0	0	0	0	0	0	0	0	0	0	0	0	0	0	0	0	0	0	0	0	0	0	0	0	0	0	0	0	0	0	0	0	0	0	0
AT1G04445	0	0	0	0	0	1	0	0	0	0	0	0	0	0	0	0	0	0	0	0	0	0	0	0	0	0	0	0	0	1	0	0	0	0	0	0	0	0	0	0	0	0	0	0	0	0	0	0	0
AT1G04447	0	0	0	0	0	0	0	0	0	0	0	0	0	0	0	0	0	0	0	0	0	0	0	0	0	0	0	0	0	0	0	0	0	0	0	0	0	0	0	0	0	0	0	0	0	0	0	0	0
AT1G04450	0	0	0	0	0	0	0	0	0	0	0	0	0	0	0	0	0	0	0	0	0	0	0	0	0	0	0	0	0	0	0	0	0	0	0	0	0	0	0	0	0	0	0	0	0	0	0	0	0
AT1G04453	0	0	0	0	0	0	0	0	0	0	0	0	0	0	0	0	0	0	0	0	0	0	0	0	0	0	0	0	0	0	0	0	0	0	0	0	0	0	0	0	0	0	0	0	0	0	0	0	0
AT1G04455	0	0	0	0	0	0	0	0	0	0	0	0	0	0	0	0	0	0	0	0	0	0	0	0	0	0	0	0	0	0	0	0	0	0	0	0	0	0	0	0	0	0	0	0	0	0	0	0	0
AT1G04463	0	2	0	1	3	5	3	0	3	2	4	3	4	3	0	4	3	1	1	2	8	3	8	10	7	3	11	5	24	24	15	15	14	19	29	11	6	15	9	7	1	1	2	3	1	0	1	2	3
AT1G04467	0	0	0	0	0	0	0	0	0	0	0	4	1	0	0	3	1	0	0	0	0	0	0	0	0	0	0	0	0	0	0	0	0	0	0	0	0	0	0	0	0	0	0	1	0	0	0	1	2
AT1G04470	0	0	0	0	0	0	0	0	0	0	1	0	0	0	0	0	0	0	0	0	0	0	0	0	0	0	0	0	0	0	0	0	0	0	0	0	0	0	0	0	0	0	0	0	0	0	0	0	0
AT1G04473	0	0	0	0	0	0	0	0	0	0	0	0	0	0	0	0	0	0	0	0	0	0	0	0	0	0	0	0	0	0	0	0	0	0	0	0	0	0	0	0	0	0	0	0	0	0	0	0	0
AT1G04477	0	0	0	0	0	0	0	0	0	0	0	0	0	0	0	0	0	0	0	0	0	0	0	0	0	0	0	0	0	0	0	0	0	0	0	0	0	0	0	0	0	0	0	0	0	0	0	0	0
AT1G04480	257	229	208	242	215	211	225	273	269	279	332	265	281	261	278	341	264	208	220	189	270	264	168	276	195	215	295	241	400	358	278	512	253	439	380	302	345	330	337	282	1120	1104	855	985	904	1127	766	1176	1196
AT1G04483	0	0	0	0	0	0	0	0	0	0	0	0	0	0	0	0	0	0	0	0	0	0	0	0	0	0	0	0	0	0	0	0	0	0	0	0	0	0	0	0	0	0	0	0	0	0	0	0	0
AT1G04487	0	0	0	0	0	0	0	0	0	0	0	0	0	0	0	0	0	0	1	0	0	0	0	0	0	0	0	0	0	0	0	0	0	0	0	0	0	0	0	0	0	0	0	0	0	0	0	0	0
AT1G04490	10	9	14	7	7	5	11	20	43	19	12	14	7	4	9	15	14	12	20	17	26	10	12	16	16	16	40	15	11	24	33	14	26	24	56	15	17	27	27	31	12	5	13	4	7	4	8	7	6
AT1G04493	0	0	0	0	0	0	0	0	0	0	0	0	0	0	0	0	0	0	0	0	0	0	0	0	0	0	0	0	0	0	0	0	0	0	0	0	0	0	0	0	0	0	0	0	0	0	0	0	0
AT1G04497	0	0	0	0	0	0	0	0	0	0	0	0	0	0	0	0	0	0	0	0	0	0	0	0	0	0	0	0	0	0	0	0	0	0	0	0	0	0	0	0	0	0	0	0	0	0	0	0	0
AT1G04500	1	2	0	4	0	2	0	1	0	0	0	0	0	0	2	0	0	0	4	4	3	0	0	1	0	2	1	3	1	2	0	2	2	1	10	0	0	2	0	3	8	9	10	1	0	1	10	8	1
AT1G04503	0	0	0	0	0	0	0	0	0	0	0	0	0	0	0	0	0	0	0	0	0	0	0	0	0	0	0	0	0	0	0	0	0	0	0	0	0	0	0	0	0	0	0	0	0	0	0	0	0
AT1G04507	0	0	0	0	0	0	0	0	0	0	0	0	0	0	0	0	0	0	0	0	0	0	0	0	0	0	0	0	0	0	0	0	0	0	0	0	0	0	0	0	0	0	0	0	0	0	0	0	0
AT1G04510	232	193	222	226	172	205	227	256	223	230	247	225	249	263	271	267	237	159	158	127	298	215	204	240	199	251	314	212	339	262	271	378	298	417	432	351	312	284	291	298	706	741	672	637	562	758	719	753	812
AT1G04513	0	1	1	0	0	0	0	0	1	0	3	0	1	0	2	0	0	1	0	1	0	0	0	0	0	0	0	0	0	0	0	1	0	2	0	2	0	2	0	0	0	0	0	0	1	2	1	0	0
AT1G04517	0	0	0	0	0	0	0	0	0	0	0	0	0	0	0	0	0	0	0	0	0	0	0	0	0	0	0	0	0	0	0	0	0	0	0	0	0	0	0	0	0	0	0	0	0	0	0	0	0
AT1G04520	167	150	136	170	186	148	186	159	142	150	166	202	166	214	139	194	200	148	114	134	102	74	111	96	83	99	148	113	136	113	106	215	129	130	178	164	163	157	137	121	243	277	178	272	242	299	204	259	249
AT1G04523	0	0	0	0	0	0	0	0	0	0	0	0	0	0	0	0	0	0	0	0	0	0	0	0	0	0	0	0	0	0	0	0	0	0	0	0	0	0	0	0	0	0	0	0	0	0	0	0	0
AT1G04527	0	0	0	0	0	0	0	0	0	0	0	0	0	0	0	0	0	0	0	0	0	0	0	0	0	0	0	0	0	0	0	0	0	0	0	0	0	0	0	0	0	0	0	0	0	0	0	0	0
AT1G04530	1077	895	759	839	775	887	758	964	909	828	1001	793	803	903	852	884	677	480	431	356	893	693	577	645	735	776	867	595	865	676	871	945	911	941	1066	750	633	642	639	766	373	403	386	381	331	393	398	344	452
AT1G04533	0	0	0	0	0	0	1	0	0	0	0	0	1	0	2	0	0	1	0	0	0	0	0	0	0	0	0	0	0	0	0	2	0	0	5	0	0	0	0	0	0	0	0	0	0	0	0	0	0
AT1G04537	1	0	0	1	1	0	0	0	2	1	1	1	1	2	2	4	1	0	0	0	0	2	0	0	0	0	1	0	0	0	1	3	0	2	0	0	0	0	0	1	1	0	0	2	0	3	1	1	2
AT1G04540	1	4	3	1	2	0	1	1	4	3	2	5	8	2	3	6	1	0	0	2	1	0	1	0	1	0	0	0	3	0	1	5	5	1	1	0	1	0	2	0	0	3	0	3	2	0	0	0	0
AT1G04547	0	0	0	0	0	0	0	0	0	0	0	0	0	0	0	0	0	0	0	0	0	0	0	0	0	0	0	0	0	0	0	0	0	0	0	0	0	0	0	0	0	0	0	0	0	0	0	0	0
AT1G04550	276	215	207	197	207	204	189	279	282	273	331	249	233	218	213	261	271	183	200	162	213	135	148	141	170	214	206	145	254	204	242	289	170	199	218	124	201	248	199	251	219	252	242	240	221	280	194	212	322
AT1G04555	37	25	26	19	17	18	29	24	31	31	36	23	20	18	26	19	30	22	27	20	32	19	19	33	16	28	39	15	52	34	33	34	39	28	28	23	31	36	25	29	48	55	61	52	42	71	49	43	37
AT1G04557	0	0	0	0	0	0	0	0	0	0	0	0	0	0	0	0	0	0	0	0	0	0	0	0	0	0	0	0	0	0	0	0	0	0	0	0	0	0	0	0	0	0	0	0	0	0	0	0	0
AT1G04560	0	0	0	0	0	0	0	0	0	0	0	0	0	0	0	1	0	0	0	0	0	0	0	0	0	0	0	0	0	0	0	0	0	0	0	0	0	0	0	0	0	0	0	0	0	0	0	0	0
AT1G04563	0	0	0	0	0	0	0	0	0	0	0	0	0	0	0	0	0	0	0	0	0	0	0	0	0	0	0	0	0	0	0	0	0	0	0	0	0	0	0	0	0	0	0	0	0	0	0	0	0
AT1G04567	0	0	0	0	0	0	0	0	0	0	0	0	0	0	0	0	0	0	0	0	0	0	0	0	0	0	0	0	0	0	0	0	0	0	0	0	0	0	0	0	0	0	0	0	0	0	0	0	0
AT1G04570	106	78	52	80	43	54	28	55	30	18	26	32	65	40	62	68	115	90	89	76	5054	4258	4225	4094	4648	5557	5203	3473	1517	1332	1137	1131	2774	3153	3040	2696	2118	2333	2084	2443	1636	1854	2042	1895	1671	2097	2247	2070	724
AT1G04573	0	0	0	0	0	0	0	0	0	0	0	0	0	0	0	0	0	0	0	0	0	0	0	0	0	0	0	0	0	0	0	0	0	0	0	0	0	0	0	0	0	0	0	0	0	0	0	0	0
AT1G04577	0	0	0	0	0	0	0	0	0	0	0	0	0	0	0	0	0	0	0	0	0	0	0	0	0	0	0	0	0	0	0	0	0	0	0	0	0	0	0	0	0	0	0	0	0	0	0	0	0
AT1G04580	0	0	0	1	0	0	0	2	0	0	0	0	1	0	0	1	0	0	0	2	0	0	1	0	0	0	0	0	0	4	0	0	0	0	3	0	0	0	0	0	3	0	0	1	0	0	0	0	0
AT1G04583	2	0	0	0	0	0	0	0	0	0	3	0	0	0	0	0	0	0	0	0	0	0	0	0	0	0	0	0	0	1	0	0	0	0	4	0	0	0	0	0	0	0	0	0	0	0	0	0	0
AT1G04587	0	0	0	0	0	0	0	0	0	0	0	0	0	0	0	0	0	0	0	0	0	0	0	0	0	0	0	0	0	0	0	0	0	0	0	0	0	0	0	0	0	0	0	0	0	0	0	0	0
AT1G04590	119	114	76	113	101	106	106	105	99	112	126	137	112	130	116	108	85	84	76	65	104	90	62	73	96	93	107	82	139	109	91	146	94	139	163	104	119	134	101	116	199	184	127	163	157	228	199	228	218
AT1G04593	0	0	0	0	0	0	0	0	0	0	0	0	0	0	0	0	0	0	0	0	0	0	0	0	0	0	0	0	0	0	0	0	0	0	0	0	0	0	0	0	0	0	0	0	0	0	0	0	0
AT1G04597	0	0	0	0	0	0	0	0	0	0	0	0	0	0	0	0	0	0	0	0	0	0	0	0	0	0	0	0	0	0	0	0	0	0	0	0	0	0	0	0	0	0	0	0	0	0	0	0	0
AT1G04600	12	13	19	12	0	7	3	32	47	44	38	20	1	2	13	12	9	3	13	2	15	15	14	17	43	14	24	5	40	16	74	15	5	9	21	11	6	2	6	6	40	23	24	18	8	15	18	19	41
AT1G04603	0	0	0	0	0	0	0	0	0	0	0	0	0	0	0	0	0	0	0	0	0	0	0	0	0	0	0	0	0	0	0	0	0	0	0	0	0	0	0	0	0	0	0	0	0	0	0	0	0
AT1G04607	0	0	0	0	0	0	0	0	0	0	0	0	0	0	0	0	0	0	0	0	0	0	0	0	0	0	0	0	0	0	0	0	0	0	0	0	0	0	0	0	0	0	0	0	0	0	0	0	0
AT1G04610	0	0	0	0	0	0	0	0	0	0	0	0	0	0	0	0	0	1	0	0	0	0	0	0	0	0	0	0	0	0	0	0	0	0	0	0	0	0	0	0	0	0	0	0	0	0	0	0	0
AT1G04620	246	192	131	175	158	184	174	196	180	217	213	171	161	159	154	219	214	142	163	129	253	192	211	244	209	219	200	196	303	238	222	284	194	235	254	256	305	330	300	333	537	650	544	570	431	546	565	540	703
AT1G04623	0	0	0	0	0	0	0	0	0	0	0	0	0	0	0	0	0	0	0	0	0	0	0	0	0	0	0	0	0	0	0	0	0	0	0	0	0	0	0	0	0	0	0	0	0	0	0	0	0
AT1G04625	0	0	0	0	0	0	0	0	0	0	0	0	0	0	0	0	0	0	0	0	0	0	0	0	0	0	0	0	0	0	0	0	0	0	0	0	0	0	0	0	0	0	0	0	0	0	0	0	0
AT1G04630	69	68	74	77	71	80	70	71	83	105	136	108	121	111	105	95	96	71	76	77	113	65	57	114	56	70	96	117	110	130	92	183	97	119	134	113	131	99	99	109	103	98	146	138	101	120	93	93	108
AT1G04635	5	2	2	1	2	4	2	1	5	11	6	7	4	5	3	5	6	7	2	3	5	2	7	6	2	2	6	7	1	5	11	20	9	7	5	5	2	5	9	16	20	23	22	32	15	31	15	22	27
AT1G04640	275	242	180	197	220	183	211	270	239	259	272	236	202	138	173	187	266	167	145	125	201	188	178	171	171	248	253	189	263	200	245	276	192	246	261	254	230	252	262	323	308	339	425	328	290	404	390	420	450
AT1G04643	0	1	1	0	0	4	0	1	0	0	1	1	1	3	1	0	3	0	0	1	0	0	1	0	0	0	0	0	0	0	0	1	2	1	4	4	2	1	0	0	3	2	5	0	2	0	0	0	2
AT1G04645	0	0	0	0	0	0	0	1	0	0	2	4	0	0	0	0	0	0	0	0	0	0	0	0	0	0	2	0	0	4	3	0	0	0	0	0	0	0	0	0	0	0	0	0	2	0	0	0	0
AT1G04647	0	0	1	0	0	1	1	0	0	1	0	0	2	2	0	0	0	0	4	3	4	0	1	1	0	0	1	4	3	0	4	5	1	1	1	4	3	3	6	3	1	1	0	1	2	2	2	0	0
AT1G04650	84	87	109	70	94	70	61	107	90	60	79	49	68	53	117	80	105	79	89	63	46	43	65	49	56	87	68	35	78	68	36	67	62	100	95	75	98	99	107	126	62	67	57	66	77	69	85	79	70
AT1G04653	0	0	0	0	0	0	0	0	0	0	0	0	0	0	0	0	0	0	0	0	0	0	0	0	0	0	0	0	0	0	0	0	0	0	0	0	0	0	0	0	0	0	0	0	0	0	0	0	0
AT1G04657	0	0	0	0	0	0	0	0	0	0	0	0	0	0	0	0	0	0	0	0	0	0	0	0	0	0	0	0	0	0	0	0	0	0	0	0	0	0	0	0	0	0	0	0	0	0	0	0	0
AT1G04660	0	0	0	0	0	0	0	0	0	0	0	0	0	0	0	0	0	0	0	0	0	0	0	0	0	0	0	1	0	0	0	0	0	1	0	0	0	0	0	0	0	0	0	0	0	0	0	0	0
AT1G04667	0	0	0	0	0	0	0	0	0	0	0	0	0	0	0	0	0	0	0	0	0	0	0	0	0	0	0	0	0	0	0	0	0	0	0	0	0	0	0	0	0	0	0	0	0	0	0	0	0
AT1G04670	0	0	0	0	0	0	0	0	0	0	0	0	0	0	0	0	0	0	0	0	0	0	0	0	0	0	0	0	0	0	0	0	0	0	0	0	0	0	0	0	0	0	0	0	0	0	0	0	0
AT1G04673	0	0	0	0	0	0	0	0	0	0	0	0	0	0	0	0	0	0	0	0	0	0	0	0	0	0	0	0	0	0	0	0	0	0	0	0	0	0	0	0	0	0	0	0	0	0	0	0	0
AT1G04677	0	0	0	0	0	0	0	0	0	0	0	0	0	0	0	0	0	0	0	0	0	0	0	0	0	0	0	0	0	0	0	0	0	0	0	0	0	0	0	0	0	0	0	0	2	0	0	0	0
AT1G04680	436	369	278	479	519	408	474	370	418	586	412	553	234	378	169	294	329	247	211	272	576	360	383	497	349	365	517	574	594	474	457	742	336	478	455	450	681	416	536	465	444	464	221	452	289	338	219	269	428
AT1G04683	0	0	0	0	0	0	0	0	0	0	0	0	0	0	0	0	0	0	0	0	0	0	0	0	0	0	0	0	0	0	0	0	0	0	0	0	0	0	0	0	0	0	0	0	0	0	0	0	0
AT1G04687	0	0	0	0	0	0	0	0	0	0	0	0	0	0	0	0	0	0	0	0	0	0	0	0	0	0	0	0	0	0	0	0	0	0	0	0	0	0	0	0	0	0	0	0	0	0	0	0	0
AT1G04690	463	381	375	336	347	365	387	448	418	371	464	309	426	314	387	441	346	235	262	221	619	461	448	436	483	524	592	431	594	550	508	639	559	533	705	473	499	601	526	675	485	541	480	498	423	496	463	531	516
AT1G04693	0	0	0	0	0	0	0	0	0	0	0	0	0	0	0	0	0	0	0	0	0	0	0	0	0	0	0	0	0	0	0	0	0	0	0	0	0	0	0	0	0	0	0	0	0	0	0	0	0
AT1G04697	0	0	0	0	0	0	0	0	0	0	0	0	0	0	0	0	0	0	0	0	0	0	0	0	0	0	0	0	0	0	0	0	0	0	0	0	0	0	0	0	0	0	0	0	0	0	0	0	0
AT1G04700	4	6	6	4	5	1	6	11	3	3	4	12	2	6	6	14	3	7	7	2	14	3	10	8	4	2	3	5	11	6	8	12	10	7	2	5	11	10	6	22	40	25	35	49	20	33	13	27	41
AT1G04703	0	0	0	0	0	0	0	0	0	0	0	0	0	0	0	0	0	0	0	0	0	0	0	0	0	0	0	0	0	0	0	0	0	0	0	0	0	0	0	0	0	0	0	0	0	0	0	0	0
AT1G04707	1	0	0	1	1	1	0	0	0	1	5	1	0	0	0	1	0	0	1	0	0	2	0	0	0	0	0	0	0	2	2	1	1	3	0	3	1	4	0	0	0	5	0	1	1	1	0	1	1
AT1G04710	125	114	118	103	90	100	118	126	145	110	168	120	106	122	108	128	88	86	86	73	152	124	95	116	115	104	123	95	142	142	112	175	95	136	152	104	158	110	155	160	151	252	211	196	169	203	216	209	207
AT1G04713	0	0	0	0	0	0	0	0	0	0	1	0	0	0	0	0	0	0	0	0	0	1	0	0	0	0	0	0	0	0	0	0	0	0	0	0	0	0	1	0	0	0	0	0	0	0	4	0	0
AT1G04717	0	0	0	0	0	0	0	0	0	0	0	0	0	0	0	0	0	0	0	0	0	0	0	0	0	0	0	0	0	0	0	0	0	0	0	0	0	0	0	0	0	0	0	0	0	0	0	0	0
AT1G04720	0	0	0	0	0	0	0	0	0	0	0	0	0	0	0	0	0	0	0	0	0	0	0	0	0	0	0	0	0	0	0	0	0	0	0	0	0	0	0	0	0	0	0	0	0	0	0	0	0
AT1G04723	0	0	0	0	0	0	0	0	0	0	0	0	0	0	0	0	0	0	0	0	0	0	0	0	0	0	0	0	0	0	0	0	0	0	0	0	0	0	0	0	0	0	0	0	0	0	0	0	0
AT1G04730	35	32	19	28	16	21	16	24	25	46	35	45	44	41	28	32	31	17	25	17	29	22	18	24	20	18	39	35	24	30	36	45	28	25	58	37	41	29	34	13	144	166	125	148	131	146	157	181	206
AT1G04733	0	0	0	0	0	0	0	0	0	0	0	0	0	0	0	0	0	0	0	0	0	0	0	0	0	0	0	0	0	0	0	0	0	0	0	0	0	0	0	0	0	0	0	0	0	0	0	0	0
AT1G04737	0	0	0	0	0	0	0	0	0	0	0	0	0	0	0	0	0	0	0	0	0	0	0	0	0	0	0	0	0	0	0	0	0	0	0	0	0	0	0	0	0	0	0	0	0	0	0	0	0
AT1G04743	0	0	0	1	0	1	0	0	0	0	0	1	0	0	2	1	0	0	0	0	1	0	1	0	0	0	0	0	0	1	1	0	0	2	0	3	0	4	0	4	0	0	0	2	0	0	0	0	1
AT1G04747	0	0	0	0	0	0	0	0	0	0	0	0	0	0	0	0	0	0	0	0	0	0	0	0	0	0	0	0	0	0	0	0	0	0	0	0	0	0	0	0	0	0	0	0	0	0	0	0	0
AT1G04750	264	196	226	213	168	209	197	248	364	259	333	247	248	227	299	282	292	156	174	132	354	312	259	215	287	318	289	260	398	341	427	476	306	341	478	348	350	328	283	354	549	618	620	570	548	717	645	688	650
AT1G04753	0	0	0	0	0	1	0	0	0	0	0	0	0	0	0	0	0	0	0	0	0	0	0	0	0	0	0	0	0	0	0	0	0	0	0	0	0	0	0	0	0	0	0	0	0	0	0	0	0
AT1G04760	2	0	1	1	2	1	8	2	1	1	2	1	6	0	1	2	2	0	0	2	4	3	2	4	0	0	0	3	4	5	1	4	4	7	6	3	4	3	0	8	3	9	13	3	13	13	11	10	14
AT1G04763	0	0	0	0	0	0	0	0	0	0	0	0	0	0	0	0	0	0	0	0	0	0	0	0	0	0	0	0	0	0	0	0	0	0	0	0	0	0	0	0	0	0	0	0	0	0	0	0	0
AT1G04767	0	0	0	0	0	0	0	0	0	0	0	0	0	0	0	0	0	0	0	0	0	0	0	0	0	0	0	0	0	0	0	0	0	0	0	0	0	0	0	0	0	0	0	0	0	3	0	0	0
AT1G04770	158	118	140	125	232	159	120	136	169	160	235	176	101	75	126	111	117	66	41	50	56	36	37	41	33	65	74	45	60	49	52	69	61	69	78	53	29	22	31	30	54	76	56	58	56	94	68	78	108
AT1G04773	0	0	0	0	0	0	0	0	0	0	0	0	0	0	0	0	0	0	0	0	0	0	0	0	0	0	0	0	0	0	0	0	0	0	0	0	0	0	0	0	0	0	2	0	0	0	0	0	0
AT1G04778	0	0	0	0	0	2	0	0	5	1	1	0	1	1	1	0	0	0	0	0	0	0	0	0	0	1	0	2	0	0	0	0	1	0	2	0	1	2	0	0	1	0	0	0	0	0	0	0	0
AT1G04780	361	288	304	265	283	305	303	330	347	367	310	261	261	266	300	308	334	225	257	173	575	485	418	411	406	529	496	328	568	587	480	596	440	525	580	406	422	505	513	704	406	416	486	390	424	507	504	482	628
AT1G04783	0	0	0	0	0	0	0	0	0	0	0	0	0	0	0	0	0	0	0	0	0	0	0	0	0	0	0	0	0	0	0	0	0	0	0	0	0	0	0	0	0	0	0	0	0	0	0	0	0
AT1G04787	0	0	0	0	0	0	0	0	0	0	0	0	0	0	0	0	0	0	0	0	0	0	0	0	0	0	0	0	0	0	0	0	0	0	0	0	0	0	0	0	0	0	0	0	0	0	0	0	0
AT1G04790	183	121	139	129	111	147	154	150	141	123	172	130	89	94	102	86	157	115	112	94	163	158	136	159	114	181	190	164	200	219	170	215	81	167	141	114	199	176	197	238	214	297	273	276	186	225	256	233	335
AT1G04793	0	0	0	0	0	0	0	0	0	0	0	0	0	0	0	0	0	0	0	0	0	0	0	0	0	0	0	0	0	0	0	0	0	0	0	0	0	0	0	0	0	0	0	0	0	0	0	0	0
AT1G04797	0	0	0	0	0	0	0	0	0	0	0	0	0	0	0	0	0	0	0	0	0	0	0	0	0	0	0	0	0	0	0	0	0	0	0	0	0	0	0	0	0	0	0	0	0	0	0	0	0
AT1G04800	8	6	6	9	9	2	25	15	2	16	10	23	30	23	4	21	8	9	6	10	8	11	2	9	11	2	8	22	8	7	3	13	15	45	15	20	6	4	8	8	23	12	0	6	20	12	1	6	12
AT1G04803	0	0	0	0	0	0	0	0	0	0	0	0	0	0	0	0	0	0	0	0	0	0	0	0	0	0	0	0	0	0	0	0	0	0	0	0	0	0	0	0	0	0	0	0	0	0	0	0	0
AT1G04807	0	0	0	0	0	0	0	0	0	0	0	0	0	0	0	0	0	0	0	0	0	0	0	0	0	0	0	0	0	0	0	0	0	0	0	0	0	0	0	0	0	0	0	0	0	0	0	0	0
AT1G04810	273	212	256	268	245	238	279	250	372	285	288	255	338	359	339	415	265	227	224	203	387	238	257	319	354	340	402	245	405	327	354	424	456	573	580	447	400	434	395	476	886	915	819	838	819	933	893	1018	1022
AT1G04813	0	0	0	0	0	0	0	0	0	0	0	0	0	0	0	0	0	0	0	0	0	0	0	0	0	0	0	0	0	0	0	0	0	0	0	0	0	0	0	0	0	0	0	0	0	0	0	0	0
AT1G04817	0	0	0	0	0	0	0	0	0	0	0	0	0	0	0	0	0	0	0	0	0	0	0	0	0	0	0	0	0	0	0	0	0	0	0	0	0	0	0	0	0	0	0	0	0	0	0	0	0
AT1G04820	700	580	496	626	640	549	752	648	764	962	935	940	1168	1405	768	1115	812	692	509	642	816	680	585	686	611	576	804	850	1332	1008	874	1733	1106	1412	1414	1301	1424	1084	1221	1132	1452	1922	1257	1586	1188	1626	1158	1141	1625
AT1G04823	0	0	0	0	0	0	0	0	0	0	0	0	0	0	0	0	0	0	0	1	0	0	0	0	0	0	0	0	0	0	0	0	0	0	0	0	0	0	0	0	0	0	0	0	0	0	0	0	0
AT1G04827	0	0	0	0	0	0	0	0	0	0	0	0	0	0	0	0	0	0	0	0	0	0	0	0	0	0	0	0	0	0	0	0	0	0	0	0	0	0	0	0	0	0	0	0	0	0	0	0	0
AT1G04830	155	101	107	110	110	82	121	108	111	122	154	104	135	106	143	129	100	100	101	55	108	98	98	101	95	103	105	65	130	123	98	133	130	124	162	125	110	97	106	126	121	105	110	120	95	146	116	121	157
AT1G04833	0	0	0	0	0	0	0	0	0	0	0	0	0	0	0	0	0	0	0	0	0	0	0	0	0	0	0	0	0	0	0	0	0	0	0	0	0	0	0	0	0	0	0	0	0	0	0	0	0
AT1G04837	0	0	0	0	0	0	0	0	0	1	0	0	0	0	0	0	0	0	0	0	0	0	0	0	0	0	1	0	0	0	0	0	1	0	0	0	0	1	0	0	0	0	0	0	0	0	0	0	0
AT1G04840	5	5	7	3	2	3	8	7	1	4	4	1	5	2	8	2	7	5	7	7	7	3	3	1	5	2	4	1	7	3	3	8	10	17	4	3	4	5	7	5	23	28	30	16	20	20	26	17	33
AT1G04847	0	0	0	0	0	0	0	0	0	0	0	0	0	0	0	0	0	0	0	0	0	0	0	0	0	0	0	0	0	0	0	0	0	0	0	0	0	0	0	0	0	0	0	0	0	0	0	0	0
AT1G04850	347	304	334	331	335	303	296	384	394	409	373	356	360	331	325	353	340	238	261	221	434	382	305	335	386	378	514	284	423	388	437	490	412	511	615	436	444	474	435	434	693	745	838	778	708	955	801	849	792
AT1G04853	0	0	0	0	0	0	0	0	0	0	0	0	0	0	0	0	0	0	0	0	0	0	0	0	0	0	0	0	0	0	0	0	0	0	0	0	0	0	0	0	0	0	0	0	0	0	0	0	0
AT1G04857	0	0	0	0	0	0	0	0	0	0	0	0	0	0	0	0	0	0	0	0	0	0	0	0	0	0	0	0	0	0	0	0	0	0	0	0	0	0	0	0	0	0	0	0	0	0	0	0	0
AT1G04860	379	293	299	314	247	247	307	341	283	317	330	286	324	288	346	330	323	283	298	194	393	321	315	331	308	447	434	307	434	400	349	450	413	505	564	409	514	641	465	649	628	610	627	608	618	761	772	773	933
AT1G04863	0	0	0	1	1	2	0	0	0	3	0	0	0	0	0	1	0	2	0	0	0	1	1	1	0	0	0	1	1	0	0	0	0	6	0	6	0	1	0	0	0	1	3	1	5	2	1	2	2
AT1G04867	0	0	0	0	0	0	0	0	0	0	0	0	0	0	0	0	0	0	0	0	0	0	0	0	0	0	0	0	0	0	0	0	0	0	0	0	0	0	0	0	0	0	0	0	0	0	0	0	0
AT1G04870	88	88	78	90	87	84	95	71	152	145	136	137	159	144	118	149	84	59	72	57	127	113	74	105	100	105	128	110	154	163	185	227	180	189	171	189	151	139	107	127	358	428	382	361	384	559	389	481	481
AT1G04873	0	0	0	0	0	0	0	0	0	0	0	0	0	0	0	0	0	0	0	0	0	0	0	0	0	0	0	0	0	0	0	0	0	0	0	0	0	0	0	0	0	0	0	0	0	0	0	0	0
AT1G04877	0	0	0	0	0	0	0	0	0	0	0	0	0	0	0	0	0	0	0	0	0	0	0	0	0	0	0	0	0	0	0	0	0	0	0	0	0	0	0	0	0	0	0	0	0	0	0	0	0
AT1G04880	2	0	1	1	2	0	4	0	2	0	0	0	2	3	5	1	2	1	5	2	1	0	1	2	1	1	0	0	0	2	3	3	3	9	10	5	1	1	5	0	1	0	0	4	5	5	0	0	5
AT1G04883	0	0	0	0	0	0	0	0	0	0	0	0	0	0	0	0	0	0	0	0	0	0	0	2	0	0	0	0	0	0	0	0	0	0	0	0	0	0	0	0	0	0	0	0	0	0	0	0	0
AT1G04887	0	0	0	0	2	0	2	0	0	0	0	0	0	0	0	0	0	0	0	0	0	0	0	0	0	0	0	0	0	0	0	0	0	0	0	0	0	0	0	0	0	0	0	0	0	0	0	0	0
AT1G04890	0	0	0	0	0	0	0	0	0	0	0	0	0	0	0	0	0	0	0	0	0	0	0	0	0	0	0	0	0	0	0	0	0	0	0	0	0	0	0	0	0	0	0	0	0	0	0	0	0
AT1G04893	0	0	0	0	0	0	0	0	0	0	0	0	0	0	0	0	0	0	0	0	0	0	0	0	0	0	0	0	1	0	0	0	0	0	0	0	0	0	0	0	0	0	0	0	0	0	0	0	0
AT1G04895	0	0	0	0	0	0	0	0	0	0	0	0	0	0	0	0	0	0	0	0	0	0	0	0	0	0	0	0	0	0	0	0	0	0	0	0	0	0	0	0	0	0	0	0	0	0	0	0	0
AT1G04897	0	0	0	0	0	0	0	0	0	0	0	0	0	0	0	0	0	0	0	0	0	0	0	0	0	0	0	0	0	0	0	0	0	0	0	0	0	0	0	0	0	0	0	0	0	0	0	0	0
AT1G04900	30	19	22	12	30	35	31	36	25	24	49	21	32	33	24	28	23	27	25	19	33	43	26	32	41	31	44	53	51	29	26	52	30	55	61	45	51	41	55	51	332	400	396	350	367	505	393	377	469
AT1G04907	0	0	0	0	0	0	0	0	0	0	0	0	0	0	0	0	0	0	0	0	0	0	0	0	0	0	0	0	0	0	0	0	0	0	0	0	0	0	0	0	0	0	0	0	0	0	0	0	0
AT1G04910	156	112	139	134	114	146	140	136	155	130	152	123	135	103	137	120	162	113	99	82	171	126	151	128	130	211	187	151	147	187	144	190	158	193	200	164	203	212	223	265	227	271	207	175	219	232	273	236	279
AT1G04913	0	0	0	0	0	0	0	0	0	0	0	0	0	0	0	0	0	0	0	0	0	0	0	0	0	0	0	0	0	0	0	0	0	0	0	0	0	0	0	0	0	0	0	0	0	0	0	0	0
AT1G04917	1	5	2	5	0	2	1	5	3	0	4	2	1	3	1	4	1	1	5	1	2	1	2	0	1	0	0	0	0	1	5	0	3	3	2	1	1	0	7	0	2	0	3	0	0	0	0	1	2
AT1G04920	8	7	5	10	4	3	18	4	3	4	5	8	8	13	2	15	15	8	13	12	14	7	5	6	4	8	1	10	10	8	11	18	19	25	9	12	22	8	21	13	21	53	4	35	21	9	13	18	10
AT1G04923	0	0	0	0	0	0	0	0	0	0	0	0	0	0	0	0	0	0	0	0	0	0	0	0	0	0	0	0	0	0	0	0	0	0	0	0	0	0	0	0	0	0	0	0	0	0	0	0	0
AT1G04927	0	0	0	0	0	0	0	0	0	0	0	0	0	0	0	0	0	0	0	0	0	0	0	0	0	0	0	0	0	0	0	0	0	0	0	0	0	0	0	0	0	0	0	0	0	0	0	0	0
AT1G04930	13	9	15	18	13	3	6	11	6	14	17	13	12	5	16	13	12	10	6	9	10	12	5	5	13	16	6	14	7	17	8	10	7	15	9	17	16	17	6	27	31	12	17	14	13	29	25	30	21
AT1G04933	1	1	2	3	7	3	2	7	3	0	4	2	2	0	5	11	0	1	1	2	3	3	2	2	0	0	2	4	2	4	2	5	2	1	2	1	6	5	0	0	6	8	10	6	5	5	4	7	17
AT1G04937	0	0	0	0	0	0	0	0	0	0	0	0	0	0	0	0	0	0	0	0	0	0	0	0	0	0	0	0	0	0	0	0	0	0	0	0	0	0	0	0	0	0	0	0	0	0	0	0	0
AT1G04940	282	261	226	232	179	226	282	271	239	276	321	270	298	290	234	291	277	194	183	157	292	196	222	233	196	237	307	252	377	292	289	464	324	382	446	304	413	238	273	263	693	915	613	848	570	736	519	641	893
AT1G04943	0	0	0	0	0	0	0	0	0	0	0	0	0	0	0	0	0	0	0	0	0	0	0	0	0	0	0	0	0	0	0	0	0	0	0	0	0	0	0	0	0	0	0	0	0	0	0	0	0
AT1G04945	64	44	32	37	41	39	42	86	54	53	50	54	52	39	54	63	57	42	37	25	72	78	50	49	39	67	63	41	87	47	55	87	62	77	112	74	105	99	97	93	199	201	190	182	226	241	251	204	262
AT1G04947	0	0	0	0	0	0	0	0	0	0	0	0	0	0	0	0	0	0	0	0	0	0	0	0	0	0	0	0	0	0	0	0	0	0	0	0	0	0	0	0	0	0	0	0	0	0	0	0	0
AT1G04950	146	111	126	120	100	118	86	148	106	110	134	112	157	137	156	177	122	81	105	66	140	92	94	110	90	133	91	99	160	114	103	135	143	204	193	161	200	171	196	174	154	176	160	190	144	195	172	139	223
AT1G04953	0	0	0	0	0	0	1	0	0	0	1	0	0	0	0	1	0	0	0	0	0	0	0	1	0	3	0	0	1	1	0	0	2	0	0	3	2	0	0	0	0	0	0	2	0	0	2	0	2
AT1G04957	0	0	0	0	0	0	0	0	0	0	0	0	0	0	0	0	0	0	0	0	0	0	0	0	0	0	0	0	0	0	0	0	0	0	0	0	0	0	0	0	0	0	0	1	0	0	0	0	0
AT1G04960	124	99	110	123	120	105	101	123	133	159	159	122	136	90	123	133	115	81	130	58	130	113	76	103	75	105	127	85	156	137	115	146	132	129	221	156	110	133	98	124	136	147	186	148	113	158	158	165	173
AT1G04963	0	0	0	0	0	0	0	0	0	0	0	0	0	0	0	0	0	0	0	0	0	0	0	0	0	0	0	0	0	0	0	0	0	0	0	0	0	0	0	0	0	0	0	0	0	0	0	0	0
AT1G04967	0	0	0	0	0	0	0	0	0	0	0	0	0	0	0	0	0	0	0	0	0	0	0	0	0	0	0	0	0	0	0	0	0	0	0	0	0	0	0	0	0	0	0	0	0	0	0	0	0
AT1G04970	204	133	144	161	122	147	141	175	221	194	201	143	172	194	201	192	170	143	134	103	128	121	118	93	143	129	159	107	179	119	140	163	177	189	194	129	151	116	154	183	177	248	231	185	155	204	227	153	252
AT1G04973	0	0	0	0	0	0	0	0	0	0	0	0	0	0	0	0	0	0	0	0	0	0	0	0	0	0	0	0	1	0	0	0	0	0	0	0	0	0	0	0	0	0	0	0	0	0	2	0	0
AT1G04977	0	0	0	0	0	0	0	0	0	0	0	0	0	0	0	0	0	0	0	0	0	0	0	0	0	0	0	0	0	0	0	0	0	0	0	0	0	0	0	1	0	3	1	0	0	0	0	0	0
AT1G04980	47	40	47	40	24	33	29	68	214	190	134	56	51	29	24	46	26	17	18	14	76	35	35	25	111	48	66	34	67	81	151	64	14	65	44	30	20	22	19	33	153	163	204	141	140	203	234	209	179
AT1G04983	0	0	0	0	0	0	0	1	0	0	0	0	0	0	0	0	0	0	0	0	0	0	0	0	0	0	0	0	0	0	0	0	0	0	0	0	0	0	0	0	0	0	0	0	0	0	0	0	0
AT1G04985	243	204	178	158	163	179	167	191	231	174	225	161	158	153	200	188	198	149	148	115	202	201	167	160	189	252	248	143	275	210	231	285	173	240	257	176	230	269	307	274	196	282	238	204	228	304	279	238	233
AT1G04987	0	0	0	0	0	0	0	0	0	0	0	0	0	0	0	0	0	0	0	0	0	0	0	0	0	0	0	0	0	0	0	0	0	0	0	0	0	0	0	0	0	0	0	0	0	0	0	0	0
AT1G04990	47	44	54	45	70	63	52	86	103	86	69	66	64	73	48	73	41	40	54	33	209	177	162	158	226	169	176	149	240	158	187	211	134	181	266	158	169	198	157	216	166	180	211	190	167	188	233	230	259
AT1G04993	0	0	0	0	0	0	0	0	0	0	0	0	0	0	0	0	0	0	0	0	0	0	0	0	0	0	0	0	0	0	0	0	0	0	0	0	0	0	0	0	0	0	0	0	0	0	0	0	0
AT1G04997	0	0	0	0	0	0	0	0	0	0	0	0	0	0	0	0	0	0	0	0	0	0	0	0	0	0	0	0	0	0	0	0	0	0	0	0	0	0	0	0	0	0	0	0	0	0	0	0	0
AT1G05000	5	13	6	5	5	5	7	9	15	18	18	7	15	11	11	11	24	26	17	16	27	9	18	23	25	29	27	23	86	77	73	103	39	38	68	33	36	38	24	29	33	61	36	20	34	85	60	48	44
AT1G05003	0	0	0	0	0	0	0	0	0	0	0	0	0	0	0	0	0	0	0	0	0	0	0	0	0	0	0	0	0	0	0	0	0	0	0	0	0	0	0	0	0	0	0	0	0	0	0	0	0
AT1G05005	0	0	0	0	0	0	0	0	0	0	0	0	0	0	0	0	0	0	0	0	0	0	0	0	0	0	0	0	0	0	0	0	0	0	0	0	0	0	0	0	0	0	0	0	0	0	0	0	0
AT1G05007	0	0	0	0	0	0	0	0	0	0	0	0	0	0	0	0	0	0	0	0	0	0	0	2	0	0	0	0	0	0	0	0	0	0	0	0	0	0	0	0	0	0	0	0	0	0	0	0	0
AT1G05010	646	563	574	696	518	565	574	635	1534	1712	1607	1370	827	759	447	678	1096	778	797	672	1759	1309	892	764	842	861	1428	778	2155	1827	2699	2916	750	975	1358	885	1151	1080	1192	1273	1388	1363	973	1323	977	1396	1098	1359	1660
AT1G05013	0	0	0	0	0	0	0	0	0	0	0	0	0	0	0	0	0	0	0	0	0	0	0	0	0	0	0	0	0	0	0	0	0	0	0	0	0	0	0	0	0	0	0	0	0	0	0	0	0
AT1G05017	0	0	0	0	0	0	0	0	0	0	0	0	0	0	0	0	0	0	0	0	0	0	0	0	0	0	0	0	0	0	0	0	0	0	0	0	0	0	0	0	0	0	0	0	0	0	0	0	0
AT1G05020	2	0	1	4	2	1	1	2	1	8	2	3	0	2	1	0	0	1	1	4	23	7	1	6	5	4	11	7	10	20	28	25	2	2	0	2	3	3	7	7	1	0	3	1	1	1	4	5	5
AT1G05023	0	0	0	0	0	0	0	0	0	0	0	0	0	0	0	0	0	0	0	0	0	0	0	0	0	0	0	0	0	0	0	0	0	0	0	0	0	0	0	1	0	0	0	0	0	0	0	0	0
AT1G05027	0	0	0	0	0	0	0	0	0	0	0	0	0	0	0	0	0	0	0	0	0	0	0	0	0	0	0	0	0	0	0	0	0	0	0	0	0	0	0	0	0	0	0	0	0	0	0	0	0
AT1G05030	113	102	122	91	70	97	88	102	123	82	102	101	115	87	99	113	109	76	69	65	104	62	77	77	101	110	67	89	108	92	111	90	101	128	123	90	113	118	116	102	84	107	97	99	79	91	87	79	101
AT1G05033	0	0	0	0	0	0	0	0	0	0	0	0	0	0	0	0	0	0	0	0	0	0	0	0	0	0	0	0	0	0	0	0	0	0	0	0	0	0	0	0	0	0	0	0	0	0	0	0	0
AT1G05035	0	0	0	0	0	0	0	0	0	0	0	0	0	0	0	0	0	0	0	0	0	0	0	0	0	0	0	0	0	0	0	0	0	0	0	0	0	0	0	0	0	0	0	0	0	0	0	0	0
AT1G05037	0	0	0	0	0	0	0	0	0	0	0	0	0	0	0	0	0	0	0	0	0	0	0	0	0	0	0	0	0	0	0	0	0	0	0	0	0	0	0	0	0	0	0	0	0	0	0	0	0
AT1G05040	0	0	1	0	0	0	0	0	0	0	0	0	0	0	0	0	0	0	0	0	1	0	0	0	0	0	1	0	1	0	0	0	2	0	0	0	6	0	0	2	2	0	0	0	0	0	2	1	1
AT1G05043	0	0	0	0	0	0	0	0	0	0	0	0	0	0	0	0	0	0	0	0	1	0	0	0	0	0	0	0	0	0	0	0	0	0	0	0	0	0	0	0	0	0	0	0	0	0	0	0	0
AT1G05047	0	0	0	0	0	0	0	0	0	1	0	0	0	1	2	0	0	0	0	0	1	0	2	1	0	1	1	1	1	1	0	1	0	0	0	0	0	1	0	1	2	0	0	1	0	0	0	3	0
AT1G05053	0	0	0	0	0	0	0	0	0	0	0	0	0	0	0	0	0	0	0	0	0	0	0	0	0	0	0	0	0	0	0	0	0	0	0	0	0	0	0	0	0	0	0	0	0	0	0	0	0
AT1G05055	64	43	43	55	46	55	57	64	48	62	74	54	74	88	65	86	61	43	46	37	68	56	72	66	73	60	61	56	87	89	77	102	84	120	147	108	94	77	86	123	157	122	135	133	92	144	132	129	166
AT1G05057	0	0	0	0	0	0	0	0	0	0	0	0	0	0	0	0	0	0	0	0	0	0	0	0	0	0	0	0	0	0	0	0	0	0	0	0	0	0	0	0	0	0	0	0	0	0	0	0	0
AT1G05060	81	70	76	54	66	62	59	86	60	43	66	36	68	43	70	66	73	60	58	27	84	59	45	51	63	55	79	56	99	81	58	61	77	98	133	42	96	81	95	69	43	43	74	34	56	54	37	45	57
AT1G05065	9	10	16	11	7	17	10	12	12	4	9	10	8	12	12	15	13	16	13	4	24	36	21	25	25	18	25	14	28	34	36	53	36	37	52	17	27	41	32	22	16	14	10	23	9	12	8	15	19
AT1G05067	0	0	0	0	0	0	0	0	0	0	0	0	0	0	0	0	0	0	0	0	0	0	0	0	0	0	0	0	0	0	0	0	0	0	0	0	0	0	0	0	0	0	0	0	0	0	0	0	0
AT1G05070	163	157	170	205	157	185	187	193	186	197	208	183	217	214	191	235	166	147	121	138	262	195	186	205	157	254	298	225	268	224	200	314	288	299	371	238	312	297	313	336	235	311	278	216	192	271	277	263	230
AT1G05073	0	0	0	0	0	0	0	0	0	0	0	0	0	0	0	0	0	0	0	0	0	0	0	0	0	0	0	0	0	0	0	0	0	0	0	0	0	0	0	0	0	0	0	0	0	0	0	0	0
AT1G05077	0	0	0	0	0	0	0	0	0	0	0	0	0	0	0	0	0	0	0	0	0	0	0	0	0	0	0	0	0	0	0	0	0	0	0	0	0	0	0	0	0	0	0	0	0	0	0	0	0
AT1G05080	0	0	0	0	0	0	0	0	0	0	0	0	0	0	0	0	0	0	0	0	0	0	0	0	0	0	0	0	0	1	0	0	0	0	2	0	0	0	0	0	0	0	0	0	0	0	0	0	0
AT1G05083	0	0	0	0	0	0	0	0	0	0	0	0	0	0	0	0	0	0	0	0	0	0	0	0	0	0	0	0	0	0	0	0	0	0	0	0	0	0	0	0	0	0	0	0	0	0	0	0	0
AT1G05085	0	0	0	0	0	0	0	0	0	0	0	0	0	0	0	0	0	0	0	0	0	0	0	0	0	0	0	0	0	0	0	0	0	0	0	0	0	0	0	0	0	0	0	0	0	0	0	0	0
AT1G05087	0	20	3	26	21	8	25	24	22	41	19	46	32	10	9	18	39	15	35	3	27	34	30	20	51	37	36	31	23	33	23	43	14	25	34	41	56	18	45	37	6	58	37	51	32	50	28	71	38
AT1G05090	37	46	8	44	33	39	61	44	68	40	55	0	70	44	9	48	49	36	43	36	27	58	0	62	33	7	32	46	68	73	20	78	35	39	16	98	88	67	101	87	47	118	53	45	46	115	62	83	84
AT1G05093	0	0	0	0	0	0	0	0	0	0	0	0	0	0	0	0	0	0	0	0	0	0	0	0	0	0	0	0	0	0	0	0	0	0	0	0	0	0	0	0	0	0	0	0	0	0	0	0	0
AT1G05097	0	0	0	0	0	0	0	0	0	0	0	0	0	0	0	0	0	0	0	0	0	0	0	0	0	0	0	0	0	0	0	0	0	0	0	0	0	0	0	0	0	0	0	0	0	0	0	0	0
AT1G05100	7	18	5	7	8	9	11	10	9	13	6	6	28	24	19	23	6	3	9	6	12	19	14	9	3	9	14	13	11	11	8	6	15	8	18	10	3	1	5	1	2	5	5	8	18	17	7	10	5
AT1G05103	0	0	0	0	0	0	0	0	0	0	0	0	0	0	0	0	0	0	0	0	0	0	0	0	0	0	0	0	0	0	0	0	0	0	0	0	0	0	0	0	0	0	0	0	0	0	0	0	0
AT1G05107	0	0	0	0	0	0	0	0	0	0	0	0	0	0	0	0	0	0	0	0	0	0	0	0	0	0	0	0	0	1	0	0	0	0	0	0	0	0	0	0	0	0	0	0	0	0	0	0	0
AT1G05113	0	0	0	0	0	0	0	0	0	0	0	0	0	0	0	0	0	0	0	0	0	0	0	0	0	0	0	0	0	0	0	0	0	0	0	0	0	0	0	0	0	0	0	0	0	0	0	0	0
AT1G05117	0	0	0	0	0	0	0	0	0	0	0	0	0	0	0	0	0	0	0	0	0	0	0	0	0	0	0	0	0	0	0	0	0	0	0	0	0	0	0	0	0	0	0	0	0	0	0	0	0
AT1G05120	94	60	97	74	80	81	102	92	126	95	130	74	90	103	109	114	130	91	97	81	144	164	126	126	127	134	120	91	154	155	120	146	132	174	173	142	148	173	151	214	203	250	278	229	191	214	305	266	327
AT1G05123	0	0	0	0	0	0	0	0	0	0	0	0	0	0	0	0	0	0	0	0	0	0	0	0	0	0	0	0	0	0	0	0	0	0	0	0	0	0	0	0	0	0	0	0	0	0	0	0	0
AT1G05127	0	0	0	0	0	0	0	0	0	0	0	0	0	0	0	0	0	0	0	0	0	0	0	0	0	0	0	0	0	0	0	0	0	0	0	0	0	0	0	0	0	0	0	0	0	0	0	0	0
AT1G05133	0	0	0	0	0	0	0	0	0	0	0	0	0	0	0	0	0	0	0	0	0	0	0	0	0	0	0	0	0	0	0	0	0	0	0	0	0	0	0	0	0	0	0	1	0	0	0	0	0
AT1G05136	0	0	0	0	0	0	0	0	0	0	0	0	0	0	0	0	0	0	0	0	0	0	0	0	0	0	0	0	0	0	0	0	0	0	0	0	0	0	0	0	0	0	0	0	0	0	0	0	0
AT1G05137	0	0	0	0	0	0	0	0	0	0	0	0	0	0	0	0	0	0	0	0	0	0	0	0	0	0	0	0	0	0	0	0	0	0	0	0	0	0	0	0	0	0	0	0	0	0	0	0	0
AT1G05140	579	530	504	485	430	453	506	586	463	382	520	391	652	572	635	643	518	331	376	282	433	308	284	359	304	443	399	329	368	351	365	456	624	758	918	617	411	429	458	503	719	846	793	791	634	832	820	901	866
AT1G05143	0	0	0	0	0	0	0	0	0	0	0	0	0	0	0	0	0	0	0	0	0	0	0	0	0	0	0	0	0	0	0	0	0	0	0	0	0	0	0	0	0	0	0	0	0	0	0	0	0
AT1G05147	0	3	0	0	0	0	0	0	0	0	3	2	0	1	0	0	1	0	0	0	0	0	0	1	0	0	0	0	0	0	0	0	2	0	0	0	0	0	0	1	0	1	0	0	0	0	0	0	0
AT1G05150	344	225	258	261	218	239	269	296	280	280	257	295	310	256	256	382	310	240	202	191	204	168	178	208	192	240	234	229	270	218	228	394	279	373	366	318	308	285	283	333	334	372	301	366	274	312	333	314	456
AT1G05153	0	0	0	0	0	0	0	0	0	0	0	0	0	0	0	0	0	0	0	0	0	0	0	0	0	0	0	0	0	0	0	0	0	0	0	0	0	0	0	0	0	0	0	0	0	0	0	0	0
AT1G05160	56	69	78	53	32	48	56	80	55	54	72	57	64	77	78	90	85	68	83	64	65	75	69	65	70	69	85	72	84	73	81	115	118	122	130	116	111	89	109	102	140	155	158	136	125	159	125	110	174
AT1G05163	2554	7865	6679	8649	6880	6436	5652	4455	9357	11653	20308	7685	11409	14417	12456	10238	4597	5683	6377	6957	12786	11310	6383	10887	6807	9837	10101	11491	5494	11374	10395	14943	7305	10174	17369	6450	9325	7369	9133	3827	6890	6315	12850	7786	8396	17376	2611	7505	5430
AT1G05170	760	618	501	601	556	527	509	568	661	541	653	468	872	679	755	908	850	542	556	390	625	388	467	421	403	516	553	401	290	309	434	381	602	713	759	645	570	643	614	582	586	550	519	535	405	509	504	587	317
AT1G05173	0	0	0	0	0	0	0	0	0	0	0	0	0	0	0	0	0	0	0	0	0	0	0	0	0	0	0	0	0	0	0	0	0	0	0	0	0	0	0	0	0	0	0	0	0	0	0	0	0
AT1G05177	0	0	0	0	0	0	0	0	0	0	0	0	0	0	0	0	0	0	0	0	0	0	0	0	0	0	0	1	0	0	0	0	0	0	2	0	0	0	0	0	0	0	0	0	0	0	0	0	0
AT1G05180	138	119	105	117	119	111	113	131	181	126	157	130	122	115	126	122	115	92	93	70	195	183	148	124	136	167	216	151	232	135	196	214	205	220	220	188	213	196	214	187	286	291	345	288	321	338	361	349	342
AT1G05183	0	2	2	0	6	1	1	0	0	0	1	2	1	1	0	1	0	0	0	1	0	0	1	0	1	0	2	3	2	5	3	6	4	0	6	5	0	0	0	0	0	0	4	1	0	1	0	0	0
AT1G05187	0	0	0	1	1	0	1	2	0	0	0	0	1	0	2	2	1	0	2	0	0	1	0	0	0	0	0	0	0	2	0	3	0	0	0	0	0	0	0	0	5	3	3	3	4	9	4	2	8
AT1G05190	3043	2240	1781	2263	2282	2156	2237	2697	2237	2674	2563	2764	2257	2329	1752	2341	2382	1826	1626	1662	2338	1665	1348	1966	1486	1968	2301	1993	3018	2036	2050	3589	2089	2574	2700	1893	2578	2062	2226	2210	2750	3425	2302	3234	2399	2903	2058	2915	3457
AT1G05193	0	0	0	0	0	0	0	0	0	0	0	0	0	0	0	0	0	0	0	0	0	0	0	0	0	0	0	0	0	0	0	0	0	0	0	0	0	0	0	0	0	0	0	0	0	0	0	0	0
AT1G05197	0	0	0	0	0	0	0	0	0	0	0	0	0	0	0	0	0	0	0	0	0	0	0	0	0	0	0	0	0	0	0	0	0	0	0	0	0	0	0	0	0	0	0	0	0	0	0	0	0
AT1G05200	701	633	605	576	498	536	574	665	505	424	560	541	511	473	443	523	501	409	398	302	734	700	719	644	622	707	828	659	806	642	612	793	652	732	842	565	753	780	714	800	543	657	609	589	487	540	632	548	727
AT1G05203	0	0	0	0	1	0	0	0	1	2	0	0	0	0	0	0	1	0	0	1	0	0	0	0	0	0	0	0	0	0	0	0	0	0	0	0	0	0	0	1	0	0	0	0	0	0	0	0	0
AT1G05205	27	19	18	27	18	23	25	25	32	27	47	37	26	24	22	29	44	22	24	21	29	23	12	19	29	21	29	28	60	28	24	51	23	34	33	24	32	36	37	17	46	49	52	43	41	53	48	57	45
AT1G05207	0	0	0	0	0	0	0	0	0	1	0	0	0	0	0	0	0	0	0	0	0	0	0	0	0	0	0	0	0	0	0	0	1	0	0	0	0	0	0	0	0	0	0	0	1	0	0	0	0
AT1G05210	11	10	7	8	5	6	10	12	9	20	30	11	11	13	7	9	7	1	9	11	12	10	4	13	2	6	12	12	30	14	43	43	7	12	22	8	12	9	14	5	35	33	19	26	20	24	16	31	38
AT1G05213	0	0	0	0	1	0	0	0	1	0	1	0	0	0	0	0	0	0	1	0	0	3	0	0	0	0	0	0	1	2	2	0	1	0	2	0	2	0	0	0	1	1	3	0	1	5	2	0	2
AT1G05217	0	0	0	0	0	0	0	0	0	0	0	0	0	0	0	0	0	0	0	0	0	0	0	0	0	0	0	0	0	0	0	0	0	0	0	0	0	0	0	0	0	0	0	0	0	0	0	0	0
AT1G05220	1	0	0	0	0	0	0	0	0	0	0	3	1	0	0	0	1	0	0	0	0	0	0	0	0	0	2	0	0	1	3	0	0	3	0	0	0	0	0	0	0	3	0	0	0	0	0	0	0
AT1G05223	0	0	0	0	0	0	0	0	0	0	0	0	0	0	0	0	0	0	0	0	0	0	0	0	0	0	0	0	0	0	0	0	0	0	0	0	0	0	0	0	0	0	0	0	0	0	0	0	0
AT1G05227	0	0	0	0	0	0	0	0	0	0	0	0	0	0	0	0	0	0	0	0	0	0	0	0	0	0	0	0	0	0	0	0	0	0	0	0	0	0	0	0	0	0	0	0	0	0	0	0	0
AT1G05230	167	113	114	136	112	106	140	129	143	133	147	174	151	140	121	147	156	119	99	100	100	90	94	80	59	90	99	49	171	139	112	205	87	71	146	103	117	125	131	131	133	108	113	131	102	132	100	104	183
AT1G05233	0	0	0	0	0	0	0	0	0	0	0	0	0	0	0	0	0	0	0	0	0	0	0	0	0	0	0	0	0	0	0	0	0	0	0	0	0	0	0	0	0	0	0	0	0	0	0	0	0
AT1G05237	0	0	0	0	0	0	0	0	0	0	0	0	0	0	0	0	0	0	0	0	0	0	0	0	0	0	0	0	0	0	0	0	0	0	0	0	0	0	0	0	0	0	0	0	0	0	0	0	0
AT1G05240	0	0	0	0	0	0	0	0	0	0	0	0	0	0	0	0	0	0	0	0	0	0	0	0	0	0	0	0	0	0	0	0	0	0	0	0	0	0	0	0	0	0	0	0	0	0	0	0	0
AT1G05243	0	0	0	0	0	0	0	0	0	0	0	0	0	0	0	0	0	0	0	0	0	0	0	0	0	0	0	0	0	0	0	0	0	0	0	0	0	0	0	0	0	0	0	0	0	0	0	0	0
AT1G05247	0	0	0	0	0	0	0	0	0	0	0	0	0	0	0	0	0	0	0	0	0	0	0	0	0	0	0	0	0	0	0	0	0	0	0	0	0	0	0	0	0	0	0	0	0	0	0	0	0
AT1G05250	0	0	0	0	0	0	0	0	0	0	0	0	0	0	0	0	0	0	0	0	0	0	0	0	0	0	0	0	0	0	0	0	0	0	0	0	0	0	0	0	0	0	0	0	0	0	0	0	0
AT1G05253	0	0	0	0	0	0	0	0	0	0	0	0	0	0	0	0	0	0	0	0	0	0	0	0	0	0	0	0	0	0	0	0	0	0	0	0	0	0	0	0	0	0	0	0	0	0	0	0	0
AT1G05257	0	0	0	0	0	0	0	0	0	0	0	0	0	0	0	0	0	0	0	0	0	0	0	0	0	0	0	0	0	0	0	0	0	0	0	0	0	0	0	0	0	0	0	0	0	0	0	0	0
AT1G05260	0	0	1	0	0	0	0	0	2	2	0	0	3	1	0	1	4	3	0	3	0	0	0	0	0	0	0	1	0	3	0	1	3	3	0	1	2	3	1	2	0	1	0	1	0	0	1	0	0
AT1G05263	0	0	0	0	0	0	0	0	0	0	0	0	0	0	0	0	0	0	0	0	0	0	0	0	0	0	0	0	0	0	0	0	0	0	0	0	0	0	0	0	0	0	0	0	0	0	0	0	0
AT1G05267	0	0	0	0	0	0	0	0	0	0	0	0	0	0	0	0	0	0	0	0	0	0	0	0	0	0	0	0	1	0	0	0	0	0	0	0	0	0	3	0	0	0	0	0	0	0	0	0	0
AT1G05270	161	162	127	183	124	137	128	151	188	183	228	186	165	161	144	155	157	125	156	110	208	170	145	137	133	192	211	181	242	216	209	299	159	236	210	139	257	221	222	256	320	306	321	320	265	374	293	345	326
AT1G05273	0	0	0	0	0	0	0	0	0	0	0	0	0	0	0	0	0	0	0	0	0	0	0	0	0	0	0	0	0	0	0	0	0	0	0	0	0	0	0	0	0	0	0	0	0	0	0	0	0
AT1G05277	0	0	0	0	0	0	0	0	0	0	0	0	0	0	0	0	0	0	0	0	0	0	0	0	0	0	0	0	0	0	0	0	0	0	0	0	0	0	0	0	0	0	0	0	0	0	0	0	0
AT1G05280	0	0	0	0	0	0	0	0	0	0	0	0	0	0	0	0	0	0	0	0	0	0	0	0	0	0	0	0	0	0	0	0	0	0	0	0	0	0	0	0	0	0	0	0	0	0	0	0	0
AT1G05283	0	0	0	0	0	0	0	0	0	0	0	0	0	0	0	0	0	0	0	0	0	0	0	0	0	0	0	0	0	0	0	0	0	0	0	0	0	0	0	0	0	0	0	0	0	0	0	0	0
AT1G05287	0	0	0	0	0	0	0	0	0	0	0	0	0	0	0	0	0	0	0	0	0	0	0	0	0	0	0	0	0	0	0	0	0	0	0	0	0	0	0	0	0	0	0	0	0	0	0	0	0
AT1G05290	0	0	0	0	0	0	0	0	0	0	0	0	0	0	0	0	0	0	0	0	0	0	0	0	0	0	0	0	0	0	0	0	0	0	0	0	0	0	0	0	0	0	0	0	0	0	0	0	0
AT1G05291	0	0	0	0	0	0	0	0	0	0	0	0	0	0	0	0	0	0	0	0	0	0	0	0	0	0	0	0	0	0	0	0	0	0	0	0	0	0	0	0	0	0	0	0	0	0	0	0	0
AT1G05293	0	0	0	0	0	0	0	0	0	0	0	0	0	0	0	0	0	0	0	0	0	0	0	0	0	0	0	0	0	0	0	0	0	0	0	0	0	0	0	0	0	0	0	0	0	0	0	0	0
AT1G05297	0	0	0	0	0	0	0	0	0	0	0	0	0	0	0	0	0	0	0	0	0	0	0	0	0	0	0	0	0	0	0	0	0	0	0	0	0	0	0	0	0	0	0	0	0	0	0	0	0
AT1G05300	6	8	11	9	3	5	6	6	7	1	8	13	18	14	18	6	15	29	24	17	42	36	32	21	16	21	11	9	19	16	12	16	39	30	48	45	41	51	37	31	19	32	34	17	20	28	30	33	15
AT1G05303	0	0	0	0	0	0	0	0	0	0	0	0	0	0	0	0	0	0	0	0	0	0	0	0	0	0	0	0	0	0	0	0	0	0	0	0	0	0	0	0	0	0	0	0	0	0	0	0	0
AT1G05307	0	0	0	0	0	0	0	0	0	0	0	0	0	0	0	0	0	0	0	0	0	0	0	0	0	0	0	0	0	0	0	0	0	0	0	0	0	0	0	0	0	0	0	0	0	0	0	0	0
AT1G05310	9	6	12	14	5	7	11	7	21	24	15	15	8	7	8	5	14	16	27	8	16	8	2	7	9	9	7	11	25	18	10	28	11	8	16	5	15	15	4	19	3	14	5	19	11	8	10	20	25
AT1G05313	0	0	0	0	0	0	0	0	0	0	0	0	0	0	0	0	0	0	0	0	0	0	0	0	0	0	0	0	0	0	0	0	0	0	0	0	0	0	0	0	0	0	0	0	0	0	0	0	0
AT1G05317	0	0	0	0	0	0	0	0	0	0	0	0	0	0	0	0	0	0	0	0	0	0	0	0	0	0	0	0	0	0	0	0	0	0	0	0	0	0	0	0	0	0	0	0	0	0	0	0	0
AT1G05320	218	179	155	183	192	188	194	206	200	181	206	178	213	168	203	227	197	112	140	111	211	157	157	140	143	199	191	155	196	177	254	246	269	276	270	219	187	223	231	246	185	192	138	221	177	148	175	206	324
AT1G05323	0	0	0	0	0	0	0	0	0	0	0	0	0	0	0	0	0	0	0	0	0	0	0	0	0	0	0	0	0	0	0	0	0	0	0	0	0	0	0	0	0	0	0	0	0	0	0	0	0
AT1G05327	0	0	0	0	0	0	0	0	0	0	0	0	0	0	0	0	0	0	0	0	0	0	0	0	0	0	0	0	0	0	0	0	0	0	0	0	0	0	0	0	0	0	0	0	0	0	0	0	0
AT1G05330	0	0	0	0	0	0	0	0	0	0	0	0	0	0	0	0	0	0	0	0	0	0	0	0	1	1	1	0	1	0	0	0	0	0	0	0	0	1	0	0	2	0	0	1	1	0	3	0	0
AT1G05333	216	31	200	0	183	136	1	52	75	2	48	155	178	171	56	191	213	1	158	91	0	107	111	0	117	175	9	1	138	162	5	191	126	37	214	6	0	176	169	0	133	117	120	92	70	108	115	117	145
AT1G05337	0	0	0	0	0	0	0	0	0	0	0	0	0	0	0	0	0	0	0	0	0	0	0	0	0	0	0	0	0	0	0	0	0	0	0	0	0	0	0	0	0	0	0	0	0	0	0	0	0
AT1G05340	1	1	7	2	4	3	6	9	19	19	9	7	1	2	7	4	3	7	8	4	27	15	6	17	10	10	14	9	14	24	28	12	13	10	15	7	3	2	6	10	9	4	10	2	16	5	5	15	14
AT1G05343	0	0	0	0	0	0	0	0	0	0	0	0	0	0	0	0	0	0	0	0	0	0	0	0	0	0	0	0	0	0	0	0	0	0	0	0	0	0	0	0	0	0	0	0	0	0	0	0	0
AT1G05347	14	7	7	3	4	0	2	3	9	0	2	3	7	2	10	12	1	2	3	3	2	2	3	0	0	1	0	2	0	0	0	0	1	2	3	0	0	1	1	4	1	5	3	0	1	0	2	0	1
AT1G05350	91	99	83	76	80	62	88	102	104	114	110	92	101	76	77	97	79	64	59	46	148	72	63	88	85	90	127	100	170	146	122	185	94	124	139	106	120	115	118	119	226	192	206	200	192	249	227	249	282
AT1G05353	0	0	0	0	0	0	0	0	0	0	0	0	0	0	0	0	0	0	0	0	0	0	0	0	0	0	0	0	0	0	0	0	0	0	0	0	0	0	0	0	0	0	0	0	0	0	0	0	0
AT1G05357	0	0	0	0	0	0	0	0	0	0	0	0	0	0	0	0	0	0	0	0	0	0	0	0	0	0	0	0	0	0	0	0	0	0	0	0	0	0	0	0	0	0	0	0	0	0	0	0	0
AT1G05360	79	87	54	59	40	61	45	84	79	96	77	81	112	105	116	110	97	58	89	66	60	58	55	62	49	70	51	67	94	81	57	96	85	116	138	69	112	90	98	110	173	186	217	222	146	265	168	173	222
AT1G05363	0	0	0	0	0	0	0	0	0	0	0	0	0	0	0	0	0	0	0	0	0	0	0	0	0	0	0	0	0	0	0	0	0	0	0	0	0	0	0	0	0	0	0	0	0	0	0	0	0
AT1G05367	0	0	0	0	0	0	0	0	0	0	0	0	0	0	0	0	0	0	0	0	0	0	0	0	0	0	0	0	0	0	0	0	0	0	0	0	0	0	0	0	0	0	0	0	0	0	0	0	0
AT1G05370	2	0	0	2	2	2	3	3	1	1	2	4	2	2	2	5	2	5	4	6	1	1	2	1	1	6	7	6	4	5	4	5	4	11	1	3	9	3	3	1	6	15	5	6	3	8	0	10	4
AT1G05373	0	0	0	0	0	0	0	0	0	0	0	0	0	0	0	0	0	0	0	0	0	0	0	0	0	0	0	0	0	0	0	0	0	0	0	0	0	0	0	0	0	0	0	0	0	0	0	0	0
AT1G05377	0	0	0	0	0	0	0	0	0	0	0	0	0	0	0	0	0	0	0	0	0	0	0	0	0	0	0	0	0	0	0	0	0	0	0	0	0	0	0	0	0	0	0	0	0	0	0	0	0
AT1G05380	235	160	176	173	141	168	176	208	174	172	205	172	213	193	200	165	192	153	144	129	299	195	205	178	188	188	205	153	218	195	201	303	223	281	317	232	253	274	260	274	340	362	364	283	334	289	366	353	493
AT1G05383	0	0	0	0	0	0	0	0	0	0	0	0	0	0	0	0	0	0	0	0	0	0	0	0	0	0	0	0	0	0	0	0	0	0	0	0	0	0	0	0	0	0	0	0	0	0	0	0	0
AT1G05385	224	155	157	156	164	177	150	222	134	133	181	154	218	223	242	246	191	99	116	100	124	93	92	88	92	116	171	122	126	92	101	170	213	201	282	215	138	120	127	119	211	288	229	243	187	237	210	257	268
AT1G05387	0	0	0	0	0	0	0	0	0	0	0	0	0	0	0	0	0	0	0	0	0	0	0	0	0	0	0	0	0	0	0	0	0	0	0	0	0	0	0	0	0	0	0	0	0	0	0	0	0
AT1G05390	0	0	0	0	0	0	0	0	0	0	0	0	0	0	0	0	0	0	0	0	0	0	0	0	0	0	0	0	0	0	0	0	0	0	0	0	0	0	0	0	0	0	0	0	0	0	0	0	0
AT1G05397	0	0	0	0	0	0	0	0	0	0	1	0	0	3	1	0	0	0	0	0	0	0	0	0	0	0	0	0	0	0	0	0	2	1	0	0	0	0	0	0	0	0	0	0	0	0	0	0	0
AT1G05400	2	1	2	1	0	1	0	4	0	0	2	0	5	3	2	0	5	5	1	0	0	1	0	1	0	1	0	2	0	0	4	1	0	2	0	3	1	1	5	0	4	4	0	4	0	4	0	3	1
AT1G05407	0	0	0	0	0	0	0	0	0	0	0	0	0	0	0	0	0	0	0	0	0	0	0	0	0	0	0	0	0	0	0	0	0	0	0	0	0	0	0	0	0	0	0	0	0	0	0	0	0
AT1G05410	124	90	81	83	64	62	61	109	73	53	72	85	87	70	87	89	66	72	66	45	84	72	80	54	73	90	84	70	91	98	50	80	84	114	80	76	82	130	91	118	141	112	104	140	112	151	118	131	148
AT1G05413	0	0	0	0	0	0	0	0	0	0	0	0	0	0	0	0	0	0	0	0	0	0	0	0	0	0	0	0	0	0	0	0	0	0	0	0	0	0	0	0	0	0	0	0	0	0	0	0	0
AT1G05417	0	0	0	0	0	0	0	0	0	0	0	0	0	0	0	0	0	0	0	0	0	0	0	0	0	0	0	0	0	0	0	0	0	0	0	0	0	0	0	0	0	0	0	0	0	0	0	0	0
AT1G05420	0	2	0	0	2	0	0	0	0	0	0	0	0	0	0	1	0	0	0	0	0	2	2	0	0	0	0	0	0	0	0	0	0	0	0	0	0	0	0	0	3	2	0	0	0	1	0	0	0
AT1G05423	0	0	0	0	0	0	0	0	0	0	0	0	0	0	0	0	0	0	0	0	0	0	0	0	0	0	0	0	0	0	0	0	0	0	0	0	0	0	0	0	0	0	0	0	0	0	0	0	0
AT1G05427	0	0	0	0	0	0	0	0	0	0	0	0	0	0	0	0	0	0	0	0	0	0	0	0	0	0	0	0	0	0	0	0	0	0	0	0	0	0	0	0	0	0	0	0	0	0	0	0	0
AT1G05430	159	124	115	130	123	123	134	155	175	186	177	124	115	162	156	151	183	114	113	111	134	101	87	106	128	146	124	104	150	117	166	228	125	184	257	148	209	168	179	162	158	203	201	188	174	212	212	241	247
AT1G05433	0	0	0	0	0	0	0	0	0	0	0	0	0	0	0	0	0	0	0	0	0	0	0	0	0	0	0	0	0	0	0	0	0	0	0	0	0	0	0	0	0	0	0	0	0	0	0	0	0
AT1G05440	0	1	0	0	0	1	1	4	2	4	2	2	0	3	1	2	2	3	4	1	0	0	0	0	0	0	4	0	0	1	0	0	3	5	6	0	0	0	3	0	4	3	2	3	1	1	0	0	2
AT1G05443	0	0	0	0	0	0	0	0	0	0	0	0	0	0	0	0	0	0	0	0	0	0	0	0	0	0	0	0	0	0	0	0	0	0	0	0	0	0	0	0	0	0	0	0	0	0	0	0	0
AT1G05447	0	0	0	0	0	0	0	0	0	0	0	0	0	0	0	0	0	0	0	0	0	0	0	0	0	0	0	0	0	0	0	0	0	0	0	0	0	0	0	0	0	0	0	0	0	0	0	0	0
AT1G05450	0	0	0	0	0	0	0	0	0	0	0	0	0	0	0	0	0	0	0	0	0	0	0	0	0	0	0	0	0	0	0	0	0	0	0	0	0	0	0	0	0	0	0	0	0	0	0	0	0
AT1G05453	0	0	0	0	2	0	0	0	0	0	0	0	0	0	0	0	0	0	1	0	0	0	0	0	0	0	0	0	1	1	0	0	0	0	0	0	0	0	0	0	0	0	0	0	0	0	0	0	0
AT1G05460	68	53	56	58	54	50	44	81	60	49	71	59	66	58	52	72	63	60	48	42	51	37	32	40	58	43	67	39	44	63	57	61	76	117	94	73	54	55	66	67	115	103	87	81	79	101	83	80	135
AT1G05463	0	0	0	0	0	0	0	0	0	0	0	0	0	0	0	0	0	0	0	0	0	0	0	0	0	0	0	0	0	0	0	0	0	0	0	0	0	0	0	0	0	0	0	0	0	0	0	0	0
AT1G05467	0	0	0	0	0	0	0	0	0	0	0	0	0	0	0	0	0	0	0	0	0	0	0	0	0	0	0	0	0	0	0	0	0	0	0	0	0	0	0	0	0	0	0	0	0	0	0	0	0
AT1G05470	85	74	62	74	80	90	87	114	88	92	80	125	93	140	66	94	98	72	73	81	50	29	24	33	40	51	44	47	70	35	47	97	70	94	47	68	73	48	80	76	149	214	140	187	162	202	107	174	228
AT1G05473	0	0	0	0	0	0	0	0	0	0	0	0	0	0	0	0	0	0	0	0	0	0	0	0	0	0	0	0	0	0	0	0	0	0	0	0	0	0	0	0	0	0	0	0	0	0	0	0	0
AT1G05477	0	0	0	0	0	0	0	0	0	0	0	0	0	0	0	0	0	0	0	0	0	0	0	0	0	0	0	0	0	0	0	0	0	0	0	0	0	0	0	0	0	0	0	0	0	0	0	0	0
AT1G05483	0	0	0	0	0	0	0	0	0	0	0	0	0	0	0	0	0	0	0	0	0	0	0	0	0	0	0	0	0	0	0	0	0	0	0	0	0	0	0	0	0	0	0	0	0	0	0	0	0
AT1G05487	0	0	0	0	0	0	0	0	0	0	0	0	0	0	0	0	0	0	0	0	0	0	0	0	0	0	0	0	0	0	0	0	0	0	0	1	0	0	0	0	0	0	0	0	0	0	0	0	0
AT1G05490	1	2	7	7	4	2	2	3	1	2	1	2	7	12	11	14	5	4	3	2	7	2	2	4	4	5	1	4	4	4	3	8	22	25	27	19	14	17	12	6	7	2	10	12	1	5	6	2	10
AT1G05493	0	0	0	0	0	0	0	0	0	0	0	0	0	0	0	0	0	0	0	0	0	0	0	0	0	0	0	0	0	0	0	0	0	0	0	0	0	0	0	0	0	0	0	0	0	0	0	0	0
AT1G05497	0	0	0	0	0	0	0	0	0	0	0	0	0	0	0	0	0	0	0	0	0	0	0	0	0	0	0	0	0	0	0	0	0	0	0	0	0	0	0	0	0	0	0	0	0	0	0	0	0
AT1G05500	412	347	296	363	324	305	394	403	432	359	383	413	375	307	357	402	331	258	247	203	397	284	315	368	312	371	419	370	458	402	374	421	386	440	541	433	429	356	427	424	370	508	382	407	357	446	395	407	497
AT1G05507	0	0	0	0	0	0	0	0	0	0	0	0	0	0	0	0	0	0	0	0	0	0	0	0	0	0	0	0	0	0	0	0	0	0	0	0	0	0	0	0	0	0	0	0	0	0	0	0	0
AT1G05510	0	0	0	0	0	0	0	0	0	0	0	0	0	0	0	0	0	0	0	0	0	0	0	0	0	0	0	0	0	0	0	0	0	0	0	0	0	0	0	0	0	0	0	0	0	0	0	0	0
AT1G05517	0	0	0	0	0	0	0	0	0	0	0	0	0	0	0	0	0	0	0	0	0	0	0	0	0	0	0	1	0	0	0	0	0	0	0	0	1	0	0	0	0	0	0	0	0	0	0	0	1
AT1G05520	208	164	162	179	130	196	193	197	302	225	273	183	215	178	222	242	216	174	188	173	269	212	244	214	216	283	298	189	355	313	252	358	272	364	362	330	348	339	384	442	570	547	512	541	438	555	525	546	648
AT1G05523	0	0	0	0	0	1	0	0	0	0	0	0	0	0	0	0	1	2	0	0	0	0	1	0	0	1	1	3	0	0	1	0	1	0	0	0	1	0	1	1	1	0	0	2	0	0	5	1	3
AT1G05527	0	0	0	0	0	0	0	0	0	0	0	0	0	0	0	0	0	0	0	0	0	0	0	0	0	0	0	0	1	0	0	0	0	0	0	0	0	0	0	0	0	0	0	0	0	0	0	0	0
AT1G05530	0	0	0	0	0	0	0	0	0	0	0	0	0	0	0	0	0	2	0	0	0	0	0	0	0	0	0	0	2	0	1	3	0	0	0	0	7	0	0	1	4	0	0	0	0	0	0	0	0
AT1G05533	0	0	0	0	0	0	0	0	0	0	0	0	0	0	0	0	0	0	0	0	0	0	0	0	0	0	0	0	0	0	0	0	0	0	0	0	0	0	0	0	0	0	0	0	0	0	0	0	0
AT1G05537	0	0	0	0	0	0	0	0	0	0	0	0	0	0	0	0	0	0	0	0	0	0	0	0	0	0	0	0	0	0	0	0	0	0	0	0	0	0	0	0	0	0	0	0	0	0	0	0	0
AT1G05540	70	72	48	56	52	33	55	52	52	48	76	65	64	55	43	59	42	53	33	35	45	30	36	33	28	31	29	38	66	31	43	67	41	48	47	53	61	58	51	65	21	22	13	23	20	33	6	29	34
AT1G05543	0	0	0	0	0	0	0	0	0	0	0	0	0	0	0	0	0	0	0	0	0	0	0	0	0	0	0	0	0	0	0	0	0	0	0	0	0	0	0	0	0	0	0	0	0	0	0	0	0
AT1G05547	0	0	0	0	0	0	0	0	0	0	0	0	0	0	0	0	0	0	0	0	0	0	0	0	0	0	0	0	0	0	0	0	0	0	0	0	0	0	0	0	0	0	0	0	0	0	0	0	0
AT1G05550	3	7	3	5	5	1	0	3	2	5	0	1	6	7	6	2	0	3	1	6	1	0	1	3	0	4	3	1	6	2	0	3	6	6	0	0	2	4	6	1	20	5	5	4	5	8	7	6	6
AT1G05553	0	0	0	0	0	0	0	0	0	0	0	0	0	0	0	0	0	0	0	0	0	0	0	0	0	0	0	0	0	0	0	0	0	0	0	0	0	0	0	0	0	0	0	0	0	0	0	0	0
AT1G05557	1	0	3	3	0	2	1	0	1	0	0	1	2	0	2	0	0	1	2	0	1	0	0	0	0	0	0	0	0	0	0	0	0	0	0	0	0	1	0	1	0	1	0	0	0	0	1	0	0
AT1G05560	276	265	188	242	187	193	214	194	271	318	375	359	219	207	244	284	136	76	99	76	113	63	75	51	31	76	95	80	216	199	183	199	83	118	149	92	71	76	52	61	47	89	79	75	28	57	51	63	66
AT1G05562	133	131	125	111	107	122	110	128	130	146	125	121	165	159	195	166	134	113	118	90	58	33	34	41	34	59	47	46	77	54	42	74	102	106	128	112	87	88	80	94	117	119	82	109	87	93	106	101	123
AT1G05563	0	0	0	0	0	0	0	0	0	0	0	0	0	0	0	0	0	0	0	0	0	0	0	0	0	0	0	0	0	0	0	0	0	0	0	0	0	0	0	0	0	0	0	0	0	0	0	0	0
AT1G05567	0	0	0	0	0	0	0	0	0	0	0	0	0	0	0	0	0	0	0	0	0	0	0	0	0	0	0	0	0	0	0	0	0	0	0	0	0	0	0	0	0	0	0	0	0	0	0	0	0
AT1G05570	329	271	391	307	205	231	227	357	847	489	584	306	184	120	220	209	300	289	302	180	579	443	451	317	656	432	438	236	497	580	809	485	230	316	286	294	430	549	521	600	1539	1378	1495	1127	1111	1235	1490	1320	1853
AT1G05575	3	1	5	6	13	8	2	29	4	15	4	5	3	0	2	8	0	6	1	0	5	5	8	2	4	9	1	7	28	25	19	2	6	6	8	2	1	4	5	7	4	5	14	4	5	5	0	4	4
AT1G05577	1	0	0	0	0	0	0	0	0	0	0	0	0	0	0	0	2	1	0	0	0	1	0	0	0	0	0	0	0	0	0	0	0	0	0	0	0	0	0	0	0	0	0	2	0	0	0	0	1
AT1G05580	0	0	1	0	0	0	0	0	0	0	0	0	0	0	0	0	0	0	0	0	0	0	0	0	0	0	0	0	0	0	0	0	0	0	0	0	0	0	0	0	0	0	0	0	0	0	0	0	0
AT1G05583	0	0	0	0	0	0	0	0	0	0	0	0	0	0	0	0	0	0	0	0	0	0	0	0	0	0	0	0	0	0	0	0	0	0	0	0	0	0	0	0	0	0	0	0	0	0	0	0	0
AT1G05587	0	0	0	0	0	0	0	0	0	0	0	0	0	0	0	0	0	0	0	0	0	0	0	0	0	0	0	0	0	0	0	0	0	0	0	0	0	0	0	0	0	0	0	0	0	0	0	0	0
AT1G05590	100	61	63	80	56	74	71	103	74	89	98	66	80	66	72	63	100	69	68	67	65	55	43	69	40	83	89	55	72	69	60	78	53	60	82	61	103	82	97	85	116	106	98	141	102	116	113	83	153
AT1G05593	0	0	0	0	0	0	0	0	0	0	0	0	0	0	0	0	0	0	0	0	0	0	0	0	0	0	0	0	0	0	0	0	0	0	0	0	0	0	0	0	0	0	0	0	0	0	0	0	0
AT1G05597	0	0	0	0	0	0	0	0	0	0	0	0	0	0	0	0	0	0	0	0	0	0	0	0	0	0	0	0	0	0	0	0	0	0	0	0	0	0	0	0	0	0	0	0	0	0	0	0	0
AT1G05600	55	36	37	26	54	25	33	41	43	31	43	44	75	46	45	47	44	30	31	15	31	35	35	15	23	38	28	22	49	14	30	50	62	69	87	63	24	41	40	43	76	74	35	55	75	62	63	51	89
AT1G05603	0	0	0	0	0	0	0	0	0	0	0	0	0	0	0	0	0	0	0	0	0	0	0	0	0	0	0	0	0	0	0	0	0	0	0	0	0	0	0	0	0	0	0	0	0	0	0	0	0
AT1G05607	0	0	0	0	0	0	0	0	2	0	0	0	0	0	0	0	0	0	0	0	0	0	0	0	0	0	0	0	0	0	0	0	0	0	0	0	0	0	0	0	0	0	0	0	0	0	0	0	0
AT1G05610	0	3	0	0	0	1	2	0	3	6	1	3	2	1	1	1	3	2	0	4	2	2	2	0	0	3	2	3	3	3	1	9	3	0	3	2	8	2	3	4	2	3	0	7	1	5	1	0	5
AT1G05613	0	0	0	0	0	0	0	0	0	0	0	0	0	0	0	0	0	0	0	0	0	0	0	0	0	0	0	0	0	0	0	0	0	0	0	0	0	0	0	0	0	0	0	0	0	0	0	0	0
AT1G05615	0	0	0	0	0	0	0	0	0	0	0	0	0	0	0	0	0	0	0	0	0	0	0	0	0	0	0	0	0	0	0	0	0	0	0	0	0	0	0	0	0	0	0	0	0	0	0	0	0
AT1G05617	0	0	0	0	0	0	0	0	0	0	0	0	0	0	0	0	0	0	0	0	0	0	0	0	0	0	0	0	0	0	0	0	0	0	0	0	0	0	0	0	0	0	0	0	0	0	0	0	0
AT1G05620	21	22	38	23	25	24	18	29	23	29	47	30	20	13	14	21	31	22	25	20	24	42	18	28	28	38	30	26	39	52	37	90	25	37	27	17	34	38	37	45	57	97	54	77	40	65	46	75	82
AT1G05623	0	0	0	0	0	0	0	0	0	0	0	0	0	0	0	0	0	0	0	0	0	0	0	0	0	0	0	0	0	0	0	0	0	0	0	0	0	0	0	0	0	0	0	0	0	0	0	0	0
AT1G05627	0	0	0	0	0	0	0	0	0	0	0	0	0	0	0	0	0	0	0	0	0	0	0	0	0	0	0	0	0	0	0	0	0	0	0	0	0	0	0	0	0	0	0	0	0	0	0	0	0
AT1G05630	165	117	111	125	107	104	121	154	271	313	299	252	91	85	79	100	83	50	58	61	251	173	141	166	135	140	201	133	310	261	391	463	98	225	103	165	165	119	125	148	223	213	173	172	158	185	239	186	180
AT1G05633	0	0	0	0	0	0	0	0	0	0	0	0	0	0	0	0	0	0	0	0	0	0	0	0	0	0	0	0	0	0	0	0	0	0	0	0	0	0	0	0	0	0	0	0	0	0	0	0	0
AT1G05637	0	0	0	0	0	0	0	0	0	0	0	0	0	0	0	0	0	0	0	0	0	0	0	0	0	0	0	0	0	0	0	0	0	0	0	0	0	0	0	0	0	0	0	0	0	0	0	0	0
AT1G05640	3	2	11	10	8	6	11	8	9	6	14	13	5	13	3	6	2	4	6	7	1	5	8	4	6	5	17	9	7	4	7	10	6	13	1	2	7	9	5	14	16	28	1	9	6	1	6	3	15
AT1G05643	0	0	0	0	0	0	0	0	0	0	0	0	0	0	0	0	0	0	0	0	0	0	0	0	0	0	0	0	0	0	0	0	0	0	0	0	0	0	0	0	0	0	0	0	0	0	0	0	0
AT1G05647	0	0	0	0	0	0	0	0	0	0	0	0	0	0	0	0	0	0	0	0	0	0	0	0	0	0	0	0	0	0	0	0	0	0	0	0	0	0	0	0	0	0	0	0	0	0	0	0	0
AT1G05650	0	0	0	0	0	0	0	0	0	0	0	0	0	0	0	0	0	0	0	0	0	0	0	0	0	0	0	0	0	0	0	0	0	0	0	0	0	0	0	0	0	0	0	0	0	0	0	0	0
AT1G05653	0	0	0	0	0	0	0	0	0	0	0	0	0	0	0	0	0	0	0	0	0	0	0	0	0	0	0	0	0	0	0	0	0	0	0	0	0	0	0	0	0	0	0	0	0	0	0	0	0
AT1G05657	0	0	0	0	0	0	0	0	0	0	0	0	0	0	0	0	0	0	0	0	0	0	0	0	0	0	0	0	0	0	0	0	0	0	0	0	0	0	0	0	0	0	0	0	0	0	0	0	0
AT1G05660	0	0	0	0	0	0	0	0	0	0	0	0	0	0	0	0	0	0	0	0	0	0	0	0	0	0	0	0	0	0	0	0	0	0	0	0	0	0	0	0	0	0	0	0	0	0	0	0	0
AT1G05663	0	0	0	0	0	0	0	0	0	0	0	0	0	0	0	0	0	0	0	0	0	0	0	0	0	0	0	0	0	0	0	0	0	0	0	0	0	0	0	0	0	0	0	0	0	0	0	0	0
AT1G05667	0	0	0	0	0	0	0	0	0	0	0	0	0	0	0	0	0	0	0	0	0	0	0	0	0	0	0	0	0	0	0	0	0	0	0	0	0	0	0	0	0	0	0	0	0	0	0	0	0
AT1G05670	52	41	52	36	23	38	46	44	50	48	53	37	59	57	67	54	36	44	41	28	20	30	25	21	23	39	29	30	31	32	23	47	30	55	90	42	48	53	43	34	76	97	59	81	78	74	90	53	125
AT1G05673	0	0	0	0	0	0	0	0	0	0	0	0	0	0	0	0	0	0	0	0	0	0	0	0	0	0	0	0	0	0	0	0	0	0	0	0	0	0	0	0	0	0	0	0	0	0	0	0	0
AT1G05675	6	3	7	10	11	9	10	33	8	13	8	4	13	1	4	3	3	0	1	1	11	12	7	5	7	5	8	2	7	34	12	0	14	4	18	4	2	3	1	5	4	4	0	6	17	11	12	33	13
AT1G05680	1	1	1	0	0	2	17	0	4	6	3	1	8	6	12	10	4	9	10	1	2	1	5	2	1	0	4	0	10	15	6	5	6	3	3	0	7	13	4	8	3	2	0	2	21	11	4	18	50
AT1G05683	0	0	0	0	0	0	0	0	0	0	0	0	0	0	0	0	0	0	0	0	0	0	0	0	0	0	0	0	0	0	0	0	0	0	0	0	0	0	0	0	0	0	0	0	0	0	0	0	0
AT1G05687	0	0	0	0	0	0	0	0	0	0	0	0	0	0	0	0	0	0	0	0	0	0	0	0	0	0	0	0	0	0	0	0	0	0	0	1	0	0	2	0	0	0	0	0	0	0	0	0	0
AT1G05690	148	130	150	99	92	115	131	176	150	100	145	122	132	97	134	108	184	152	142	99	121	151	95	103	120	132	113	99	106	100	90	119	122	137	146	115	187	160	186	173	108	123	138	90	108	98	136	131	179
AT1G05693	0	0	0	0	0	0	0	0	0	0	0	0	0	0	0	0	0	0	0	0	0	0	0	0	0	0	0	0	0	0	0	0	0	0	0	0	0	0	0	0	0	0	0	0	0	0	0	0	0
AT1G05697	0	0	0	0	0	0	0	0	0	0	0	0	0	0	0	0	0	0	0	0	0	0	0	0	0	0	0	0	0	0	0	0	0	0	0	0	0	0	0	0	0	0	0	0	0	0	0	0	0
AT1G05700	0	0	0	0	0	0	0	0	0	0	0	0	1	0	0	0	0	1	0	0	0	1	0	0	1	0	0	0	0	0	0	0	0	0	0	0	0	0	0	0	0	0	0	0	0	0	0	0	0
AT1G05703	0	0	0	0	0	0	0	0	0	0	0	0	0	0	0	0	0	0	0	0	0	0	0	0	0	0	0	0	0	0	0	0	0	0	0	0	0	0	0	0	0	0	0	0	0	0	0	0	0
AT1G05707	0	0	0	0	0	0	0	0	0	0	0	0	0	0	0	0	0	0	0	0	0	0	0	0	0	0	0	0	0	0	0	0	0	0	0	0	0	0	0	0	0	0	0	0	0	0	0	0	0
AT1G05710	12	10	14	8	12	7	17	17	17	29	21	20	13	13	5	10	15	22	25	9	11	13	19	15	7	10	8	9	44	29	24	27	8	32	32	24	35	29	23	32	28	25	45	30	31	39	34	37	54
AT1G05713	0	0	0	0	0	0	0	0	0	0	0	0	0	0	0	0	0	0	0	0	0	0	0	0	0	0	0	0	0	0	0	0	0	0	0	0	0	0	0	0	0	0	0	0	0	0	0	0	0
AT1G05717	0	0	0	0	0	0	0	0	0	0	0	0	0	0	0	0	0	0	0	0	0	0	0	0	0	0	0	0	0	0	0	0	0	0	0	0	0	0	0	0	0	0	0	0	0	0	0	0	0
AT1G05720	46	58	61	54	48	40	50	72	77	86	89	59	73	60	73	67	77	50	46	48	66	53	49	42	69	75	71	50	90	62	80	99	84	59	70	55	62	70	75	67	170	156	211	170	128	189	153	156	186
AT1G05723	0	0	0	0	0	0	0	0	0	0	0	0	0	0	0	0	0	0	0	0	0	0	0	0	0	0	0	0	0	0	0	0	0	0	0	0	0	0	0	0	0	0	0	0	0	0	0	0	0
AT1G05727	0	0	0	0	0	0	0	0	0	0	0	0	0	0	0	0	0	0	0	0	0	0	0	0	0	0	0	0	0	0	0	0	0	0	0	0	0	0	0	0	0	0	0	0	0	0	0	0	0
AT1G05730	2	0	0	0	1	1	5	5	5	6	0	5	1	2	0	1	1	0	0	5	4	3	2	2	0	2	5	4	5	3	2	1	6	8	7	1	3	4	6	11	19	15	29	14	25	25	27	20	28
AT1G05733	0	0	0	0	0	0	0	0	0	0	0	0	0	0	0	0	0	0	0	0	0	2	0	0	0	0	0	0	0	0	0	0	0	0	0	0	0	0	0	0	0	0	0	0	0	0	0	0	0
AT1G05737	0	0	0	0	0	0	0	0	0	0	0	0	0	0	0	0	0	0	0	0	0	0	0	0	0	0	0	0	0	0	0	0	0	0	0	0	0	0	0	0	0	0	0	0	0	0	0	0	0
AT1G05740	0	0	0	0	0	0	0	0	0	0	0	0	0	0	0	0	0	0	0	0	0	0	0	0	0	0	0	0	0	0	0	0	0	0	0	0	0	0	0	1	0	0	0	0	0	0	0	0	0
AT1G05747	0	0	0	0	0	0	0	0	0	0	0	0	0	0	0	0	0	0	0	0	0	0	0	0	0	0	0	0	0	0	0	0	0	0	0	0	0	0	0	0	0	0	0	0	0	0	0	0	0
AT1G05750	13	12	16	12	10	15	8	28	20	16	27	14	12	16	19	14	13	15	13	8	24	17	19	12	20	29	29	15	31	24	25	36	16	14	7	12	18	19	22	31	82	76	52	67	57	73	77	74	105
AT1G05753	0	0	0	0	0	0	0	0	0	2	1	0	0	0	0	0	0	0	3	0	0	0	1	0	0	0	0	0	0	0	0	0	0	0	0	0	0	0	0	0	0	0	1	0	0	0	0	0	2
AT1G05757	0	0	0	0	0	0	0	0	0	0	0	0	0	0	0	0	0	0	0	0	0	0	0	0	0	0	0	0	0	0	0	0	0	0	0	0	0	0	0	0	0	0	0	0	0	0	0	0	0
AT1G05760	13	10	11	10	18	10	10	8	21	20	6	15	24	23	12	17	15	7	6	11	9	13	7	14	18	6	18	10	7	12	10	21	17	13	27	11	26	13	11	10	18	19	3	9	9	17	12	10	11
AT1G05763	0	0	0	0	0	0	0	0	0	0	0	0	0	0	0	0	0	0	0	0	0	0	0	0	0	0	0	0	0	0	0	0	0	0	0	0	0	0	0	0	0	0	0	0	0	0	0	0	0
AT1G05767	20	45	57	49	48	65	24	80	47	43	60	62	50	48	55	69	59	13	38	54	73	80	26	27	42	49	40	63	71	40	60	37	53	71	73	40	69	56	74	83	144	162	96	119	92	187	156	175	178
AT1G05770	3	2	3	1	0	0	4	0	0	1	2	5	1	2	3	2	1	1	1	2	0	3	3	3	6	2	0	2	5	1	2	3	3	7	4	2	3	0	1	1	5	5	2	3	1	1	0	0	1
AT1G05773	0	0	0	0	0	0	0	0	0	0	0	0	0	0	0	0	0	0	0	0	0	0	0	0	0	0	0	0	0	1	0	0	0	0	0	0	0	0	0	0	0	0	0	0	0	0	0	0	0
AT1G05777	0	0	0	0	0	0	0	0	0	0	0	0	0	0	0	0	0	0	0	0	0	0	0	0	0	0	0	0	0	0	0	0	0	0	0	0	0	0	0	0	0	0	0	0	0	0	0	0	0
AT1G05780	7	5	13	10	9	15	9	14	17	12	9	19	8	4	9	5	13	5	8	7	9	11	3	8	8	7	5	3	22	8	10	17	6	4	12	5	11	19	11	21	35	34	40	38	25	46	51	42	71
AT1G05783	4	2	3	2	0	1	1	3	2	3	6	2	4	6	2	0	4	4	1	0	1	0	0	1	0	1	2	0	8	0	8	3	4	1	2	0	1	2	1	3	1	0	0	3	0	0	1	0	1
AT1G05785	36	29	19	30	20	30	29	46	41	25	32	30	27	16	21	32	41	30	34	17	36	28	20	16	26	44	23	21	21	35	41	36	31	37	48	16	37	31	54	24	36	26	43	50	34	43	43	27	58
AT1G05787	0	0	2	0	0	0	0	0	0	0	0	0	0	0	0	0	0	0	0	0	0	0	0	0	0	0	0	0	0	0	0	0	0	0	0	0	0	0	0	0	0	0	0	0	0	0	0	0	0
AT1G05790	123	90	100	94	99	124	72	121	120	133	150	109	152	127	174	142	131	113	122	80	120	90	92	78	115	120	108	81	115	120	114	141	152	139	185	105	136	145	135	141	242	223	283	196	186	222	270	236	293
AT1G05793	0	0	0	0	0	0	0	0	0	0	0	0	0	0	0	0	0	0	0	0	0	0	0	0	0	0	0	0	0	0	0	0	0	0	0	0	0	0	0	0	0	0	0	0	0	0	0	0	0
AT1G05797	0	0	0	0	0	0	0	0	0	0	0	0	0	0	0	0	0	0	0	0	0	0	0	0	0	0	0	0	0	0	0	0	0	0	0	0	0	0	0	0	0	0	0	0	0	0	0	0	0
AT1G05800	0	0	0	0	0	0	0	0	0	0	0	0	0	0	0	0	0	0	0	0	0	1	0	0	0	0	0	0	0	0	0	0	0	0	0	0	0	0	0	0	0	0	0	0	0	0	0	0	0
AT1G05803	0	0	0	0	0	0	0	0	0	0	0	0	0	0	0	0	0	0	0	0	0	0	0	0	0	0	0	0	0	0	0	0	0	0	0	0	0	0	0	0	0	0	0	0	0	0	0	0	0
AT1G05805	47	40	50	38	36	38	32	41	55	53	73	46	67	40	58	56	36	26	52	17	455	364	362	415	427	438	478	332	475	470	520	558	464	549	613	489	295	325	294	381	177	258	235	199	180	230	265	195	189
AT1G05807	0	0	0	0	0	0	0	0	0	0	0	0	0	0	0	0	0	0	0	0	0	0	0	0	0	0	0	0	0	0	0	0	0	0	0	0	0	0	0	0	0	0	0	0	0	0	0	0	0
AT1G05810	15	21	14	13	25	10	14	17	18	5	14	26	18	23	23	18	20	10	6	9	47	20	20	36	24	30	44	34	39	31	38	61	33	46	42	35	24	38	19	31	35	21	26	58	44	56	22	39	31
AT1G05813	0	0	0	0	0	0	0	0	0	0	0	0	0	0	0	0	0	0	0	0	0	0	0	0	0	0	0	0	0	0	0	0	0	0	0	0	0	0	0	0	0	0	0	0	0	0	0	0	0
AT1G05817	0	0	0	0	0	0	0	0	0	0	0	0	0	0	0	0	0	0	0	0	0	0	0	0	0	0	0	0	0	0	0	0	0	0	0	0	0	0	0	0	0	0	0	0	0	0	0	0	0
AT1G05820	12	14	13	16	14	8	11	14	15	8	17	8	14	10	14	13	16	11	17	9	15	5	8	16	3	13	10	6	9	13	12	15	18	17	34	6	20	13	17	11	8	35	19	23	14	31	18	11	41
AT1G05823	0	0	0	0	0	0	0	0	0	0	0	0	0	0	0	0	0	0	0	0	0	0	0	0	0	0	0	0	0	0	0	0	0	0	0	0	0	0	0	0	0	0	0	0	0	0	0	0	0
AT1G05827	0	0	0	0	0	0	0	0	0	0	0	0	0	0	0	0	0	0	0	0	0	0	0	0	0	0	0	0	0	0	0	0	0	0	0	0	0	0	0	0	0	0	0	0	0	0	0	0	0
AT1G05830	219	219	189	171	178	186	166	204	197	165	242	233	186	234	217	217	206	187	191	119	201	194	181	166	211	246	217	195	376	238	217	343	285	309	352	227	303	321	294	311	372	408	365	372	303	360	422	366	542
AT1G05833	0	0	0	0	0	0	0	0	0	0	0	0	0	0	0	0	0	0	0	0	0	0	0	0	0	0	0	0	0	0	0	0	0	0	0	0	0	0	0	0	0	0	0	0	0	0	0	0	0
AT1G05835	8	4	2	4	5	6	6	5	3	11	12	12	9	2	0	8	11	7	3	6	4	3	1	1	2	2	9	2	9	1	4	23	3	3	0	0	7	6	5	3	9	7	8	8	2	6	2	1	6
AT1G05837	0	0	0	0	0	0	0	0	0	2	0	0	0	0	0	0	2	0	0	0	0	0	0	1	1	0	0	0	0	1	1	0	2	0	0	0	0	0	1	0	0	0	0	0	0	0	0	0	0
AT1G05840	170	143	143	141	106	158	147	154	167	129	155	125	140	153	163	170	141	105	112	75	185	157	162	148	145	208	177	143	165	191	172	167	155	156	177	160	155	194	165	197	222	221	251	226	171	220	226	232	220
AT1G05843	0	0	0	0	0	0	0	0	0	0	0	0	0	1	0	0	0	0	0	0	0	0	0	0	0	0	0	0	0	0	0	0	0	0	0	0	0	0	0	0	0	0	0	0	1	0	0	0	0
AT1G05847	0	0	0	0	0	0	0	0	0	0	0	0	0	0	0	0	0	0	0	0	0	0	0	0	0	0	0	0	0	0	0	0	0	0	0	0	0	0	0	0	0	0	0	0	0	0	0	0	0
AT1G05850	4795	4212	3288	4471	4430	3978	3980	3996	3872	3810	4118	4058	3698	4124	3367	4175	3639	2425	2113	2322	5916	3763	3967	4080	3981	5008	5598	4816	4671	3565	3944	5954	4693	5438	6506	5122	5533	4774	4972	5351	4020	4935	4333	5006	3901	5327	4123	4770	4765
AT1G05853	0	0	0	0	0	0	0	0	0	0	0	0	0	0	0	0	0	0	0	0	0	0	0	0	0	0	0	0	0	0	0	0	0	0	0	0	0	0	0	0	0	0	0	0	0	0	0	0	0
AT1G05857	0	0	0	0	0	0	0	0	0	0	0	0	0	0	0	0	0	0	0	0	0	0	0	0	0	0	0	0	0	0	0	0	0	0	0	0	0	0	0	0	0	0	0	0	0	0	0	0	0
AT1G05860	114	88	91	83	63	48	76	112	94	78	89	73	88	109	79	97	92	85	56	47	47	39	56	53	45	52	55	37	61	38	36	52	46	74	100	88	78	79	85	60	92	102	117	90	58	86	94	86	105
AT1G05863	0	0	0	0	0	0	0	0	0	0	0	0	0	0	0	0	0	0	0	0	0	0	0	0	0	0	0	0	0	0	0	0	0	0	0	0	0	0	0	0	0	0	0	0	0	0	0	0	0
AT1G05867	0	0	0	0	0	0	0	0	0	0	0	0	0	0	0	0	0	0	0	0	0	0	0	0	0	0	0	0	0	0	0	0	0	0	0	0	0	0	0	0	0	0	0	0	0	0	0	0	0
AT1G05870	448	433	339	356	294	301	369	448	352	213	390	316	444	445	449	454	423	288	309	263	109	104	119	80	145	181	157	113	260	189	189	343	220	218	308	167	218	169	193	192	457	463	490	441	439	626	530	568	548
AT1G05873	0	0	0	0	0	0	0	0	0	0	0	0	0	0	0	0	0	0	0	0	0	0	0	0	0	0	0	0	0	0	0	0	0	0	0	0	0	0	0	0	0	0	0	0	0	0	0	2	0
AT1G05880	1	1	6	1	1	10	3	1	26	27	26	5	0	1	0	1	0	1	0	1	17	4	0	0	0	0	14	0	2	19	34	4	0	2	1	0	0	0	0	0	1	1	0	0	2	1	6	4	5
AT1G05887	0	0	0	0	0	0	0	0	0	0	0	0	0	0	0	0	0	0	0	0	0	0	0	0	0	0	0	0	0	0	0	0	0	0	0	0	0	0	0	0	0	0	0	0	0	0	0	0	0
AT1G05890	243	199	234	204	156	205	203	247	271	211	298	245	232	252	258	275	231	191	157	148	280	245	219	198	302	263	302	173	316	260	289	351	303	354	372	284	264	296	304	375	369	435	436	419	340	382	481	389	566
AT1G05893	0	0	0	0	0	0	0	0	0	0	0	0	0	0	0	0	0	0	0	0	0	0	0	0	0	0	0	0	0	0	0	0	0	0	0	0	0	0	0	0	0	0	0	0	0	0	0	0	0
AT1G05894	1	3	3	0	0	0	2	1	1	0	0	4	3	2	4	6	0	0	0	1	2	1	3	4	6	4	1	1	1	2	6	2	7	2	9	9	1	4	6	1	9	3	1	5	1	3	1	4	9
AT1G05897	0	0	0	0	0	0	0	0	0	0	0	0	0	0	0	0	0	0	0	0	0	0	0	0	0	0	0	0	0	0	0	0	0	0	0	0	0	0	0	0	0	0	0	0	0	0	0	0	0
AT1G05900	244	228	201	197	168	170	183	237	223	166	239	195	264	220	247	222	223	155	189	157	168	146	147	164	151	234	216	129	181	189	187	237	205	296	335	257	242	248	266	310	172	242	214	196	145	207	234	223	243
AT1G05903	0	0	0	0	0	0	0	0	0	0	0	0	0	0	0	0	0	0	0	0	0	0	0	0	0	0	0	0	0	0	0	0	0	0	0	0	0	0	0	0	0	0	0	0	0	0	0	0	0
AT1G05907	0	0	0	0	0	0	0	0	0	0	0	0	0	0	0	0	0	0	0	0	0	0	0	0	0	0	0	0	0	0	0	0	0	0	0	0	0	0	0	0	0	0	0	0	0	0	0	0	0
AT1G05910	202	194	152	189	129	143	173	192	210	177	222	157	168	176	176	195	163	122	122	112	220	187	171	186	206	193	242	160	266	213	226	257	249	277	321	249	283	308	318	341	557	563	588	563	445	607	665	571	723
AT1G05913	4	5	1	6	0	4	1	0	1	3	5	2	4	5	5	5	8	14	2	3	2	2	4	2	5	2	1	3	1	0	3	6	2	0	1	4	1	4	6	7	7	17	6	11	12	30	12	16	32
AT1G05917	0	0	0	0	0	0	0	0	0	0	0	0	0	0	0	0	0	0	0	0	0	0	0	0	0	0	0	0	0	0	0	0	0	0	0	0	0	0	0	0	0	0	0	0	0	0	0	0	0
AT1G05920	0	0	0	0	0	0	0	0	0	0	0	0	0	0	0	0	0	0	0	0	0	0	0	0	0	0	0	0	0	1	0	0	0	0	0	0	0	0	0	0	0	0	0	0	0	0	0	0	0
AT1G05927	0	0	0	0	2	1	0	0	1	0	0	0	1	0	1	3	1	0	0	0	0	0	0	0	1	0	0	0	1	2	0	0	0	0	0	0	0	0	2	0	0	2	0	3	0	4	1	0	2
AT1G05930	0	0	0	0	0	0	0	0	0	0	0	0	0	0	0	0	0	0	0	0	0	0	0	0	0	0	0	0	0	0	0	0	0	0	0	0	0	0	0	0	0	0	0	0	0	0	0	0	0
AT1G05933	0	0	0	0	0	0	0	0	0	0	0	0	0	0	0	0	0	0	0	0	0	0	0	0	0	0	0	0	0	0	0	0	0	0	0	0	0	0	0	0	0	0	0	0	0	0	0	0	0
AT1G05937	0	0	0	0	0	0	0	0	0	0	0	0	0	0	0	0	0	0	0	0	0	0	0	0	0	0	0	0	0	0	0	0	0	0	0	0	0	0	0	0	0	0	0	0	0	0	0	0	0
AT1G05940	145	104	135	122	105	98	120	155	157	140	171	122	165	173	183	143	126	100	111	92	146	113	132	119	121	117	190	114	148	146	133	163	159	199	301	129	174	169	175	148	202	254	219	224	187	227	243	261	326
AT1G05943	0	0	0	1	0	0	0	0	0	0	0	0	0	0	0	0	0	0	0	0	0	0	0	0	0	0	0	0	0	0	0	0	0	0	0	0	0	0	0	0	0	0	0	0	0	0	0	0	0
AT1G05947	0	0	0	0	0	0	0	0	0	0	0	0	0	0	0	0	0	0	0	0	0	0	0	0	0	0	0	0	0	0	0	0	0	0	0	0	0	0	0	0	0	0	0	0	0	0	0	0	0
AT1G05950	17	16	19	13	7	13	8	8	9	18	15	6	9	5	14	8	5	7	15	11	7	21	9	11	11	11	17	8	10	9	15	15	7	5	3	6	10	15	7	20	30	36	42	23	27	25	30	14	36
AT1G05953	0	0	0	0	0	0	0	0	0	0	0	0	0	0	0	0	0	0	0	0	0	0	0	0	0	0	0	0	0	0	0	0	0	0	0	0	0	0	0	0	0	0	0	0	0	0	0	0	0
AT1G05957	0	0	0	0	0	0	0	0	0	0	0	0	0	0	0	0	0	0	0	0	0	0	0	0	0	0	0	0	0	0	0	0	0	0	0	0	0	0	0	0	0	0	0	0	0	0	0	0	0
AT1G05960	361	287	278	328	248	292	242	307	326	326	347	313	315	291	298	355	323	291	278	207	417	339	346	334	338	341	413	293	536	453	348	496	341	396	433	401	470	497	465	553	421	467	403	389	319	442	483	496	525
AT1G05963	0	0	0	0	0	0	0	0	0	0	0	0	0	0	0	0	0	0	0	0	0	0	0	0	0	0	0	0	0	0	0	0	0	0	0	0	0	0	0	0	0	0	0	0	0	0	0	0	0
AT1G05967	0	0	0	0	0	0	0	0	0	0	0	0	0	0	0	0	0	0	0	0	0	0	0	0	0	0	0	0	0	0	0	0	0	0	0	0	0	0	0	0	0	0	0	0	0	0	0	0	0
AT1G05970	39	34	32	34	35	34	34	46	41	28	36	27	28	31	33	28	25	26	26	24	22	20	17	13	22	20	19	20	32	27	20	30	25	21	39	22	32	24	21	24	35	36	28	25	22	26	36	21	44
AT1G05973	0	0	0	0	0	0	0	0	0	0	0	0	0	0	0	0	0	0	0	0	0	0	0	0	0	0	0	0	0	0	0	0	0	0	0	0	0	0	0	0	0	0	0	0	0	0	0	0	0
AT1G05977	0	0	0	0	0	0	1	0	0	0	0	0	2	0	0	0	0	1	0	0	0	0	0	0	0	0	0	0	1	0	0	0	0	0	2	0	0	0	1	0	0	0	0	0	0	1	0	0	0
AT1G05980	0	0	0	0	0	0	0	0	0	0	0	0	0	0	0	0	0	0	0	0	0	0	0	0	0	0	0	0	0	0	0	0	0	0	0	0	0	0	0	0	0	0	0	0	0	0	0	0	0
AT1G05983	0	0	0	0	0	0	0	0	0	0	0	0	0	0	0	0	0	0	0	0	0	0	0	0	0	0	0	0	0	0	0	0	0	0	0	0	0	0	0	0	0	0	0	0	0	0	0	0	0
AT1G05987	0	0	0	0	0	0	0	0	0	0	0	0	0	0	0	0	0	0	0	0	1	0	0	0	0	0	0	1	0	0	0	0	1	0	0	0	0	0	0	0	0	0	0	0	0	0	0	0	0
AT1G05990	0	0	0	0	0	0	0	0	0	0	0	0	0	0	0	0	0	0	0	0	0	0	0	0	0	0	0	0	0	0	0	0	0	0	0	0	0	0	0	0	0	0	0	0	0	0	0	0	0
AT1G05993	0	0	0	0	0	0	0	0	0	0	0	0	0	0	0	0	0	0	0	0	0	0	0	0	0	0	0	0	0	0	0	0	0	0	0	0	0	0	0	0	0	0	0	0	0	0	0	0	0
AT1G05997	0	0	0	0	0	0	0	0	0	0	0	0	0	0	0	0	0	0	0	0	0	0	0	0	0	0	0	0	0	0	0	0	0	0	0	0	0	0	0	0	0	0	0	0	0	0	0	0	0
AT1G06000	642	687	475	670	539	507	558	539	359	422	396	531	547	489	396	602	301	281	285	322	478	549	358	435	198	406	477	359	494	510	490	686	343	445	464	379	368	255	311	292	569	630	603	606	617	825	583	761	367
AT1G06002	8	10	5	4	3	8	2	9	25	18	15	10	3	3	2	4	16	8	18	4	90	78	77	85	59	61	105	45	96	100	84	94	41	53	83	37	59	65	67	76	23	9	23	29	17	15	28	23	19
AT1G06003	0	0	0	0	0	0	0	0	0	0	0	0	0	0	0	0	0	0	0	0	0	0	0	0	0	0	0	0	0	0	0	0	0	0	0	0	0	0	2	0	0	0	0	0	0	0	0	0	0
AT1G06007	0	0	0	0	0	0	0	0	0	0	0	0	0	0	0	0	0	0	0	0	0	0	0	0	0	0	0	0	0	0	0	0	0	0	0	0	0	0	0	0	0	0	0	0	0	0	0	0	0
AT1G06010	27	29	38	34	28	36	47	19	40	34	40	37	42	25	27	44	29	22	19	17	47	32	21	28	20	28	49	32	47	35	39	47	27	34	60	22	34	26	35	23	53	65	60	64	68	74	53	67	88
AT1G06013	0	0	0	0	0	0	0	0	0	0	0	0	0	0	0	0	0	0	0	0	0	0	0	0	0	0	0	0	0	0	0	0	0	0	0	0	0	0	0	0	0	0	0	0	0	0	0	0	0
AT1G06017	0	0	0	0	0	0	0	0	0	0	0	0	0	0	0	0	0	0	0	0	0	0	0	0	0	0	0	0	0	0	0	0	0	0	0	0	0	0	0	0	0	0	0	0	0	0	0	0	0
AT1G06020	0	1	1	1	0	4	1	1	0	2	2	1	1	4	5	7	4	1	0	1	2	0	0	2	2	4	5	0	1	0	1	1	3	4	1	2	1	0	1	1	3	6	9	6	2	0	2	0	1
AT1G06023	0	0	0	0	0	0	0	0	0	0	0	0	0	0	0	0	0	0	0	0	0	0	0	0	0	0	0	0	0	0	0	0	0	0	0	0	0	0	0	0	0	0	0	0	0	0	0	0	0
AT1G06027	0	0	0	0	0	0	0	0	0	0	0	0	0	0	0	0	0	0	0	0	0	0	0	0	0	0	0	0	0	0	0	0	0	0	0	0	0	0	0	1	0	0	0	0	0	0	0	0	0
AT1G06030	0	0	0	0	0	0	0	0	0	0	0	0	0	0	0	3	0	0	0	2	0	0	0	0	0	0	0	0	0	0	0	0	0	2	0	0	0	0	1	3	0	0	0	0	2	0	0	0	0
AT1G06033	0	0	0	0	0	0	0	0	0	0	0	0	0	0	0	0	0	0	0	0	0	0	0	0	0	0	0	0	0	0	0	0	0	0	0	0	0	0	0	0	0	0	0	0	0	0	0	0	0
AT1G06037	0	0	0	0	0	0	0	0	0	0	0	0	0	0	0	0	0	0	0	0	0	0	0	0	0	0	0	0	0	0	0	0	0	0	0	0	0	0	0	0	0	0	0	0	0	0	0	0	0
AT1G06040	1759	1737	1672	1609	1510	1596	1565	1816	1673	1400	1809	1353	1529	1265	1669	1521	1280	1011	1080	861	1659	1320	1317	1361	1322	1763	1690	1281	1878	1631	1549	2046	1685	1811	2010	1635	1361	1462	1382	1701	1564	1848	1670	1609	1329	1597	1740	1701	1677
AT1G06043	0	0	0	0	0	0	0	0	0	0	0	0	0	0	0	0	0	0	0	0	0	0	0	0	0	0	0	0	0	0	0	0	0	0	0	0	0	0	0	0	0	0	0	0	0	0	0	0	0
AT1G06045	0	0	0	0	0	0	0	0	0	0	0	0	0	0	0	0	0	0	0	0	0	0	0	0	0	0	0	0	0	0	0	0	0	0	0	0	0	0	0	0	0	0	0	0	0	0	0	0	0
AT1G06047	0	0	0	0	0	0	0	0	0	0	0	0	0	0	0	0	0	0	0	0	0	0	0	0	0	0	0	0	0	0	0	0	0	0	0	0	0	0	0	0	0	0	0	0	0	0	0	0	0
AT1G06050	44	61	53	44	51	43	40	72	68	71	86	90	76	75	60	58	61	56	48	37	58	43	33	38	60	41	59	41	77	59	78	82	66	68	92	58	63	59	55	84	98	100	94	83	65	72	74	90	99
AT1G06053	0	0	0	0	0	0	0	0	0	0	0	0	0	0	0	0	0	0	0	0	0	0	0	0	0	0	0	0	0	0	0	0	0	0	0	0	0	0	0	0	0	0	0	0	0	0	0	0	0
AT1G06057	0	0	0	0	0	0	0	0	0	0	0	0	0	0	0	0	0	0	0	0	0	0	0	0	0	0	0	0	0	0	0	0	0	0	0	0	0	0	0	0	0	0	0	0	0	0	0	0	0
AT1G06060	108	97	95	91	79	95	88	106	122	112	127	92	133	136	148	132	109	76	96	69	104	87	76	82	62	79	101	69	130	133	104	110	160	136	176	94	120	105	129	142	84	117	128	104	70	109	129	98	141
AT1G06063	0	0	0	0	0	0	0	0	0	0	0	0	0	0	0	0	0	0	0	0	0	0	0	0	0	0	0	0	0	0	0	0	0	0	0	0	0	0	0	0	0	0	0	0	0	0	0	0	0
AT1G06067	0	0	0	0	0	0	0	0	0	0	0	0	0	0	0	0	0	0	0	0	0	0	0	0	0	0	0	0	0	0	0	0	0	0	0	0	0	0	0	0	0	0	0	0	0	0	0	0	0
AT1G06070	124	98	88	85	88	107	105	126	120	97	123	96	126	90	99	103	106	95	77	75	100	78	61	73	46	73	74	75	98	64	57	87	75	101	109	58	139	81	93	103	142	139	111	132	93	130	115	139	151
AT1G06073	0	0	0	0	0	0	0	0	0	0	0	0	0	0	0	0	0	0	0	0	0	0	0	0	0	0	0	0	0	0	0	0	0	0	0	0	0	0	0	0	0	0	0	0	0	0	0	0	0
AT1G06080	3	6	6	3	13	2	3	13	1	3	1	0	1	3	0	0	31	20	24	14	9	0	6	2	4	2	5	11	6	1	8	6	0	0	1	0	39	29	24	14	0	2	0	8	0	0	0	0	0
AT1G06083	0	0	0	0	0	0	0	0	0	0	0	0	1	0	1	0	0	0	0	0	0	0	0	0	0	0	0	0	0	0	0	0	0	0	0	0	0	0	0	0	0	0	0	0	0	0	0	0	0
AT1G06087	0	0	0	0	0	0	0	0	0	0	0	0	0	0	0	0	0	0	0	0	0	0	0	0	0	0	0	0	0	0	0	0	0	0	0	0	0	0	0	0	0	0	0	0	0	0	0	0	0
AT1G06090	0	0	0	0	0	2	0	2	6	12	4	8	0	2	1	2	2	1	1	4	5	4	0	0	0	0	0	1	5	9	2	10	0	0	0	0	6	5	4	3	1	0	2	0	1	0	0	0	2
AT1G06093	0	0	0	0	0	0	0	0	0	0	0	0	0	0	0	0	0	0	0	0	0	0	0	0	0	0	0	0	0	0	0	0	0	0	0	0	0	0	0	0	0	0	0	0	0	0	0	0	0
AT1G06097	0	0	0	0	0	0	0	0	0	0	0	0	0	0	0	0	0	0	0	0	0	0	0	0	0	0	0	0	0	0	0	0	0	0	0	0	0	0	0	0	0	0	0	0	0	0	0	0	0
AT1G06100	0	0	0	0	0	0	0	0	0	0	0	0	0	0	0	0	0	0	0	0	0	0	0	0	0	0	0	0	0	0	0	0	0	0	0	0	0	0	0	0	0	0	0	0	0	0	0	0	0
AT1G06103	0	0	0	0	0	0	0	0	0	0	0	0	0	0	0	0	0	0	0	0	0	0	0	0	0	0	0	0	0	0	0	0	0	0	0	0	0	0	0	0	0	0	0	0	0	0	0	0	0
AT1G06110	239	196	176	182	151	194	182	241	212	187	192	173	237	227	196	243	184	121	133	111	162	134	142	150	184	162	180	133	160	143	194	195	196	238	277	197	177	174	165	222	259	286	238	239	190	237	226	274	249
AT1G06113	0	0	0	0	0	0	0	0	0	0	0	0	0	0	0	0	0	0	0	0	0	0	0	0	0	0	0	0	0	0	0	0	0	0	0	0	0	0	0	0	0	0	0	0	0	0	0	0	0
AT1G06117	0	0	0	0	0	0	0	0	0	0	0	0	0	0	0	0	0	0	0	0	0	0	0	0	0	0	0	0	0	0	0	0	0	0	0	0	0	0	0	0	0	0	0	0	0	0	0	0	0
AT1G06120	0	0	0	0	0	0	1	0	0	0	0	0	1	0	0	1	0	0	0	0	2	0	0	1	0	0	0	0	1	0	1	0	0	0	0	0	0	0	0	0	0	0	0	0	0	0	0	0	0
AT1G06123	0	0	0	0	0	0	0	0	0	0	0	0	0	0	0	0	0	0	0	0	0	0	0	0	0	0	0	0	0	0	0	0	0	0	0	0	0	0	0	0	0	0	0	0	0	0	0	0	0
AT1G06127	0	0	0	0	0	0	0	0	0	0	0	0	0	0	0	0	0	0	0	0	0	0	0	0	0	0	0	0	0	0	0	0	0	0	0	0	0	0	0	0	0	0	0	0	0	0	0	0	0
AT1G06130	242	209	218	207	175	179	215	264	312	241	287	205	214	222	208	227	234	153	181	141	249	190	198	185	201	254	250	161	255	236	224	239	223	279	215	202	238	238	225	273	277	288	306	251	256	272	345	318	391
AT1G06133	0	0	0	0	0	0	0	0	0	0	0	0	0	0	0	0	0	0	0	0	0	0	0	0	0	0	0	0	0	0	0	0	0	0	0	0	0	0	0	0	0	0	0	0	0	0	0	0	0
AT1G06135	0	0	0	0	2	1	0	0	1	0	0	0	0	0	0	0	0	0	0	0	1	0	0	0	0	0	0	0	0	0	0	0	0	1	0	0	0	0	0	0	0	0	0	0	0	0	0	0	0
AT1G06137	0	0	0	0	0	0	0	2	0	0	0	0	0	0	0	0	0	0	0	0	0	0	0	0	0	0	0	0	0	0	1	0	0	0	0	0	0	0	0	0	0	0	0	0	0	0	0	0	0
AT1G06140	0	0	2	4	5	1	2	17	10	10	3	2	12	2	4	7	1	3	2	0	4	4	3	5	3	3	4	0	5	7	9	6	8	9	8	6	4	5	6	14	35	23	16	41	38	48	31	33	46
AT1G06143	12	12	9	14	13	14	11	7	25	23	25	19	7	14	7	11	14	11	14	14	12	17	10	7	9	8	9	5	22	23	11	30	11	17	27	26	18	15	6	26	41	41	34	51	37	49	57	46	63
[truncated: 31,860 more rows]
[truncated: 11 more columns]

## Sheet: SALT
GeneID	WT Con A	WT Con B	WT Con C	WT Con D	med9 Con A	med9 Con B	med9 Con C	med9 Con D	med16 Con A	med16 Con B	med16 Con C	med16 Con D	med18 Con A	med18 con B	med18 Con C	med18 Con D	cdke1 Con A	cdke1 Con B	cdke1 Con C	cdke1 Con D	WT SS4 A	WT SS4 B	WT SS4 C	WT SS4 D	med9 SS4 A	med9 SS4 B	med9 SS4 C	med9 SS4 D	med16 SS4 A	med16 SS4 B	med16 SS4 C	med16 SS4 D	med18 SS4 A	med18 SS4 B	med18 SS4 C	med18 SS4 D	cdke1 SS4 A	cdke1 SS4 B	cdke1 SS4 C	cdke1 SS4 D	WT SS24 A	WT SS24 B	WT SS24 C	WT SS24 D	med9 SS24 A	med9 SS24 B	med9 SS24 C	med9 SS24 D	med16 SS24 A
[truncated: 32,833 more rows]
[truncated: 11 more columns]
