# Supplementary material for: Specific functions for Mediator complex subunits from different modules in the transcriptional response of Arabidopsis thaliana to abiotic stress
Source: Sci Rep. 2020 Mar 19;10:5073. doi: 10.1038/s41598-020-61758-w (PMC7081235; doi:10.1038/s41598-020-61758-w)
Supplement: Supplementary file 10 — Supplementary Table S10. [file 41598_2020_61758_MOESM10_ESM.xlsx]

## Sheet: qPCR primer seq
Table S10. Oligonucleotide primers used in this study
Primers to check constructs/mutant genotypes:
Mutant line	GeneID	Catalogue #	Primer Name	Sequence (5ʹ-3ʹ)
med9	AT1G55080	SALK_029120	MED9-LP	TAAACGGGTTTTGTTTCATGC
			MED9-RP	TCGAAAATGGAACACGAGATC
med16	AT4G04920	SALK_048091	MED16-LP	TTGTACCAGAACTTGGCTTGG
			MED16-RP	CTCATCTCTTGCAGCTCCAAG
med18	AT2G22370	SALK_027178	MED18-LP	TCCATCCGACATAAGAGATGC
			MED18-RP	TTCGGATTTGGTCTTGTTGAG
cdke1	AT5G63610	GABI_546_F11	CDKE1-LP	ATCATTTTGCCAGTGTGGAAG
			CDKE1-RP	TGGAATTTGGTTTGTGAGGAG
Primers to check subunit transcript expression in Mediator mutants:
Mutant line	GeneID	Catalogue #	Primer Name	Sequence (5ʹ-3ʹ)
med9	AT1G55080	SALK_029120	MED9-qF	GTTGGTTCAAACTCCGGTGCAG
			MED9-qR	ATCAGCTAATTTCTCCACCATCGG
med16	AT4G04920	SALK_048091	MED16-qF	ACACCTCAGGTTTTTCCTGACA
			MED16-qR	CCACTGATTGGGCTTGCAGT
med18	AT2G22370	SALK_027178	MED18-qF	CGAACCCACATGGACGGTTA
			MED18-qF	TGCGCAGTCCGTTGGAAATG
cdke1	AT5G63610	GABI_546_F11	CDKE1-qF	TGAATTACCCAACTCGTCCAG
			CDKE1-qF	CGATCTACTGCCCATTCCATG
Primers to check expression of selected abiotic stress marker genes via qPCR:
	GeneID	Target Gene	Primer Name	Sequence (5ʹ-3ʹ)
Heat Stress:	AT5G05410	DREB2A	DREB2A_F	GCAGTTTATGATCAGAG
			DREB2A_R	AACTTCTTCTACGGTCTCGT
	AT3G24500	MBF1C	MBF1c_F	ATGCCGAGCAGATACCCAGG
			MBF1c_R	ATCACCGGAACCGCCGTAGA
	AT5G59820	ZAT12	ZAT12_F	TGCGAGTCACAAGAAGCCTA
			ZAT12_R	GTGTCCTCCCAAAGCTTGTC
	AT4G36800	UBI-like	UBI_F	CTGTTCACGGAACCCAATTC
			UBI_R	GGAAAAAGGTCTGACCGACA
Cold Stress:	AT4G25490	CBF1	CBF1_F	GCCAAACAAGAAAACCAGGA
			CBF1_R	TCAGCGAAGTTGAGACATGC
	AT2G42540	COR15a	COR15a_F	AACGAGGCCACAAAGAAAGC
			COR15a_R	CAGCTTCTTTACCCAATGTATCTGC
	AT1G20440	COR47	COR47_F	ACAAGCCTACTGTCATCGAAAAGC
			COR47_R	TCTTCATCGCTCGAAGAGGAAG
Salt stress:	AT1G77180	SKIP	SKIP_F	CTAGCTGCTGATGGAAG GGG
			SKIP_R	TTGCACCTTGGAACGCAT TG
	AT1G16540	ABA3	ABA3_F	CAACAGGGGCTGTTAGG GTT
			ABA3_R	ACTGACGACGGTTCCATT CC
	AT5G52310	RD29a	RD29a_F	AGGAACCACCACTCAACACAC
			RD29a_R	CGTCATCATCATCATCTTCTTC
	AT1G49240	Actin 8	ACT_F	TGCCTATCTACGAGGGTTTC
			ACT_R	GTCCGTCGGGTAATTCATAG
